# Supplementary material for: Raw potato starch alters the microbiome, colon and cecal gene expression, and resistance to Citrobacter rodentium infection in mice fed a Western diet
Source: Front Nutr. 2023 Jan 10;9:1057318. doi: 10.3389/fnut.2022.1057318 (PMC9871501; doi:10.3389/fnut.2022.1057318)
Supplement: Supplementary file 2 [file Table_2.XLSX]

## Sheet: A. 0I_0U
Code	Gene	log2FoldChange	Fold Change	padj
	Wdr17	-5.74496	-53.6295	0.0041253
	Cd209c	-4.95067	-30.9244	0.0155771
	Lrrc7	-4.6761	-25.5651	0.0159352
	Slitrk4	-4.39463	-21.0337	0.0311787
	Ncr1	-4.31113	-19.8509	0.0216391
	Cyp2c69	-4.08412	-16.9607	4.97471e-06
	Kel	-3.3227	-10.0053	0.0416109
	Mug2	-3.28243	-9.72994	0.0123857
	Slc4a5	-3.26126	-9.58817	0.011497
	Cyp2a12	-3.23717	-9.42942	0.0312291
	Cdh20	-2.92218	-7.5799	0.0186387
	Tmem52b	-2.80377	-6.98261	0.0242194
	Angptl1	-2.7036	-6.51425	0.0155476
	Dscaml1	-2.60803	-6.09672	0.00991884
	Phyhip	-2.56288	-5.90886	0.0366453
	A730046J19Rik	-2.54545	-5.83788	0.00815424
	Depp1	-2.45648	-5.48876	0.0406869
	Lingo1	-2.4154	-5.33469	0.00522793
	Dbp	-2.33041	-5.02949	0.0213524
	Ano5	-2.3224	-5.00162	0.0108909
	Rimklb	-2.30479	-4.94094	0.0309343
	Abcc2	-2.28678	-4.87966	0.000635544
	Plk5	-2.28577	-4.87623	0.00226779
	Cyp4b1	-2.24602	-4.74372	0.00159872
	Klhl41	-2.14869	-4.43424	0.00729415
	Slitrk1	-2.14256	-4.41546	0.000851228
	Asic4	-2.12832	-4.37209	0.0016972
	Pdk4	-2.1249	-4.36173	4.57224e-05
	Acot12	-2.11213	-4.32329	0.00149735
	Nr1d1	-2.07354	-4.20917	0.000112173
	Ambp	-2.05734	-4.16218	5.66458e-05
	Zmynd12	-2.01722	-4.04803	0.0455818
	Gm50187	-1.98479	-3.95805	0.00966445
	Gas2l2	-1.90341	-3.74096	0.0443195
	Ttll13	-1.89531	-3.72002	0.0286258
	Myom2	-1.88937	-3.70472	0.010736
	Pln	-1.86634	-3.64605	0.0362339
	Scrt1	-1.85679	-3.62201	0.00225662
	Myl1	-1.84368	-3.58924	0.0152482
	Gdf10	-1.83375	-3.56461	7.26362e-05
	Anks1b	-1.8268	-3.54749	0.00814541
	Ugt8a	-1.78426	-3.44442	0.0382715
	Folr1	-1.76884	-3.40779	0.0475044
	Alk	-1.76643	-3.4021	0.000455348
	Col4a4	-1.7511	-3.36615	0.0117368
	Shh	-1.73578	-3.33059	0.0012284
	Slc6a4	-1.72654	-3.30934	0.00811962
	Unc79	-1.70948	-3.27042	0.00423772
	Gsg1l	-1.70513	-3.26057	0.0206416
	Fgf1	-1.7028	-3.25532	0.0422273
	Pnma2	-1.6898	-3.22613	0.0139289
	Rnase1	-1.67016	-3.18251	0.0332125
	Slc22a4	-1.63593	-3.10788	0.0034344
	Cyp26b1	-1.63458	-3.10496	0.00577708
	Bend6	-1.62816	-3.09118	0.0124688
	Angptl4	-1.62318	-3.08054	0.00471216
	Cacng4	-1.62171	-3.07739	0.00161531
	Adamts18	-1.61877	-3.07113	0.0293084
	Edn1	-1.59649	-3.02406	7.24388e-08
	Slc45a1	-1.59367	-3.01816	0.037207
	Clstn2	-1.57998	-2.98965	0.00544107
	Gm14443	-1.57243	-2.97405	0.0223917
	Oprk1	-1.56921	-2.96741	0.0492242
	Serp2	-1.56695	-2.96278	0.00440891
	Trpv3	-1.53997	-2.90788	0.0032741
	Ppfia2	-1.53997	-2.90788	0.019428
	Col25a1	-1.53157	-2.891	0.000104878
	Osr1	-1.52821	-2.88428	1.09122e-05
	Nrcam	-1.52657	-2.88101	0.0264397
	Nr1d2	-1.52509	-2.87805	0.000124933
	Tef	-1.51842	-2.86477	0.0119582
	Slc17a2	-1.51797	-2.86387	0.000488934
	Sycn	-1.51468	-2.85735	0.000212159
	Marchf4	-1.50509	-2.83843	0.0126217
	Gjc3	-1.50488	-2.83801	0.00140262
	Fmn2	-1.5048	-2.83785	0.01343
	Rpl10-ps3	-1.49957	-2.82758	0.0223755
	Zmat4	-1.48608	-2.80126	0.0296331
	Cfap100	-1.48477	-2.79872	0.0309949
	Agbl2	-1.47894	-2.78744	0.00651315
	Gm45512	-1.47519	-2.78021	0.0137174
	Susd4	-1.46339	-2.75756	0.00409705
	Nalcn	-1.45587	-2.74321	0.00950188
	Ctcfl	-1.44976	-2.73163	0.0334765
	Tmem35a	-1.44536	-2.7233	1.57518e-07
	Npas4	-1.44269	-2.71827	0.00280951
	Klhl33	-1.44101	-2.7151	0.00379485
	Ccl20	-1.43442	-2.70274	0.0179424
	Srrm4	-1.42656	-2.68805	0.0416384
	Sprr2a1	-1.41709	-2.67046	6.92304e-06
	Cabp7	-1.41119	-2.65957	0.000529067
	Dlx1	-1.40916	-2.65582	0.0133941
	Grp	-1.40543	-2.64897	0.0060543
	Selenop	-1.39749	-2.63442	0.000105514
	Necab2	-1.39306	-2.62635	0.0479161
	Kcnq3	-1.39077	-2.62218	0.00204297
	Slc38a4	-1.38783	-2.61685	0.0361037
	Ccdc184	-1.38735	-2.61597	0.0429851
	Ang	-1.3818	-2.60594	0.016389
	Kank4	-1.37792	-2.59893	0.02681
	Fam107a	-1.37746	-2.5981	0.00275488
	Tgfb2	-1.37283	-2.58977	4.03028e-06
	Ncam2	-1.3679	-2.58095	0.0437682
	Clec2e	-1.36114	-2.56888	5.96042e-05
	Zcchc12	-1.35827	-2.56377	3.31265e-06
	Arpp21	-1.35254	-2.55362	0.0384987
	Pld5	-1.35121	-2.55126	0.0252676
	Tsku	-1.34922	-2.54775	0.00123855
	Ntng1	-1.33797	-2.52795	0.0259393
	Rph3a	-1.33782	-2.52769	0.0307942
	Nell2	-1.33775	-2.52757	0.0357761
	Gm33167	-1.33222	-2.51791	0.0497164
	Tspan18	-1.33093	-2.51566	0.000117544
	Cyp2c68	-1.32797	-2.5105	0.00473187
	Spata33	-1.32434	-2.50419	0.0266557
	Acsl6	-1.3227	-2.50133	0.000610808
	Stk36	-1.32034	-2.49725	0.00853214
	Creg2	-1.30353	-2.46833	0.0257859
	Ttr	-1.30336	-2.46804	0.000185404
	Slc35f1	-1.30284	-2.46714	0.0101449
	Slc10a4	-1.2955	-2.45463	0.00117984
	Cys1	-1.2911	-2.44714	0.00195995
	Nptx1	-1.28805	-2.44198	0.0128928
	Hsd17b13	-1.28678	-2.43983	0.00141699
	Fmo2	-1.28521	-2.43717	0.000584959
	Carmil3	-1.28494	-2.43673	0.000231537
	Vstm5	-1.27982	-2.42808	2.24921e-05
	Nefl	-1.27419	-2.41863	0.0125344
	Ces2b	-1.27008	-2.41175	0.0244395
	C1qtnf7	-1.2691	-2.41012	0.00771383
	Slc16a7	-1.26895	-2.40985	6.0797e-06
	Enpp3	-1.26821	-2.40863	0.0051223
	Shank1	-1.26799	-2.40825	0.000224134
	Ly6g6c	-1.26348	-2.40074	0.0100319
	Dnah11	-1.26264	-2.39934	0.0308847
	Stk32a	-1.26259	-2.39927	0.0022705
	Gpr37l1	-1.25619	-2.38864	0.00195754
	Coro6	-1.25484	-2.3864	0.00564136
	Caly	-1.25455	-2.38592	0.0315502
	Nmu	-1.2517	-2.38122	0.0218754
	Pdzrn4	-1.25139	-2.38071	0.037207
	Acsl3	-1.24771	-2.37464	1.97328e-09
	Ctnna3	-1.24765	-2.37454	0.040652
	Sncb	-1.24557	-2.37112	0.0369462
	Optc	-1.245	-2.37019	0.0124499
	Kif27	-1.2388	-2.36002	0.0198767
	Syn1	-1.23743	-2.35779	1.29876e-05
	Iqsec3	-1.23071	-2.34682	0.00474771
	Sez6	-1.23048	-2.34645	0.00768361
	Kcnip1	-1.22948	-2.34482	0.00616244
	Azgp1	-1.2292	-2.34436	0.0351876
	Nog	-1.22576	-2.33878	0.0353138
	Ncmap	-1.21654	-2.32389	0.0156702
	Shisal1	-1.21346	-2.31893	0.0454582
	Rassf9	-1.20684	-2.30832	0.00810939
	Tmprss5	-1.20026	-2.29781	0.00521866
	Foxd3	-1.19962	-2.29679	0.0309458
	Slc22a3	-1.1923	-2.28517	0.0412402
	Mpig6b	-1.19184	-2.28443	0.000117544
	Nmnat2	-1.19113	-2.28332	0.000290362
	Foxp2	-1.19038	-2.28213	0.00089766
	Hspb6	-1.18967	-2.28101	2.10655e-05
	Cage1	-1.18357	-2.27138	0.0167728
	Akap6	-1.18245	-2.26962	0.000843315
	Meis2	-1.1824	-2.26953	1.3593e-06
	Rprm	-1.17833	-2.26314	0.00264666
	Dzip1	-1.17775	-2.26223	1.25269e-06
	Tacr2	-1.1771	-2.26122	0.00275488
	Flrt2	-1.17633	-2.26001	0.00467886
	Gpm6a	-1.17409	-2.2565	0.00288798
	Sst	-1.17312	-2.25498	0.000214583
	Tmie	-1.16994	-2.25003	9.3818e-05
	Wasf1	-1.16282	-2.23894	0.000232003
	Tekt2	-1.16099	-2.23611	0.0084096
	Elapor2	-1.16032	-2.23506	0.0137525
	Fmo5	-1.15993	-2.23447	0.000109632
	Hspb7	-1.15895	-2.23295	0.000355838
	Cyp2s1	-1.15416	-2.22555	4.18489e-07
	Kcnk3	-1.14931	-2.21807	0.000190037
	Phactr3	-1.14768	-2.21558	0.0375741
	Hand2	-1.14704	-2.21459	6.35613e-07
	Cspg5	-1.14653	-2.2138	0.029927
	B3galt1	-1.13954	-2.20311	0.0383195
	Snap25	-1.13818	-2.20103	3.67376e-05
	Ces2a	-1.13752	-2.20002	0.00108031
	Lrrc4b	-1.13558	-2.19706	0.0228096
	Hapln1	-1.13386	-2.19445	0.019475
	Acot6	-1.13383	-2.19441	0.000345051
	Ajm1	-1.13091	-2.18998	0.0371485
	Lbh	-1.12925	-2.18745	1.42841e-08
	Fstl5	-1.1284	-2.18616	0.0139889
	Unc80	-1.1266	-2.18344	0.00554202
	Arhgef9	-1.12608	-2.18265	0.00204297
	Fbln7	-1.12451	-2.18027	0.00745274
	Nrn1	-1.12375	-2.17912	0.0375501
	Cntfr	-1.12286	-2.17778	0.00644619
	Fgf13	-1.12	-2.17346	0.000375638
	Gm5112	-1.11678	-2.16862	0.00272321
	Dpp6	-1.11628	-2.16787	0.00593896
	Cyp2j9	-1.11128	-2.16038	0.000133008
	Iglon5	-1.1106	-2.15936	0.00287908
	Sez6l	-1.11058	-2.15932	0.0191756
	Tgfb1i1	-1.10687	-2.15377	6.10664e-05
	Scg3	-1.10219	-2.14681	0.000587524
	Fras1	-1.1014	-2.14563	0.00823494
	Olfml1	-1.10003	-2.14359	0.0229103
	Dgkg	-1.0925	-2.13244	0.00263115
	Cacnb2	-1.0925	-2.13243	0.00268373
	Celf3	-1.08888	-2.12709	4.1349e-05
	Abcb1a	-1.08808	-2.12591	1.42364e-05
	Aoc1	-1.08449	-2.12062	0.000221495
	Reep6	-1.08362	-2.11934	4.50912e-06
	Ntn4	-1.08325	-2.11881	0.000508236
	Minar2	-1.08253	-2.11775	0.0168378
	Kcna6	-1.08179	-2.11666	0.00622291
	Gpam	-1.07948	-2.11327	7.44993e-07
	Dmkn	-1.07866	-2.11207	0.0166588
	Calb2	-1.07751	-2.11039	0.0024457
	Chn1	-1.07629	-2.1086	0.00159166
	Fat3	-1.07485	-2.10651	0.0362339
	Slc25a23	-1.0741	-2.10541	2.0386e-05
	Ctxn1	-1.07359	-2.10466	0.000287802
	Sox10	-1.07278	-2.10349	0.00243277
	Fbxl16	-1.07249	-2.10306	0.000674371
	Atp2b2	-1.07248	-2.10305	0.037207
	Col4a3	-1.07033	-2.09991	0.043574
	Hykk	-1.06859	-2.09738	0.000101696
	Mfap4	-1.06731	-2.09552	0.0203452
	Rarb	-1.06689	-2.09491	0.00769912
	Ina	-1.06676	-2.09473	0.0425646
	Masp1	-1.06659	-2.09448	0.0148567
	Tmem130	-1.066	-2.09362	0.0274023
	Cacnb4	-1.06592	-2.09351	0.00288588
	Adamts19	-1.06428	-2.09113	0.0113162
	Ckm	-1.05993	-2.08483	0.0296713
	Rnf207	-1.05824	-2.08239	0.0263198
	Samd4	-1.05795	-2.08197	0.00166511
	Gabrb3	-1.05443	-2.0769	0.0367696
	Myh11	-1.05423	-2.07661	0.0212085
	Dpysl5	-1.05334	-2.07533	0.00483579
	Garnl3	-1.0528	-2.07455	0.00262843
	Zfp521	-1.04996	-2.07048	0.00174529
	Lonrf2	-1.04936	-2.06961	0.00886105
	Efhd1	-1.04919	-2.06937	0.0370053
	Cabcoco1	-1.04775	-2.06731	0.00600485
	Fads6	-1.04559	-2.0642	0.0261804
	Zfp365	-1.04515	-2.06358	0.0411248
	Spock1	-1.04472	-2.06297	0.0113012
	Cdh19	-1.03946	-2.05546	0.00345839
	Eef1a2	-1.03898	-2.05478	0.00139703
	Gm44220	-1.03874	-2.05443	0.0164551
	Glrb	-1.03798	-2.05335	0.0459817
	Tafa5	-1.03685	-2.05174	0.000843609
	Zfp970	-1.03325	-2.04664	0.00100512
	1700016K19Rik	-1.03271	-2.04586	0.0430061
	Cpa6	-1.03213	-2.04504	0.0411248
	Plekhb1	-1.03054	-2.04279	0.000843609
	Abcc5	-1.03028	-2.04242	1.35454e-08
	Kcnq2	-1.02929	-2.04101	0.00469862
	Zfhx4	-1.02742	-2.03838	0.000926781
	Twist1	-1.02665	-2.03729	0.00485888
	Pcsk2	-1.02538	-2.0355	0.0253106
	Sncg	-1.02368	-2.03309	0.000565149
	Guca1b	-1.02361	-2.03299	0.045085
	Art3	-1.02213	-2.03091	0.00123512
	Elavl3	-1.02194	-2.03065	0.018277
	Hey2	-1.02185	-2.03052	0.0268719
	Chrna3	-1.01853	-2.02585	0.0107316
	Stmn2	-1.01655	-2.02307	0.000224134
	Rab3b	-1.01588	-2.02214	0.000565149
	Slc6a17	-1.01561	-2.02176	0.0218469
	Car11	-1.01041	-2.01448	0.0311854
	Islr	-1.01022	-2.01422	0.000539736
	Prelp	-1.00739	-2.01027	0.00422688
	Asb4	-1.00645	-2.00896	0.00367541
	Pdlim3	-1.00634	-2.0088	0.00618997
	Slc5a7	-1.00485	-2.00673	0.0190375
	Gfra1	-1.00361	-2.00501	0.0295518
	Sgip1	-1.00308	-2.00427	0.0156036
	Rab6b	-1.00081	-2.00112	1.19493e-05
	Dmpk	-1.00008	-2.00012	0.00698991
	Cyp2d22	-0.999428	-1.99921	0.000416164
	Phox2b	-0.998954	-1.99855	0.00567068
	Pcp4l1	-0.997254	-1.9962	0.0044992
	9330159F19Rik	-0.996918	-1.99573	0.00347381
	Clip3	-0.996682	-1.99541	0.000140924
	Hand1	-0.996519	-1.99518	0.0143629
	Slc35e3	-0.99604	-1.99452	8.14768e-05
	Ccdc136	-0.994154	-1.99191	0.0173217
	Ebf4	-0.993312	-1.99075	0.0224674
	Cfap52	-0.992884	-1.99016	0.0310572
	Bex2	-0.992503	-1.98963	0.00325055
	Astn1	-0.991488	-1.98823	0.0138338
	Apc2	-0.991219	-1.98786	0.0138584
	Limch1	-0.990529	-1.98691	0.00838337
	1110051M20Rik	-0.989974	-1.98615	3.80884e-05
	Cplx1	-0.989234	-1.98513	0.0046071
	Dlg2	-0.987197	-1.98233	0.0100563
	Maob	-0.986421	-1.98126	0.000231494
	Ptprn	-0.984085	-1.97806	0.000109632
	Enox1	-0.982612	-1.97604	0.0266557
	Nsg2	-0.980625	-1.97332	0.000784248
	Sparcl1	-0.975481	-1.9663	0.0113012
	Tubb4a	-0.975411	-1.9662	0.000511357
	Prss23	-0.975359	-1.96613	0.0105772
	Vat1l	-0.974345	-1.96475	0.000135156
	Gas1	-0.971023	-1.96023	0.0151325
	Dmtn	-0.96991	-1.95872	0.00564136
	Ift57	-0.968863	-1.9573	0.00107446
	Cap2	-0.968384	-1.95665	0.000163111
	Myo18b	-0.966872	-1.9546	0.0344782
	Fgd1	-0.964465	-1.95134	0.00145233
	Adam11	-0.96388	-1.95055	0.00280951
	Shisa4	-0.963223	-1.94966	0.0218314
	Tox2	-0.962619	-1.94884	0.0033727
	Ldb2	-0.961311	-1.94708	0.00118906
	Scn3a	-0.961205	-1.94694	0.0086982
	Kcnk2	-0.959006	-1.94397	0.0367696
	Srpx	-0.958779	-1.94366	0.0392931
	Mdga1	-0.958405	-1.94316	0.00834953
	Ccdc39	-0.957703	-1.94221	0.0408026
	Nell1	-0.957279	-1.94164	0.0269748
	Sptbn2	-0.956626	-1.94077	0.00124204
	mt-Nd5	-0.955654	-1.93946	4.00452e-05
	Grem2	-0.953821	-1.937	0.0173616
	Chst12	-0.953271	-1.93626	0.00119359
	Fhit	-0.952703	-1.9355	0.00811962
	Rtn1	-0.95232	-1.93498	4.77691e-05
	Bves	-0.952283	-1.93493	0.0141431
	P3h2	-0.951772	-1.93425	0.000483168
	Trdmt1	-0.950674	-1.93278	0.000926781
	Doc2b	-0.94996	-1.93182	0.0165974
	Raver2	-0.945597	-1.92599	0.00823494
	Klf11	-0.945445	-1.92578	0.000124378
	Ces2g	-0.944726	-1.92482	0.00012224
	Tbx6	-0.944518	-1.92455	0.0146967
	Rfx2	-0.943664	-1.92341	0.00543425
	Col28a1	-0.943072	-1.92262	0.0116782
	Pgbd5	-0.941944	-1.92112	0.0469527
	Fmo1	-0.941927	-1.92109	0.00322294
	Tmem117	-0.941681	-1.92076	0.00902643
	Chrm2	-0.941495	-1.92052	0.0027113
	Rpl35	-0.939812	-1.91828	3.43302e-06
	Surf2	-0.939246	-1.91753	0.00210523
	Meis1	-0.938526	-1.91657	0.00398593
	Runx1t1	-0.937515	-1.91523	0.0178827
	Pdk2	-0.937414	-1.91509	1.14043e-05
	Atp2b4	-0.930512	-1.90595	0.016075
	Fmo4	-0.930304	-1.90568	0.0111002
	Fhod3	-0.928621	-1.90346	0.0329254
	Ssbp2	-0.927255	-1.90165	1.81305e-05
	mt-Co1	-0.927075	-1.90142	2.7267e-08
	P2rx2	-0.925211	-1.89896	0.00781842
	Aatk	-0.924694	-1.89828	0.00484353
	Cdh2	-0.924647	-1.89822	0.0148756
	Ank2	-0.923778	-1.89708	0.000839722
	Cpeb1	-0.922508	-1.89541	0.0173814
	Map1b	-0.922375	-1.89523	0.000127564
	Rbpms2	-0.921751	-1.89441	0.00124547
	Ryr2	-0.919197	-1.89106	0.0107103
	Sh3bgr	-0.918071	-1.88959	0.0208917
	Lsamp	-0.917829	-1.88927	0.0434393
	Pcsk1n	-0.917067	-1.88827	0.00165401
	Ttc8	-0.917042	-1.88824	0.00319773
	Myom1	-0.916398	-1.8874	0.0117404
	Hmcn2	-0.916224	-1.88717	0.0154025
	Rgs11	-0.915063	-1.88565	0.0035763
	Tinag	-0.913782	-1.88398	4.97471e-06
	Sobp	-0.913741	-1.88392	0.0023647
	Stx1b	-0.912711	-1.88258	0.00724425
	Nacad	-0.910857	-1.88016	0.0203748
	Trpc3	-0.909699	-1.87865	0.0134381
	Gprc5b	-0.908751	-1.87742	0.00167364
	Cipc	-0.908616	-1.87724	3.28281e-05
	Zbtb20	-0.905478	-1.87316	2.34948e-06
	Filip1	-0.904793	-1.87228	0.000719544
	Arg2	-0.904497	-1.87189	0.0343037
	Kif5a	-0.904444	-1.87182	0.00422688
	Ston1	-0.904155	-1.87145	0.000249774
	Apba2	-0.903086	-1.87006	0.0384987
	Grid2	-0.902985	-1.86993	0.0475429
	Scg2	-0.90124	-1.86767	0.000119503
	Atf7ip2	-0.900741	-1.86702	0.0201622
	Gnao1	-0.900551	-1.86678	0.00119816
	Adam33	-0.900302	-1.86646	0.0388428
	Gng4	-0.900132	-1.86624	0.00132204
	Arhgap44	-0.89904	-1.86482	0.0217496
	Aoc3	-0.898961	-1.86472	0.0276232
	Lrch2	-0.897202	-1.86245	0.0159659
	Nexn	-0.896876	-1.86203	0.00173313
	Lims2	-0.896183	-1.86114	0.00636773
	Cat	-0.896142	-1.86108	1.07186e-07
	Nos1	-0.895149	-1.8598	0.000581005
	1810010H24Rik	-0.894373	-1.8588	0.037396
	Myl9	-0.891289	-1.85483	0.0322562
	Pdlim7	-0.890467	-1.85378	1.31326e-05
	Rit2	-0.890306	-1.85357	0.0352516
	Cacna1d	-0.887944	-1.85054	0.00275488
	Dnm1	-0.886349	-1.84849	0.0139889
	Ddo	-0.885853	-1.84786	0.0265756
	Tpm2	-0.88514	-1.84694	0.0196872
	Serpine2	-0.884939	-1.84669	0.0191048
	Mycbpap	-0.881748	-1.84261	0.0171163
	Msrb3	-0.881315	-1.84205	8.88947e-05
	Mapk8ip2	-0.881286	-1.84202	0.020508
	Creb5	-0.881068	-1.84174	0.0142052
	Lmo4	-0.879611	-1.83988	4.42192e-08
	Rapgef4	-0.879524	-1.83977	0.00140262
	Fibin	-0.87936	-1.83956	0.0373423
	Rbpms	-0.879267	-1.83944	5.22742e-05
	Mylk	-0.878499	-1.83846	0.00377371
	Prxl2a	-0.878192	-1.83807	0.0055643
	Reep1	-0.877959	-1.83777	0.00140262
	Ttll6	-0.877195	-1.8368	0.0114929
	Cacng7	-0.875593	-1.83476	0.00116785
	Reck	-0.873598	-1.83223	0.00126935
	Chl1	-0.872581	-1.83094	0.000103808
	mt-Nd4	-0.870338	-1.82809	1.19285e-06
	Calcoco1	-0.870189	-1.8279	4.96594e-07
	Mapk8ip1	-0.867597	-1.82462	0.000565149
	Irag1	-0.866019	-1.82263	0.00242891
	Sema3d	-0.865851	-1.82241	0.0463804
	Chrdl1	-0.865549	-1.82203	0.0149748
	Nav2	-0.864872	-1.82118	6.42451e-08
	Eml5	-0.864598	-1.82083	0.00392939
	Slc22a17	-0.864577	-1.82081	0.0212523
	Pdzrn3	-0.863154	-1.81901	0.000951809
	Hmcn1	-0.862949	-1.81875	0.0174505
	Adamtsl1	-0.862304	-1.81794	0.0408123
	Ldhb	-0.861331	-1.81671	0.0123857
	Adamts8	-0.860105	-1.81517	0.0108909
	Abca8a	-0.860083	-1.81514	0.0420162
	mt-Nd1	-0.859232	-1.81407	7.41041e-06
	Slc24a3	-0.859198	-1.81403	0.0113317
	Ngfr	-0.858126	-1.81268	0.00817076
	Rad51b	-0.857589	-1.81201	0.00191714
	Uggt2	-0.857137	-1.81144	0.0340233
	Ube2v1	-0.855476	-1.80936	0.0437
	Thbs2	-0.849778	-1.80222	0.00172121
	Gm10524	-0.84781	-1.79977	0.0018917
	Gjc1	-0.847068	-1.79884	0.000691281
	Rasgef1b	-0.845907	-1.79739	0.000296065
	Hunk	-0.844778	-1.79599	0.00102406
	Etv1	-0.842134	-1.7927	0.000151087
	Emcn	-0.841943	-1.79246	0.000186557
	Wasf3	-0.841787	-1.79227	0.00668351
	Smtn	-0.841451	-1.79185	0.00103733
	Ptn	-0.839874	-1.78989	0.00185966
	mt-Nd2	-0.838566	-1.78827	0.000102381
	Zranb3	-0.838093	-1.78769	0.00270936
	Sgce	-0.837982	-1.78755	0.00102406
	AW551984	-0.837423	-1.78686	0.00864151
	Cryab	-0.836813	-1.7861	0.00625246
	Mypop	-0.836298	-1.78546	0.00562711
	Epha7	-0.833842	-1.78243	0.0407646
	Kif1a	-0.832748	-1.78107	0.00505921
	Tmem150c	-0.832611	-1.78091	0.0369243
	Sntg2	-0.832561	-1.78084	0.0174886
	Far2	-0.832463	-1.78072	0.0230951
	4921507P07Rik	-0.832292	-1.78051	0.0300887
	Prph	-0.832285	-1.7805	0.00289044
	Mapk10	-0.831962	-1.7801	0.0421742
	Kantr	-0.831744	-1.77984	0.0047944
	Ebf3	-0.831211	-1.77918	0.0479427
	Prrg3	-0.831082	-1.77902	0.0289157
	Qpct	-0.830754	-1.77861	0.0161148
	Cldn4	-0.830384	-1.77816	0.0117057
	Cyp4v3	-0.826674	-1.77359	0.0315502
	Tnxb	-0.823208	-1.76934	0.0377807
	Kcnip3	-0.822661	-1.76867	0.0397267
	mt-Nd6	-0.821682	-1.76747	6.5489e-05
	Bmp1	-0.821551	-1.76731	0.000494571
	Acot2	-0.821474	-1.76721	0.0170761
	Prox1	-0.820856	-1.76645	0.0234765
	Wscd2	-0.820785	-1.76637	0.046146
	Plp1	-0.820433	-1.76594	0.0298852
	Faim2	-0.819326	-1.76458	0.0247998
	Gria1	-0.819122	-1.76433	0.0425767
	Rgs5	-0.818087	-1.76307	0.00997808
	Lrrc3	-0.818067	-1.76304	0.0224533
	Tlr5	-0.81708	-1.76184	0.000436471
	Spock2	-0.816748	-1.76143	0.00350339
	Tle2	-0.816439	-1.76105	4.37276e-05
	Rwdd3	-0.815481	-1.75988	0.0326758
	Fndc5	-0.81521	-1.75955	0.0265391
	Speg	-0.813526	-1.7575	0.0139494
	Zfp532	-0.813106	-1.75699	0.000146206
	Rgma	-0.813029	-1.7569	0.0149933
	Cpe	-0.812219	-1.75591	0.00902643
	Prkg1	-0.812037	-1.75569	0.00810364
	Sumo3	-0.811596	-1.75515	0.0103536
	Pck1	-0.811149	-1.75461	0.00260885
	Zmat1	-0.810383	-1.75368	0.00338831
	Galr2	-0.808694	-1.75162	0.0379588
	Dact3	-0.807254	-1.74988	0.00716741
	Rusc2	-0.80691	-1.74946	0.000798784
	Rab3c	-0.805569	-1.74784	0.0150425
	Psd	-0.805464	-1.74771	0.0076785
	Mtss2	-0.805402	-1.74763	0.00908772
	Ddx43	-0.80281	-1.7445	0.00852469
	Ypel3	-0.801998	-1.74351	0.000575573
	Inka2	-0.801357	-1.74274	0.0240162
	Syt1	-0.800707	-1.74195	0.00259243
	Fez1	-0.799027	-1.73993	0.0367193
	Dclk3	-0.797978	-1.73866	0.0171638
	Sdk2	-0.797896	-1.73856	0.0288671
	Slc8a2	-0.796428	-1.7368	0.0219056
	Plscr4	-0.794483	-1.73446	0.00276278
	Mn1	-0.793778	-1.73361	0.0433885
	Slc27a2	-0.793593	-1.73339	0.00440891
	Duxbl1	-0.792933	-1.73259	0.0306369
	Lmod1	-0.791953	-1.73142	0.0292832
	Irs2	-0.790611	-1.72981	1.276e-06
	Pmm1	-0.790444	-1.72961	2.74428e-06
	Tmem150a	-0.789758	-1.72878	0.000779096
	Plcl1	-0.789484	-1.72846	0.0224875
	Rgs7bp	-0.789293	-1.72823	0.0235131
	Phospho1	-0.788676	-1.72749	0.0233947
	Cpn1	-0.788447	-1.72721	0.0197714
	Plagl1	-0.788111	-1.72681	0.00637682
	Mamdc2	-0.785957	-1.72424	0.0375442
	Macrod1	-0.785385	-1.72355	0.000400735
	Lrrc75b	-0.785344	-1.7235	0.0270174
	Hsbp1l1	-0.784768	-1.72282	0.0422925
	Hspa2	-0.784618	-1.72264	0.00774998
	Nova1	-0.78236	-1.71994	0.0332529
	Abca8b	-0.782248	-1.71981	0.0474705
	Hsd17b14	-0.781621	-1.71906	0.0492309
	Rspo3	-0.781144	-1.71849	0.0395842
	mt-Atp6	-0.780988	-1.71831	7.41041e-06
	Uchl1	-0.779804	-1.7169	0.00869366
	Sema3a	-0.779723	-1.7168	0.0176752
	Por	-0.77858	-1.71544	1.57976e-07
	Pbld2	-0.778215	-1.71501	0.0191048
	Susd2	-0.778113	-1.71489	0.00578597
	Pgm5	-0.777854	-1.71458	0.0319677
	Xylb	-0.776761	-1.71328	0.00314247
	Podn	-0.776059	-1.71245	0.005496
	Pirt	-0.775843	-1.71219	0.0105772
	Ppp1r1a	-0.775064	-1.71127	0.0307493
	mt-Cytb	-0.773892	-1.70988	1.0288e-05
	Tmem8b	-0.773003	-1.70882	0.00574754
	Mest	-0.772769	-1.70855	0.0495377
	Cntn1	-0.771772	-1.70737	0.0265151
	Galc	-0.7715	-1.70704	8.6992e-05
	Lrrc51	-0.770731	-1.70613	0.0125896
	Ccdc57	-0.769451	-1.70462	0.0211155
	Fat4	-0.766339	-1.70095	0.00688124
	Fam171b	-0.766268	-1.70086	0.0138338
	Hcn3	-0.765884	-1.70041	0.00586615
	Acta2	-0.765539	-1.7	0.0411248
	Zfp13	-0.764046	-1.69825	0.0169699
	Kcna2	-0.761956	-1.69579	0.0149748
	Tmem252	-0.76127	-1.69498	0.0249221
	Caskin1	-0.759601	-1.69302	0.0107528
	Fam161a	-0.758188	-1.69137	0.0162026
	Celf4	-0.757282	-1.6903	0.00591587
	Ctsf	-0.756726	-1.68965	0.0213524
	Rftn2	-0.755685	-1.68843	0.0152749
	Frs3	-0.755271	-1.68795	0.00838337
	Pcbp3	-0.754174	-1.68667	0.00658825
	Gli2	-0.753883	-1.68633	0.00593896
	Grb14	-0.750923	-1.68287	0.0383391
	Cpt1c	-0.750021	-1.68182	0.0246935
	Slc7a8	-0.749966	-1.68175	0.00127889
	Dusp10	-0.749693	-1.68143	5.04903e-05
	Fermt2	-0.749663	-1.6814	0.00226028
	Colec10	-0.747246	-1.67859	0.0345205
	Dnal1	-0.746773	-1.67803	0.00355438
	Rab11fip2	-0.746112	-1.67727	0.000276331
	Nptxr	-0.746066	-1.67721	0.00989733
	Abcc9	-0.744241	-1.67509	0.00175064
	Tmem38a	-0.743799	-1.67458	0.00129638
	Mr1	-0.743251	-1.67394	0.00473663
	Lrrc49	-0.742994	-1.67365	0.000127546
	Tmod2	-0.741126	-1.67148	0.00304643
	Dtna	-0.739492	-1.66959	0.0222016
	Epb41l4a	-0.738732	-1.66871	0.0126816
	Cnksr3	-0.738319	-1.66823	2.87253e-05
	Cadm3	-0.73621	-1.66579	0.00294317
	mt-Co2	-0.735682	-1.66518	7.90929e-06
	Cnr1	-0.73447	-1.66379	0.0347806
	Ttc7b	-0.733939	-1.66317	0.000982864
	Sfxn3	-0.73236	-1.66135	0.000340544
	Gstt1	-0.732078	-1.66103	0.00398593
	Kcnh2	-0.73146	-1.66032	0.0160265
	Ccpg1	-0.731324	-1.66016	0.0450427
	Pm20d1	-0.730657	-1.65939	0.0472357
	Rims1	-0.729623	-1.65821	0.0277329
	Ttll10	-0.728945	-1.65743	0.00815424
	Ube2e2	-0.728924	-1.6574	0.000124078
	Chst11	-0.728193	-1.65656	0.00534652
	Atl1	-0.727442	-1.6557	0.0202042
	Slc47a1	-0.726764	-1.65492	0.0160222
	Kctd15	-0.726355	-1.65445	0.0213524
	Mill2	-0.725241	-1.65318	0.00444452
	Nt5e	-0.724226	-1.65201	0.00746706
	Gmpr	-0.723003	-1.65061	0.0219539
	Prkar1b	-0.720359	-1.64759	0.00557676
	Nceh1	-0.719654	-1.64679	0.000271581
	Echdc3	-0.719476	-1.64658	0.0362339
	Efna5	-0.718912	-1.64594	0.0296732
	Cavin2	-0.718834	-1.64585	0.0164138
	Ttll1	-0.717262	-1.64406	0.0035763
	Olfml2a	-0.716769	-1.6435	0.0402936
	Tpbgl	-0.716565	-1.64326	0.0440008
	Iftap	-0.716413	-1.64309	0.00784609
	Ccbe1	-0.716286	-1.64295	0.00769912
	Slc7a14	-0.716	-1.64262	0.0315502
	Krt222	-0.715945	-1.64256	0.0171401
	Cuedc1	-0.714716	-1.64116	0.0073733
	Lamb2	-0.714219	-1.64059	0.00272313
	Wdr89	-0.712997	-1.63921	0.0121024
	Chrnb4	-0.712986	-1.63919	0.000513921
	Zfp61	-0.712271	-1.63838	0.0140632
	Sertad4	-0.709433	-1.63516	0.0114929
	Akap12	-0.708791	-1.63443	0.00639108
	Pcgf2	-0.707823	-1.63334	4.9854e-06
	Grik3	-0.707371	-1.63283	0.0426161
	Sspn	-0.706786	-1.63216	0.0155771
	Rai2	-0.706409	-1.63174	0.00511356
	Alkbh2	-0.705885	-1.63114	0.00564267
	Gm7694	-0.705223	-1.6304	7.84812e-06
	Lrp11	-0.704922	-1.63006	0.0161942
	Nrbp2	-0.704792	-1.62991	0.000221786
	Map6	-0.703168	-1.62808	0.00950188
	Snhg11	-0.702839	-1.6277	0.0131062
	Olfm1	-0.702694	-1.62754	0.00197863
	4931406C07Rik	-0.70208	-1.62685	0.00867648
	Clip4	-0.701793	-1.62652	0.00744756
	Sacs	-0.701598	-1.6263	0.0159199
	Csrp1	-0.700119	-1.62464	0.0236462
	Tacc2	-0.699384	-1.62381	4.52141e-06
	mt-Nd4l	-0.698762	-1.62311	0.000661966
	Tshz2	-0.698118	-1.62239	0.000667595
	Ephx2	-0.696277	-1.62032	0.00329622
	Castor2	-0.695608	-1.61957	0.0108322
	Wee1	-0.693827	-1.61757	0.000101916
	Ppm1e	-0.693031	-1.61668	0.0270715
	Gucy1b1	-0.692874	-1.6165	0.00637682
	Gfra2	-0.692207	-1.61575	0.012481
	Rassf10	-0.691746	-1.61524	0.0464287
	Vwa5b2	-0.691339	-1.61478	0.0386952
	Dbn1	-0.690315	-1.61364	0.00471293
	Afap1l2	-0.690182	-1.61349	0.00101191
	Ahnak2	-0.688492	-1.6116	0.0101167
	Scn7a	-0.687268	-1.61023	0.0238277
	Carns1	-0.686355	-1.60921	0.0208956
	Gap43	-0.68614	-1.60897	0.0410641
	Cntn3	-0.685215	-1.60794	0.0133251
	Ndrg4	-0.683005	-1.60548	0.0147945
	Ppp1r14a	-0.681342	-1.60363	0.0191813
	Fam189a2	-0.681325	-1.60361	0.00460796
	Lyve1	-0.679799	-1.60192	0.00894763
	Tcea3	-0.675266	-1.59689	0.00157504
	Ntn1	-0.673638	-1.59509	0.0198911
	Plekha1	-0.673162	-1.59456	0.000646295
	Ror2	-0.673019	-1.59441	0.00947174
	Myom3	-0.672633	-1.59398	0.0479459
	Slc46a1	-0.671798	-1.59306	0.0107586
	Apba1	-0.671613	-1.59285	0.018842
	B3gnt6	-0.669956	-1.59102	0.0131418
	Rilpl1	-0.669003	-1.58997	0.00981639
	Ppp1r3d	-0.668099	-1.58898	0.0393392
	Pxmp4	-0.666449	-1.58716	0.000372888
	Enah	-0.665936	-1.5866	0.01934
	Adcy5	-0.665345	-1.58595	0.0306432
	Coro2b	-0.665242	-1.58583	0.0241367
	Gpt2	-0.665202	-1.58579	0.00422831
	Mustn1	-0.664986	-1.58555	0.0208917
	Kank3	-0.664942	-1.5855	0.0161449
	Cd59a	-0.664884	-1.58544	0.0257967
	Gbe1	-0.664872	-1.58543	0.000418401
	Cald1	-0.664	-1.58447	0.0109219
	Tns4	-0.662325	-1.58263	0.00351816
	Cables1	-0.6621	-1.58238	0.000975216
	Cacna2d2	-0.661904	-1.58217	0.00205474
	Ccdc80	-0.661734	-1.58198	0.0288671
	Slc16a2	-0.660333	-1.58045	0.0293084
	Nkd1	-0.659931	-1.58001	0.0277674
	Pnma8b	-0.659347	-1.57937	0.00699896
	Bmp3	-0.659137	-1.57914	0.0323518
	Zc3h6	-0.658796	-1.57876	0.0188704
	Npr2	-0.657717	-1.57758	0.00724425
	Tbc1d24	-0.656992	-1.57679	0.000885517
	Fah	-0.655223	-1.57486	0.0229668
	Nrp2	-0.654508	-1.57408	0.000413993
	Clmp	-0.6544	-1.57396	0.00484353
	Hcfc1r1	-0.653231	-1.57269	0.000213629
	Grik5	-0.652551	-1.57194	0.0035855
	Rad51c	-0.650882	-1.57013	0.0372844
	Ltbp3	-0.649269	-1.56837	0.00564267
	Cc2d2a	-0.648808	-1.56787	0.00373152
	Rimbp2	-0.648808	-1.56787	0.00357234
	Plcb4	-0.648763	-1.56782	0.00192115
	Olfml2b	-0.647819	-1.5668	0.0340021
	Dixdc1	-0.647671	-1.56664	0.00727404
	Zfp503	-0.647103	-1.56602	0.0425464
	Gab1	-0.647019	-1.56593	0.000487784
	Tex9	-0.644433	-1.56312	0.011264
	Gm5485	-0.643889	-1.56254	0.0148922
	Otud1	-0.643588	-1.56221	0.0288186
	Tmc7	-0.640859	-1.55926	0.00401956
	Timp2	-0.640239	-1.55859	0.00264666
	Cobl	-0.640226	-1.55857	0.0133251
	Tubb3	-0.638724	-1.55695	0.00930007
	Hdac9	-0.63768	-1.55583	0.0111434
	Isx	-0.637335	-1.55545	0.000584959
	Napb	-0.636014	-1.55403	0.0238632
	Ak1	-0.635043	-1.55298	0.0230556
	Plxdc2	-0.633562	-1.55139	0.0290176
	Tbc1d19	-0.63311	-1.5509	0.00991884
	Palld	-0.632608	-1.55036	0.000834801
	Flt4	-0.632041	-1.54976	0.0128714
	Crip2	-0.63166	-1.54935	0.00315399
	Hkdc1	-0.630918	-1.54855	0.0125344
	Mmp15	-0.630041	-1.54761	0.00228943
	Htr3a	-0.627704	-1.5451	0.0300586
	Celf6	-0.627468	-1.54485	0.0358524
	Zfp608	-0.624832	-1.54203	0.000448552
	Chp2	-0.624339	-1.5415	0.0319589
	Iqsec1	-0.623671	-1.54079	0.000435022
	Mcoln1	-0.623495	-1.5406	0.000777399
	Acsf2	-0.623205	-1.54029	0.0108718
	Sall2	-0.622786	-1.53985	0.049375
	Igdcc4	-0.622248	-1.53927	0.0247902
	Slc25a27	-0.622231	-1.53925	0.0236217
	Arhgef37	-0.622089	-1.5391	0.00132053
	Bag2	-0.621425	-1.53839	0.000906061
	Eif4ebp3	-0.619699	-1.53655	0.0113012
	Plppr2	-0.619462	-1.5363	0.0264607
	Rsad1	-0.619111	-1.53593	0.00127557
	Auts2	-0.617234	-1.53393	0.00157504
	Ccdc17	-0.61721	-1.53391	0.0139798
	Ghr	-0.617195	-1.53389	0.00645804
	Ptprs	-0.617099	-1.53379	0.00157504
	Dnajb4	-0.616852	-1.53353	0.000105613
	Fam217b	-0.615055	-1.53162	0.0302669
	Syne1	-0.614291	-1.53081	0.00381916
	Lrrc8e	-0.61344	-1.5299	0.00223941
	Gm47205	-0.612396	-1.5288	0.0437647
	Nfic	-0.612396	-1.5288	0.000271572
	Porcn	-0.612231	-1.52862	0.0489123
	Rps26	-0.611652	-1.52801	9.07288e-07
	Ret	-0.611076	-1.5274	0.00647613
	Syngap1	-0.610832	-1.52714	0.0116362
	Gm47233	-0.610118	-1.52638	0.00867048
	Ttll7	-0.610028	-1.52629	0.0171163
	Arhgef25	-0.610009	-1.52627	0.0237568
	Snph	-0.609715	-1.52596	0.0450194
	Gnai1	-0.609297	-1.52552	0.048665
	Nek3	-0.60926	-1.52548	0.00403356
	Pde1a	-0.608159	-1.52431	0.0226641
	Cnnm1	-0.607967	-1.52411	0.0280722
	Nfix	-0.607404	-1.52352	6.74459e-05
	Sesn2	-0.606854	-1.52293	0.000632157
	Rsu1	-0.606546	-1.52261	1.15569e-05
	Enpp5	-0.606063	-1.5221	0.000101916
	Klhl23	-0.605682	-1.5217	0.0270194
	Zfp414	-0.6054	-1.5214	7.89926e-06
	Plpp5	-0.603284	-1.51917	7.71927e-07
	Zfp358	-0.60278	-1.51864	0.00207722
	Disp2	-0.602599	-1.51845	0.0153228
	Zfand2a	-0.601953	-1.51777	0.00749989
	Sox12	-0.601272	-1.51705	0.0211077
	Cry2	-0.601076	-1.51685	0.0167825
	Tcn2	-0.600445	-1.51618	0.0060543
	Dact1	-0.600405	-1.51614	0.0230951
	Acsl1	-0.600385	-1.51612	0.0156702
	Hpgd	-0.599243	-1.51492	0.00543217
	Hmga2	-0.597478	-1.51307	0.00942742
	Mrpl23	-0.59663	-1.51218	0.00222328
	Cacna1a	-0.594715	-1.51017	0.0192955
	St6galnac2_1	-0.594421	-1.50987	7.74327e-05
	Cavin3	-0.59333	-1.50872	0.0130269
	Ube2d1	-0.592088	-1.50743	2.30196e-07
	Brsk1	-0.591452	-1.50676	0.0381812
	Hspb8	-0.590335	-1.5056	0.04309
	Tmem171	-0.58872	-1.50391	0.0217496
	Cpm	-0.588252	-1.50342	0.0371441
	Gnpda2	-0.587704	-1.50285	0.0165567
	Svil	-0.58669	-1.5018	0.00355225
	Klf9	-0.585786	-1.50086	3.7021e-06
	Plekhg6	-0.58362	-1.4986	0.00838618
	Phldb2	-0.583463	-1.49844	0.0398591
	Dglucy	-0.583436	-1.49841	0.0317403
	Ankrd24	-0.582337	-1.49727	0.0189765
	Mettl27	-0.581935	-1.49686	0.000567468
	Rras	-0.580587	-1.49546	0.00867048
	Tmtc1	-0.580413	-1.49528	0.0168327
	Gucy1a1	-0.57826	-1.49305	0.0475429
	Odad1	-0.576974	-1.49172	0.0101901
	mt-Co3	-0.576347	-1.49107	5.15848e-05
	Oplah	-0.576225	-1.49094	0.0364548
	Tlcd2	-0.575986	-1.4907	0.0159352
	Vsig10l	-0.574349	-1.48901	0.0269339
	Atp6v1g2	-0.573869	-1.48851	0.00949981
	Lrrc61	-0.573584	-1.48822	0.00561217
	Cgref1	-0.573189	-1.48781	0.00030152
	Pmp22	-0.572596	-1.4872	0.000853127
	Itga1	-0.571879	-1.48646	0.0192955
	Hsdl2	-0.570225	-1.48475	0.00416114
	Usp35	-0.56777	-1.48223	0.023158
	Arhgef10	-0.567252	-1.4817	0.0117283
	Tns2	-0.566963	-1.4814	0.000623496
	Mettl15	-0.56628	-1.4807	0.0405562
	Sox13	-0.566129	-1.48055	0.00570313
	Xpa	-0.565549	-1.47995	0.000140061
	Adam23	-0.564556	-1.47893	0.0189091
	Bhlhe40	-0.563046	-1.47739	0.00339407
	Tmem237	-0.561752	-1.47606	0.0478561
	Syt11	-0.561474	-1.47578	0.00534862
	Borcs7	-0.560904	-1.47519	0.00191835
	Efna1	-0.559561	-1.47382	0.00135438
	B3galnt1	-0.558879	-1.47312	0.0375741
	Sorbs3	-0.558788	-1.47303	0.0448438
	Mfap3l	-0.557965	-1.47219	0.0235653
	Zfp11	-0.556409	-1.4706	0.0152188
	Tnfrsf21	-0.555404	-1.46958	0.00108031
	Dzip1l	-0.554914	-1.46908	0.042675
	Galm	-0.554717	-1.46888	0.00102406
	Arl3	-0.55453	-1.46869	0.00766711
	Plk3	-0.554425	-1.46858	0.0304097
	Wnk4	-0.554314	-1.46847	0.000843609
	Gabre	-0.553449	-1.46759	0.0478159
	Hlx	-0.5525	-1.46662	0.0426323
	Fth1	-0.551884	-1.466	0.00299098
	Arhgap23	-0.550902	-1.465	0.0117264
	Kcnma1	-0.550399	-1.46449	0.00995979
	Rgcc	-0.550271	-1.46436	0.0483792
	Lipt2	-0.549151	-1.46322	0.0291153
	Car4	-0.548647	-1.46271	0.0364268
	Arhgap24	-0.548169	-1.46223	0.0165974
	Tsga10	-0.548057	-1.46211	0.00208203
	Peli2	-0.547356	-1.4614	0.0215423
	Cacna2d1	-0.547124	-1.46117	0.0180276
	Txnip	-0.546895	-1.46094	0.000495106
	Ccdc181	-0.546363	-1.4604	0.00115622
	Gkap1	-0.545993	-1.46002	0.0273335
	Zeb1	-0.54593	-1.45996	0.0113012
	Dlc1	-0.544989	-1.45901	0.00928609
	Phlpp1	-0.544713	-1.45873	2.08914e-05
	Nedd9	-0.544214	-1.45823	0.000434846
	Cgnl1	-0.541863	-1.45585	0.00528574
	Hnf1b	-0.541696	-1.45568	0.000454791
	Rgs4	-0.540594	-1.45457	0.0425047
	Ptpn13	-0.539963	-1.45394	0.00155272
	Acox2	-0.539689	-1.45366	0.0394313
	Chchd5	-0.538403	-1.45236	0.0106184
	Wwtr1	-0.537892	-1.45185	0.0142775
	Pamr1	-0.537502	-1.45146	0.0218264
	Amt	-0.536538	-1.45049	0.038913
	Ehbp1	-0.536466	-1.45042	0.00164378
	Heatr1	0.536977	1.45093	0.0157771
	Gabarapl2	0.537433	1.45139	0.00544634
	Plk4	0.537652	1.45161	0.0419678
	Abhd8	0.539513	1.45348	0.0231694
	Rac3	0.539963	1.45394	0.0105364
	Cdca2	0.540775	1.45475	0.0492242
	Dennd4a	0.542869	1.45687	0.0111531
	Tmprss4	0.542951	1.45695	4.17074e-08
	Eif6	0.544642	1.45866	0.00174529
	Fads2	0.545202	1.45922	0.00806565
	Styx	0.545389	1.45941	0.0218264
	Nup37	0.545794	1.45982	0.00980389
	Haus5	0.546054	1.46009	0.0197516
	Mcm5	0.547941	1.462	0.0219243
	Myo1b	0.548634	1.4627	0.000141173
	Cdkn2d	0.549615	1.4637	0.00618399
	Ccdc134	0.549978	1.46406	0.00109322
	Slc35a3	0.551157	1.46526	0.0117473
	Slc30a1	0.551359	1.46547	0.00557676
	Ccnf	0.551887	1.466	0.0171766
	Ddit4	0.55226	1.46638	0.0336602
	Ube2s	0.552662	1.46679	0.00512679
	Pxdc1	0.553209	1.46735	0.0269748
	Cd14	0.553256	1.46739	0.00378701
	Lipg	0.55353	1.46767	0.00488505
	Prdx4	0.553767	1.46791	0.00358696
	Hgh1	0.556189	1.47038	0.042918
	Pdgfc	0.556771	1.47097	0.0304851
	Scyl3	0.556917	1.47112	0.00255106
	Asf1b	0.558231	1.47246	0.0298852
	Ms4a8a	0.558749	1.47299	0.000991546
	Adar	0.559427	1.47368	0.00172121
	Manf	0.560919	1.47521	0.00162868
	Dbf4	0.561434	1.47574	0.00981639
	Incenp	0.561677	1.47598	0.00544804
	Ptprh	0.56169	1.476	6.12671e-05
	Tmem150b	0.563709	1.47806	0.0145318
	Gm2a	0.564074	1.47844	0.023158
	Mst1r	0.564355	1.47873	0.000131969
	Lgals9	0.56604	1.48045	0.0274895
	Casp7	0.566361	1.48078	6.25742e-07
	Rps19	0.566462	1.48089	0.0231042
	Arhgef10l	0.566511	1.48094	0.000282867
	Clec2h	0.568819	1.48331	0.0118502
	Arap2	0.569949	1.48447	6.51932e-05
	Dapk2	0.572219	1.48681	0.000124933
	Pclaf	0.572533	1.48713	0.0435111
	Pdia6	0.572591	1.48719	0.000114253
	Ube2l6	0.574973	1.48965	0.0274327
	Lamtor5	0.575607	1.4903	0.00197821
	Nat8f4	0.576576	1.49131	0.00695534
	Sptssb	0.576621	1.49135	0.00116785
	Cenpj	0.576814	1.49155	0.049096
	Pyy	0.579055	1.49387	0.0398591
	Grwd1	0.580646	1.49552	0.0146457
	Inf2	0.580953	1.49584	0.0297749
	Fam102b	0.581037	1.49592	3.48385e-05
	Cdca8	0.582109	1.49704	0.0048426
	Tcirg1	0.583076	1.49804	0.000245933
	Unc13d	0.584083	1.49909	1.61162e-05
	Snx11	0.584385	1.4994	6.10664e-05
	Rps14	0.585155	1.5002	0.0121001
	Erh	0.586546	1.50165	0.00207722
	Tmem64	0.587618	1.50276	0.00029672
	Ly6e	0.58786	1.50302	0.00288798
	Ppm1k	0.588781	1.50398	0.000810959
	Ldah	0.589886	1.50513	8.05372e-08
	Pabpn1	0.590015	1.50526	0.00194406
	Tat	0.590125	1.50538	0.00749639
	Plk1	0.591464	1.50678	0.00207481
	Arhgap11a	0.593306	1.5087	0.00183761
	Trabd	0.594427	1.50987	7.57147e-08
	Ptrhd1	0.595554	1.51105	0.00529368
	Plekha2	0.596632	1.51218	1.13783e-09
	Mki67	0.597037	1.51261	0.0261346
	Noxo1	0.597365	1.51295	1.98359e-05
	Irf9	0.597847	1.51346	0.00511773
	Mapk13	0.598668	1.51432	7.52345e-06
	Tmc5	0.600887	1.51665	0.000148144
	Nfxl1	0.600889	1.51665	0.000120492
	Kif22	0.601518	1.51731	0.0044992
	Lpcat2	0.603107	1.51898	0.011747
	Lacc1	0.604295	1.52024	0.00836931
	Trip13	0.605221	1.52121	0.00642231
	Rfc5	0.605441	1.52144	0.00125559
	Jpt1	0.607665	1.52379	0.000520655
	Znfx1	0.608187	1.52434	0.000175191
	Spag5	0.608631	1.52481	0.035592
	Apex1	0.608864	1.52506	0.0153724
	Tma7	0.610032	1.52629	0.00159115
	Kif2c	0.611185	1.52751	0.0396563
	Fabp5	0.612401	1.5288	0.0230951
	Nabp1	0.613363	1.52982	0.00228943
	Ska3	0.61337	1.52983	0.0398416
	Ckap2l	0.614418	1.53094	0.0387577
	Il3ra	0.614739	1.53128	0.0458054
	Ets1	0.615278	1.53185	0.023158
	Nup210	0.615792	1.5324	0.00411125
	Trim31	0.616105	1.53273	4.00452e-05
	Dsn1	0.617552	1.53427	0.00961465
	Cenpf	0.617869	1.53461	0.016006
	Nubp2	0.618301	1.53507	1.02663e-05
	Kctd5	0.618697	1.53549	2.63795e-06
	Twf2	0.619949	1.53682	0.000155548
	Neil3	0.621062	1.53801	0.0344042
	Racgap1	0.62289	1.53996	0.00229991
	Myo5a	0.623181	1.54027	0.010398
	Pif1	0.623243	1.54033	0.00796892
	Brca1	0.6233	1.54039	0.0177549
	Fam118b	0.624846	1.54205	0.00172592
	Dna2	0.626402	1.54371	0.0296732
	Tpx2	0.627783	1.54519	0.00866412
	Tmem266	0.628101	1.54553	0.0217496
	Vcan	0.628449	1.5459	0.0458014
	Osgin2	0.628462	1.54592	0.00153406
	Insl6	0.628625	1.54609	0.0155057
	Birc5	0.628825	1.54631	0.00207481
	Ffar4	0.631249	1.54891	0.0411012
	Nudcd1	0.631793	1.54949	0.00011713
	Rmi2	0.632243	1.54997	0.0164564
	Slc5a8	0.632762	1.55053	0.00169011
	Nme1	0.634138	1.55201	0.0342668
	1500009L16Rik	0.634303	1.55219	2.64434e-05
	Foxm1	0.634813	1.55274	0.0189091
	Sh3bp2	0.634956	1.55289	0.000880951
	Stk38l	0.635803	1.5538	6.5488e-06
	Lonrf3	0.636071	1.55409	0.0454798
	Fignl1	0.636094	1.55412	0.0219539
	Mms22l	0.636656	1.55472	0.00457471
	Ccnb2	0.636708	1.55478	0.00599108
	Ect2	0.63814	1.55632	0.023158
	Ccdc93	0.638463	1.55667	0.000181905
	Tex30	0.639342	1.55762	0.00906098
	Abcg1	0.639528	1.55782	0.0425624
	Gimap8	0.640292	1.55864	0.0434034
	Casp4	0.640345	1.5587	0.0128973
	H2-D1	0.641572	1.56003	1.31326e-05
	Fcgbp	0.643074	1.56165	0.00036529
	Tk1	0.64329	1.56189	0.031754
	Ddt	0.643685	1.56231	0.0143383
	Sbno2	0.644034	1.56269	9.27692e-06
	Aacs	0.644159	1.56283	0.0017366
	C1s1	0.645364	1.56413	0.0202042
	Parp3	0.645694	1.56449	0.00532242
	Hmgcr	0.646054	1.56488	0.000982864
	Ccna2	0.646705	1.56559	0.0170917
	Aurkb	0.649285	1.56839	0.015685
	Cep55	0.651039	1.5703	0.0276559
	Atp8a1	0.652403	1.57178	0.0236462
	Gins1	0.652667	1.57207	0.0298546
	Ccr1	0.653121	1.57257	0.000910414
	Fdps	0.653446	1.57292	0.00531002
	Tedc1	0.653637	1.57313	0.00073623
	Ddx39a	0.653644	1.57314	0.000221495
	Tor2a	0.65394	1.57346	0.000864737
	Wtip	0.654434	1.574	0.0202316
	Snrnp35	0.654776	1.57437	0.00202034
	Osmr	0.655589	1.57526	0.0149748
	Ncaph	0.655809	1.5755	0.00942742
	Bmf	0.657236	1.57706	0.00329622
	Rnf19b	0.658175	1.57809	0.000136202
	Creld2	0.65928	1.57929	0.000967479
	Snx10	0.659757	1.57982	0.047998
	Aurka	0.660354	1.58047	0.0023647
	Parp9	0.661088	1.58127	0.000926781
	Tbc1d2b	0.661691	1.58194	0.0113738
	Il4ra	0.663206	1.5836	0.00383778
	Xrcc2	0.664574	1.5851	0.0398591
	Ubash3b	0.664732	1.58527	0.00488764
	Igsf5	0.664851	1.5854	0.00132149
	Crybg1	0.66556	1.58618	0.000127889
	Psmb10	0.666519	1.58724	8.6992e-05
	Sys1	0.668363	1.58927	0.0478028
	Pask	0.668365	1.58927	0.00430869
	Tubd1	0.6684	1.58931	0.000587045
	Cad	0.669842	1.5909	0.00247603
	Snn	0.670247	1.59135	0.04066
	Samhd1	0.671986	1.59326	0.00915093
	Mbnl3	0.672408	1.59373	0.0212386
	Rrm2	0.672644	1.59399	0.00339831
	Heatr5a	0.673555	1.595	0.000253085
	Nrros	0.673931	1.59541	0.0245841
	Atp7a	0.67527	1.5969	0.041111
	Cip2a	0.676838	1.59863	0.0109219
	Cdk20	0.677119	1.59894	0.0219589
	Iqgap3	0.6772	1.59903	0.00960806
	Nsl1	0.679329	1.60139	0.00654553
	Kctd7	0.682102	1.60448	0.00225662
	Rpa2	0.683443	1.60597	0.000504293
	Inpp1	0.684199	1.60681	0.000301641
	Sgo2a	0.688275	1.61136	0.0242194
	Parp12	0.688378	1.61147	0.000133008
	1700066M21Rik	0.688554	1.61167	0.000494571
	Oas1a	0.69012	1.61342	0.00580033
	Spdl1	0.690586	1.61394	0.0139289
	1700066B19Rik	0.691144	1.61456	0.00232883
	Cry1	0.69139	1.61484	0.00872535
	Kif20b	0.6928	1.61642	0.0317403
	Gimap4	0.693671	1.61739	0.0367833
	Id3	0.694945	1.61882	0.00264666
	Gpr157	0.695613	1.61957	0.01934
	Sct	0.696076	1.62009	0.0234362
	Arl1	0.69622	1.62025	4.42192e-08
	Muc13	0.696507	1.62058	3.79816e-05
	Hps3	0.697023	1.62116	0.000514901
	Ifi203	0.698845	1.6232	0.0234753
	St6galnac6	0.69917	1.62357	0.00360487
	Troap	0.703705	1.62868	0.0166144
	Batf2	0.704628	1.62972	0.00279782
	Fam111a	0.705305	1.63049	0.00869613
	Cks1b	0.706395	1.63172	0.000394415
	Tlr4	0.706997	1.6324	0.00942683
	Fyb	0.707088	1.63251	0.0398956
	Lsm5	0.707439	1.6329	0.00728294
	Rpl36al	0.707821	1.63334	0.0060777
	Stx11	0.708012	1.63355	0.00892205
	Mybl2	0.709158	1.63485	0.0158887
	Tmco4	0.711053	1.637	1.77651e-05
	C5ar1	0.711872	1.63793	0.0369462
	Trim59	0.714581	1.64101	6.8031e-05
	Churc1	0.715561	1.64212	0.0478159
	Chaf1a	0.716669	1.64338	0.00809327
	Ripk2	0.716844	1.64358	0.00189685
	Gtse1	0.717638	1.64449	0.00216605
	Brip1	0.719347	1.64644	0.00811962
	Ppm1m	0.721203	1.64856	0.000435022
	Mxd3	0.723944	1.65169	0.0228096
	Pycr2	0.724316	1.65212	2.30961e-05
	Gm12216	0.724332	1.65214	0.0367696
	Irf1	0.727405	1.65566	4.37276e-05
	H2ax	0.7278	1.65611	2.47979e-05
	Ttk	0.728085	1.65644	0.020324
	Arl4c	0.729031	1.65753	0.0361986
	E2f2	0.729139	1.65765	8.75306e-06
	Gk	0.731365	1.66021	0.0022609
	Ifitm2	0.734351	1.66365	0.00383889
	Arhgap19	0.73454	1.66387	0.000324789
	Rad51	0.735972	1.66552	0.00212137
	Apbb1ip	0.736209	1.66579	0.00870815
	Kcnk6	0.739473	1.66957	4.02165e-06
	Jak3	0.743961	1.67477	0.000101916
	Melk	0.744883	1.67584	0.00146055
	Btnl4	0.745066	1.67605	5.96042e-05
	Fbxl15	0.745249	1.67626	0.0191048
	Kif11	0.747094	1.67841	0.00611239
	Rfc4	0.748597	1.68016	0.00836931
	Rad54l	0.748984	1.68061	0.0178056
	Aspm	0.749835	1.6816	0.00448402
	Kif4	0.752708	1.68495	0.00272313
	Pgs1	0.754398	1.68693	7.24388e-08
	Uprt	0.754957	1.68758	0.0217496
	1700019D03Rik	0.755911	1.6887	0.00493936
	Rpl30	0.75667	1.68959	0.0491167
	2210009P08Rik	0.758997	1.69231	0.00402496
	Slc7a5	0.762174	1.69604	0.0065298
	Knl1	0.762575	1.69652	0.0121984
	6430548M08Rik	0.762782	1.69676	9.13482e-07
	Card14	0.763767	1.69792	0.00247877
	Cmpk2	0.763786	1.69794	0.0106302
	Anln	0.764255	1.69849	0.00541138
	Kif23	0.764296	1.69854	0.00415052
	Akna	0.764327	1.69858	0.00416114
	Bub1b	0.766499	1.70114	0.00298026
	Dlgap5	0.768268	1.70322	0.00789687
	Rassf4	0.768975	1.70406	0.000681012
	Vsir	0.76908	1.70418	0.045652
	Sgo1	0.770104	1.70539	0.00606919
	Gemin6	0.770378	1.70572	0.0100385
	C2cd4b	0.770555	1.70593	0.0281496
	Cdk1	0.770706	1.7061	0.000685712
	Cdkn3	0.771743	1.70733	0.00660604
	Psat1	0.772494	1.70822	0.0176752
	Sirpa	0.775064	1.71127	0.0057109
	Ier5	0.775471	1.71175	7.84812e-06
	Shcbp1	0.776435	1.71289	0.00733084
	Gsap	0.777358	1.71399	0.000846672
	Rhov	0.778213	1.71501	0.0225529
	Cdc7	0.782297	1.71987	0.000123884
	Spc24	0.782298	1.71987	4.12304e-05
	Tifab	0.783938	1.72182	0.0186387
	Eif2ak2	0.784169	1.7221	0.000108455
	Irf8	0.78417	1.7221	4.20181e-05
	Cenpe	0.785423	1.7236	0.00907334
	Apol7a	0.787405	1.72597	0.0332271
	Ndufs5	0.788112	1.72681	0.00254207
	Ccnd1	0.788302	1.72704	0.000926781
	Lyn	0.789112	1.72801	1.81077e-06
	Rab19	0.789229	1.72815	2.77081e-05
	Gas2l3	0.791272	1.7306	0.00467886
	Ly75	0.792142	1.73164	3.83241e-05
	Ncf2	0.794094	1.73399	0.00127189
	Amz1	0.794099	1.73399	0.0338946
	5730507C01Rik	0.794901	1.73496	0.00365528
	Lpxn	0.797771	1.73841	0.0317265
	Fen1	0.797974	1.73866	3.38024e-05
	Trp53i11	0.798364	1.73913	9.9171e-07
	Slc12a6	0.799887	1.74096	0.0283463
	Aldh1l1	0.800736	1.74199	6.0797e-06
	Eif4e3	0.801797	1.74327	0.04309
	Tmem50b	0.802603	1.74425	5.08503e-12
	Tmem119	0.803088	1.74483	0.0144533
	Fcgr3	0.803241	1.74502	0.026659
	Pik3cg	0.80748	1.75015	0.019475
	Hmmr	0.809938	1.75314	0.0367319
	Tap2	0.813559	1.75754	5.76196e-05
	Fmnl1	0.814083	1.75818	0.012838
	Trim30a	0.814383	1.75855	0.0395127
	Ttc39a	0.816251	1.76082	5.50059e-06
	Lap3	0.819516	1.76481	0.000141455
	Gngt2	0.819902	1.76529	0.0109372
	Prc1	0.820366	1.76585	0.00864994
	Rilpl2	0.82354	1.76974	4.02703e-06
	Hspa5	0.82511	1.77167	5.40657e-05
	Cyp2d34	0.826121	1.77291	0.0111531
	Rasd1	0.826238	1.77306	0.00314247
	Cbr2	0.830393	1.77817	0.0384987
	Noxa1	0.830445	1.77823	1.10691e-07
	Stat2	0.830969	1.77888	0.00806555
	Cd68	0.831988	1.78014	0.00251248
	Pnp	0.834018	1.78264	0.000413993
	Tnfrsf1b	0.838515	1.78821	0.000768994
	Ccnb1	0.839071	1.7889	0.00271335
	Espl1	0.839841	1.78985	0.00180524
	Traip	0.840581	1.79077	0.00872535
	Hpse	0.842594	1.79327	1.00564e-05
	B2m	0.84304	1.79383	0.000170377
	Depdc1a	0.843404	1.79428	0.0143383
	Tacc3	0.843657	1.79459	4.50719e-05
	Zfp820	0.844061	1.7951	0.00780982
	Xdh	0.844196	1.79526	0.000886914
	Gm31024	0.845353	1.7967	0.0260218
	Polq	0.846911	1.79865	0.0193228
	Hyou1	0.84784	1.7998	1.45093e-07
	Acpp	0.848126	1.80016	0.000701662
	Gimap3	0.848864	1.80108	0.0250487
	Thpo	0.849207	1.80151	0.00741859
	Ppp1r16b	0.849547	1.80194	0.0149748
	Oas1g	0.852968	1.80621	0.00821442
	Rdh16	0.85462	1.80828	9.75679e-05
	Hpca	0.857663	1.8121	0.0159794
	Spats2l	0.859093	1.8139	0.0460001
	Dcp2	0.862747	1.8185	2.57403e-06
	Ncapg2	0.86338	1.8193	0.0086569
	Pla2g4f	0.865002	1.82134	0.025062
	Hhip	0.867225	1.82415	0.0158397
	Ptpn22	0.869832	1.82745	0.0334039
	Col18a1	0.869967	1.82762	0.0238858
	Tuba1c	0.8721	1.83033	0.000520889
	Ceacam18	0.876562	1.83599	0.00689944
	Kif14	0.877238	1.83686	0.00182626
	Nfam1	0.877346	1.83699	0.0369981
	Trpm2	0.879121	1.83925	0.0060543
	Def6	0.88136	1.84211	0.0239426
	Saa3	0.883034	1.84425	0.0152749
	Nek2	0.883046	1.84426	5.5092e-05
	Ccdc167	0.884827	1.84654	0.0118802
	Sdf2l1	0.888554	1.85132	7.44993e-07
	Slc13a2	0.89045	1.85375	3.13487e-05
	Ccdc88b	0.895205	1.85987	0.00183694
	Apobec3	0.896269	1.86125	0.000271581
	Havcr2	0.898695	1.86438	0.0349416
	Ncf1	0.902457	1.86925	0.0483233
	Uba7	0.903181	1.87019	1.57976e-07
	Top2a	0.903316	1.87036	0.00015597
	Diaph3	0.903388	1.87045	0.00473813
	Irf5	0.905258	1.87288	0.0112948
	Scd2	0.906493	1.87448	0.00637829
	Crlf2	0.910888	1.8802	0.000249774
	Adcy7	0.911358	1.88081	0.00354134
	Pkib	0.911614	1.88115	0.00385581
	Tmem229b	0.915055	1.88564	0.000155548
	Mfng	0.915909	1.88676	0.020508
	Ncapg	0.917543	1.8889	0.00277844
	Pla2g12b	0.919357	1.89127	0.0132711
	Gm38244	0.920461	1.89272	0.00815424
	Celsr1	0.924374	1.89786	7.82875e-05
	Runx3	0.92582	1.89976	0.00981639
	Dtx3l	0.927036	1.90137	8.88947e-05
	Cxcr4	0.927179	1.90155	0.01934
	Plac8	0.930446	1.90587	4.2636e-08
	Gch1	0.930597	1.90607	0.00237806
	Timm10b	0.93122	1.90689	0.0076785
	Fes	0.935724	1.91285	0.000124933
	Aunip	0.938743	1.91686	0.0262707
	Rnf125	0.9389	1.91707	0.00849479
	Nlrx1	0.941208	1.92013	8.75306e-06
	Nfkbie	0.943543	1.92325	0.000190037
	Sidt1	0.94886	1.93035	0.000140924
	Lair1	0.952294	1.93495	0.0377042
	C2cd4a	0.955202	1.93885	0.026472
	Ercc6l	0.95546	1.9392	0.00197937
	Cd244a	0.95656	1.94068	0.0493719
	Haus3	0.957976	1.94258	0.00512679
	Ctnnal1	0.958336	1.94307	4.00452e-05
	Cdca5	0.958834	1.94374	5.66458e-05
	Clec7a	0.959355	1.94444	0.0484984
	Parp14	0.962969	1.94932	0.00119538
	Pik3ap1	0.96357	1.95013	0.0115755
	Il18r1	0.963872	1.95054	0.0294513
	Vav1	0.965049	1.95213	0.00136892
	Septin1	0.965454	1.95268	0.0052538
	Fut2	0.969241	1.95781	2.19626e-06
	Cfb	0.970549	1.95959	2.2516e-05
	Plaat3	0.973269	1.96328	3.85233e-06
	Icam1	0.97993	1.97237	0.00593896
	Csf2rb2	0.980456	1.97309	0.0104302
	Hsh2d	0.981517	1.97454	0.0105559
	Bub1	0.983708	1.97754	0.000340544
	Fermt3	0.98453	1.97867	0.000435022
	Arl5c	0.986035	1.98073	0.0382715
	Gmppb	0.9879	1.9833	1.22261e-08
	Slc26a1	0.988352	1.98392	0.0338036
	Psme2	0.991425	1.98815	1.46689e-10
	Cenpa	0.993942	1.99162	0.000190037
	Sting1	0.998297	1.99764	0.00195708
	Csf1r	0.998422	1.99781	0.00109932
	Rtp4	1.00423	2.00587	0.038206
	Arhgap4	1.00473	2.00656	0.00102406
	Rpl22l1	1.00518	2.0072	0.00492794
	Card11	1.00642	2.00891	0.000374297
	Smc2	1.00799	2.01111	0.000117544
	Plcb2	1.00924	2.01285	0.00181967
	Sapcd2	1.00937	2.01304	0.00141296
	Mtfr2	1.00939	2.01306	0.00416114
	H2-M3	1.01066	2.01483	0.00114851
	Inpp5d	1.0124	2.01727	8.09739e-05
	Cdc20	1.01419	2.01977	4.90292e-05
	Kifc1	1.01648	2.02298	5.15121e-06
	Fanca	1.02223	2.03106	5.16733e-05
	Prss16	1.0232	2.03242	0.00724425
	Pstpip1	1.02476	2.03462	0.0136361
	Lama1	1.02661	2.03723	0.0281496
	Lck	1.03623	2.05086	0.000584959
	Ntrk2	1.03782	2.05312	0.00216684
	Spi1	1.03885	2.05458	0.00403356
	B3gnt5	1.04023	2.05656	0.0224674
	Dock10	1.04292	2.06039	0.00261132
	Pirb	1.04356	2.06131	0.00807789
	C4b	1.04563	2.06427	0.00586149
	Mthfd2	1.04955	2.06989	0.000191483
	Clec4a1	1.04972	2.07013	0.00800105
	Upp1	1.05149	2.07266	0.0177379
	Pcsk9	1.05214	2.07361	0.00593896
	Lcp1	1.05337	2.07537	0.000122719
	Phgdh	1.05662	2.08006	1.82633e-05
	Gda	1.0601	2.08507	1.92363e-06
	Nnmt	1.06105	2.08645	0.0131418
	Zc3h12a	1.06375	2.09036	3.95087e-07
	H2-T24	1.06649	2.09433	0.048334
	Ripk3	1.0675	2.09579	2.29771e-08
	Stat4	1.07172	2.10194	0.00438221
	Mafb	1.07212	2.10253	9.59918e-05
	Pilra	1.0726	2.10322	0.0317378
	Pde11a	1.07274	2.10343	0.00330275
	Isl1	1.07305	2.10387	0.0450194
	Gbp3	1.07322	2.10412	0.0264769
	Pilrb2	1.07434	2.10576	0.0474662
	Klra2	1.07443	2.10589	0.00577981
	Ncf4	1.07482	2.10645	0.00109886
	Gata3	1.07575	2.10782	0.0426323
	Dhx58	1.07781	2.11082	0.00340813
	Depdc1b	1.07804	2.11116	0.00201039
	Itk	1.07804	2.11117	0.010736
	Slc15a3	1.07854	2.1119	0.00852469
	Cd3g	1.08081	2.11523	0.0134123
	Fgd2	1.08155	2.1163	0.00299752
	Rnf213	1.08342	2.11905	0.00441001
	Tfrc	1.08466	2.12088	0.00434756
	Srgn	1.08503	2.12142	0.000175191
	Gpr132	1.08506	2.12147	0.00289407
	Pappa	1.08551	2.12212	0.0104475
	Itgax	1.08607	2.12295	0.00186649
	Pglyrp1	1.08862	2.12671	5.86228e-07
	Apol7c	1.09048	2.12945	0.0398975
	Lyz2	1.09293	2.13307	0.00162947
	H2-Q4	1.09326	2.13356	4.26691e-07
	Dnase1l3	1.09867	2.14157	0.000295436
	Rhoh	1.0994	2.14265	0.0455671
	Cyp4f18	1.10074	2.14464	0.0244989
	Cx3cr1	1.1008	2.14474	0.000148144
	Fgr	1.10163	2.14598	0.00376585
	Rnd1	1.10215	2.14674	0.0191231
	Syne3	1.10273	2.1476	0.002662
	Csf2rb	1.10881	2.15668	0.000645433
	Apol10a	1.11126	2.16034	2.03626e-07
	Ckap4	1.1128	2.16264	2.24452e-06
	Il18bp	1.11299	2.16293	0.00087971
	Tgm2	1.11351	2.16372	0.000271581
	Col24a1	1.11497	2.16591	0.0454798
	Bst2	1.11531	2.16642	0.000271581
	Trim5	1.11694	2.16886	0.00172121
	Rinl	1.11954	2.17277	0.0025765
	Ms4a7	1.12117	2.17523	0.00245109
	Phf11d	1.12462	2.18044	0.0326758
	BC035044	1.12494	2.18092	0.0159152
	Tlr12	1.13041	2.18921	0.0033536
	Relt	1.13723	2.19958	0.0126557
	Gbp7	1.14576	2.21262	0.00301052
	Cyp2d12	1.14796	2.21601	0.0147166
	Aoah	1.14875	2.21722	0.0382148
	Sp110	1.14937	2.21817	0.00812882
	Pimreg	1.15158	2.22158	0.0160089
	Adam8	1.15647	2.22911	0.00332728
	Dok2	1.15792	2.23136	0.0124581
	Adamts4	1.1639	2.24062	0.0298107
	Dok3	1.16399	2.24076	0.0103592
	Cd274	1.16512	2.24252	0.000666771
	Zap70	1.16686	2.24523	0.00610871
	Flt3	1.1696	2.24949	0.000271581
	Stat1	1.17235	2.25378	9.71434e-05
	Selplg	1.17607	2.25961	0.000481678
	Pik3cd	1.17863	2.26361	9.05901e-05
	Il10ra	1.1849	2.27347	0.0012086
	Ms4a6c	1.18514	2.27385	0.00381249
	Cd3d	1.18565	2.27466	0.0148913
	Apaf1	1.20432	2.30429	2.48697e-05
	Myo1f	1.20541	2.30602	0.00149388
	C1qc	1.20577	2.3066	2.82182e-05
	Skap1	1.20643	2.30766	0.00635315
	Lrp8	1.20934	2.31231	0.00132033
	Rnase6	1.21162	2.31598	0.0143374
	Oasl2	1.21184	2.31632	0.0346145
	Gm43460	1.21241	2.31724	0.00672059
	Alpk1	1.21304	2.31826	6.36992e-06
	Pglyrp2	1.21353	2.31904	0.0342902
	C1qb	1.21727	2.32506	2.13889e-05
	Gbp8	1.21796	2.32618	0.00554353
	Trim72	1.21893	2.32774	3.84047e-05
	Clec2i	1.21941	2.32852	0.0169699
	Vcam1	1.22125	2.33148	0.000140067
	Il7r	1.22152	2.33192	0.0183778
	A630001G21Rik	1.22355	2.33521	0.0177673
	Laptm5	1.22427	2.33637	0.00080406
	Ddx60	1.22614	2.3394	0.0176449
	Nxpe3	1.2278	2.34209	0.00564267
	Tnfsf10	1.22902	2.34407	0.000355838
	Cd84	1.22918	2.34433	0.00380182
	Nckap1l	1.22955	2.34494	0.000141173
	Rasgrp1	1.24365	2.36797	0.00229461
	St8sia1	1.24456	2.36947	0.000967479
	Zfp831	1.24509	2.37033	0.0259619
	Lax1	1.24598	2.37179	0.000383957
	Cd247	1.24657	2.37277	0.00526863
	Herc6	1.24789	2.37493	0.00454763
	B3gnt8	1.25112	2.38025	0.00991254
	Ltb4r1	1.25951	2.39414	0.0273087
	Ripor2	1.25969	2.39444	0.00716741
	Tnfaip8l2	1.26058	2.39593	0.00401747
	Slc16a3	1.26111	2.39681	0.00997889
	Il12rb1	1.26859	2.40925	0.0416082
	Hcls1	1.27024	2.41201	0.000190037
	Cd4	1.27392	2.41818	0.000967479
	Gpr65	1.27761	2.42437	0.00766987
	Hk2	1.28159	2.43107	2.29771e-08
	Itgb2	1.28627	2.43897	0.000307864
	Oas2	1.28649	2.43934	0.0441846
	Rdh1	1.2893	2.44409	0.00928545
	Ceacam12	1.29771	2.45839	0.0268176
	Cd300c2	1.29968	2.46175	0.00895699
	Ifi209	1.3008	2.46365	0.0281517
	Carmil2	1.30216	2.46598	0.000299252
	Ptprc	1.30282	2.46711	9.07302e-06
	Slamf7	1.30375	2.46871	0.00221064
	Bin2	1.30755	2.47521	0.000798771
	Irgm1	1.3087	2.47717	1.45322e-05
	Nkg7	1.31261	2.4839	0.0217496
	Sla	1.31269	2.48404	0.0353495
	Zfp971	1.3138	2.48596	0.00467886
	Mal	1.31795	2.49311	0.000105555
	Tlr7	1.31885	2.49467	0.0235653
	Arhgap25	1.3249	2.50516	0.000830977
	Retnlb	1.32742	2.50953	7.45194e-05
	Msr1	1.32821	2.5109	0.000413993
	Cyth4	1.32861	2.5116	3.91868e-05
	Adgre1	1.32869	2.51175	0.000161631
	Tbc1d10c	1.32943	2.51303	0.00511034
	Rac2	1.32964	2.51341	1.24905e-05
	Gpr141	1.33025	2.51447	0.0231876
	Pdf	1.33169	2.51697	0.00266137
	Mpeg1	1.33421	2.52137	0.000112305
	Ikzf1	1.33463	2.52211	0.00109304
	Muc4	1.33572	2.52401	2.75074e-05
	Tent5c	1.3369	2.52609	2.77081e-05
	Sh2d2a	1.3406	2.53256	0.00401747
	Bhlha15	1.34255	2.53599	0.00041632
	Il27ra	1.34385	2.53828	0.0056089
	Sp140	1.34644	2.54283	0.000531907
	Trim40	1.34672	2.54334	1.06441e-09
	Cd40	1.34982	2.5488	0.0024457
	Gbp2	1.35474	2.55751	0.00197863
	Stap1	1.3626	2.57148	0.00610871
	Cd53	1.36503	2.57581	0.000117544
	Milr1	1.36953	2.58387	0.000838759
	Marchf1	1.36975	2.58426	0.00362624
	Cd48	1.37036	2.58536	0.000141752
	Dock2	1.37049	2.58558	0.000661966
	Lcp2	1.37215	2.58855	0.00104855
	Trim15	1.37468	2.5931	0.0016972
	Il1r2	1.377	2.59728	0.0174823
	Tug1	1.38253	2.60726	0.000424049
	Parvg	1.38271	2.60758	0.00157504
	Grap2	1.38653	2.61449	5.50059e-06
	Dusp2	1.38989	2.62059	0.0263364
	Hsf2bp	1.39363	2.62738	0.00384176
	Pilrb1	1.39441	2.62882	0.0269339
	Abcg3	1.3954	2.63062	0.00124156
	C3	1.39715	2.63382	0.00630061
	Sash3	1.39832	2.63595	3.48385e-05
	Kmo	1.39899	2.63717	0.00870575
	Arhgap45	1.40061	2.64013	2.41113e-05
	Ctse	1.40218	2.64301	0.0175358
	Aif1	1.40274	2.64404	0.000101916
	Myo1g	1.40443	2.64713	0.000435022
	Acap1	1.40554	2.64917	0.000636455
	Rsad2	1.40949	2.65642	0.0085144
	Smpd5	1.41074	2.65874	0.040652
	Btk	1.41773	2.67165	0.00115537
	Fcgr4	1.41777	2.67172	0.00908772
	Usp18	1.42074	2.67723	0.0156861
	Rgs14	1.42097	2.67765	0.0015896
	Gcnt1	1.42201	2.67959	0.0116492
	Themis2	1.43254	2.69921	0.000250416
	Slfn2	1.43854	2.71047	0.0001627
	Hgf	1.44109	2.71525	0.00395482
	Isg15	1.4431	2.71904	0.0323065
	H2bc9	1.44477	2.7222	0.0279501
	Npl	1.44823	2.72873	0.00728927
	Tyrobp	1.452	2.73586	7.56113e-05
	Cd72	1.45232	2.73648	4.37276e-05
	Was	1.45266	2.73713	0.000218462
	Clec4n	1.45949	2.75012	5.61071e-05
	Arhgap15	1.46661	2.76372	0.00101719
	Lat2	1.47003	2.77028	0.00323836
	H2-DMb2	1.47293	2.77586	0.0065298
	Samsn1	1.47388	2.77769	0.001875
	Rhbg	1.4747	2.77927	0.0274023
	Ubd	1.4781	2.78582	0.0396822
	Cd300a	1.48088	2.79119	0.000161631
	Cst7	1.48992	2.80873	0.0211077
	Atp8b4	1.49077	2.8104	0.0251166
	Ltb	1.49269	2.81414	0.000249774
	Ikzf3	1.494	2.81669	0.00343734
	Plek	1.49441	2.81749	0.00037793
	Fzd3	1.49627	2.82112	4.06346e-07
	Map4k1	1.49961	2.82766	0.00013212
	Htr7	1.5032	2.83471	0.0180138
	Ranbp17	1.51595	2.85987	0.00598774
	Parpbp	1.53394	2.89576	3.28281e-05
	H2-DMa	1.53664	2.90119	4.37276e-05
	Pla2g2d	1.53871	2.90536	0.00191835
	Itga4	1.54024	2.90842	1.13121e-05
	Nfil3	1.54058	2.90912	7.84812e-06
	Foxp3	1.54201	2.912	0.0464287
	Pld4	1.55073	2.92965	7.32014e-06
	Csf3r	1.55137	2.93094	0.00385164
	Arhgdib	1.55441	2.93714	7.74327e-05
	Il21r	1.5636	2.9559	0.000271581
	Klhl6	1.59386	3.01855	0.00332454
	Irgm2	1.5986	3.0285	1.98952e-05
	C130026I21Rik	1.59935	3.03007	0.00975348
	Smpdl3b	1.60129	3.03415	8.47735e-08
	Vmn2r97	1.6139	3.06079	0.00905865
	Itgae	1.61543	3.06403	6.14137e-05
	Wdfy4	1.62897	3.09291	4.50235e-07
	Gbp4	1.63413	3.10401	0.00503968
	Arhgap30	1.6346	3.105	1.40752e-05
	Cd69	1.64511	3.12772	0.00200322
	Cd2	1.6467	3.13116	0.000151087
	Tgm1	1.64747	3.13284	0.0433453
	Itgb7	1.64853	3.13513	9.34412e-06
	Spn	1.6495	3.13725	4.20181e-05
	Iglc1	1.65492	3.14905	0.0481609
	Ms4a4a	1.66321	3.16719	0.000755712
	Cd37	1.66994	3.18202	0.00950188
	Ly6c2	1.67208	3.18674	0.00131239
	Cd38	1.67396	3.1909	1.42841e-08
	Cpxm1	1.68073	3.2059	0.0493719
	H2-T10	1.68354	3.21216	0.0137673
	Rdh9	1.69567	3.23928	0.000611204
	Tifa	1.69765	3.24372	1.1002e-07
	Cxcr3	1.70407	3.2582	0.00230631
	Traf3ip3	1.70416	3.25839	0.000692202
	Rasal3	1.70619	3.26299	4.1349e-05
	Napsa	1.71045	3.27262	0.000734318
	H2-Q5	1.72072	3.29601	0.000449695
	Socs1	1.7299	3.31704	3.88641e-05
	Glt28d2	1.73415	3.32683	0.0378968
	Lypd8l	1.73602	3.33114	0.022228
	Ms4a6d	1.73931	3.33875	0.00140534
	Cybb	1.74998	3.36354	1.34902e-06
	Slfn4	1.75042	3.36457	0.000330942
	Cd8a	1.7573	3.38066	0.000275588
	Draxin	1.76153	3.39057	0.00901055
	Cxcr5	1.77502	3.42242	0.0280595
	Rubcnl	1.77794	3.42936	0.00836931
	C6	1.78742	3.45197	0.0196872
	H2-Q6	1.7891	3.456	2.02993e-06
	Cd86	1.79046	3.45924	5.4877e-07
	Ifit1	1.79124	3.46112	0.00242891
	Grhl3	1.79161	3.46201	0.00301309
	H2-Q7	1.79864	3.47892	2.35529e-05
	H2-Eb1	1.80251	3.48827	4.97471e-06
	Ly6g2	1.80315	3.48982	1.35045e-05
	Ms4a6b	1.80578	3.49617	5.86228e-07
	Ido1	1.80769	3.50082	0.00135274
	Trac	1.81181	3.51083	3.4432e-05
	H2-Ab1	1.81262	3.51279	2.02993e-06
	Sema4f	1.8253	3.5438	0.00376273
	Tlr11	1.83683	3.57225	0.00215705
	Apol7b	1.84421	3.59056	0.0382148
	Coro1a	1.84509	3.59276	7.18545e-06
	Cct6b	1.8564	3.62103	0.0394694
	Cd52	1.85741	3.62358	5.06767e-10
	Cyp2d9	1.86457	3.6416	2.77081e-05
	Lag3	1.87201	3.66042	6.0797e-06
	Cxcl10	1.88106	3.68347	0.00534862
	Sec1	1.88985	3.70598	0.0163822
	Ccr5	1.89335	3.71497	3.11523e-05
	Tlr13	1.90974	3.75741	5.3206e-06
	Iglc3	1.91718	3.77685	0.0151524
	Psmb9	1.91998	3.78419	1.48097e-10
	Ptpn7	1.93024	3.81119	5.24724e-05
	Zfp729a	1.94101	3.83975	0.0249782
	Ccl12	1.94193	3.8422	0.027649
	B3gnt7	1.95213	3.86944	0.00220745
	H2-Aa	1.95581	3.87934	2.5928e-06
	Rgs18	1.97229	3.92391	0.0449062
	Tnf	1.97678	3.93613	0.00381539
	Sval1	1.97725	3.93741	0.0060543
	Ly9	1.9796	3.94383	0.00916301
	Gpr55	1.98006	3.94509	0.00517621
	P2ry10	1.983	3.95316	4.07662e-06
	Duox2	1.9893	3.97043	2.30197e-05
	Tigit	1.99856	3.99602	0.000527723
	Gpr174	2.01857	4.05182	0.012726
	Clec4a3	2.01991	4.05557	0.000139013
	Rab39	2.02229	4.06227	0.0316307
	Serpina3g	2.02235	4.06244	0.000384105
	Cd74	2.0301	4.08433	6.13114e-06
	Clec4a2	2.03157	4.0885	4.9854e-06
	Hk3	2.03619	4.10162	0.000130994
	Tap1	2.04027	4.11321	2.07833e-08
	Pou2f2	2.04795	4.13519	0.000182775
	Igkv10-96	2.05708	4.16144	0.00990004
	Ighm	2.06004	4.16999	0.00483643
	Susd3	2.06082	4.17223	0.00489027
	B3galt5	2.08347	4.23826	2.4594e-05
	Grpr	2.08596	4.24559	0.000158537
	Duoxa2	2.08612	4.24606	9.86036e-05
	Ly6d	2.08752	4.25015	0.000817203
	Trim6	2.08922	4.25519	0.000129882
	H2-Ob	2.09666	4.27717	0.00529569
	Tnip3	2.09743	4.27945	0.0166406
	Gata4	2.10386	4.29858	0.032409
	Spic	2.10444	4.30032	0.0407646
	Serpina3n	2.10544	4.30328	0.000467697
	Derl3	2.1096	4.3157	0.000233442
	Wfdc17	2.11249	4.32437	0.00593896
	Tspan32	2.11401	4.32892	0.00247877
	Ccr2	2.11574	4.33413	8.21273e-07
	Gpx2	2.1171	4.3382	1.61162e-05
	Eaf2	2.11849	4.34239	0.00164378
	Btla	2.12022	4.34761	4.35731e-05
	Cd226	2.13154	4.38184	0.000132915
	Ak4	2.16234	4.47641	7.61046e-08
	Scn3b	2.16615	4.48823	1.2463e-05
	Ptk6	2.16755	4.49259	1.57359e-12
	Tnfrsf17	2.17276	4.50884	0.00843443
	Evx1	2.17383	4.51219	0.0101103
	Ifit2	2.19137	4.5674	0.000200065
	Lat	2.19321	4.57323	4.92033e-08
	Akr1c18	2.2255	4.67673	2.30196e-07
	Ltf	2.23437	4.70556	0.0132711
	Pdcd1lg2	2.2424	4.73184	0.0229938
	A530030E21Rik	2.24753	4.74868	0.00119359
	Art2a	2.24905	4.75369	4.97471e-06
	Ccr6	2.25143	4.76153	0.0331963
	Scimp	2.25512	4.77375	0.000124078
	Gna14	2.27393	4.83638	0.00140534
	Acod1	2.27739	4.84801	0.048665
	Mcpt2	2.30003	4.92467	0.0123593
	Ly6i	2.30913	4.95585	0.0426323
	Fam169b	2.32216	5.00079	0.00221533
	Icos	2.32281	5.00305	2.02029e-05
	Epgn	2.32348	5.00538	0.00689936
	Socs3	2.32818	5.02171	4.92033e-08
	Jchain	2.34528	5.08158	1.29995e-07
	Cd79b	2.34852	5.09303	0.00804913
	Mmp12	2.35976	5.13286	0.0173205
	Nlrp1a	2.3739	5.18339	0.043207
	Aicda	2.38156	5.211	0.0193033
	Mcpt1	2.38274	5.21526	0.00872409
	Cd180	2.39378	5.25533	0.000285812
	Igkc	2.39481	5.25909	7.84812e-06
	Slc5a9	2.3953	5.26086	9.74479e-06
	Igtp	2.40366	5.29146	5.76873e-05
	Gpr141b	2.40898	5.31099	0.00119283
	Mmp25	2.43234	5.39769	0.0024101
	Pla2g5	2.43305	5.40033	0.00509876
	Ccr7	2.44708	5.45312	0.0012635
	Phf11a	2.4553	5.48427	0.0170342
	Cd177	2.45638	5.48837	0.0018917
	Ctla4	2.45817	5.4952	5.07061e-05
	Ccl22	2.45986	5.50165	0.000108455
	Ms4a4b	2.45994	5.50193	9.90743e-07
	Fasl	2.46033	5.50344	0.0274023
	Cacna1s	2.47958	5.57735	0.00612375
	Itgal	2.47961	5.57746	7.77186e-13
	Slfn1	2.47987	5.57848	0.00149999
	Cd101	2.48202	5.58678	0.0107528
	Slc28a3	2.50738	5.68587	0.00810939
	Prf1	2.52073	5.73874	0.0217496
	BC147527	2.5248	5.75493	0.00955807
	Ighv1-53	2.52698	5.76363	0.00921499
	Saa1	2.53091	5.77937	2.84738e-09
	Tnfrsf13b	2.53292	5.78742	9.73098e-08
	Nkpd1	2.53974	5.81482	7.74327e-05
	Olfr60	2.54314	5.82855	0.01078
	Ighv1-19	2.54438	5.83357	0.0383786
	Fcrla	2.55227	5.86557	0.0276232
	AB124611	2.55744	5.88664	0.000697162
	Sell	2.56974	5.93704	0.015852
	Gm4951	2.57441	5.95629	0.00111735
	Igha	2.57733	5.96833	1.34407e-07
	Bcl2a1b	2.57737	5.96852	0.00440891
	Gm5431	2.59977	6.06191	8.33071e-07
	Bank1	2.60152	6.06925	0.00145987
	Ighv1-82	2.6047	6.08265	0.0159352
	Ms4a2	2.605	6.08392	0.00438221
	Ms4a4c	2.61136	6.1108	0.000645433
	Iglv1	2.61683	6.13402	0.000579329
	Irf4	2.63396	6.20728	8.05372e-08
	Ighv1-26	2.63722	6.2213	0.0139929
	Dmgdh	2.64242	6.24379	0.000646295
	Gm5150	2.65658	6.30537	0.00170382
	Trem2	2.65682	6.30641	0.00651017
	Iigp1	2.66014	6.32096	1.20196e-05
	Ifit1bl1	2.66055	6.32276	4.14384e-09
	Prss27	2.66398	6.33779	0.000860485
	Ly6a	2.66695	6.35083	1.93546e-05
	Slamf6	2.67451	6.38422	1.93352e-05
	Phf11b	2.67734	6.39674	3.43302e-06
	Duoxa1	2.69368	6.4696	2.2966e-05
	Cd79a	2.69485	6.47486	0.00823494
	Pou2af1	2.70779	6.53319	2.30961e-05
	Fam124b	2.70884	6.53796	0.0394313
	Spink1	2.7168	6.57411	0.000957887
	Mmp3	2.72008	6.58908	0.0190992
	Treml2	2.72017	6.58949	0.00109886
	Cd22	2.7243	6.60839	0.00692468
	Igkv8-27	2.72474	6.61042	0.0357761
	Ifi47	2.7392	6.67702	0.000316883
	Ccl17	2.7394	6.67793	0.0390359
	Psmb8	2.73956	6.67864	1.69046e-11
	Trim10	2.73985	6.68003	0.0291272
	Mzb1	2.74799	6.71779	0.0251166
	Ms4a10	2.75027	6.72841	7.32014e-06
	Serpina3f	2.75254	6.73903	0.0228295
	Bcl2a1d	2.7937	6.93408	0.000623317
	Ighv3-6	2.82589	7.09049	0.000817203
	Cpa3	2.83193	7.12028	0.000567468
	Siglecg	2.83931	7.15678	0.00162868
	Il9r	2.8524	7.22201	0.00225662
	Il12b	2.85443	7.23216	0.0293786
	Cpne1	2.8752	7.33707	0.00840698
	Cd28	2.88189	7.37117	1.72879e-10
	Ccl8	2.90984	7.51535	1.3593e-06
	H2-DMb1	2.91817	7.55887	5.13422e-08
	Ceacam10	2.92722	7.60642	0.000449444
	Ighv9-3	2.92911	7.6164	0.000864737
	Osm	2.93106	7.6267	0.00434866
	Gm12185	2.94385	7.69464	0.00140262
	Zbp1	2.96151	7.78936	2.24814e-09
	Igkv9-124	2.96846	7.827	0.0458014
	Cxcl9	2.97157	7.8439	4.15892e-05
	Nlrc5	2.98848	7.93638	2.02063e-10
	Ighv1-72	3.00095	8.00529	0.00135864
	Gzmb	3.01666	8.0929	0.00305241
	Ighg3	3.01677	8.09351	0.0187723
	Pdcd1lg2	3.01736	8.09686	0.00247664
	Ighv5-17	3.04793	8.27027	0.0242194
	Ighv1-74	3.05825	8.32962	0.00729022
	Fpr1	3.05833	8.33009	0.0135148
	Ighv1-39	3.06734	8.38224	0.00660463
	Sit1	3.07118	8.40458	0.00131338
	Ubash3a	3.07291	8.41471	0.00015597
	Ciita	3.09205	8.52708	2.09851e-09
	Cd40lg	3.11755	8.6791	0.0214883
	Igkv4-57	3.1363	8.79266	0.000483523
	Aqp4	3.14974	8.87497	5.66311e-09
	Igkv4-59	3.16422	8.9645	1.14043e-05
	Igkv15-103	3.18855	9.11691	0.00744047
	Igkv4-72	3.20478	9.22008	0.0211077
	Gm7579	3.21659	9.2959	0.00289784
	Gapt	3.25279	9.53208	0.00145987
	Saa2	3.25987	9.57897	2.81055e-08
	Tfec	3.26583	9.61859	0.000221495
	Chst3	3.28517	9.74846	0.00981639
	Ms4a1	3.34428	10.1562	0.000709754
	Igkv4-80	3.35051	10.2001	0.0214173
	Igkv6-23	3.40517	10.594	0.00160752
	Trbv15	3.40666	10.6049	0.0354611
	Mlf1	3.41821	10.6902	0.0369462
	Slpi	3.42317	10.7269	0.000646295
	Igkv5-43	3.42622	10.7497	0.00569563
	Gm10521	3.47918	11.1516	0.00355438
	Mcpt9	3.48642	11.2077	0.0259849
	Cd6	3.49871	11.3036	1.72879e-10
	Serpina3m	3.53952	11.6279	0.0294513
	Igkv4-91	3.55675	11.7676	0.0259005
	Lilrb4b	3.57096	11.8841	0.000292294
	Fcrl5	3.62516	12.3391	0.0122275
	Gm28053	3.63873	12.4557	0.024264
	Igkv4-55	3.66723	12.7041	0.000351601
	Tgtp2	3.67578	12.7797	0.00140534
	Prg2	3.68377	12.8507	0.00475757
	Cd5	3.69513	12.9522	6.58599e-10
	Krtap5-3	3.72058	13.1827	0.0171638
	Slamf1	3.75346	13.4866	0.000221495
	Cd8b1	3.76231	13.5696	5.61264e-10
	Ighv1-75	3.78572	13.7916	0.000827607
	Ighv7-3	3.78878	13.8209	0.000261684
	Themis	3.80811	14.0073	7.84608e-11
	Ighv1-18	3.8315	14.2363	7.13719e-06
	Ighv1-76	3.83267	14.2479	0.00135864
	Ighv1-55	3.84689	14.3889	6.4264e-07
	Igkv17-127	3.87401	14.6621	0.00117624
	Igkv6-25	3.87778	14.7004	0.00535597
	Igkv1-110	3.90133	14.9423	5.29678e-06
	Igkv16-104	3.98351	15.8181	0.000529286
	Igkv4-53	4.00335	16.0372	0.000242857
	Olfr56	4.00794	16.0883	1.02621e-05
	Igkv8-24	4.04051	16.4557	0.000193642
	Tgtp1	4.06429	16.7291	0.00483579
	Igkv14-111	4.08148	16.9296	7.09851e-05
	Ccr4	4.11315	17.3054	2.77081e-05
	Ccl1	4.13295	17.5445	0.0373423
	Nos2	4.16466	17.9345	3.4525e-05
	Igkv8-19	4.20434	18.4345	0.0101574
	Teddm3	4.20645	18.4615	0.0434034
	Igkv1-135	4.22752	18.7331	0.000375638
	Cma2	4.23901	18.8829	0.00489027
	Igkv8-21	4.25415	19.0821	0.0200036
	Ighv1-42	4.31777	19.9424	0.00124547
	Igkv12-98	4.32882	20.0957	0.0166512
	Ighv1-78	4.33894	20.2372	0.00150991
	Igkv1-117	4.34108	20.2673	2.4476e-05
	Il36g	4.35599	20.4778	0.0155612
	Ighv1-34	4.41468	21.3281	0.0317403
	Bhmt2	4.44759	21.8202	0.0298336
	Olfr1459	4.45394	21.9164	1.5333e-06
	Plet1	4.46533	22.0901	9.07288e-07
	Ighv1-5	4.59896	24.234	0.0466377
	Igkv13-85	4.66938	25.4462	0.00197916
	Gm4841	4.70275	26.0417	9.90989e-05
	Ccl19	4.71366	26.2393	0.00195995
	Gzmk	4.72919	26.5233	0.0142079
	Gm5155	4.73759	26.6782	0.00583387
	Dcstamp	4.7493	26.8956	0.0288507
	Fcer1a	4.81937	28.2341	0.000686484
	Igkv2-112	4.86898	29.2219	0.0258147
	F830016B08Rik	4.86946	29.2317	0.00327957
	Ighv1-64	4.95429	31.002	1.57518e-07
	Ighv8-12	5.00996	32.2217	0.00303921
	Ighg1	5.01206	32.2686	8.09739e-05
	Ighv1-9	5.02569	32.5748	3.00291e-10
	Ighv1-54	5.0282	32.6316	0.000256583
	Igkv3-10	5.10939	34.5207	0.00852746
	Igkv5-39	5.13167	35.058	0.00561058
	Trbv17	5.14258	35.324	0.0265151
	Ighv14-2	5.19514	36.6348	3.10749e-05
	Ighe	5.19828	36.7146	0.00452558
	Gbp10	5.21804	37.221	0.00261703
	Serpina10	5.3307	40.2439	0.000307864
	Igkv8-28	5.39389	42.0458	0.00168154
	Gzma	5.43464	43.2505	2.06961e-06
	Gm8369	5.64653	50.0928	0.000285812
	Ifng	5.8499	57.6761	0.000546172
	Rnase2b	5.97203	62.771	0.000271572
	Igkv8-30	6.08401	67.8377	5.72386e-10
	Saxo1	6.13066	70.067	3.4525e-05
	Ighv5-12	6.23971	75.5684	2.77526e-05
	Ighv1-63	6.54557	93.4145	6.73218e-08
	Igkv3-1	6.62609	98.7763	0.00164378
	Igkv4-79	6.719	105.347	0.00222516
	Ly6f	6.96798	125.19	1.06745e-05
	Igkv12-89	7.10541	137.702	0.00445213
	Ighv7-4	7.39194	167.956	0.00842935
	Ighv14-4	8.23652	301.607	0.000733299
	Ighv1-59	8.66488	405.872	6.40932e-14
	Ighv2-4	22.3789	5.45418e+06	1.11366e-06
	Otor	-5.45803	-43.9574	NA
	Shc3	-5.17044	-36.0128	NA
	Mdfic2	-4.91448	-30.1583	NA
	Shox2	-4.89142	-29.6799	NA
	Sstr2	-4.82675	-28.3789	NA
	Bmp15	-4.80577	-27.9692	NA
	Meiosin	-4.78389	-27.5482	NA
	Fam163b	-4.78144	-27.5015	NA
	Magee2	-4.63067	-24.7726	NA
	Rbm46	-4.60858	-24.3961	NA
	Pcdhga8	-4.6056	-24.3457	NA
	Lhx9	-4.58746	-24.0416	NA
	Nat8f3	-4.55476	-23.5027	NA
	Tmprss13	-4.50768	-22.7481	NA
	Gm50102	-4.46835	-22.1364	NA
	Defb40	-4.45586	-21.9456	NA
	Olfr482	-4.45422	-21.9206	NA
	Krtap4-16	-4.42851	-21.5334	NA
	Cyp3a11	-4.42735	-21.5162	0.208529
	Scrg1	-4.36895	-20.6626	NA
	Dppa2	-4.30029	-19.7023	NA
	Neto1	-4.29471	-19.6262	NA
	Lemd1	-4.28677	-19.5185	NA
	Aldoart2	-4.24426	-18.9518	NA
	Gm42552	-4.22572	-18.7098	NA
	Pcdhga5	-4.17471	-18.0598	NA
	Gm43176	-4.16235	-17.9057	NA
	Wfdc15b	-4.14684	-17.7142	NA
	Mak	-4.13607	-17.5826	NA
	Gm49325	-4.11766	-17.3596	NA
	Fsip1	-4.11083	-17.2775	NA
	Olfr49	-4.1099	-17.2665	NA
	Cyp2b10	-4.09654	-17.1074	NA
	Cyp4a10	-4.08892	-17.0172	NA
	Vmn1r208	-4.07932	-16.9043	NA
	Sox30	-4.0741	-16.8432	NA
	Dnah3	-4.07313	-16.832	NA
	Vmn2r87	-4.05293	-16.5979	NA
	4930548H24Rik	-4.04947	-16.5581	NA
	Zfp36l3	-4.04788	-16.5399	NA
	Rxfp2	-4.04114	-16.4628	NA
	Gm30083	-4.03531	-16.3964	NA
	Gm44171	-3.99826	-15.9807	NA
	Samd13	-3.99419	-15.9357	NA
	Gm43443	-3.99181	-15.9094	NA
	1700012B09Rik	-3.96426	-15.6085	NA
	Psmb11	-3.95244	-15.4811	NA
	Gm10748	-3.91901	-15.1265	NA
	Bpifc	-3.91322	-15.066	NA
	Lrrc18	-3.90898	-15.0217	NA
	Shisa9	-3.90213	-14.9505	NA
	9130409I23Rik	-3.87979	-14.7209	NA
	Sgcg	-3.87893	-14.7121	NA
	Accsl	-3.87033	-14.6246	NA
	Rax	-3.86252	-14.5457	NA
	Gm42741	-3.8516	-14.436	NA
	Atp4b	-3.84493	-14.3694	NA
	1700109H08Rik	-3.82432	-14.1656	NA
	Epb42	-3.79587	-13.889	NA
	Gm43148	-3.78687	-13.8027	NA
	Dmrt3	-3.77905	-13.728	NA
	BC035947	-3.77282	-13.6689	NA
	Gm30055	-3.77143	-13.6556	NA
	Tafa4	-3.74728	-13.429	NA
	Gm3500	-3.74706	-13.427	NA
	Myh13	-3.74409	-13.3993	NA
	H2bc14	-3.73871	-13.3495	NA
	Gm42503	-3.73301	-13.2969	NA
	Psg21	-3.7274	-13.2452	NA
	Zkscan16	-3.71609	-13.1418	NA
	2610028H24Rik	-3.70993	-13.0858	NA
	Marchf11	-3.67598	-12.7815	NA
	Sbk2	-3.65264	-12.5764	NA
	Gm37935	-3.64587	-12.5174	NA
	Ccdc183	-3.64206	-12.4845	NA
	Foxe1	-3.64136	-12.4784	NA
	Igfn1	-3.63452	-12.4194	NA
	Gm2974	-3.60976	-12.208	NA
	Gm49356	-3.604	-12.1594	NA
	Pcdhga3	-3.59498	-12.0836	NA
	Pcdh8	-3.59187	-12.0576	NA
	Slc26a4	-3.59049	-12.046	0.0656998
	Cxcl17	-3.57487	-11.9163	NA
	9630010A21Rik	-3.56577	-11.8414	NA
	Gm11232	-3.54928	-11.7068	NA
	Nudt16l2	-3.54883	-11.7032	NA
	Umodl1	-3.5488	-11.703	NA
	Tsga10ip	-3.54665	-11.6855	NA
	Gm44620	-3.51692	-11.4472	NA
	Nmbr	-3.51686	-11.4467	NA
	D430041D05Rik	-3.48942	-11.2311	NA
	Gm36963	-3.47203	-11.0965	NA
	Galr3	-3.46565	-11.0475	NA
	Tprg	-3.46019	-11.0058	NA
	Gm38215	-3.46016	-11.0055	NA
	Gm45902	-3.45899	-10.9966	NA
	Dnali1	-3.45311	-10.9519	0.123176
	Gm10741	-3.44862	-10.9178	NA
	Stpg4	-3.44565	-10.8954	NA
	Trav6-1	-3.42868	-10.768	NA
	Prss51	-3.42495	-10.7402	NA
	Cldn19	-3.42486	-10.7396	NA
	Pfn4	-3.42409	-10.7338	NA
	Neurog3	-3.42262	-10.7229	NA
	A130050O07Rik	-3.4219	-10.7175	NA
	Zpld1	-3.41	-10.6295	NA
	Tex36	-3.40772	-10.6127	NA
	Slc26a9	-3.4056	-10.5971	NA
	Gm43399	-3.38522	-10.4485	NA
	5330406M23Rik	-3.38031	-10.413	0.111559
	Serpind1	-3.3795	-10.4072	NA
	Siglec15	-3.37884	-10.4024	NA
	Slc22a20	-3.37883	-10.4023	NA
	A330058E17Rik	-3.36735	-10.3199	NA
	4930590J08Rik	-3.36655	-10.3141	NA
	Rp1	-3.35677	-10.2444	NA
	A630095N17Rik	-3.32397	-10.0142	NA
	Neurod6	-3.32308	-10.008	0.0566907
	Gm7361	-3.31979	-9.98522	NA
	Gm47063	-3.31921	-9.98117	NA
	Gm48602	-3.31611	-9.95975	NA
	Olfr986	-3.31383	-9.94403	NA
	Olfr460	-3.30197	-9.86262	NA
	Lctl	-3.30027	-9.85101	0.170108
	Tnfsf13	-3.2859	-9.75337	NA
	Semg1	-3.2858	-9.75266	NA
	Gm37737	-3.26361	-9.60385	NA
	Tdpoz9	-3.24403	-9.47436	NA
	Adgrf2	-3.23984	-9.44692	NA
	Klhl1	-3.22922	-9.37762	0.153993
	Olfr556	-3.22254	-9.3343	NA
	Hes3	-3.22253	-9.33423	NA
	Gm48601	-3.22179	-9.32942	NA
	Tmprss11e	-3.20376	-9.21358	NA
	Cypt1	-3.20091	-9.19536	NA
	Actl7a	-3.18639	-9.10328	NA
	Gm9925	-3.18615	-9.10179	NA
	Irx5	-3.18519	-9.09572	NA
	Cdr1	-3.17875	-9.0552	NA
	Xrra1	-3.17857	-9.05409	NA
	Gm33320	-3.16599	-8.97551	NA
	Lrrc24	-3.16398	-8.96302	0.05377
	Cfap70	-3.15971	-8.93648	NA
	Fam25c	-3.15257	-8.89237	NA
	Efhc2	-3.14971	-8.87478	NA
	Gm42544	-3.13887	-8.80836	NA
	Akp3	-3.13632	-8.7928	NA
	Wdr49	-3.13611	-8.79152	NA
	Morc2b	-3.13571	-8.78905	NA
	Gfy	-3.13449	-8.78162	NA
	Gm42894	-3.12666	-8.73412	NA
	Zfp648	-3.12666	-8.73412	NA
	Olfr691	-3.12664	-8.73398	NA
	Ece2	-3.12055	-8.69722	NA
	3110043J17Rik	-3.11482	-8.66271	NA
[truncated: 19,806 more rows]

## Sheet: B. 2I_0U
Code	Gene	log2FoldChange	Fold Change	padj
	Cyp3a44	-7.05197	-132.695	0.0294306
	Cfap57	-5.69609	-51.8435	0.00431961
	Myh7	-5.49791	-45.1893	0.0189997
	Mdfic2	-5.46567	-44.1906	0.0299966
	Gm21190	-5.28996	-39.1234	9.84855e-05
	Nr0b2	-5.19566	-36.648	0.014527
	Cyp24a1	-5.03593	-32.8071	1.3788e-05
	Cyp2c69	-4.98672	-31.7068	6.31255e-08
	Tmprss11e	-4.98284	-31.6216	0.035825
	Acot5	-4.98134	-31.5888	0.0012418
	Cyp4b1	-4.96928	-31.3259	1.90179e-17
	Gm21083	-4.96674	-31.2706	0.0028124
	Acot12	-4.95852	-31.093	1.27992e-13
	Plpp4	-4.83195	-28.4815	0.0417459
	Ugt8a	-4.82488	-28.3422	4.11269e-12
	Trpv6	-4.66459	-25.3619	1.33506e-06
	Cyp4a10	-4.64009	-24.9349	0.0424714
	Tmprss11a	-4.516	-22.8797	0.0129931
	Il1rapl1	-4.48964	-22.4655	0.0252132
	4933407L21Rik	-4.47161	-22.1865	0.0285883
	Tekt1	-4.41824	-21.3808	0.0263033
	Sbk2	-4.30425	-19.7564	0.0338468
	Fbxw22	-4.30335	-19.7441	0.00357766
	Lctl	-4.22546	-18.7064	0.0458604
	Krtap3-1	-4.20208	-18.4057	0.00370149
	Slc4a9	-4.17958	-18.1209	0.0232083
	2200002J24Rik	-4.08572	-16.9795	0.0317561
	Lrrc7	-4.07313	-16.8319	0.0132402
	Kel	-4.06943	-16.7888	0.00632753
	Olfr165	-3.99915	-15.9906	0.00329282
	Htr1d	-3.97022	-15.6731	0.0020862
	Cpsf4l	-3.90609	-14.9917	0.0199211
	Apoa4	-3.81185	-14.0436	0.0449526
	Rdh7	-3.79224	-13.8541	0.00652992
	Llcfc1	-3.79087	-13.8409	0.00772344
	Hsd3b1	-3.78478	-13.7826	0.0397355
	Tdrd9	-3.75304	-13.4827	0.0357966
	Gpr165	-3.69765	-12.9749	0.0360252
	Slc17a2	-3.65609	-12.6065	6.27556e-21
	Elovl3	-3.57723	-11.9359	0.0426275
	Wnt10b	-3.50389	-11.3442	0.0180883
	Spem1	-3.46714	-11.059	0.0287219
	Trpv5	-3.42593	-10.7475	0.0216163
	Zmat4	-3.41563	-10.6711	4.5501e-08
	Mptx1	-3.36952	-10.3354	0.00078047
	Fam180a	-3.35788	-10.2523	0.00140684
	Agbl2	-3.33515	-10.0921	3.81596e-13
	Pbld1	-3.28069	-9.71824	4.8945e-11
	AU018091	-3.22513	-9.35107	0.0257333
	Gm50187	-3.19515	-9.15873	6.31966e-07
	Trpv3	-3.13064	-8.75821	1.75319e-12
	Trim80	-3.12045	-8.69662	0.000923889
	Gm19935	-3.08392	-8.47917	0.0430288
	Slc22a4	-3.01234	-8.06871	1.04902e-10
	Cthrc1	-3.00077	-8.00425	0.00260587
	Nxpe2	-2.98008	-7.8903	0.0331128
	Ambp	-2.96861	-7.82783	1.42657e-11
	1700057G04Rik	-2.95445	-7.75134	0.000719853
	Psca	-2.93082	-7.62543	0.0024929
	A730046J19Rik	-2.92562	-7.59803	0.000540654
	Adamts18	-2.89188	-7.42236	1.77531e-06
	Slc22a27	-2.88336	-7.37868	0.0295937
	Slc22a29	-2.86029	-7.26162	0.0354933
	Cacng5	-2.84374	-7.17879	0.000311273
	Kl	-2.80688	-6.99771	0.0363817
	Taar8b	-2.777	-6.85423	0.0498762
	Lrrn1	-2.76844	-6.81372	0.000240606
	Cyp2a12	-2.7684	-6.81353	0.0269752
	Slc34a2	-2.76105	-6.77887	0.00719834
	Tgm3	-2.73631	-6.66364	0.0120678
	Rnase1	-2.73183	-6.64298	4.05898e-05
	Dipk1c	-2.66755	-6.35348	0.00411643
	Ckmt2	-2.60149	-6.06915	4.23543e-07
	Pdgfrl	-2.52731	-5.76497	0.0169142
	Nkx3-2	-2.4895	-5.61585	0.0411631
	Folr1	-2.47087	-5.5438	0.00117536
	Ces1b	-2.46532	-5.52249	0.0126166
	Ces2b	-2.46254	-5.51184	6.92216e-08
	Neu4	-2.45319	-5.47626	1.56764e-07
	Mmp24	-2.44396	-5.44132	0.000933634
	Pcdh11x	-2.43603	-5.41152	0.0426946
	Nr1d1	-2.43261	-5.3987	1.18634e-07
	Gm3893	-2.43136	-5.39403	0.0306713
	C9	-2.42513	-5.37077	0.0356737
	Fabp1	-2.42382	-5.36589	0.00863558
	Gdf10	-2.40211	-5.28576	2.35962e-09
	Kif27	-2.39948	-5.27612	1.11332e-07
	Ctcfl	-2.37957	-5.20383	5.10028e-05
	Cubn	-2.37361	-5.18237	0.0152816
	Npas3	-2.36798	-5.16218	0.0062434
	Alkal2	-2.35927	-5.1311	0.00726305
	Edn1	-2.35157	-5.10379	6.61221e-20
	Jakmip2	-2.34558	-5.08264	0.00102451
	Gm37985	-2.34202	-5.07011	0.00105335
	Ces2a	-2.32596	-5.014	4.41775e-16
	Gm47881	-2.30429	-4.93926	0.000168534
	Ly6g6c	-2.29646	-4.91251	1.17774e-08
	Hs3st5	-2.29499	-4.9075	0.0453329
	Tsku	-2.29325	-4.90158	3.60063e-11
	Dbp	-2.28333	-4.86799	0.00840408
	Il36b	-2.27248	-4.83154	0.0109141
	Cntnap2	-2.27232	-4.83099	2.45594e-07
	Cyp2c55	-2.26617	-4.81046	1.41705e-05
	Pld5	-2.26491	-4.80626	6.97816e-06
	Ttr	-2.26281	-4.79925	1.27427e-14
	Abcc2	-2.25619	-4.77727	9.19733e-05
	Plk5	-2.24381	-4.73647	0.000494374
	Luzp2	-2.24353	-4.73555	0.0205724
	Clec2e	-2.24207	-4.73076	3.9556e-15
	Hepacam	-2.23113	-4.69503	0.000975249
	Map6d1	-2.2263	-4.67932	0.0258127
	Nrxn3	-2.2079	-4.62002	0.0149365
	Asic4	-2.20708	-4.61738	0.00016435
	Clps	-2.19611	-4.58242	0.0159225
	Fam221b	-2.19267	-4.57152	0.0261189
	Zfp879	-2.19203	-4.56948	0.00263388
	Susd4	-2.17938	-4.5296	4.09137e-07
	Slc22a3	-2.17309	-4.5099	5.39563e-06
	Unc13c	-2.16862	-4.49593	0.00917963
	Cfap65	-2.15843	-4.4643	5.24953e-05
	Chrna7	-2.15816	-4.46344	0.0357781
	Dnah11	-2.15691	-4.45959	1.80517e-05
	Pde6a	-2.14836	-4.43325	2.04858e-05
	Zim1	-2.13809	-4.40177	0.0119265
	Tmem35a	-2.12945	-4.3755	1.34759e-17
	Pdk4	-2.11271	-4.32504	2.95742e-06
	Lrrtm4	-2.10838	-4.31206	0.044314
	Ntn4	-2.10026	-4.28786	7.49284e-16
	Cyp2f2	-2.09053	-4.25904	1.95503e-06
	Sycn	-2.07996	-4.22795	2.49438e-09
	Tmem174	-2.07419	-4.21109	6.64996e-06
	Cntn5	-2.06333	-4.17949	0.0334002
	Lingo1	-2.0549	-4.15514	0.00535989
	Cecr2	-2.03783	-4.10628	2.22348e-05
	Fmo5	-2.03741	-4.10507	4.70408e-16
	Gabrg2	-2.01797	-4.05012	0.0387647
	Vstm5	-2.01485	-4.04138	5.36709e-15
	Zfp804a	-2.01367	-4.03809	0.00221537
	Selenop	-2.01202	-4.03345	3.64437e-11
	Nmnat2	-2.00423	-4.01175	8.3593e-13
	Afm	-2.00146	-4.00406	5.96229e-06
	Slitrk1	-1.98496	-3.95853	0.000315482
	AI593442	-1.97948	-3.94352	0.00219104
	Gas2l2	-1.97419	-3.92909	0.0153174
	Qrfpr	-1.96148	-3.89461	0.00470274
	Ccdc152	-1.96095	-3.89318	0.00646041
	Grin3a	-1.95794	-3.88508	0.00102546
	Kcnip4	-1.95196	-3.869	0.0142809
	Slc30a10	-1.95042	-3.86488	3.68365e-07
	Ccdc13	-1.93773	-3.83102	0.0234768
	Stmn4	-1.93746	-3.8303	0.000908559
	Ndst4	-1.93165	-3.81491	0.0020862
	Tmem63c	-1.92321	-3.79267	3.52183e-06
	Itgb1bp2	-1.91167	-3.76244	0.0255102
	Col11a1	-1.89865	-3.72865	3.91534e-05
	Iyd	-1.89566	-3.72093	6.11857e-07
	St8sia2	-1.89443	-3.71774	0.0172912
	Slc6a4	-1.89429	-3.71739	0.000646144
	Fam107a	-1.89104	-3.70902	1.12623e-06
	Hcn4	-1.88806	-3.70137	0.00315449
	Slco1a4	-1.88766	-3.70033	0.0327424
	Shh	-1.8845	-3.69224	4.96334e-05
	Zfp977	-1.86836	-3.65116	0.0141582
	Gjc3	-1.86243	-3.63619	4.3013e-06
	Col25a1	-1.85744	-3.62365	6.49021e-08
	Me3	-1.85652	-3.62134	0.00492451
	Cyp4f15	-1.8546	-3.61651	0.0182948
	B930094E09Rik	-1.85363	-3.61409	0.0136566
	Elmod1	-1.85078	-3.60695	0.00111542
	Odf3b	-1.85004	-3.60511	8.5577e-05
	Asic3	-1.84229	-3.5858	0.0110739
	Sncb	-1.83204	-3.56041	0.000290965
	Gsg1l	-1.83085	-3.55748	0.00362992
	Kndc1	-1.82916	-3.5533	0.0110779
	Sptbn2	-1.82253	-3.53701	2.66781e-13
	Dscaml1	-1.81937	-3.52928	0.0364795
	Per3	-1.81848	-3.52709	0.00237368
	Nr1d2	-1.81048	-3.50758	1.04353e-07
	Rbfox1	-1.80529	-3.495	0.000166423
	Slc35e3	-1.80483	-3.49387	2.11662e-17
	Aoc1	-1.79633	-3.47335	2.63294e-13
	Grp	-1.79364	-3.4669	3.94845e-05
	Rimklb	-1.79019	-3.45861	0.0499371
	Ano5	-1.7828	-3.44094	0.0206841
	Nexmif	-1.78184	-3.43864	6.00327e-05
	Ccl20	-1.78022	-3.43478	0.000479124
	Il22ra2	-1.77966	-3.43346	0.00213832
	Arg2	-1.77961	-3.43333	2.45503e-07
	Cdh26	-1.77627	-3.4254	0.0141545
	Tef	-1.77288	-3.41734	0.000495796
	3110021N24Rik	-1.77244	-3.41631	0.0238104
	Cfap100	-1.77042	-3.41153	0.00273584
	Cyp26b1	-1.76683	-3.40305	0.000463829
	Cytl1	-1.75722	-3.38046	0.00366507
	Abcb1a	-1.74979	-3.36309	1.46176e-16
	Scd1	-1.74612	-3.35455	0.035082
	Ntng1	-1.73794	-3.33559	0.000613794
	Csrnp3	-1.73644	-3.33211	0.0267099
	Calr3	-1.73006	-3.31742	0.031554
	Kcnip2	-1.72849	-3.31381	0.000567009
	Lrit3	-1.728	-3.31269	0.0286874
	Nalcn	-1.72695	-3.31027	0.000334862
	Dct	-1.72529	-3.30646	0.0021746
	Lonrf2	-1.72265	-3.30043	4.23543e-07
	Cacng4	-1.72211	-3.29919	0.000104198
	Fam163a	-1.7167	-3.28683	2.7238e-05
	Gm28729	-1.71255	-3.27739	0.0249159
	Acsl3	-1.70867	-3.2686	4.54773e-21
	Ttll6	-1.69921	-3.24723	6.55662e-09
	Slc16a9	-1.69536	-3.23857	0.000245856
	Trim38	-1.68984	-3.22621	0.000613382
	Sstr1	-1.68941	-3.22524	7.23851e-05
	Sh3rf3	-1.68357	-3.21223	0.0277691
	Lsamp	-1.68179	-3.20826	7.87727e-06
	Unc5c	-1.68001	-3.2043	0.000689266
	Bmerb1	-1.6769	-3.1974	0.000601357
	Fabp3	-1.67678	-3.19714	0.0259291
	Hsd17b13	-1.67494	-3.19306	8.55364e-07
	Azgp1	-1.67186	-3.18626	0.00064387
	Calb1	-1.67068	-3.18364	0.00832123
	Rprm	-1.66762	-3.17689	5.48045e-07
	Scube2	-1.66507	-3.1713	0.000740655
	Efna3	-1.66325	-3.16728	7.69255e-06
	Slc10a4	-1.65447	-3.14807	1.49685e-06
	Lrrc4c	-1.65202	-3.14274	0.000168598
	Arhgap20	-1.64316	-3.12348	8.81559e-11
	Pcdh15	-1.6422	-3.12142	0.0423036
	Hnmt	-1.64031	-3.11732	5.91879e-05
	Gm14443	-1.63989	-3.11642	0.00533895
	Kcnh6	-1.63988	-3.11641	1.60537e-05
	Myo3a	-1.63419	-3.10413	0.00114641
	Gabrg3	-1.63034	-3.09586	0.0124388
	H2-Bl	-1.62986	-3.09483	0.000232967
	Dgkg	-1.62578	-3.08608	1.36259e-07
	Dlx1	-1.62288	-3.07989	0.000840845
	Maob	-1.61906	-3.07176	5.92258e-13
	Ism2	-1.61762	-3.06868	0.0298458
	Klk1b4	-1.61436	-3.06175	0.0146147
	Sez6	-1.6138	-3.06057	3.82599e-05
	Nmu	-1.61051	-3.0536	0.000456008
	Serp2	-1.6085	-3.04935	0.00068605
	Gabbr2	-1.6077	-3.04765	0.021819
	Jakmip3	-1.60672	-3.04558	0.0248871
	Rbfox3	-1.60659	-3.04531	0.00591714
	Adcy8	-1.60577	-3.04359	0.00944652
	Pm20d1	-1.60527	-3.04252	5.29548e-08
	Glrb	-1.59965	-3.03069	0.000237798
	Megf10	-1.59652	-3.02412	0.00343946
	Rph3a	-1.58762	-3.00552	0.00266899
	Cyp2c68	-1.58601	-3.00218	7.61062e-05
	Hunk	-1.58439	-2.9988	1.15261e-13
	Crispld1	-1.58168	-2.99319	0.0423601
	Myl1	-1.57904	-2.98772	0.016096
	Ephx4	-1.57845	-2.98649	0.041234
	Alpi	-1.57705	-2.98359	0.00130035
	Hlf	-1.57157	-2.97228	0.0094108
	Syt2	-1.57135	-2.97183	4.9182e-06
	Agmo	-1.56878	-2.96653	5.59198e-05
	Cage1	-1.56294	-2.95454	0.000212712
	Lpar4	-1.56141	-2.95142	0.00781068
	Clstn2	-1.56017	-2.94888	0.00140751
	Lix1	-1.55392	-2.93614	8.31753e-05
	Gpam	-1.55378	-2.93584	1.18196e-16
	Fmo4	-1.55335	-2.93499	3.03715e-07
	Plscr4	-1.548	-2.92412	1.46426e-12
	Rapgef4	-1.54734	-2.92278	1.51669e-11
	Gal3st2c	-1.54329	-2.91459	3.35149e-05
	Nrn1	-1.5413	-2.91057	0.000701657
	Pkhd1l1	-1.53964	-2.90722	0.00177974
	Vwa5b1	-1.53761	-2.90313	0.00479162
	Fgf13	-1.53509	-2.89807	1.2151e-08
	Slc24a2	-1.53085	-2.88955	0.0198233
	Myom2	-1.52866	-2.88518	0.0166022
	Necab1	-1.52796	-2.88379	0.000336563
	Ces2g	-1.52243	-2.87275	2.4022e-13
	Snap25	-1.51825	-2.86443	1.19177e-10
	Kank4	-1.51462	-2.85723	0.00445012
	Slc35f1	-1.5137	-2.85542	0.00044826
	Frrs1l	-1.51257	-2.85317	0.0312308
	Cpne4	-1.50949	-2.8471	0.00068605
	Asb16	-1.50844	-2.84502	0.0254057
	Unc80	-1.5081	-2.84435	1.34639e-05
	Acaa1b	-1.508	-2.84416	8.52082e-05
	Pbld2	-1.50747	-2.8431	2.40348e-08
	Trpm6	-1.50735	-2.84288	0.000144737
	Nrsn2	-1.50666	-2.84151	0.0237957
	Syt3	-1.50254	-2.83341	0.0221912
	Fmo1	-1.50214	-2.83262	1.60577e-08
	9330182O14Rik	-1.50203	-2.8324	0.0236133
	Map7d2	-1.50166	-2.83169	0.00162934
	Scg3	-1.50008	-2.82858	3.92346e-08
	Dnah7b	-1.49955	-2.82754	0.0106753
	Necab2	-1.49915	-2.82677	0.0127555
	Impg2	-1.49874	-2.82597	0.00541436
	Car11	-1.49424	-2.81715	0.000132018
	Ciart	-1.49369	-2.81609	0.0415836
	Cipc	-1.49322	-2.81516	5.22757e-16
	Gria1	-1.48581	-2.80075	9.51024e-06
	Cadm2	-1.48571	-2.80055	0.0155148
	Pdzd7	-1.48176	-2.7929	0.000267511
	Grm7	-1.47713	-2.78394	0.0317406
	Rimkla	-1.47446	-2.77879	0.000137486
	Slc27a6	-1.4741	-2.7781	0.0112523
	S100g	-1.4735	-2.77695	0.00318746
	Abcc5	-1.47288	-2.77576	6.4619e-21
	Gm37397	-1.47172	-2.77353	0.000703116
	Plppr5	-1.47141	-2.77293	0.0223171
	Pdzrn4	-1.46525	-2.76112	0.00402254
	Col28a1	-1.46364	-2.75804	3.55823e-06
	Fam161a	-1.46045	-2.75195	1.63715e-08
	Gpt2	-1.45923	-2.74962	1.7013e-14
	Gm45512	-1.45846	-2.74815	0.00448865
	Phospho1	-1.45629	-2.74401	3.81881e-07
	Muc16	-1.45421	-2.74007	0.00353626
	Chrna5	-1.45377	-2.73923	0.0122791
	Plekhb1	-1.45256	-2.73693	2.86445e-08
	Krt222	-1.45254	-2.73689	7.31665e-09
	Hao2	-1.44841	-2.72908	2.62893e-05
	Asb4	-1.44781	-2.72794	7.33126e-07
	Tafa1	-1.44267	-2.71823	0.0180213
	Rwdd3	-1.44206	-2.71708	6.19078e-06
	Cdh19	-1.44172	-2.71644	1.49685e-06
	Hykk	-1.43918	-2.71166	9.43707e-10
	Slc6a20a	-1.43574	-2.70521	0.0222431
	Slc38a4	-1.43553	-2.70481	0.0112383
	Lpl	-1.43424	-2.70239	0.00451262
	Cabcoco1	-1.43412	-2.70217	8.32357e-06
	Fhit	-1.43355	-2.7011	2.19825e-06
	Slc20a1	-1.43315	-2.70035	3.02597e-05
	Tmem132c	-1.43107	-2.69646	0.00383558
	Ttll9	-1.43103	-2.69639	0.0122513
	Mroh7	-1.42996	-2.69439	0.00214991
	Cyp2s1	-1.42924	-2.69305	3.695e-13
	Kcna6	-1.42894	-2.69248	1.97952e-05
	Stac	-1.42773	-2.69023	0.0129252
	Hoxd11	-1.42702	-2.6889	0.0201219
	Kcnq3	-1.42691	-2.6887	0.000233571
	Car14	-1.42325	-2.68189	0.0166326
	Ddx43	-1.42229	-2.6801	4.3105e-08
	Msrb2	-1.42203	-2.67963	7.91011e-05
	Ncam2	-1.41981	-2.67551	0.0146134
	Epha5	-1.41951	-2.67495	0.00011727
	Tmie	-1.41895	-2.6739	4.56154e-08
	Kcnn2	-1.41631	-2.66902	0.00358365
	Elapor2	-1.41513	-2.66684	0.000406851
	Dpp6	-1.4149	-2.66641	3.81143e-05
	Tbc1d24	-1.41298	-2.66287	6.08391e-18
	Oxtr	-1.4105	-2.65829	0.0398722
	Gfra1	-1.41031	-2.65794	0.000227999
	Chrm4	-1.40753	-2.65283	0.00830921
	Oprk1	-1.40506	-2.64829	0.0416771
	Slc25a23	-1.40406	-2.64646	6.7939e-11
	Fhod3	-1.40192	-2.64254	0.000104706
	Srrm4	-1.39713	-2.63376	0.0202331
	Slitrk3	-1.39663	-2.63285	0.000738384
	Tgfb2	-1.39524	-2.63033	7.29481e-08
	Abca8a	-1.39484	-2.62959	5.57336e-05
	Soga3	-1.39276	-2.62581	0.0275133
	Nap1l3	-1.3911	-2.62279	0.00163746
	Sult1c2	-1.38213	-2.60653	0.000161954
	Phox2b	-1.38063	-2.60382	5.47536e-06
	Hdac9	-1.3783	-2.59962	2.81209e-11
	Plcd4	-1.37824	-2.5995	0.00387899
	Cys1	-1.3776	-2.59836	0.000114941
	Nrxn1	-1.37504	-2.59375	0.000327978
	Cat	-1.37454	-2.59286	4.14979e-21
	Mtarc1	-1.37273	-2.58961	0.0410177
	Ina	-1.37032	-2.58527	0.0019621
	Fam184b	-1.37017	-2.585	0.0386907
	Slc7a14	-1.36709	-2.57949	5.72453e-07
	Pcdh20	-1.36573	-2.57707	0.00430251
	Slc27a2	-1.36472	-2.57526	2.88409e-09
	Fbxo41	-1.36243	-2.57118	0.0119779
	Optc	-1.36189	-2.57022	0.001263
	Hs3st2	-1.35918	-2.56539	0.0410051
	Sncg	-1.35901	-2.56509	7.17676e-08
	Axdnd1	-1.35771	-2.56279	0.0478416
	Snca	-1.35578	-2.55936	0.00461977
	Rasgef1b	-1.35577	-2.55934	4.61381e-12
	Tafa5	-1.35568	-2.55918	3.37134e-07
	Mfap4	-1.35418	-2.55652	0.000440375
	Zcchc12	-1.35282	-2.55411	1.06831e-07
	Gdap1	-1.34959	-2.5484	0.00076746
	Apba2	-1.34929	-2.54788	0.000218583
	G0s2	-1.34801	-2.54561	0.0351221
	Rbp2	-1.34096	-2.5332	3.86322e-07
	Chodl	-1.34062	-2.5326	0.00828669
	Adamts19	-1.33888	-2.52956	0.000177295
	Sprr2a1	-1.33615	-2.52476	1.13083e-06
	Ppp1r3d	-1.33375	-2.52057	3.99994e-07
	Ptprz1	-1.33224	-2.51793	0.00145285
	Rims4	-1.33045	-2.51481	0.048516
	Zfhx4	-1.33035	-2.51464	5.0751e-07
	Calb2	-1.32818	-2.51086	1.01324e-05
	Ccdc30	-1.32799	-2.51053	0.0176834
	Arhgef9	-1.32659	-2.50809	1.99904e-05
	Gm49027	-1.32583	-2.50677	0.0350051
	Zc3h6	-1.32512	-2.50554	1.33066e-08
	Cyp2d22	-1.32428	-2.50408	3.3726e-08
	Spock1	-1.32418	-2.50391	0.000152894
	Cmtm8	-1.32362	-2.50293	2.22916e-08
	Spata6l	-1.32203	-2.50018	0.00202231
	Foxp2	-1.32018	-2.49697	1.68409e-05
	Tmem202	-1.31956	-2.4959	0.0204958
	Cplx1	-1.31939	-2.4956	8.63728e-06
	Tlr5	-1.31934	-2.49552	1.65537e-11
	Tmprss5	-1.31845	-2.49398	0.0003238
	Cacnb2	-1.3182	-2.49355	2.01931e-05
	Abca8b	-1.31636	-2.49036	4.72214e-05
	Limch1	-1.31608	-2.48989	3.17073e-05
	Ppfia2	-1.31586	-2.48951	0.0208955
	B3gnt6	-1.31428	-2.48678	2.75216e-09
	Elavl3	-1.31056	-2.48037	0.000328748
	Gm32742	-1.31027	-2.47987	0.0347437
	Gdpd2	-1.3095	-2.47855	1.87808e-07
	Adgrb3	-1.30869	-2.47717	0.0448898
	Fgd1	-1.30728	-2.47475	4.04668e-07
	Atp2b3	-1.30608	-2.47269	0.0295977
	Ccdc62	-1.30563	-2.47192	3.56227e-06
	Unc79	-1.3049	-2.47066	0.0112828
	Hsbp1l1	-1.30478	-2.47046	4.93704e-05
	Slc7a3	-1.30409	-2.46929	0.00914943
	Pm20d2	-1.30371	-2.46863	0.0162267
	mt-Nd5	-1.30309	-2.46757	4.27333e-11
	Npy2r	-1.29734	-2.45775	0.00713589
	Pdk2	-1.29697	-2.45712	1.0013e-12
	Cabp7	-1.29627	-2.45593	0.00023847
	Pcp4	-1.29583	-2.45518	0.00877444
	Dlg2	-1.29553	-2.45467	6.34515e-05
	Zkscan2	-1.2949	-2.4536	0.01581
	Capn6	-1.2934	-2.45106	0.032665
	Col4a4	-1.29308	-2.4505	0.0322209
	Gm5485	-1.29212	-2.44887	1.6849e-09
	Lrfn2	-1.29087	-2.44675	0.0246663
	Prss23	-1.28946	-2.44437	5.21758e-05
	Ksr2	-1.28834	-2.44246	0.000160317
	Anks1b	-1.28831	-2.44242	0.0324592
	Gng4	-1.28802	-2.44193	6.95791e-08
	Pcdhgc3	-1.28534	-2.4374	0.0341757
	Clgn	-1.28414	-2.43538	0.0064569
	Scn2a	-1.28397	-2.43508	0.0182063
	Hey2	-1.28372	-2.43465	0.000976966
	Shisa6	-1.28234	-2.43233	0.0429364
	Lama3	-1.28204	-2.43182	0.0164429
	Sfxn3	-1.28127	-2.43053	6.49143e-14
	Zfp454	-1.28115	-2.43032	0.0121353
	Otc	-1.28111	-2.43026	0.00841825
	Syn1	-1.27641	-2.42235	2.32543e-07
	Rcan2	-1.27638	-2.42231	0.00190871
	Nt5e	-1.27425	-2.41873	1.09052e-08
	Spock2	-1.27399	-2.4183	4.51535e-08
	Nell1	-1.2738	-2.41798	0.000511797
	Nsg2	-1.27294	-2.41653	2.82735e-07
	Nacad	-1.27187	-2.41474	9.21075e-05
	Syt6	-1.27095	-2.41321	7.58971e-05
	Cdh2	-1.27083	-2.41301	6.18873e-05
	Bdh2	-1.27063	-2.41267	0.0488572
	Tacr2	-1.27041	-2.41229	0.000152689
	Tenm4	-1.26979	-2.41126	0.00140684
	Wfikkn2	-1.26708	-2.40675	0.00704682
	Tinag	-1.26217	-2.39857	2.16452e-13
	Brsk2	-1.26014	-2.39519	0.00295114
	Nr2e3	-1.25847	-2.39241	0.0064091
	Kcnip1	-1.25738	-2.39062	0.00108372
	Cnksr2	-1.25647	-2.3891	0.0126454
	Cpm	-1.25511	-2.38685	3.1502e-08
	Ppp2r2b	-1.25293	-2.38324	0.0012956
	Lbh	-1.2508	-2.37974	5.81633e-13
	Stk32a	-1.24939	-2.37742	0.000465237
	Igsf21	-1.24856	-2.37603	0.0155768
	Coq8a	-1.24546	-2.37094	7.86792e-08
	Upb1	-1.24469	-2.36968	0.0350396
	Minar2	-1.2446	-2.36953	0.00126396
	Stmn2	-1.24456	-2.36947	1.30806e-07
	Ttll10	-1.24295	-2.36681	6.82595e-08
	Scn11a	-1.24199	-2.36524	0.0083044
	Enox1	-1.2419	-2.3651	0.000902384
	Osbp2	-1.24123	-2.36401	0.0457327
	Slc44a5	-1.24057	-2.36292	0.0429252
	Slc47a1	-1.23986	-2.36176	7.83414e-07
	4921507P07Rik	-1.23903	-2.36039	0.000130575
	Diras1	-1.23889	-2.36016	0.035082
	Myo18b	-1.23589	-2.35527	0.00120795
	Kcna2	-1.2346	-2.35316	1.97922e-06
	Nceh1	-1.23314	-2.35078	8.49099e-14
	Pck1	-1.23195	-2.34884	4.0158e-08
	Gpm6a	-1.22929	-2.34452	0.000283704
	Pcdh17	-1.22822	-2.34278	1.02118e-06
	Zmat1	-1.2277	-2.34193	2.53904e-07
	Adam11	-1.22697	-2.34075	6.55476e-06
	Slc2a12	-1.22688	-2.3406	0.021819
	Nrep	-1.22522	-2.33791	0.000129379
	Cpn1	-1.22471	-2.33709	1.04142e-05
	Ctnna2	-1.22267	-2.33378	0.000977961
	Syt4	-1.22161	-2.33207	3.00091e-05
	Sgip1	-1.22127	-2.33151	0.000484785
	Cdkl1	-1.21985	-2.32923	0.0386708
	Napb	-1.21982	-2.32918	1.37693e-07
	Sfrp5	-1.21839	-2.32687	0.0103579
	Vat1l	-1.21757	-2.32554	2.87872e-08
	Slc2a5	-1.21731	-2.32514	0.0087428
	Lrrc4b	-1.21706	-2.32472	0.00419077
	Malrd1	-1.21612	-2.3232	0.00330997
	Fstl5	-1.21597	-2.32297	0.00196646
	C1qtnf4	-1.21567	-2.32248	0.0177703
	Grip2	-1.21556	-2.3223	0.0178041
	Rassf9	-1.21533	-2.32194	0.00190066
	Fmn2	-1.21388	-2.3196	0.0219536
	mt-Nd6	-1.21379	-2.31946	2.64915e-12
	Scn8a	-1.21358	-2.31912	0.0259685
	Tmem130	-1.21356	-2.3191	0.00306013
	Rassf10	-1.2121	-2.31674	1.95518e-05
	Rab3b	-1.21182	-2.31629	1.47634e-06
	Zfp521	-1.21071	-2.31451	2.48125e-05
	Cspg5	-1.21064	-2.3144	0.00724819
	Ebf4	-1.20783	-2.30991	0.00104929
	Eef1a2	-1.20738	-2.30918	1.32844e-05
	Mapk10	-1.20656	-2.30787	0.000405833
	Tex15	-1.20638	-2.30758	0.0116511
	Hpgd	-1.20341	-2.30284	6.82338e-12
	Reep6	-1.203	-2.30218	3.58875e-09
	Macrod1	-1.20272	-2.30173	1.46486e-10
	Osr1	-1.20268	-2.30167	8.22549e-05
	Syt14	-1.20263	-2.30159	0.00652992
	Ank2	-1.20114	-2.29921	3.10967e-07
	Hspb7	-1.20008	-2.29753	1.7825e-05
	Rad9b	-1.19989	-2.29722	0.00158228
	Tex9	-1.19904	-2.29586	9.95089e-09
	Smpx	-1.19872	-2.29536	0.020214
	Edil3	-1.19767	-2.29369	0.00114641
	Tubb4a	-1.19596	-2.29097	6.12325e-07
	Adgrd1	-1.19554	-2.29031	0.0146709
	Cyp2j9	-1.19453	-2.2887	2.08264e-06
	Mpig6b	-1.19417	-2.28813	8.48743e-06
	Acsl6	-1.19322	-2.28662	0.000360548
	Doc2b	-1.19227	-2.28513	0.000360343
	Tceal3	-1.19105	-2.28319	0.00342813
	Pwwp3b	-1.19022	-2.28188	0.0161491
	Sult1a1	-1.18838	-2.27897	0.0013134
	Castor2	-1.18787	-2.27817	1.28464e-07
	Gm33167	-1.18761	-2.27775	0.0430808
	Pclo	-1.18741	-2.27744	0.00187585
	Grik2	-1.18568	-2.27471	0.0174011
	Plekha1	-1.18059	-2.2667	7.69486e-13
	Lmo4	-1.18022	-2.26611	2.11662e-17
	Slc8a2	-1.17983	-2.26551	4.28765e-05
	Slc5a7	-1.17916	-2.26446	0.00115446
	Rab6b	-1.17751	-2.26186	2.31826e-09
	Plin4	-1.17172	-2.2528	0.0056488
	Mfap3l	-1.17012	-2.2503	3.92579e-09
	Creb3l3	-1.1695	-2.24933	0.00784648
	Flrt2	-1.16923	-2.24891	0.00107332
	Mamstr	-1.16888	-2.24837	0.0224851
	Fmo2	-1.16679	-2.24512	0.000322702
	Zc3h12b	-1.16542	-2.24299	0.005869
	Elovl4	-1.16485	-2.24211	0.0254982
	Phactr3	-1.16461	-2.24172	0.0139145
	Gm5112	-1.16318	-2.2395	0.000295383
	Cnksr3	-1.16311	-2.2394	8.67156e-15
	Sox8	-1.16275	-2.23884	0.0272666
	Thbs4	-1.16192	-2.23755	0.0422108
	Ccdc187	-1.16137	-2.2367	0.00784602
	Ccdc39	-1.16132	-2.23663	0.00349947
	Fn3k	-1.16042	-2.23522	0.0359254
	Syt1	-1.1604	-2.23519	2.05753e-07
	Slc16a11	-1.15939	-2.23363	0.000472413
	Ptprn	-1.15932	-2.23352	1.13583e-07
	Erc2	-1.15926	-2.23343	0.0368382
	Srcin1	-1.15814	-2.23169	0.000954225
	Agtr1a	-1.15792	-2.23136	0.00230127
	Scg2	-1.15752	-2.23073	7.076e-09
	Gm45844	-1.15706	-2.23003	0.00200468
	Hsd3b2	-1.15691	-2.22979	0.00105335
	Myom1	-1.15577	-2.22804	0.00014774
	Kcnk3	-1.15249	-2.22297	1.55413e-05
	4931406C07Rik	-1.15145	-2.22137	1.71543e-07
	Alk	-1.15099	-2.22067	0.0095377
	Colec10	-1.15085	-2.22045	7.45295e-05
	Arpp21	-1.14947	-2.21832	0.0425306
	Fam217b	-1.14805	-2.21613	7.39968e-07
	Cntn3	-1.1479	-2.21591	5.90666e-07
	Atf7ip2	-1.14613	-2.2132	0.00046781
	Gm11627	-1.14408	-2.21005	0.0124421
	Ston1	-1.14308	-2.20851	5.9022e-08
	Cdk5r2	-1.14227	-2.20729	0.00779738
	Pcsk2	-1.1422	-2.20718	0.00329952
	Galc	-1.14192	-2.20674	6.23508e-12
	Scn9a	-1.14101	-2.20536	0.0439519
	Cnr1	-1.13755	-2.20007	7.83029e-05
	Rtn1	-1.13674	-2.19883	1.66241e-08
	Sprn	-1.13534	-2.19671	0.0153694
	Celf3	-1.13522	-2.19653	8.17746e-07
	Ncmap	-1.13451	-2.19545	0.00894176
	Sgk1	-1.13321	-2.19346	0.00171544
	Plcl1	-1.13095	-2.19002	8.93272e-05
	Nrg4	-1.13094	-2.19002	0.0252602
	Adgrb1	-1.1279	-2.18541	0.000705893
	Ces1d	-1.12699	-2.18402	0.00170208
	Kcnq2	-1.12688	-2.18385	0.000295362
	Mterf2	-1.12653	-2.18333	0.000261976
	Hmgcs2	-1.12602	-2.18256	0.000806644
	Add2	-1.12585	-2.1823	0.0127629
	Dgkb	-1.12488	-2.18084	0.0102617
	Ctxn3	-1.12443	-2.18015	0.0186934
	Cldn4	-1.12318	-2.17826	4.25126e-05
	Prlr	-1.12249	-2.17723	0.0200665
	Gm43437	-1.12217	-2.17674	0.0286741
	Dusp10	-1.12208	-2.17661	9.54668e-13
	Ebf3	-1.12187	-2.17629	0.00142408
	Acot2	-1.12087	-2.17479	9.62564e-05
	Slc17a1	-1.11988	-2.1733	0.000245449
	Zfp575	-1.11964	-2.17293	0.0252357
	Chrm2	-1.11932	-2.17245	2.61827e-05
	Ypel3	-1.11879	-2.17164	1.17774e-08
	Gm37711	-1.11753	-2.16976	0.0405517
	Rab3c	-1.11753	-2.16975	5.38532e-05
	Sybu	-1.11592	-2.16733	9.64413e-05
	Iqsec3	-1.11436	-2.16499	0.00310805
	St3gal5	-1.1135	-2.1637	0.000864916
	Tmod1	-1.11343	-2.1636	0.000983068
	Fabp2	-1.11274	-2.16256	1.68097e-05
	Mapk8ip2	-1.11158	-2.16082	0.000492448
	Mkx	-1.11158	-2.16082	7.73117e-05
	Prph	-1.11151	-2.16071	2.25344e-06
	Adhfe1	-1.1114	-2.16056	0.00203706
	Rgs11	-1.1114	-2.16055	3.42372e-05
	Chst11	-1.11089	-2.15979	3.2585e-07
	Eml5	-1.11035	-2.15897	1.31429e-05
	Dixdc1	-1.10822	-2.1558	3.42223e-08
	Ddc	-1.10711	-2.15414	5.59581e-06
	Retreg1	-1.10706	-2.15406	8.92325e-21
	Fosl1	-1.10706	-2.15406	0.00495447
	Klhl4	-1.10361	-2.14891	0.00298252
	Chp2	-1.10211	-2.14669	3.05958e-06
	Clip3	-1.10162	-2.14595	1.05741e-06
	Klf15	-1.10148	-2.14575	0.0461312
	Pmm1	-1.10114	-2.14524	2.34347e-14
	Pcsk5	-1.10086	-2.14482	3.21181e-06
	St8sia3	-1.09989	-2.14339	0.043763
	Coro6	-1.09899	-2.14205	0.00514784
	Hapln1	-1.09773	-2.14018	0.00856257
	Myh11	-1.09773	-2.14017	0.00473456
	Gbe1	-1.09735	-2.13962	4.76735e-12
	Tlcd5	-1.09452	-2.13542	0.00255197
	Igdcc4	-1.09387	-2.13446	1.24703e-06
	Negr1	-1.0931	-2.13332	0.00882693
	Angptl4	-1.09173	-2.13129	0.0333087
	Depdc7	-1.09146	-2.1309	0.0343948
	Cobl	-1.09118	-2.13048	2.57946e-07
	Meis2	-1.08887	-2.12707	3.9577e-07
	Flrt3	-1.08828	-2.1262	0.0085946
	Klf11	-1.087	-2.12432	2.93582e-07
	Fam189a2	-1.08665	-2.12381	4.76783e-08
	Epha7	-1.08662	-2.12376	0.00138794
	Atp2b4	-1.08638	-2.1234	0.000841576
	Art3	-1.08572	-2.12244	6.11933e-05
	Akap6	-1.08549	-2.1221	0.00040494
	Cacnb4	-1.0854	-2.12196	0.000425387
	Gm47640	-1.08436	-2.12043	0.00707411
	Tmem150c	-1.08357	-2.11927	0.00129684
	F13a1	-1.08308	-2.11856	0.0174011
	Mest	-1.08268	-2.11797	0.000968218
	Syn3	-1.0815	-2.11623	0.0441478
	Trpm3	-1.08026	-2.11442	0.033515
	Wdr54	-1.07922	-2.11289	0.00733518
	Shisal1	-1.07892	-2.11246	0.0404398
	Ap3b2	-1.07854	-2.1119	0.00130418
	Caly	-1.07787	-2.11091	0.0329847
	Ttc7b	-1.07772	-2.1107	9.60791e-09
	Ogn	-1.07757	-2.11048	0.00238728
	Uchl1	-1.07747	-2.11033	1.45645e-05
	Peli2	-1.07712	-2.10982	2.97799e-08
	Mettl15	-1.07613	-2.10838	2.39246e-06
	Dlgap1	-1.07596	-2.10813	0.0146326
	Emcn	-1.07567	-2.1077	2.47377e-08
	Slc35d3	-1.0755	-2.10746	0.0094528
	Ckm	-1.07482	-2.10646	0.00978146
	Atl1	-1.07474	-2.10634	4.55652e-05
	Mchr1	-1.07339	-2.10438	0.0277769
	Pirt	-1.07303	-2.10385	2.47382e-05
	Zfp532	-1.07158	-2.10173	5.00137e-09
	Tcf23	-1.06971	-2.09901	0.00455245
	Mapk8ip1	-1.06937	-2.09852	6.84578e-07
	Rnf152	-1.06789	-2.09636	4.30665e-06
	Tspan18	-1.06644	-2.09426	0.000443627
	Vgll3	-1.06542	-2.09278	0.00124544
	Sparcl1	-1.06533	-2.09264	0.00111413
	Pdlim3	-1.06458	-2.09156	0.000682743
	Nalf1	-1.06248	-2.08851	0.0397764
	Hmcn1	-1.06031	-2.08539	0.000551452
	Bche	-1.05817	-2.08229	8.3802e-09
	Myom3	-1.05803	-2.08208	0.000165261
	Olfm2	-1.05464	-2.07719	0.00667517
	Hand2	-1.05408	-2.07639	1.90388e-07
	Acot6	-1.05341	-2.07543	0.000127221
	Oplah	-1.053	-2.07484	2.37916e-06
	Ppargc1a	-1.0528	-2.07455	3.60675e-08
	Npy4r	-1.0515	-2.07269	0.024207
	Elavl4	-1.05129	-2.07238	0.000679239
	Wasf1	-1.05056	-2.07134	0.000131698
	Zhx3	-1.04636	-2.06531	2.97415e-05
	Zfp108	-1.04617	-2.06504	0.00208662
	Map1b	-1.04609	-2.06492	4.27248e-07
	Rbpms2	-1.04563	-2.06427	1.80397e-05
	Mpped2	-1.04559	-2.06421	0.0476131
	Ugt2b36	-1.0451	-2.06351	0.000544587
	Cc2d2a	-1.04223	-2.05941	2.23874e-08
	Nrp2	-1.04131	-2.05809	1.89013e-11
	Skida1	-1.04125	-2.05801	0.000197836
	Smad9	-1.04085	-2.05744	0.00272965
	Scn7a	-1.04064	-2.05714	3.34813e-05
	Sv2c	-1.04058	-2.05706	0.000422087
	Npas4	-1.04039	-2.05678	0.0149991
	Sox10	-1.03999	-2.05622	0.000650267
	Chrna3	-1.03939	-2.05536	0.00235493
	Trnp1	-1.03938	-2.05535	0.00092427
	Eomes	-1.03715	-2.05217	0.00646041
	Ctf1	-1.03713	-2.05215	0.00955875
	Slc6a17	-1.03601	-2.05055	0.00608382
	Nos1	-1.03541	-2.0497	3.1141e-06
	Dusp26	-1.03467	-2.04864	0.0150411
	Chrnb4	-1.03371	-2.04728	3.34126e-09
	Tmem88b	-1.03356	-2.04707	0.0085169
	mt-Co1	-1.03338	-2.04682	1.02976e-12
	Snhg11	-1.03308	-2.04638	1.0613e-05
	Ahnak2	-1.03255	-2.04564	3.98166e-06
	Klhl3	-1.03181	-2.04459	0.00183714
	Jph3	-1.03094	-2.04335	0.0439886
	Rnase4	-1.03087	-2.04326	2.26321e-12
	Gnpda2	-1.02984	-2.0418	3.87995e-07
	Tacc2	-1.02963	-2.0415	2.29455e-15
	Zbtb20	-1.02881	-2.04034	5.61116e-10
	Snap91	-1.02848	-2.03987	0.00139149
	Wscd1	-1.02715	-2.038	0.0493373
	Ehhadh	-1.02655	-2.03715	1.2789e-10
	Tmod2	-1.02631	-2.03681	1.13083e-06
	Nav2	-1.025	-2.03495	1.7517e-13
	Meis1	-1.0248	-2.03468	0.000219997
	Grb14	-1.02381	-2.03328	0.000688514
	Hspb6	-1.02312	-2.03231	2.9941e-05
	Agbl3	-1.02146	-2.02997	0.015206
	Slc16a7	-1.02142	-2.02991	3.39912e-05
	Tmem117	-1.02111	-2.02948	0.000882959
	D430019H16Rik	-1.0208	-2.02905	0.00184744
	Prelp	-1.02075	-2.02898	0.000703777
	Scrn1	-1.02027	-2.0283	0.000323174
	Gpr85	-1.01975	-2.02757	0.0107672
	Syt9	-1.01831	-2.02555	0.00494669
	Tmem108	-1.01793	-2.02501	0.0109609
	Chl1	-1.0179	-2.02496	1.44468e-07
	Bend5	-1.01784	-2.02489	0.0328854
	Tmem252	-1.01735	-2.0242	0.000303753
	Ngb	-1.01651	-2.02302	0.0264834
	Ccpg1	-1.01612	-2.02247	0.000886462
	Cables1	-1.01498	-2.02087	1.50665e-09
	Rfx2	-1.01156	-2.01609	0.000475702
	Lrrc10b	-1.0109	-2.01517	0.0271586
	Sh3bgr	-1.01006	-2.01399	0.00266013
	Ephx2	-1.0094	-2.01307	3.41655e-07
	Gm8909	-1.00923	-2.01283	0.000210895
	Sdk2	-1.00909	-2.01264	0.00102326
	Rit2	-1.00814	-2.01131	0.00498377
	Nptx1	-1.00797	-2.01107	0.0255141
	Pbp2	-1.00585	-2.00813	0.00717651
	Cpeb1	-1.00551	-2.00765	0.00238409
	Chn1	-1.00413	-2.00573	0.000662085
	Lrat	-1.00402	-2.00558	0.00159179
	Cracr2a	-1.00401	-2.00556	6.06072e-13
	Lrrc8e	-1.0023	-2.00319	2.14689e-09
	Sugct	-0.99992	-1.99989	0.00574827
	Kif1a	-0.998935	-1.99852	6.92755e-05
	Plagl1	-0.997895	-1.99708	4.37589e-05
	Dio1	-0.996712	-1.99545	0.00357766
	Ccbe1	-0.996628	-1.99533	9.75679e-06
	Sbsn	-0.996429	-1.99506	0.00295429
	Nexn	-0.996336	-1.99493	4.6403e-05
	Pou3f3	-0.995883	-1.9943	0.0186005
	mt-Nd1	-0.995545	-1.99383	1.60477e-09
	Atp1a2	-0.995332	-1.99354	0.0460166
	Syt17	-0.995331	-1.99354	0.00371094
	Chrnb2	-0.993963	-1.99165	0.000126447
	Tgfb1i1	-0.991609	-1.9884	3.91189e-05
	mt-Nd4	-0.991208	-1.98785	1.57774e-10
	Entpd5	-0.991196	-1.98783	9.69114e-10
	Sez6l	-0.991125	-1.98773	0.0156813
	Tnr	-0.99006	-1.98627	0.0254468
	Dner	-0.990023	-1.98622	0.00832122
	Sv2a	-0.988735	-1.98444	0.000482485
	Syne1	-0.987984	-1.98341	2.06593e-08
	Eya1	-0.987423	-1.98264	0.0378617
	Adra2a	-0.987311	-1.98249	0.00300723
	Raver2	-0.986797	-1.98178	0.00125144
	Kcnh2	-0.985712	-1.98029	9.93937e-05
	Ryr2	-0.985286	-1.97971	0.00132437
	Gm10676	-0.984997	-1.97931	0.000191862
	Dmkn	-0.984448	-1.97856	0.0114805
	Fat3	-0.984053	-1.97801	0.0264869
	Aoc3	-0.983949	-1.97787	0.00439814
	Ces1g	-0.982421	-1.97578	0.0259716
	Gab1	-0.981345	-1.97431	3.11389e-10
	Pcp4l1	-0.980283	-1.97285	0.00114418
	Scin	-0.980134	-1.97265	0.000121652
	Por	-0.978527	-1.97045	3.06624e-14
	Nos1ap	-0.977686	-1.9693	4.30828e-06
	Srpx	-0.97648	-1.96766	0.0139615
	Atp2b2	-0.976248	-1.96734	0.0283866
	Bves	-0.976167	-1.96723	0.00318726
	Iqcg	-0.975297	-1.96605	0.0472564
	Dpysl5	-0.975296	-1.96605	0.00253957
	Acsf2	-0.975015	-1.96566	1.34687e-06
	Cadps	-0.974083	-1.96439	0.00419882
	Tns4	-0.973915	-1.96416	2.53904e-07
	Calcoco1	-0.973803	-1.96401	8.85157e-11
	Rftn2	-0.973053	-1.96299	0.00019901
	Rgs7bp	-0.972667	-1.96247	0.000859195
	Tpm2	-0.972486	-1.96222	0.00246502
	Rgs6	-0.972385	-1.96208	0.0136258
	Adgrg6	-0.97227	-1.96193	0.000554936
	Mypop	-0.972138	-1.96175	0.000148487
	Tnni1	-0.970899	-1.96006	0.00202759
	Igsf11	-0.969773	-1.95853	0.0244149
	Plxnb3	-0.96962	-1.95832	0.0201961
	Kif5a	-0.969299	-1.95789	0.000323174
	Mmp15	-0.969221	-1.95778	1.72629e-08
	Rgs5	-0.96899	-1.95747	0.000289368
	Gm44220	-0.968961	-1.95743	0.00949657
	Tspyl5	-0.967477	-1.95542	0.035825
	Bmp3	-0.965167	-1.95229	0.000141722
	Wscd2	-0.963919	-1.9506	0.00534497
	Samd4	-0.963786	-1.95042	0.000952541
	Sphkap	-0.962468	-1.94864	0.0378708
	Astn1	-0.962321	-1.94844	0.00536083
	Tfpi2	-0.962309	-1.94843	0.00014719
	Cpe	-0.962261	-1.94836	0.000240606
	Amt	-0.96214	-1.9482	5.53861e-06
	Immp2l	-0.96048	-1.94596	0.00821514
	Sptb	-0.960058	-1.94539	0.000380155
	Chd5	-0.960019	-1.94534	0.0117076
	Syngr1	-0.957656	-1.94215	6.97354e-05
	Nlgn3	-0.957521	-1.94197	0.00822807
	Rarb	-0.957219	-1.94156	0.00574166
	Caskin1	-0.957066	-1.94136	0.000152503
	Sfxn4	-0.955742	-1.93958	0.00965125
	mt-Atp6	-0.954212	-1.93752	1.66733e-10
	Auts2	-0.950047	-1.93193	5.48486e-09
	Sh2d6	-0.949261	-1.93088	3.24617e-06
	Tmc7	-0.948941	-1.93046	3.29926e-07
	Prxl2a	-0.948696	-1.93013	0.000428884
	Rusc2	-0.947673	-1.92876	3.79156e-06
	Col23a1	-0.947184	-1.9281	0.0148271
	Hmcn2	-0.944996	-1.92518	0.00335587
	Lpar3	-0.944957	-1.92513	0.00839652
	Cyp4v3	-0.944826	-1.92496	0.00359452
	Stmn3	-0.944	-1.92385	0.00339945
	Galr2	-0.943436	-1.9231	0.00403615
	Dzip1	-0.94338	-1.92303	1.07813e-05
	Ift57	-0.943135	-1.9227	0.000228998
	Enpp5	-0.942204	-1.92146	8.3593e-13
	Fez1	-0.942185	-1.92144	0.00358307
	Apob	-0.941407	-1.9204	0.000346299
	Cacna2d2	-0.941279	-1.92023	1.90957e-07
	Pls3	-0.940975	-1.91983	3.56368e-08
	Ppp2r2c	-0.9403	-1.91893	0.00903152
	Cavin2	-0.940015	-1.91855	0.000166439
	Dcst2	-0.938713	-1.91682	0.0121695
	Iftap	-0.938406	-1.91641	3.59692e-05
	6330403K07Rik	-0.937575	-1.91531	0.0169187
	Tmem171	-0.937299	-1.91494	8.02052e-06
	Dtna	-0.936758	-1.91422	0.000526328
	Stx1b	-0.936583	-1.91399	0.00130418
	Egf	-0.936478	-1.91385	0.00639672
	Acvr1c	-0.93638	-1.91372	4.30774e-06
	Ppp1r1a	-0.934198	-1.91083	0.00198679
	Reep1	-0.933958	-1.91051	7.51653e-05
	Gas1	-0.933872	-1.9104	0.00650904
	Cntn1	-0.933748	-1.91023	0.00143035
	Gnao1	-0.933352	-1.90971	9.05515e-05
	Stk17b	-0.93323	-1.90955	9.07114e-10
	Ptn	-0.932662	-1.9088	5.11112e-05
	Bmp1	-0.932103	-1.90806	3.75845e-06
	Echdc3	-0.931796	-1.90765	0.00118077
	Cacna1d	-0.931272	-1.90696	0.000249889
	Tsga10	-0.930723	-1.90623	5.1103e-10
	Aldob	-0.930665	-1.90615	0.00140907
	Dnm3	-0.927956	-1.90258	0.00145404
	Acad12	-0.925687	-1.89959	4.52215e-05
	Gm7694	-0.925255	-1.89902	8.11576e-12
	F5	-0.924462	-1.89798	0.0367949
	Esr1	-0.924311	-1.89778	0.038829
	Pfn2	-0.924118	-1.89752	0.000143458
	Wee1	-0.923322	-1.89648	1.32797e-09
	Gfra2	-0.923307	-1.89646	6.91633e-05
	Sntg2	-0.923119	-1.89621	0.00189467
	Apobec2	-0.922755	-1.89573	0.0102617
	Plekhg6	-0.922594	-1.89552	4.53166e-07
	Slc17a5	-0.922117	-1.89489	3.61107e-12
	Kantr	-0.921952	-1.89468	0.000241895
	1810010H24Rik	-0.921553	-1.89415	0.0122596
	Ldhb	-0.918273	-1.88985	0.00172714
	Farp2	-0.918107	-1.88963	4.27151e-07
	Ssbp2	-0.917928	-1.8894	1.02987e-06
	Gap43	-0.917691	-1.88909	0.00105335
	mt-Nd2	-0.91757	-1.88893	7.39968e-07
	Glt1d1	-0.916726	-1.88783	0.000103403
	Bmp8a	-0.915317	-1.88598	0.00171088
	Gm47205	-0.914219	-1.88455	0.00034263
	Kcnk2	-0.914056	-1.88434	0.0209204
	Cldn8	-0.912146	-1.88184	0.00231515
	Sfxn5	-0.910855	-1.88016	3.70943e-06
	Faim2	-0.910589	-1.87981	0.0032833
	Zfp618	-0.910159	-1.87925	0.00105171
	Dzank1	-0.910133	-1.87922	0.0455929
	Synpo2	-0.9095	-1.87839	0.00812811
	P2rx2	-0.906759	-1.87483	0.00241868
	Ttll1	-0.906544	-1.87455	1.3788e-05
	Dmtn	-0.906213	-1.87412	0.00274819
	Ndrg4	-0.905356	-1.87301	0.000105791
	Zfp970	-0.903827	-1.87102	0.000938028
	Tnfrsf19	-0.903753	-1.87093	0.00856388
	Ttll7	-0.903679	-1.87083	2.05056e-05
	Tekt2	-0.902686	-1.86954	0.0190053
	Nrxn2	-0.902083	-1.86876	0.00445243
	Slit2	-0.902069	-1.86874	0.011199
	Txnip	-0.899437	-1.86534	6.01698e-12
	Iqsec1	-0.899063	-1.86485	1.69844e-09
	D130043K22Rik	-0.898529	-1.86416	5.69101e-05
	9330159F19Rik	-0.897742	-1.86315	0.00239259
	Surf2	-0.896687	-1.86179	0.000665832
	Stum	-0.896476	-1.86151	0.0295407
	Tsc22d1	-0.896454	-1.86149	8.83009e-08
	Nek3	-0.895581	-1.86036	4.27537e-07
	Chadl	-0.893835	-1.85811	0.0301691
	Hmga2	-0.893346	-1.85748	3.06743e-06
	Mamdc2	-0.892686	-1.85663	0.00511311
	Arhgef37	-0.892103	-1.85588	5.4333e-08
	Lgi4	-0.891385	-1.85496	0.0294244
	Tmem150a	-0.890918	-1.85436	1.02007e-05
	Prrg3	-0.890838	-1.85425	0.00596655
	Rnf112	-0.890139	-1.85335	0.0322831
	Bco2	-0.890036	-1.85322	2.86703e-05
	Fibin	-0.88937	-1.85237	0.0137595
	Ankrd40cl	-0.889271	-1.85224	0.0156251
	Morn1	-0.889061	-1.85197	0.00942765
	Scn3a	-0.88873	-1.85155	0.00504137
	Thbs2	-0.888242	-1.85092	0.000132236
	Mep1a	-0.887991	-1.8506	6.51539e-06
	Ctsf	-0.887499	-1.84997	0.00132586
	Cryab	-0.886581	-1.84879	0.000686353
	Sema3a	-0.886266	-1.84839	0.00144844
	Gm45871	-0.885776	-1.84776	5.73054e-08
	Rnf207	-0.88556	-1.84748	0.0325534
	Nhsl2	-0.885416	-1.8473	0.000768664
	Tmem8b	-0.883741	-1.84515	0.000197718
	Kif5c	-0.883524	-1.84488	0.00103682
	Nedd9	-0.881489	-1.84228	8.64122e-12
	Dmpk	-0.881383	-1.84214	0.00619856
	Myl9	-0.879969	-1.84034	0.0135136
	Nxph3	-0.879944	-1.8403	0.0313872
	Garnl3	-0.879869	-1.84021	0.00391885
	Lrrc75b	-0.879636	-1.83991	0.00349908
	Tro	-0.878951	-1.83904	0.012111
	Hkdc1	-0.878659	-1.83866	2.8486e-05
	Dnajc6	-0.878357	-1.83828	0.00691401
	Cacna1g	-0.877788	-1.83756	0.0179571
	Robo2	-0.877412	-1.83708	0.0296791
	Mettl7a1	-0.877243	-1.83686	0.00281577
	Adcyap1r1	-0.876893	-1.83642	0.0101646
	Enpp3	-0.87686	-1.83637	0.0284752
	Etv1	-0.876455	-1.83586	5.15746e-06
	Pcsk1n	-0.875949	-1.83521	0.000500507
	Grik3	-0.875833	-1.83507	0.00283698
	Ptpn13	-0.875465	-1.8346	1.28952e-09
	Katnal1	-0.873717	-1.83238	0.00904186
	Galm	-0.872741	-1.83114	6.34736e-10
	Jmy	-0.872168	-1.83041	8.62566e-11
	Cfap52	-0.871391	-1.82943	0.0292142
	Zfp791	-0.871311	-1.82932	0.00405456
	Nr1i3	-0.869474	-1.827	0.0499602
	Snrpn	-0.868894	-1.82626	2.17857e-09
	Pdzrn3	-0.86828	-1.82549	0.000110541
	Slc8a1	-0.867995	-1.82513	2.88899e-05
	Fxyd1	-0.867086	-1.82398	0.00681922
	Fgf7	-0.865668	-1.82218	0.0318818
	Epb41l4a	-0.865403	-1.82185	0.000545818
	Rsad1	-0.862928	-1.81873	1.07244e-07
	Hoxd10	-0.862284	-1.81791	0.00172782
	Sst	-0.862162	-1.81776	0.00212258
	Rorc	-0.860454	-1.81561	4.7229e-05
	Pyroxd2	-0.860383	-1.81552	0.00119041
	Slc25a27	-0.860108	-1.81517	0.000187551
	Gspt2	-0.859921	-1.81494	0.000247624
	Tmem267	-0.859744	-1.81472	0.0311894
	Micu3	-0.859402	-1.81429	0.00289392
	Klhl24	-0.858517	-1.81317	4.21265e-09
	Zfp874b	-0.858406	-1.81303	4.50291e-05
	Reck	-0.858267	-1.81286	0.000239704
	Nrbp2	-0.85733	-1.81168	1.44386e-07
	9030607J07Rik	-0.856891	-1.81113	0.00399338
	Gabre	-0.85664	-1.81082	0.000195449
	Samd5	-0.856383	-1.81049	0.0388563
	Vav3	-0.855276	-1.8091	3.18642e-05
	Speg	-0.855076	-1.80885	0.00238409
	Irag1	-0.854276	-1.80785	0.000500507
	Csdc2	-0.853706	-1.80714	0.0202946
	Hsdl2	-0.853153	-1.80644	2.56378e-07
	Grem2	-0.853015	-1.80627	0.0140572
	Pdxk	-0.852469	-1.80559	3.86322e-07
	Gm44509	-0.851527	-1.80441	0.00508149
	Rnf208	-0.848848	-1.80106	0.0105837
	Tent5b	-0.848707	-1.80089	0.0375684
	Kcnb1	-0.846515	-1.79815	0.0267254
	Dpyd	-0.846428	-1.79804	3.02651e-05
	Gm47233	-0.846407	-1.79802	1.38033e-05
	Zfp358	-0.846074	-1.7976	2.97057e-07
	Pde8b	-0.845844	-1.79732	0.000410133
	Lrch2	-0.845751	-1.7972	0.00843002
	Tub	-0.845254	-1.79658	0.0497627
	Fam78b	-0.844427	-1.79555	0.00631407
	Filip1	-0.844357	-1.79546	0.000268721
	Slc25a42	-0.843399	-1.79427	1.64507e-07
	Smtn	-0.84323	-1.79406	0.000131686
	Irs2	-0.841894	-1.7924	2.97112e-09
	Rnf212	-0.841139	-1.79146	0.0488556
	Gmpr	-0.840711	-1.79093	0.00159122
	Mylk	-0.840489	-1.79066	0.00129037
	Morn4	-0.840385	-1.79053	0.0147994
	Chst12	-0.840314	-1.79044	0.00102656
	Nkd2	-0.838914	-1.7887	0.00980425
	Cgref1	-0.838295	-1.78794	3.9917e-10
	Rai2	-0.837959	-1.78752	8.97841e-05
	Zfand2a	-0.837637	-1.78712	8.19001e-06
	Gnai1	-0.837468	-1.78691	0.00105398
	Bbs2	-0.837162	-1.78653	6.54875e-07
	Phyh	-0.835975	-1.78506	2.1418e-09
	Sh3bp5	-0.835697	-1.78472	1.17774e-08
	Fam171a1	-0.835221	-1.78413	7.84145e-08
	Ppp1r12b	-0.835169	-1.78407	0.020359
	Tppp	-0.83499	-1.78384	0.000674329
	Smarcd3	-0.834927	-1.78377	0.00447573
	Slc24a3	-0.834066	-1.7827	0.00420492
	Ctxn1	-0.833529	-1.78204	0.00139149
	Cacna1c	-0.832735	-1.78106	0.0140536
	Bcas3	-0.832638	-1.78094	1.49933e-09
	Per1	-0.831653	-1.77972	0.0119212
	Rdh5	-0.830906	-1.7788	0.00555096
	Ank3	-0.830719	-1.77857	0.000123218
	Cry2	-0.830252	-1.778	7.05649e-05
	Syn2	-0.829955	-1.77763	0.00358756
	Tmem191c	-0.829879	-1.77754	0.0052307
	Gstt1	-0.829614	-1.77721	0.000122548
	Chst15	-0.828589	-1.77595	0.0159411
	Ccdc57	-0.828092	-1.77534	0.00358365
	Miga1	-0.827916	-1.77512	3.24783e-09
	Fbln7	-0.826999	-1.77399	0.0254957
	Bex2	-0.826635	-1.77354	0.00489973
	Far2	-0.826196	-1.773	0.00843181
	Arsk	-0.825818	-1.77254	4.80356e-05
	Pcbp3	-0.825526	-1.77218	0.00049194
	Pgm5	-0.825127	-1.77169	0.00740471
	Fam83b	-0.82478	-1.77127	0.000221853
	Sult4a1	-0.824709	-1.77118	0.00598122
	mt-Nd4l	-0.824419	-1.77082	2.29868e-06
	Ebf1	-0.822524	-1.7685	0.00838681
	Slc36a4	-0.82165	-1.76743	1.38234e-10
	Pcgf2	-0.821279	-1.76697	8.17753e-10
	Shisa2	-0.820974	-1.7666	1.4195e-06
	Caprin2	-0.820966	-1.76659	2.35996e-05
	Tspan2	-0.82047	-1.76598	0.00760916
	Apc2	-0.820461	-1.76597	0.0193782
	Rspo3	-0.820349	-1.76583	0.0114172
	Jph2	-0.820341	-1.76582	0.0285076
	Fndc5	-0.820028	-1.76544	0.00922395
	Palmd	-0.819313	-1.76456	0.00844708
	Cyp3a13	-0.819303	-1.76455	2.23638e-06
	2810408A11Rik	-0.819107	-1.76431	3.04742e-05
	Pgbd5	-0.818655	-1.76376	0.0471882
	Frs3	-0.817475	-1.76232	0.000846469
	Reps2	-0.816833	-1.76154	2.48539e-08
	Cyp27a1	-0.816424	-1.76104	0.000361984
	Hoga1	-0.815264	-1.75962	0.0129709
	Trpc3	-0.813252	-1.75717	0.0107114
	AW551984	-0.812445	-1.75619	0.00309931
	Gpd1	-0.812007	-1.75565	0.000750448
	Ttc8	-0.81117	-1.75463	0.00267118
	Lmod1	-0.809909	-1.7531	0.00893036
	Trdmt1	-0.808956	-1.75194	0.00123354
	Adh5	-0.807624	-1.75033	2.56378e-07
	Dym	-0.807592	-1.75029	1.2789e-10
	Zfp72	-0.807364	-1.75001	0.0038386
	Dclk3	-0.807055	-1.74964	0.00491841
	Tlcd2	-0.806782	-1.74931	5.39391e-05
	Selenbp1	-0.806096	-1.74847	0.00865452
	Ryr3	-0.806073	-1.74845	0.0225592
	Kyat1	-0.805968	-1.74832	2.40024e-07
	Nags	-0.805914	-1.74825	0.035093
	Vldlr	-0.805083	-1.74725	0.000238231
	Fchsd2	-0.804937	-1.74707	0.00033313
	Zfp354c	-0.804536	-1.74658	0.00459245
	Prrt1	-0.803673	-1.74554	0.000337637
	Chrdl1	-0.803362	-1.74516	0.00881938
	Rhobtb3	-0.803107	-1.74486	0.000102727
	Ccdc92b	-0.802042	-1.74357	0.032428
	Tac1	-0.801958	-1.74347	0.0167778
	mt-Atp8	-0.801719	-1.74318	0.00202636
	Gm10524	-0.801612	-1.74305	0.000674329
	Ptprs	-0.800254	-1.74141	1.17752e-06
	Ccdc136	-0.799755	-1.7408	0.0287518
	Acsl1	-0.799124	-1.74004	0.000110733
	Runx1t1	-0.799114	-1.74003	0.0204082
	H2bc4	-0.798384	-1.73915	1.9926e-07
	Tcea3	-0.797452	-1.73803	1.09798e-05
	Slc7a8	-0.797383	-1.73795	6.51816e-05
	Wnk4	-0.796966	-1.73744	1.15068e-08
	Sorbs2	-0.796928	-1.7374	1.48132e-07
	Rbpms	-0.796489	-1.73687	2.72264e-05
	Zfp608	-0.796012	-1.73629	1.46686e-07
	Gjc1	-0.795378	-1.73553	0.000236794
	Tns1	-0.794436	-1.7344	0.0102758
	Ldb2	-0.794417	-1.73438	0.00218461
	Tmem47	-0.794274	-1.7342	0.000320793
	Gde1	-0.792047	-1.73153	2.14767e-08
	P3h2	-0.79156	-1.73095	0.00090236
	Serpine2	-0.791083	-1.73037	0.0154831
	Tmem44	-0.790529	-1.72971	0.00952858
	Tox2	-0.789928	-1.72899	0.0058832
	Tmem38a	-0.788641	-1.72745	7.09743e-05
	Fth1	-0.788627	-1.72743	3.70247e-07
	Gm30238	-0.788263	-1.72699	0.00431843
	Adam33	-0.788217	-1.72694	0.0375549
	Creb5	-0.788034	-1.72672	0.0113213
	Gstm3	-0.787465	-1.72604	0.00410366
	Zfp536	-0.787061	-1.72556	0.0483349
	Rasd2	-0.786835	-1.72529	0.00131887
	Shank1	-0.78653	-1.72492	0.0108526
	Vegfc	-0.785131	-1.72325	0.0265069
	Lrrc61	-0.784098	-1.72202	6.75293e-06
	Olfml2a	-0.783398	-1.72118	0.00838179
	mt-Co2	-0.783271	-1.72103	3.99974e-08
	Tmem14a	-0.782703	-1.72035	0.0158672
	Plp1	-0.782535	-1.72015	0.0160532
	Cuedc1	-0.782383	-1.71997	0.000552424
	Mmrn1	-0.781979	-1.71949	0.0122596
	Elmod3	-0.781579	-1.71901	1.1777e-07
	Mycbpap	-0.781181	-1.71854	0.0148504
	Palld	-0.780212	-1.71738	1.14841e-06
	Gpr37l1	-0.780047	-1.71719	0.0320551
	Trmt9b	-0.780046	-1.71719	0.03219
	Celf6	-0.779403	-1.71642	0.00185443
	Aldh6a1	-0.779119	-1.71608	0.000708463
	Ophn1	-0.777925	-1.71466	1.05626e-05
	mt-Cytb	-0.777251	-1.71386	3.37183e-07
	Sesn2	-0.777225	-1.71383	2.45394e-07
	Rab11fip2	-0.77697	-1.71353	1.18344e-05
	Odad1	-0.776808	-1.71334	3.99681e-05
	Zranb3	-0.776589	-1.71308	0.0013241
	Syna	-0.776101	-1.7125	0.0137682
	Phlpp1	-0.775789	-1.71213	1.37561e-12
	Samd12	-0.775303	-1.71155	0.000199206
	Rbp1	-0.775268	-1.71151	0.008886
	Deptor	-0.774824	-1.71098	7.5976e-14
	Fgl1	-0.774816	-1.71097	0.048903
	Ghr	-0.774347	-1.71042	4.96334e-05
	Mn1	-0.774183	-1.71022	0.0219149
	Cox7a1	-0.773121	-1.70896	0.0100638
	Rragd	-0.773031	-1.70886	0.0058963
	Osbpl6	-0.772731	-1.7085	8.5542e-05
	Carns1	-0.772577	-1.70832	0.00216342
	Fbxl7	-0.771413	-1.70694	0.0259229
	Slc17a4	-0.770391	-1.70573	3.93172e-09
	Zfp438	-0.769158	-1.70427	0.000557333
	1110051M20Rik	-0.769102	-1.70421	0.000275661
	Penk	-0.769042	-1.70414	0.0183509
	Pcsk4	-0.76738	-1.70218	0.0157017
	Prkar1b	-0.767328	-1.70211	0.00054601
	Tbx6	-0.767168	-1.70193	0.0232083
	Ptpn14	-0.766614	-1.70127	0.000682743
	Khk	-0.766302	-1.7009	5.53861e-06
	Pde8a	-0.766076	-1.70064	1.4788e-07
	Cbln3	-0.765291	-1.69971	0.000794109
	Cidec	-0.764845	-1.69919	0.0027217
	Thsd7a	-0.764053	-1.69825	0.00534206
	Prkg1	-0.762977	-1.69699	0.00390485
	Dnajb4	-0.762965	-1.69698	2.09001e-08
	Ccdc17	-0.762945	-1.69695	0.000319238
	Sv2b	-0.7625	-1.69643	0.0223733
	Tdrkh	-0.762395	-1.6963	0.0132239
	Tarsl2	-0.76235	-1.69625	0.00793555
	Psd	-0.761874	-1.69569	0.00340376
	Grik5	-0.761848	-1.69566	6.2584e-05
	Reln	-0.761763	-1.69556	0.00195457
	Xk	-0.761091	-1.69477	2.48465e-08
	Kit	-0.760892	-1.69454	1.53213e-06
	Ces2c	-0.760846	-1.69448	0.00359357
	Ube2v1	-0.760165	-1.69368	0.0391362
	mt-Co3	-0.75994	-1.69342	3.56507e-10
	Tppp3	-0.759788	-1.69324	0.0141702
	Txlng	-0.758864	-1.69216	2.29367e-09
	Lyve1	-0.758614	-1.69186	0.000591072
	Shpk	-0.758316	-1.69151	2.26792e-05
	Cda	-0.757552	-1.69062	0.0131971
	Coro2b	-0.757302	-1.69033	0.00243047
	Rnf32	-0.757293	-1.69032	0.000839008
	Nfasc	-0.75729	-1.69031	0.00306335
	Cblb	-0.756722	-1.68965	4.42955e-10
	Atg16l2	-0.756231	-1.68907	9.32537e-06
	Lrrc3	-0.756228	-1.68907	0.0143523
	Gucy1b1	-0.755518	-1.68824	0.000481109
	Gpc3	-0.755163	-1.68782	0.032208
	Ppara	-0.754916	-1.68753	0.0028022
	Cd46	-0.75475	-1.68734	4.94223e-05
	Fras1	-0.754025	-1.68649	0.0419007
	Cbr1	-0.753962	-1.68642	2.6616e-06
	Ank1	-0.753888	-1.68633	0.0340854
	Dnajc28	-0.752932	-1.68521	0.0020139
	Gba2	-0.752669	-1.68491	7.09733e-07
	Slc1a4	-0.750872	-1.68281	0.000161117
	Syndig1	-0.75071	-1.68262	0.0423528
	Rgs17	-0.750523	-1.6824	0.0346156
	Lrrn2	-0.749898	-1.68167	0.0495683
	Lrrc51	-0.749876	-1.68165	0.00480811
	Atp6v0e2	-0.749594	-1.68132	6.34515e-05
	Csrnp2	-0.748953	-1.68057	0.000368518
	Rai14	-0.748522	-1.68007	1.46109e-11
	Fermt2	-0.748324	-1.67984	0.000386268
	Bglap3	-0.748234	-1.67974	0.043559
	Hsd17b4	-0.747898	-1.67934	3.44591e-07
	Ces2e	-0.747581	-1.67898	2.70917e-06
	Chst8	-0.747504	-1.67889	0.0437147
	Klhl13	-0.747185	-1.67851	0.0404148
	Sox6	-0.746703	-1.67795	0.0270415
	Kctd12b	-0.746537	-1.67776	0.00141399
	Syt15	-0.746433	-1.67764	0.0310053
	Celf4	-0.746294	-1.67748	0.00162516
	Pmp22	-0.74599	-1.67712	2.66863e-07
	Padi2	-0.7458	-1.6769	0.0162891
	Tnxb	-0.745742	-1.67684	0.0297057
	H1f2	-0.745114	-1.67611	0.00013492
	Dock9	-0.744495	-1.67539	1.52795e-08
	Lims2	-0.743898	-1.6747	0.00958928
	Tgfb3	-0.740915	-1.67124	0.0347378
	Aqp1	-0.739204	-1.66925	0.000109471
	Zfp677	-0.739194	-1.66924	0.0117846
	Cadm3	-0.739184	-1.66923	0.000508434
	Itih5	-0.739109	-1.66914	3.68403e-05
	Cyp4f17	-0.739079	-1.66911	0.00471647
	Car4	-0.738394	-1.66832	0.000669541
	Zfp85	-0.7372	-1.66694	0.000322158
	Erg	-0.736776	-1.66645	0.00205736
	Afap1l2	-0.735791	-1.66531	4.58346e-05
	Iglon5	-0.735771	-1.66529	0.0266463
	Lamb3	-0.735725	-1.66523	0.000251513
	Msrb3	-0.73517	-1.66459	0.000189284
	Greb1	-0.733626	-1.66281	0.000166628
	Stradb	-0.73301	-1.6621	1.53647e-07
	Otud1	-0.732933	-1.66201	0.00332191
	Cacng7	-0.73267	-1.66171	0.00188727
	Gm10643	-0.732632	-1.66167	0.0267954
	Dnm1	-0.732431	-1.66144	0.0200414
	Fah	-0.7323	-1.66129	0.00267372
	Svil	-0.731969	-1.6609	1.57618e-05
	Large1	-0.731319	-1.66016	2.0342e-06
	Mapt	-0.731279	-1.66011	9.69929e-05
	Des	-0.731104	-1.65991	0.0422557
	Ndrg2	-0.730182	-1.65885	1.00926e-09
	Sgce	-0.728917	-1.65739	0.00104943
	Rims1	-0.728502	-1.65692	0.0102195
	Mtcl1	-0.727995	-1.65634	0.0017088
	Myrip	-0.727762	-1.65607	0.000701657
	Mapre3	-0.727565	-1.65584	4.982e-05
	Cacna1a	-0.727013	-1.65521	0.000671536
	Inka2	-0.726285	-1.65437	0.0179487
	Fhl1	-0.726282	-1.65437	0.0134471
	Vip	-0.725427	-1.65339	0.0130136
	Adamtsl1	-0.725289	-1.65323	0.0490777
	Phactr1	-0.725202	-1.65313	0.0356613
	Zfp189	-0.725077	-1.65299	0.000219848
	Fbxl16	-0.724833	-1.65271	0.00982546
	Frg2f1	-0.724649	-1.6525	0.0423016
	Mcoln1	-0.7237	-1.65141	4.56663e-06
	Ntn1	-0.722994	-1.6506	0.00321953
	Dglucy	-0.722959	-1.65056	0.00147538
	Opcml	-0.722797	-1.65038	0.0407618
	Sall2	-0.722482	-1.65002	0.0070399
	Radx	-0.722381	-1.6499	0.00101108
	Crebrf	-0.720716	-1.648	4.33674e-05
	Ehbp1	-0.720409	-1.64765	6.16912e-07
	Ube2e2	-0.719717	-1.64686	1.25244e-05
	Pxmp4	-0.719347	-1.64644	7.49137e-06
	Zkscan7	-0.719221	-1.64629	1.13483e-06
	AA986860	-0.71902	-1.64606	1.68097e-05
	Rasgrf2	-0.718914	-1.64594	0.000685577
	Ugdh	-0.7184	-1.64536	7.50364e-06
	Mamld1	-0.718347	-1.6453	0.0262393
	Klhl23	-0.717759	-1.64462	0.00182379
	Aatk	-0.717508	-1.64434	0.0129252
	Kifc2	-0.717106	-1.64388	0.000276811
	Gcnt3	-0.716517	-1.64321	2.97898e-07
	Gnal	-0.716297	-1.64296	0.00334365
	Srgap3	-0.716169	-1.64281	0.000103394
	Fxyd6	-0.715924	-1.64254	0.00605684
	Zmiz1	-0.715041	-1.64153	9.25246e-07
	Galnt15	-0.713983	-1.64033	0.00469559
	Letm2	-0.713813	-1.64013	0.00635559
	Tmc3	-0.713481	-1.63976	0.000404615
	Kctd1	-0.71336	-1.63962	0.00106605
	Acta2	-0.713136	-1.63936	0.0274797
	Ankrd24	-0.71303	-1.63924	0.000625605
	1110032A03Rik	-0.712811	-1.63899	1.18425e-06
	S100pbp	-0.712622	-1.63878	4.00609e-09
	Arhgap44	-0.712528	-1.63867	0.0380614
	Pdlim7	-0.712442	-1.63858	7.7395e-05
	Tnfsf15	-0.712032	-1.63811	0.0119932
	Anks6	-0.711819	-1.63787	0.0029789
	Wasf3	-0.711652	-1.63768	0.00861178
	Rgcc	-0.710788	-1.6367	0.00226609
	Cytip	-0.710782	-1.63669	0.000454766
	Ltbp3	-0.710411	-1.63627	0.000366927
	Gabarapl1	-0.709872	-1.63566	6.30335e-11
	Apba1	-0.709799	-1.63558	0.00357766
	Sh3d21	-0.709741	-1.63551	0.00296062
	Fam13a	-0.709525	-1.63527	4.23857e-05
	Fam222a	-0.708888	-1.63454	0.00606348
	Lrfn3	-0.708831	-1.63448	9.86482e-05
	Gpt	-0.708489	-1.63409	0.0115301
	Ptprb	-0.708277	-1.63385	0.000272056
	Egflam	-0.708246	-1.63382	0.0128686
	Isx	-0.708001	-1.63354	7.83568e-06
	Zfp239	-0.70752	-1.633	0.0119112
	Rpl35	-0.706874	-1.63226	8.09285e-05
	Pnpo	-0.706569	-1.63192	2.50085e-05
	Atp2b1	-0.706356	-1.63168	5.21758e-05
	Ces1f	-0.705113	-1.63027	0.00054601
	Ccdc66	-0.705044	-1.63019	0.000173989
	Rundc3b	-0.704407	-1.62947	3.41852e-10
	Lyplal1	-0.704202	-1.62924	0.00442876
	Klf9	-0.70406	-1.62908	9.48988e-11
	Ric3	-0.703711	-1.62869	0.0106255
	Nptxr	-0.703234	-1.62815	0.00482827
	Tbc1d19	-0.703133	-1.62804	0.000801679
	Steap3	-0.702966	-1.62785	1.62276e-05
	Gstm7	-0.702911	-1.62779	0.014423
	Trpm5	-0.702389	-1.6272	0.00152768
	Cped1	-0.702331	-1.62713	0.0011055
	Cd59a	-0.702261	-1.62705	0.00559428
	Mtss2	-0.701849	-1.62659	0.0089455
	Ngfr	-0.701669	-1.62638	0.0133899
	Rgs13	-0.701455	-1.62614	0.0308168
	Dpep1	-0.701343	-1.62602	0.0484803
	Mat2a	-0.70096	-1.62559	4.56018e-06
	Dact3	-0.700801	-1.62541	0.00725356
	Rnf144b	-0.700261	-1.6248	0.0217179
	Rbbp9	-0.700044	-1.62455	8.12477e-08
	Lpar2	-0.699033	-1.62342	0.00948899
	Prkg2	-0.697575	-1.62178	0.00181195
	Pfkm	-0.697255	-1.62142	0.000289293
	Cap2	-0.696731	-1.62083	0.00232085
	Sp4	-0.696681	-1.62077	0.00193934
	Cachd1	-0.696451	-1.62051	9.11411e-07
	Lmtk3	-0.696375	-1.62043	0.0140181
	Gm37090	-0.695593	-1.61955	0.000869397
	Adck5	-0.695566	-1.61952	7.6701e-05
	Car1	-0.695317	-1.61924	0.000151977
	Tagln	-0.695291	-1.61921	0.0387784
	Ak1	-0.694758	-1.61861	0.00338659
	Pnma8b	-0.69423	-1.61802	0.000907225
	Sspn	-0.693301	-1.61698	0.00564505
	Rps6ka5	-0.692932	-1.61657	0.00548142
	Zfhx3	-0.692614	-1.61621	8.72193e-07
	Setd7	-0.692269	-1.61582	8.46312e-11
	Adcy5	-0.692245	-1.6158	0.00827498
	Rgs1	-0.691269	-1.6147	0.00297949
	Ushbp1	-0.691256	-1.61469	0.00105845
	Rnf167	-0.69116	-1.61458	1.86846e-07
	Kcnma1	-0.690364	-1.61369	0.000124838
	Psd3	-0.689766	-1.61302	3.24783e-09
	Pdzd4	-0.689657	-1.6129	0.000121417
	Clybl	-0.689555	-1.61279	2.10973e-06
	Kif3c	-0.689409	-1.61262	2.03145e-05
	Peg3	-0.68904	-1.61221	0.0416771
	Hsf2	-0.688884	-1.61204	7.28953e-06
	A4gnt	-0.688018	-1.61107	0.00123169
	Paqr5	-0.685911	-1.60872	3.01949e-06
	Ppm1e	-0.685902	-1.60871	0.0107435
	Tlcd1	-0.685738	-1.60852	0.00014016
	Tmtc1	-0.685655	-1.60843	0.000813591
	Rgs4	-0.684903	-1.60759	0.00221173
	Trpm7	-0.684138	-1.60674	2.27903e-07
	Entpd3	-0.683581	-1.60612	0.0213726
	Rnd2	-0.683003	-1.60548	0.000686818
	Armcx1	-0.682835	-1.60529	0.00343779
	Col8a1	-0.682287	-1.60468	0.0305393
	Epb41l1	-0.682185	-1.60457	1.05915e-05
	Ccdc107	-0.680473	-1.60267	0.000226478
	Sec31b	-0.680084	-1.60223	0.0422637
	Ttc28	-0.678308	-1.60026	0.00219104
	Tspan3	-0.677113	-1.59894	2.99302e-05
	Thbs3	-0.676917	-1.59872	0.0153985
	Pcmtd2	-0.676196	-1.59792	2.06593e-08
	Zfr2	-0.675806	-1.59749	0.00508107
	Cpt1a	-0.675498	-1.59715	3.56794e-09
	Hsd3b3	-0.675312	-1.59694	0.0110194
	Aldh1a7	-0.675087	-1.59669	0.00188686
	Syp	-0.674739	-1.59631	0.00163746
	Aqp11	-0.674622	-1.59618	0.000119766
	Mettl27	-0.673955	-1.59544	3.10043e-06
	Pcnx	-0.673575	-1.59502	3.30037e-11
	Mrgprf	-0.672993	-1.59438	0.0171733
	Tshz2	-0.67291	-1.59429	0.000146938
	Vwa8	-0.671523	-1.59275	1.47827e-06
	Kat6b	-0.671315	-1.59252	7.25369e-07
	Gtf2b	-0.671071	-1.59225	4.87679e-10
	Wdr19	-0.671057	-1.59224	8.79219e-05
	Plekhm3	-0.670962	-1.59213	8.34768e-05
	Snx32	-0.670632	-1.59177	0.0257495
	Zfp128	-0.670235	-1.59133	0.0431824
	Ccdc9b	-0.670038	-1.59111	0.000292285
	Pxylp1	-0.669531	-1.59056	1.59917e-07
	4930430F08Rik	-0.668843	-1.5898	0.0249845
	Xrcc5	-0.668812	-1.58976	0.000910072
	Eno3	-0.668162	-1.58905	0.00618223
	Bhlhe40	-0.667673	-1.58851	3.99251e-05
	Cavin3	-0.66711	-1.58789	0.000968176
	Map2	-0.666809	-1.58756	0.00178468
	Itga1	-0.666578	-1.5873	0.00119465
	Slc25a35	-0.665887	-1.58654	1.81933e-06
	Il15	-0.665459	-1.58607	8.96675e-05
	Foxred2	-0.665412	-1.58602	0.0352948
	Ptbp2	-0.665189	-1.58578	1.09006e-06
	Akap12	-0.664467	-1.58498	0.00306981
	Sema5a	-0.664297	-1.5848	3.44113e-06
	Slc16a13	-0.664287	-1.58478	0.000130349
	Gprc5b	-0.663739	-1.58418	0.00945053
	Pdcd4	-0.66247	-1.58279	3.24653e-06
	Plcb4	-0.662368	-1.58268	0.000225351
	Fzd8	-0.661995	-1.58227	4.37284e-07
	Fryl	-0.660949	-1.58112	6.0485e-11
	Star	-0.660564	-1.5807	0.00402806
	Hdac5	-0.660126	-1.58022	1.81185e-05
	Nudt12	-0.659584	-1.57963	3.99961e-05
	Gstk1	-0.659356	-1.57938	0.00170594
	Arl2	-0.659277	-1.57929	1.34012e-05
	Ces1e	-0.6553	-1.57494	0.00544981
	Acsm3	-0.655278	-1.57492	0.0232751
	Adam23	-0.655009	-1.57463	0.00125505
	Shroom4	-0.654762	-1.57436	0.00992812
	Mapk12	-0.653013	-1.57245	0.020249
	Prkag2	-0.652956	-1.57239	7.28593e-07
	Pcnx4	-0.652711	-1.57212	0.000180251
	Zfp467	-0.652307	-1.57168	0.000268721
	Tbc1d32	-0.651355	-1.57064	7.99166e-05
	Adamts8	-0.650554	-1.56977	0.029187
	Gstm1	-0.65048	-1.56969	0.000380155
	Ocln	-0.650462	-1.56967	5.11696e-07
	Prune1	-0.648997	-1.56808	8.47927e-12
	Tle2	-0.648976	-1.56805	0.000227215
	Dgkh	-0.648797	-1.56786	1.82132e-05
	Map1a	-0.648701	-1.56776	0.011903
	Elapor1	-0.648641	-1.56769	8.38226e-09
	Arhgap24	-0.648211	-1.56722	0.000795498
	Ppp1r14a	-0.648181	-1.56719	0.00962355
	Tcn2	-0.648095	-1.5671	0.000496997
	Pacs1	-0.647815	-1.56679	0.000118984
	Srr	-0.647048	-1.56596	3.48849e-05
	Rab4a	-0.646827	-1.56572	1.37086e-05
	Fbxl20	-0.646756	-1.56564	7.9769e-08
	Insr	-0.646577	-1.56545	2.59304e-13
	Hbp1	-0.64604	-1.56487	1.61383e-06
	Slc46a1	-0.645793	-1.5646	0.00447987
	Efna5	-0.645014	-1.56375	0.0244379
	Gucy1a1	-0.644611	-1.56332	0.00899975
	Mgll	-0.644136	-1.5628	0.0157566
	Irf2bpl	-0.643745	-1.56238	6.27352e-07
	Olfm1	-0.643735	-1.56237	0.00108061
	Serf1	-0.643095	-1.56168	0.000568164
	Snrk	-0.64298	-1.56155	5.08831e-05
	Eml1	-0.642219	-1.56073	0.016412
	Ptpdc1	-0.640312	-1.55867	0.0131018
	Acaa2	-0.640177	-1.55852	5.52091e-05
	Plcd3	-0.638702	-1.55693	0.0484422
	Zfp661	-0.638672	-1.5569	1.22459e-05
	Tcaf1	-0.638435	-1.55664	6.08999e-07
	Tox	-0.638392	-1.55659	8.18612e-06
	Jcad	-0.636917	-1.555	0.0017525
	Arl3	-0.636562	-1.55462	0.000311356
	Cul9	-0.636321	-1.55436	0.0156827
	Retsat	-0.636004	-1.55402	9.63952e-05
	Gvin-ps1	-0.635926	-1.55393	0.000651219
	Tmem139	-0.635301	-1.55326	3.35045e-05
	Nnt_1	-0.635088	-1.55303	0.000134423
	Npc1	-0.635007	-1.55295	0.000107524
	Kank2	-0.634708	-1.55262	0.000228998
	Bbs5	-0.6345	-1.5524	0.0130471
	Csrp1	-0.634123	-1.55199	0.0176744
	Slc22a1	-0.63406	-1.55193	0.00151615
	Rad51b	-0.632524	-1.55027	0.00931698
	Wdr35	-0.632101	-1.54982	0.0101789
	St6galnac2_1	-0.631978	-1.54969	1.10521e-06
	Fat4	-0.631809	-1.54951	0.0109172
	Fam171b	-0.631582	-1.54926	0.0201518
	Ank	-0.631361	-1.54903	0.0127039
	Ctns	-0.630968	-1.5486	1.26038e-09
	Ret	-0.630551	-1.54816	0.00103428
	Ogfod3	-0.630399	-1.54799	4.66279e-06
	Rida	-0.629921	-1.54748	8.02049e-05
	Enpp1	-0.628957	-1.54645	2.02176e-06
	Carmil3	-0.626034	-1.54332	0.0488572
	Ralgps1	-0.6259	-1.54317	2.902e-05
	Pccb	-0.62573	-1.54299	1.00401e-06
	Mpdz	-0.625519	-1.54277	0.0103768
	Cir1	-0.625048	-1.54226	8.29617e-06
	Xylb	-0.624931	-1.54214	0.00670807
	Mr1	-0.624432	-1.5416	0.00652992
	Rilpl1	-0.624195	-1.54135	0.00529949
	Tubb3	-0.623974	-1.54111	0.00314037
	Zfand1	-0.623206	-1.54029	1.64224e-07
	Cald1	-0.623202	-1.54029	0.005586
	Flna	-0.622377	-1.53941	0.0322556
	Adh1	-0.621054	-1.538	0.00516787
	Cyp4f13	-0.620504	-1.53741	0.000868176
	Ap1s3	-0.62013	-1.53701	4.08329e-05
	Plekhh1	-0.618874	-1.53568	5.12702e-05
	Tmem231	-0.618826	-1.53562	0.0361781
	Cpeb3	-0.618124	-1.53488	0.00417073
	Anxa9	-0.6179	-1.53464	0.0436636
	Ahi1	-0.617594	-1.53431	0.00740957
	Eno2	-0.617202	-1.5339	0.0255526
	Crat	-0.616913	-1.53359	2.79324e-09
	Mertk	-0.616519	-1.53317	0.000564478
	Cgnl1	-0.615794	-1.5324	0.000184016
	Phf7	-0.615461	-1.53205	8.7389e-05
	Map3k13	-0.614779	-1.53132	9.2063e-06
	Mpp2	-0.614534	-1.53106	0.0315392
	Arhgef10	-0.613796	-1.53028	0.00137325
	Hnf1b	-0.613633	-1.53011	3.39806e-06
	Abcg2	-0.612334	-1.52873	0.000474585
	Avil	-0.611995	-1.52837	0.00681169
	Rbm24	-0.611865	-1.52823	0.0174145
	Vsig10l	-0.610457	-1.52674	0.00578272
	Ttc30b	-0.61023	-1.5265	0.000130349
	Podn	-0.61009	-1.52635	0.0129663
	Jun	-0.609883	-1.52613	0.00162934
	Abcc9	-0.609872	-1.52612	0.00343105
	S100a1	-0.608874	-1.52507	5.77679e-05
	Pgm1	-0.608414	-1.52458	2.52955e-06
	Trak2	-0.607854	-1.52399	1.02299e-06
	Homer2	-0.606748	-1.52282	0.0218547
	Nicn1	-0.606361	-1.52241	1.67148e-05
	Greb1l	-0.6063	-1.52235	0.0459118
	Matn2	-0.606285	-1.52233	0.000167732
	Dlc1	-0.606252	-1.5223	0.000651219
	Spry1	-0.60573	-1.52175	2.88899e-05
	Dclk1	-0.605201	-1.52119	0.000740178
	Ahcyl2	-0.605157	-1.52114	0.000641775
	Cyp2d26	-0.605071	-1.52105	0.0388563
	Cacna2d1	-0.605043	-1.52102	0.00205882
	Sema6a	-0.604655	-1.52061	0.000238183
	Cirbp	-0.603888	-1.51981	0.00116437
	Phldb2	-0.60307	-1.51895	0.0127393
	Ube2d1	-0.602199	-1.51803	2.05309e-09
	Clmp	-0.602129	-1.51795	0.0027217
	Ocrl	-0.60126	-1.51704	9.5314e-08
	Urod	-0.60118	-1.51696	4.43397e-05
	Trim68	-0.600715	-1.51647	1.14534e-06
	Ppm1l	-0.600689	-1.51644	0.00306302
	Add3	-0.600206	-1.51593	1.07453e-09
	Vmac	-0.59956	-1.51525	4.26854e-08
	B3galnt1	-0.599395	-1.51508	0.0088471
	Lrrc49	-0.598547	-1.51419	0.000450863
	Pecam1	-0.598212	-1.51384	0.000155535
	Prickle2	-0.597352	-1.51294	0.0163204
	Lclat1	-0.597276	-1.51286	6.40905e-09
	Prcp	-0.59725	-1.51283	1.22486e-05
	Hcfc1r1	-0.596721	-1.51228	0.000101241
	Mill2	-0.596125	-1.51165	0.00750129
	Zmynd8	-0.596017	-1.51154	8.2984e-06
	Pisd	-0.595015	-1.51049	7.21451e-05
	Acadm	-0.594685	-1.51014	2.42541e-06
	Sobp	-0.594211	-1.50965	0.0270035
	Acad10	-0.594134	-1.50957	0.000977961
	Celsr2	-0.59399	-1.50942	0.00200874
	Slc16a2	-0.593987	-1.50941	0.0237085
	Kxd1	-0.593587	-1.50899	4.76089e-08
	Ypel4	-0.593486	-1.50889	0.0405469
	Ice2	-0.593215	-1.5086	2.92509e-06
	Sgsm2	-0.592884	-1.50826	2.7051e-07
	Gal3st1	-0.592035	-1.50737	0.00074188
	Adprm	-0.592027	-1.50736	4.42394e-05
	H2bc21	-0.592011	-1.50735	0.00124644
	Nfix	-0.591306	-1.50661	7.71757e-06
	Cav1	-0.590915	-1.5062	0.00278209
	Foxn3	-0.590656	-1.50593	1.98323e-08
	Ppp2r3a	-0.590544	-1.50581	2.53095e-06
	Bcl11a	-0.590526	-1.5058	0.000933598
	Fam214a	-0.590127	-1.50538	7.23851e-05
	Lztfl1	-0.589846	-1.50509	0.000910072
	Wnk2	-0.588918	-1.50412	0.00129876
	Pbx1	-0.588891	-1.50409	8.9038e-07
	Usp53	-0.588805	-1.504	0.000111481
	Htr3a	-0.588426	-1.50361	0.0184825
	Plod2	-0.58723	-1.50236	0.00297949
	Htra3	-0.587172	-1.5023	0.0131905
	Porcn	-0.586977	-1.5021	0.0285369
	Thsd4	-0.586903	-1.50202	0.00127106
	Mturn	-0.586669	-1.50178	0.0122443
	Sppl2a	-0.586528	-1.50163	3.00342e-05
	Acp6	-0.586	-1.50108	7.25887e-07
	Cend1	-0.585909	-1.50098	0.0460826
	Sectm1a	-0.585844	-1.50092	0.00478167
	Erlec1	-0.585134	-1.50018	7.9769e-08
	Slc27a1	-0.58459	-1.49961	0.00608634
	C130074G19Rik	-0.583103	-1.49807	0.000261976
	Sult1d1	-0.582288	-1.49722	0.00315083
	Lipe	-0.582056	-1.49698	0.00576091
	Hagh	-0.581281	-1.49618	0.000178253
	Vsig2	-0.580448	-1.49531	0.0388563
	A430033K04Rik	-0.579823	-1.49467	0.000207767
	Glul	-0.579775	-1.49462	4.3013e-06
	Npr1	-0.578968	-1.49378	0.0307821
	Fgfr3	-0.578965	-1.49378	0.00898383
	Ppcs	-0.57883	-1.49364	2.00032e-06
	Lamb2	-0.578668	-1.49347	0.00557832
	Dzip1l	-0.578384	-1.49318	0.0135647
	Plin2	-0.578371	-1.49316	6.55476e-06
	Whrn	-0.578037	-1.49282	0.000408491
	R3hdm1	-0.577418	-1.49218	7.01923e-06
	Ugt1a7c	-0.577106	-1.49185	0.0165996
	Nit2	-0.575678	-1.49038	6.2346e-05
	Guca2a	-0.575524	-1.49022	0.0297934
	Ahcy	-0.575492	-1.49019	0.00492264
	Akap9	-0.574882	-1.48956	1.46324e-05
	Adam22	-0.57453	-1.48919	0.00282256
	Zfp395	-0.573721	-1.48836	2.13256e-05
	Babam2	-0.573567	-1.4882	8.89806e-10
	Invs	-0.573027	-1.48764	0.0116563
	Cmbl	-0.572711	-1.48732	3.51693e-05
	Hoxb8	-0.572348	-1.48694	0.000100877
	Syne2	-0.57129	-1.48585	2.33517e-07
	Gas2	-0.571001	-1.48555	0.0289894
	Cbr4	-0.570601	-1.48514	0.000160308
	Nynrin	-0.570079	-1.48461	0.0181948
	Satb1	-0.56948	-1.48399	0.0493087
	Slc23a2	-0.569369	-1.48387	1.13018e-06
	Plk3	-0.56926	-1.48376	0.00913334
	Phf24	-0.569148	-1.48365	0.0446705
	Afap1l1	-0.568552	-1.48303	0.00623437
	Abcb9	-0.568512	-1.48299	0.0220076
	Zfp354a	-0.568102	-1.48257	0.0404761
	Uvssa	-0.567043	-1.48148	0.000742754
	Tpp1	-0.566051	-1.48047	3.18667e-07
	Hectd4	-0.565881	-1.48029	5.63022e-10
	Rfk	-0.565456	-1.47985	9.14311e-07
	Dip2c	-0.565419	-1.47982	0.000302175
	Tmem144	-0.565326	-1.47972	0.00103536
	Chpt1	-0.564853	-1.47924	0.000470386
	Hspa2	-0.564685	-1.47906	0.0308701
	Slc18a2	-0.5645	-1.47888	0.0034857
	Pou6f1	-0.564432	-1.47881	0.0182796
	Cavin1	-0.564346	-1.47872	0.00528399
	Zfp362	-0.563492	-1.47784	0.0012036
	She	-0.563396	-1.47774	0.00509687
	Scai	-0.562648	-1.47698	0.0068899
	Prrg1	-0.562568	-1.4769	0.00596408
	Mapk1ip1	-0.56232	-1.47664	2.82452e-05
	Tmem94	-0.561667	-1.47597	2.91125e-06
	Klk1	-0.560819	-1.47511	3.93855e-06
	Vdr	-0.560542	-1.47482	0.000280515
	Crip2	-0.560133	-1.47441	0.00257311
	Stra6l	-0.5599	-1.47417	0.00459507
	Prxl2c	-0.559472	-1.47373	1.33937e-07
	Kdr	-0.559457	-1.47371	0.00223343
	Gstm6	-0.559145	-1.4734	0.0121059
	Timp2	-0.559069	-1.47332	0.00254612
	Amph	-0.558752	-1.47299	0.00779553
	Xpa	-0.558607	-1.47285	1.55685e-05
	Cfap410	-0.558172	-1.4724	0.000889188
	Sumo3	-0.557987	-1.47221	0.0487913
	Lrrfip2	-0.55789	-1.47211	7.14939e-11
	5730409E04Rik	-0.557086	-1.47129	0.00890904
	Bhlhb9	-0.556914	-1.47112	0.0483887
	A1cf	-0.556399	-1.47059	0.00223218
	9130019O22Rik	-0.554492	-1.46865	0.0258392
	Ppp1r9a	-0.554471	-1.46863	3.49573e-05
	Nfe2l2	-0.554448	-1.46861	1.2151e-08
	Prr5l	-0.554364	-1.46852	0.0286123
	Mbnl2	-0.554252	-1.46841	5.00158e-09
	Mxra8	-0.553599	-1.46774	0.0107277
	Lrp11	-0.553211	-1.46735	0.0318823
	Tox3	-0.552901	-1.46703	0.000500507
	Plekhg1	-0.552488	-1.46661	0.00251623
	Nkd1	-0.551998	-1.46611	0.0352105
	Pdzd2	-0.551952	-1.46607	0.00842815
	Zfp516	-0.551847	-1.46596	0.000282208
	Dstyk	-0.551462	-1.46557	0.000401857
	Nfia	-0.551039	-1.46514	1.25207e-06
	Bmp2	-0.55089	-1.46499	0.000130349
	Spata7	-0.5501	-1.46419	0.00192064
	Phf3	-0.55003	-1.46412	6.5402e-06
	Hdac11	-0.549568	-1.46365	0.000360548
	Cyria	-0.549506	-1.46358	7.09535e-05
	Enah	-0.549075	-1.46315	0.0274259
	Zfp974	-0.548988	-1.46306	0.000358859
	Hspb8	-0.548786	-1.46285	0.0294464
	Map6	-0.548727	-1.46279	0.0214909
	Acyp2	-0.548281	-1.46234	0.0205863
	Inpp5a	-0.548224	-1.46228	1.08079e-06
	Prkacb	-0.548216	-1.46228	0.00127941
	Mpp1	-0.548133	-1.46219	4.9865e-06
	Tmem141	-0.547122	-1.46117	0.0183116
	Cdkn1c	-0.54702	-1.46106	0.000308195
	Pcca	-0.546262	-1.4603	0.00294219
	Bcl2l11	-0.546153	-1.46019	0.00771014
	Gpr27	-0.546042	-1.46007	0.0437147
	Sh3d19	-0.545899	-1.45993	8.08194e-10
	Elfn2	-0.545655	-1.45968	0.0302447
	Zfp759	-0.545583	-1.45961	0.0101728
	Mblac2	-0.54489	-1.45891	0.0015488
	Igfbp3	-0.544637	-1.45865	0.0156947
	Ttc3	-0.54425	-1.45826	1.29478e-09
	Sox13	-0.543048	-1.45705	0.00207797
	Thrb	-0.542935	-1.45693	0.000167341
	Disp2	-0.542864	-1.45686	0.0116671
	Garem1	-0.54281	-1.45681	0.00137854
	Smarca2	-0.54213	-1.45612	9.70258e-07
	Nsg1	-0.541914	-1.4559	0.0341851
	Tpm1	-0.541837	-1.45583	6.786e-05
	Itpkc	-0.54175	-1.45574	0.00176282
	Hyi	-0.541527	-1.45551	0.0400733
	Cdhr5	-0.541449	-1.45543	3.70324e-05
	Setbp1	-0.541095	-1.45508	0.0127915
	Hadh	-0.541003	-1.45498	0.000424908
	Cryzl2	-0.540422	-1.4544	0.0251521
	Ech1	-0.54024	-1.45421	0.00121675
	Sik3	-0.540191	-1.45416	3.64283e-05
	Mier3	-0.539957	-1.45393	0.00464606
	Rbms3	-0.539868	-1.45384	0.0313269
	Cep85l	-0.539773	-1.45374	0.0297067
	Ulk1	-0.539035	-1.453	6.20597e-07
	Wdtc1	-0.538588	-1.45255	0.000148986
	Mtch2	-0.53775	-1.45171	8.54195e-05
	Zfp639	-0.537048	-1.451	7.83364e-06
	Dyrk1b	-0.536611	-1.45056	5.88367e-05
	Zfp579	-0.536609	-1.45056	0.000419398
	D3Ertd751e	-0.536574	-1.45052	0.00178491
	Metrnl	0.536437	1.45039	6.02911e-05
	Cdyl	0.536802	1.45075	0.00172714
	Fam102b	0.53729	1.45124	1.13484e-05
	Axl	0.5373	1.45125	0.0020139
	Mep1b	0.537529	1.45148	0.00445012
	Rab24	0.537892	1.45185	3.27882e-07
	Sqle	0.538563	1.45253	0.00151916
	Ufc1	0.538701	1.45266	9.73106e-07
	Rph3al	0.538886	1.45285	0.000405833
	Recql	0.538921	1.45289	0.00141295
	Hmgb2	0.539392	1.45336	0.000171863
	Cd276	0.539908	1.45388	0.0335665
	Cmtr1	0.540243	1.45422	0.0196378
	Mkrn2os	0.540473	1.45445	0.000812529
	Id2	0.540619	1.4546	0.000878119
	Galnt3	0.540969	1.45495	0.00225523
	Knstrn	0.540997	1.45498	0.00144479
	Rad9a	0.541468	1.45545	0.000341281
	Fgd3	0.541768	1.45575	0.00112708
	Ppp1r14b	0.541782	1.45577	0.000326858
	Nemp2	0.541798	1.45579	0.00346754
	Il17rc	0.542206	1.4562	0.000299807
	Cdk2ap1	0.542397	1.45639	0.012355
	Ndufb6	0.542744	1.45674	0.00397244
	Ets1	0.542964	1.45696	0.0209898
	Tyms	0.543637	1.45764	8.63728e-06
	P2ry6	0.545035	1.45906	0.00978824
	Zbtb46	0.545151	1.45917	0.034495
	Bdkrb2	0.545371	1.4594	0.00334076
	Litaf	0.546425	1.46046	5.31667e-06
	Cep192	0.54779	1.46184	0.00273697
	Mrps34	0.547951	1.46201	0.0118604
	Orc6	0.547988	1.46205	0.00514784
	Pltp	0.548444	1.46251	0.0126821
	Chchd6	0.54875	1.46282	0.0320551
	Hmbs	0.548877	1.46295	1.09939e-07
	Ifnar2	0.548911	1.46298	0.00400952
	Nr2f6	0.548974	1.46305	0.00557832
	Crybg1	0.549143	1.46322	0.000323458
	Topbp1	0.549387	1.46346	0.00169856
	Lman1	0.549441	1.46352	0.000116753
	Gfi1	0.550026	1.46411	0.0267954
	Smap2	0.550668	1.46476	1.98562e-06
	Mthfd1l	0.551269	1.46537	0.0238067
	Zfp366	0.551883	1.466	0.0277862
	Chst4	0.551993	1.46611	0.00253507
	Ppih	0.552208	1.46633	0.00901932
	Tha1	0.552559	1.46668	4.93815e-06
	Lamtor5	0.553015	1.46715	0.000579268
	Ruvbl2	0.55343	1.46757	0.000147007
	Hspa8	0.55379	1.46794	0.00452666
	Efhd2	0.55389	1.46804	2.91125e-06
	Acot11	0.554143	1.4683	0.00015769
	Krt20	0.554613	1.46877	4.05898e-05
	Glipr1	0.554695	1.46886	0.0395794
	Crb3	0.555585	1.46976	0.000157605
	Aldh18a1	0.555692	1.46987	0.00170577
	Atf3	0.556534	1.47073	0.032428
	Chaf1b	0.557045	1.47125	0.0311894
	Spata5l1	0.558216	1.47245	2.06177e-05
	Nrap	0.55826	1.47249	0.0163591
	Cdpf1	0.558399	1.47263	0.00028387
	Rangrf	0.558409	1.47264	0.00505346
	Thoc6	0.55863	1.47287	8.92659e-05
	2310011J03Rik	0.558911	1.47316	0.000207767
	Tmem158	0.559287	1.47354	0.0489557
	Pim1	0.560038	1.47431	0.000948343
	Ephb3	0.560156	1.47443	3.81143e-05
	Esrra	0.560352	1.47463	8.87598e-05
	Mx1	0.5605	1.47478	0.0167778
	Rexo5	0.560539	1.47482	0.0338778
	Il15ra	0.561529	1.47583	0.00352399
	Nudcd2	0.561671	1.47598	2.55572e-05
	Nhp2	0.561686	1.47599	0.000353096
	Mtbp	0.561952	1.47627	0.0110739
	Hnrnpa0	0.562143	1.47646	0.00172156
	Smim15	0.562437	1.47676	0.00478832
	Ruvbl1	0.5625	1.47683	0.00133051
	Mcm7	0.562722	1.47705	0.000648067
	Thbd	0.563012	1.47735	0.0186912
	C2cd2l	0.563085	1.47742	7.44338e-07
	H2-K1	0.563216	1.47756	3.586e-05
	Psmb3	0.563478	1.47783	6.8046e-06
	Aaas	0.564442	1.47882	0.0010631
	Tnfsfm13	0.564638	1.47902	0.0352246
	Focad	0.565019	1.47941	0.0133805
	Ran	0.56505	1.47944	1.8407e-05
	Stip1	0.565326	1.47972	0.000101521
	Ankrd35	0.565422	1.47982	0.00892126
	Dph2	0.566806	1.48124	0.00301861
	Tpm4	0.567298	1.48175	7.0664e-05
	Fry	0.568057	1.48253	0.00321745
	Grk6	0.568425	1.4829	2.88712e-08
	Nfatc2	0.568631	1.48312	0.0173899
	Nsmce1	0.568692	1.48318	6.70393e-05
	Elf3	0.569084	1.48358	3.04713e-06
	N4bp2l1	0.569261	1.48376	0.00655821
	Arap2	0.569576	1.48409	4.12046e-06
	Xkr8	0.569618	1.48413	0.0289281
	Prr13	0.570302	1.48483	8.57588e-06
	Tln2	0.570592	1.48513	0.0187163
	Mbnl3	0.57071	1.48525	0.025793
	Renbp	0.571391	1.48596	0.0153644
	Tnfrsf14	0.57235	1.48694	0.00946736
	Myo1b	0.573456	1.48808	4.24027e-06
	Pip4k2a	0.574821	1.48949	0.00034514
	Tm4sf20	0.574964	1.48964	5.1859e-05
	Wdr12	0.575312	1.49	0.000683295
	Ppp4c	0.575357	1.49005	3.20495e-05
	Lzts3	0.575462	1.49015	2.1395e-07
	Toe1	0.575732	1.49043	0.0155678
	Nup93	0.575764	1.49047	0.00026033
	Arhgap9	0.575793	1.4905	0.00451288
	Sertad1	0.576165	1.49088	0.00112948
	Stx1a	0.576635	1.49137	0.00769005
	Pin1	0.577041	1.49179	5.52091e-05
	Cit	0.57747	1.49223	0.00246051
	Mrps14	0.57766	1.49243	0.0021424
	Ddt	0.578069	1.49285	0.0112588
	Mars1	0.57838	1.49317	9.07573e-05
	Adam19	0.578489	1.49328	0.00326197
	Tardbp	0.578553	1.49335	5.70967e-09
	Timm22	0.580217	1.49507	1.96838e-05
	Jaml	0.580425	1.49529	0.0493087
	Srsf2	0.580554	1.49542	0.000260557
	Dusp6	0.58087	1.49575	0.000860561
	Snrpa1	0.581333	1.49623	0.000492448
	Mcm6	0.581357	1.49626	0.00351423
	Ctu1	0.581465	1.49637	6.93917e-05
	Tmem97	0.582784	1.49774	0.000171762
	Praf2	0.582941	1.4979	0.00310805
	Itpripl1	0.584112	1.49912	0.0108459
	Tnfsf13b	0.584376	1.49939	0.0147571
	Ssr1	0.584616	1.49964	3.92579e-09
	Smox	0.584954	1.49999	0.00482651
	Tmem176b	0.58508	1.50012	0.000352476
	Foxred1	0.585253	1.5003	0.000462391
	Mlkl	0.585284	1.50033	0.000574802
	Rrp12	0.585863	1.50094	0.000586718
	Lsp1	0.58747	1.50261	0.0105228
	Gpatch4	0.587719	1.50287	0.00131994
	Heg1	0.588043	1.50321	0.000109877
	Orai2	0.588409	1.50359	7.69505e-05
	Emg1	0.588887	1.50409	1.19138e-07
	Cyp20a1	0.589776	1.50501	0.000127309
	Snrnp40	0.590453	1.50572	1.74268e-06
	Slc30a1	0.590684	1.50596	0.000482556
	Sec13	0.590746	1.50603	2.79555e-10
	Cmtm7	0.591064	1.50636	0.0158866
	Chek1	0.591483	1.5068	0.00766882
	Stk19	0.591731	1.50705	0.000127623
	Tma7	0.592535	1.50789	0.000372494
	Ifi35	0.59305	1.50843	4.17574e-05
	E2f1	0.593459	1.50886	0.000547984
	Rpn1	0.593808	1.50923	1.15585e-08
	Kdelr3	0.593968	1.50939	0.00163602
	Pola1	0.593973	1.5094	0.0142587
	Psmb4	0.594258	1.5097	7.67509e-05
	Pole	0.594425	1.50987	0.0231519
	Acat2	0.594462	1.50991	0.000322702
	Rbm3	0.594507	1.50996	0.0052475
	Tiam1	0.594985	1.51046	0.00539014
	Eva1b	0.595044	1.51052	0.0138007
	Rab3il1	0.597103	1.51268	0.0220005
	Trmt10a	0.597866	1.51348	0.00402022
	Aste1	0.598482	1.51412	0.00768263
	Rgs19	0.598947	1.51461	0.0384826
	Mlec	0.599353	1.51504	2.71126e-09
	Ero1a	0.599522	1.51521	3.48184e-05
	Cbx2	0.59973	1.51543	0.00229164
	Nup205	0.60029	1.51602	0.000243206
	Hgh1	0.600656	1.51641	0.0102022
	Nusap1	0.600726	1.51648	0.00890904
	Prim1	0.601052	1.51682	0.0117859
	Capn13	0.602311	1.51815	0.0267211
	Dynll1	0.602338	1.51817	9.56179e-05
	Pnpla7	0.602824	1.51869	0.00311315
	Tstd3	0.603296	1.51918	0.0175734
	Cib1	0.604146	1.52008	8.24057e-07
	Shisa5	0.604457	1.52041	4.79058e-07
	Col1a2	0.604629	1.52059	0.00615707
	Hid1	0.605782	1.5218	7.5008e-05
	Ydjc	0.606059	1.5221	2.91825e-05
	Lmnb1	0.606245	1.52229	7.07915e-05
	Eif1a	0.606789	1.52287	1.48313e-07
	Txndc11	0.608662	1.52484	8.33415e-08
	Skp2	0.609285	1.5255	0.00157657
	Slfn9	0.609428	1.52565	0.0211501
	Nampt	0.609455	1.52568	6.05553e-05
	Stmn1	0.6098	1.52605	3.35766e-07
	Naaa	0.610018	1.52628	1.63371e-05
	Pkp1	0.610783	1.52709	3.11374e-06
	Ptges	0.611034	1.52735	0.0306974
	Dnajc10	0.611652	1.52801	5.11839e-06
	Cpne2	0.612366	1.52876	3.47254e-07
	Col5a2	0.614673	1.53121	0.00231595
	Srgap2	0.614703	1.53124	0.000922878
	Ntmt1	0.615105	1.53167	0.00404342
	Inpp1	0.616063	1.53269	0.000193782
	Psmg3	0.616658	1.53332	0.0116005
	Dynlt1f	0.617495	1.53421	0.00180966
	Heatr5a	0.617902	1.53464	0.000114515
	Col1a1	0.617995	1.53474	0.0223152
	Rnpep	0.618447	1.53522	1.08262e-10
	Ccdc93	0.619438	1.53628	2.87421e-05
	Slc35a2	0.619458	1.5363	1.12718e-08
	Cdh24	0.621282	1.53824	0.00441109
	Prdm1	0.621665	1.53865	0.00161211
	Apol6	0.621897	1.5389	0.0150411
	Trmt61a	0.622586	1.53963	0.000707223
	Cars	0.62295	1.54002	8.4496e-08
	S100a11	0.623018	1.54009	0.00471936
	Tmem253	0.623391	1.54049	0.0010631
	Tomm40	0.623604	1.54072	5.96763e-05
	Idi1	0.623928	1.54107	8.26922e-05
	Abi3	0.624314	1.54148	0.0338168
	Nde1	0.624563	1.54174	6.23578e-07
	Dpy19l1	0.624705	1.5419	0.000424513
	Arf2	0.624859	1.54206	5.88367e-05
	Nckap5	0.624974	1.54218	0.0491202
	Cenph	0.625516	1.54276	0.0171752
	Spcs3	0.625925	1.5432	4.20778e-10
	Emp3	0.627983	1.5454	0.00532636
	Nudt15	0.628077	1.5455	0.0013037
	Thy1	0.628507	1.54596	0.0054557
	Lonrf3	0.629735	1.54728	0.0216831
	Hspbp1	0.630785	1.54841	3.68403e-05
	Mrc1	0.631295	1.54895	0.0163913
	Selenoh	0.632881	1.55066	0.00295114
	Agr2	0.633004	1.55079	0.0002171
	Mmp2	0.633079	1.55087	0.00423404
	B4galnt4	0.633242	1.55105	0.00255777
	Pmvk	0.633424	1.55124	6.88247e-06
	Ptprh	0.633607	1.55144	1.44825e-07
	Hif1a	0.63474	1.55266	0.00537561
	Ifitm2	0.634805	1.55273	0.00417147
	Fcgbp	0.635418	1.55339	4.54351e-05
	Uggt1	0.636382	1.55443	1.72896e-06
	Kif20b	0.636582	1.55464	0.0225043
	Gnb1l	0.636878	1.55496	0.0422108
	Urah	0.637445	1.55557	0.00189427
	Pxdc1	0.637521	1.55565	0.00248874
	Nme6	0.638825	1.55706	0.000266179
	Als2	0.638852	1.55709	0.00159122
	Xrcc2	0.639046	1.5573	0.0226235
	Tc2n	0.639173	1.55744	0.00276456
	Lgmn	0.639579	1.55787	0.000203192
	Clca3b	0.639879	1.5582	0.0154128
	Alpl	0.639993	1.55832	0.0446284
	Srpx2	0.640468	1.55883	0.0250463
	Sec11c	0.640741	1.55913	7.74826e-07
	Ubtd1	0.640804	1.5592	0.00217285
	Hmgcr	0.641436	1.55988	0.000143043
	Gatm	0.642816	1.56137	0.00130603
	Slc9a9	0.6429	1.56146	0.0222697
	Lbr	0.643011	1.56158	1.18504e-06
[truncated: 19,805 more rows]

## Sheet: C. 5I_0U
Code	Gene	log2FoldChange	Fold Change	padj
	Fgf15	-24.6087	-2.5584e+07	4.91216e-14
	2010106E10Rik	-24.0856	-1.78027e+07	9.15853e-13
	Defa24	-23.0427	-8.64042e+06	2.91648e-10
	Defa22	-22.4096	-5.57139e+06	2.68469e-08
	Defa30	-22.0563	-4.36111e+06	9.58239e-08
	Defa21	-21.9767	-4.1271e+06	4.09902e-07
	Defa38	-21.7662	-3.56678e+06	2.26131e-07
	Defa39	-19.0744	-552038	0.000145531
	Apoa4	-8.22566	-299.344	3.45778e-06
	Apoa1	-7.64501	-200.16	0.000168201
	Cyp3a25	-7.49925	-180.926	0.0231155
	Cyp2c69	-7.4354	-173.093	5.59689e-11
	Cyp3a44	-7.10177	-137.356	0.0249165
	Pdzk1	-6.33486	-80.7203	0.0178998
	G6pc	-6.33362	-80.6512	0.0012162
	Llcfc1	-6.2725	-77.3055	7.45632e-05
	AU018091	-6.02902	-65.3003	0.00011303
	Cyp4b1	-5.99551	-63.801	2.7969e-25
	Olfm4	-5.88052	-58.9131	0.0144054
	Cyp3a11	-5.81786	-56.4092	0.0387498
	Ugt8a	-5.76786	-54.4877	1.77921e-16
	Npc1l1	-5.74198	-53.5189	0.000579814
	Naaladl1	-5.68261	-51.3613	3.90227e-05
	Trpv5	-5.68221	-51.3472	0.000241318
	Fabp6	-5.6816	-51.3254	0.000945677
	Trpv6	-5.58931	-48.145	3.14227e-09
	Fbxw22	-5.5073	-45.4844	0.000103016
	Apoc3	-5.45439	-43.8466	0.00253594
	Itih2	-5.2846	-38.9783	0.00568166
	Kel	-5.27338	-38.6764	0.000219371
	Abcg5	-5.27111	-38.6155	0.0301884
	Ace2	-5.216	-37.1684	0.00175171
	Cfap97d2	-5.19499	-36.631	0.013904
	Otof	-5.13616	-35.1673	0.0113231
	Abcg8	-5.07701	-33.7545	0.02887
	Schip1	-5.0518	-33.1699	0.000266402
	Tekt1	-5.04512	-33.0166	0.00850672
	Gm42759	-5.00202	-32.0448	0.0471269
	Psca	-4.96838	-31.3062	2.75465e-06
	Acot12	-4.91137	-30.0934	5.83581e-14
	Plpp4	-4.88175	-29.4818	0.0350921
	Sis	-4.87819	-29.4092	0.0091199
	Sstr2	-4.70639	-26.1074	0.0386182
	Mptx1	-4.69795	-25.9551	1.48543e-06
	Nr0b2	-4.66839	-25.4287	0.0268
	Gabra1	-4.63176	-24.7913	0.0279714
	Slc34a2	-4.58325	-23.9716	2.16081e-06
	Cdh20	-4.56349	-23.6454	0.000391594
	Dab1	-4.51291	-22.8308	0.000599747
	Hcn1	-4.50667	-22.7322	7.45864e-05
	Styxl1	-4.44624	-21.7997	0.0294793
	Lrrc2	-4.41664	-21.357	0.00372219
	B230112G18Rik	-4.39742	-21.0744	0.0307552
	Cyp2a12	-4.27422	-19.3494	0.00256981
	Scrg1	-4.24859	-19.0087	0.0457569
	Cyp24a1	-4.23917	-18.885	0.000215883
	1700057G04Rik	-4.23501	-18.8306	2.91804e-06
	Gsta2	-4.22218	-18.6639	0.0138869
	Asb10	-4.19936	-18.371	0.0322143
	Gm44652	-4.1817	-18.1475	0.0295595
	Hsd3b6	-4.15585	-17.8252	0.0369578
	Olfr165	-4.14764	-17.7241	0.00192102
	Boll	-4.13175	-17.53	0.0271002
	Gm11634	-4.12333	-17.428	0.0414659
	Frmpd3	-4.12177	-17.4091	0.00754869
	Sycp2	-4.0785	-16.8947	0.00104807
	Prss35	-4.04456	-16.5019	0.0340951
	Gm28719	-4.02496	-16.2792	0.029578
	Ces1b	-3.96499	-15.6164	0.000183405
	Spta1	-3.90622	-14.993	0.0386571
	Pbld1	-3.86439	-14.5646	6.38957e-15
	Rdh7	-3.84686	-14.3887	0.00482658
	Pate2	-3.81626	-14.0867	0.0497779
	Cubn	-3.73351	-13.3014	5.05242e-05
	Tulp2	-3.72259	-13.2011	0.0364819
	Fabp1	-3.63754	-12.4454	0.000178077
	Ambp	-3.62492	-12.337	1.41373e-16
	Agbl2	-3.61705	-12.2699	2.58605e-15
	Gm19935	-3.54063	-11.6369	0.0226611
	Elovl3	-3.53933	-11.6264	0.0387631
	Myrfl	-3.51357	-11.4207	0.0419599
	L3mbtl4	-3.49867	-11.3033	0.0492294
	Pak5	-3.43045	-10.7812	0.00368185
	Cidea	-3.38395	-10.4393	0.00250662
	A730046J19Rik	-3.36895	-10.3313	8.69103e-05
	Cox5b-ps	-3.3659	-10.3095	0.0406433
	Rpl36a	-3.34203	-10.1403	0.00881962
	Zdhhc19	-3.33232	-10.0723	0.00105058
	Cfap299	-3.2984	-9.83826	0.0494706
	Cecr2	-3.29827	-9.83735	2.53035e-11
	Gm50253	-3.29309	-9.80212	0.0416713
	Slc22a4	-3.25559	-9.55057	1.70433e-12
	Slc17a2	-3.2336	-9.4061	7.30951e-18
	Gm3696	-3.2048	-9.22021	0.0261161
	Arpp21	-3.18295	-9.08161	1.96608e-07
	Neurod6	-3.17808	-9.05099	0.0275803
	Gpr156	-3.17192	-9.01245	0.0236437
	Ano3	-3.17117	-9.00774	0.0426142
	Slc22a3	-3.14149	-8.82432	2.48272e-11
	Cyp2f2	-3.12401	-8.71808	1.62036e-12
	Rtl1	-3.08706	-8.49761	0.0303595
	Ces2a	-3.04421	-8.24897	3.85368e-27
	Anpep	-3.01581	-8.08818	0.0174113
	Kcng1	-3.01227	-8.06834	0.000243659
	Cyp2c55	-2.99603	-7.97801	3.23668e-09
	St8sia2	-2.98826	-7.93518	0.000270007
	Mttp	-2.97295	-7.8514	0.0084983
	Kl	-2.96734	-7.8209	0.0244419
	Nkx3-2	-2.96451	-7.80559	0.0135517
	Col19a1	-2.94293	-7.68971	0.0277019
	Nudt10	-2.92094	-7.57339	6.61072e-07
	Gm50187	-2.92036	-7.57034	3.78557e-06
	Cox8b	-2.92	-7.56844	0.0102932
	Gucy1a2	-2.91957	-7.5662	0.0405309
	Notum	-2.90986	-7.51544	0.0346303
	Sycn	-2.89392	-7.43285	4.97492e-17
	Slc6a19	-2.89029	-7.41422	0.0312458
	Ces2b	-2.86507	-7.28569	1.45407e-10
	Slc7a15	-2.86407	-7.28065	0.0327681
	Ntsr1	-2.82523	-7.08727	0.00357027
	Tnn	-2.80739	-7.00016	0.00170108
	Slc22a27	-2.80362	-6.98188	0.0300295
	Oas1d	-2.78789	-6.90621	0.0424688
	Zfp977	-2.78419	-6.88848	0.000308261
	Tmem200c	-2.78181	-6.87714	0.000623262
	Gsg1l	-2.76218	-6.78419	1.1577e-05
	Adamts18	-2.75799	-6.76455	3.86849e-06
	Dlx3	-2.75173	-6.73523	0.0128632
	Zmat4	-2.74472	-6.70258	2.52737e-06
	Cyp4x1	-2.72288	-6.60191	0.00166882
	Gjc3	-2.71745	-6.57709	3.16476e-11
	Vstm2a	-2.71415	-6.56207	0.0127967
	Slc6a4	-2.69993	-6.49769	5.984e-07
	Odf3b	-2.69247	-6.46421	5.70036e-09
	Alkal2	-2.69221	-6.46301	0.00195898
	Fmn2	-2.67105	-6.36891	2.2777e-07
	Pld5	-2.64532	-6.25636	1.0659e-07
	Gm21981	-2.64485	-6.25432	0.0448152
	Tmem35a	-2.64349	-6.2484	3.72823e-25
	Neu4	-2.63173	-6.19769	1.15796e-08
	Shh	-2.59206	-6.02959	3.41387e-08
	Trgv1	-2.57778	-5.97022	0.0184278
	Gabbr2	-2.56726	-5.92683	0.000301041
	Zfp385c	-2.56671	-5.92457	0.00193463
	Oprk1	-2.5436	-5.83044	0.000137377
	Fndc3c1	-2.52471	-5.75459	0.0287591
	Ccdc152	-2.52264	-5.74633	0.000357978
	Mettl7a3	-2.50932	-5.6935	0.0271921
	Slc45a1	-2.50771	-5.68715	0.000104999
	Cyp2ab1	-2.50341	-5.67024	0.0127683
	Tmprss12	-2.49177	-5.62468	0.00128492
	C9	-2.48255	-5.58884	0.0275926
	Pdk4	-2.4673	-5.53008	2.36004e-08
	Galnt13	-2.45307	-5.47581	0.00792605
	Slc10a4	-2.45122	-5.46878	1.81696e-12
	Vstm5	-2.44444	-5.44313	9.54211e-22
	Spag8	-2.43895	-5.42248	0.00204932
	Slc4a11	-2.42225	-5.36008	0.000102912
	Abcc2	-2.4185	-5.34614	1.91773e-05
	Ephx4	-2.41303	-5.32593	0.00187067
	Ttr	-2.40908	-5.31136	1.02684e-16
	Cps1	-2.40288	-5.28859	0.00577834
	gene:ENSMUSG00000118364	-2.3973	-5.26817	0.0021145
	Nmu	-2.38261	-5.21478	1.31802e-07
	Matn4	-2.38027	-5.20633	0.0008227
	Iyd	-2.37986	-5.20487	1.93136e-10
	Trim80	-2.36792	-5.16197	0.00503877
	Dnah11	-2.36617	-5.15572	1.98866e-06
	Zfp804a	-2.35918	-5.13078	0.00027183
	Slc30a10	-2.35723	-5.12385	3.07533e-10
	Klk1b5	-2.34959	-5.09678	0.0142793
	Plk5	-2.34794	-5.09099	0.000204842
	Gm33167	-2.34686	-5.08715	4.94062e-05
	Nexmif	-2.34617	-5.08472	7.64544e-08
	Trpv3	-2.33213	-5.0355	8.23835e-08
	Azgp1	-2.32853	-5.02294	1.30477e-06
	Prmt8	-2.32833	-5.02222	0.0123182
	Slc7a3	-2.29628	-4.9119	4.41352e-06
	Kif27	-2.29606	-4.91116	2.16312e-07
	Gm5108	-2.29441	-4.90554	0.0193189
	Tsku	-2.27939	-4.85474	2.96145e-11
	Plaat1	-2.27864	-4.85221	0.000675343
	Hepacam	-2.27467	-4.83886	0.000599747
	Lrfn2	-2.26707	-4.81344	6.2272e-05
	Adcyap1	-2.26219	-4.79719	0.0285591
	Tex15	-2.25687	-4.77953	9.66304e-07
	Slc4a5	-2.25634	-4.77779	0.0290015
	Cytl1	-2.25519	-4.77397	0.000119478
	Lingo2	-2.25155	-4.76194	0.0407377
	Elmod1	-2.239	-4.7207	6.80793e-05
	Susd4	-2.23848	-4.71899	1.26414e-07
	Jakmip2	-2.22508	-4.67536	0.0013639
	Luzp2	-2.22333	-4.6697	0.0186342
	Ctcfl	-2.22019	-4.65955	0.000103615
	Rbfox1	-2.21921	-4.65639	2.70087e-06
	Myl1	-2.19549	-4.58046	0.000562942
	Adra1a	-2.19471	-4.57798	0.00544906
	Cacng4	-2.18894	-4.55971	7.08107e-07
	Zcchc18	-2.18651	-4.55203	0.0299972
	Sctr	-2.16947	-4.49858	0.0015803
	Rph3a	-2.16643	-4.48912	3.32636e-05
	Afm	-2.16156	-4.47397	6.44367e-07
	Nme5	-2.15911	-4.46638	0.0446401
	Map6d1	-2.15769	-4.462	0.0262644
	Slc16a9	-2.15665	-4.45879	1.42561e-06
	Scn9a	-2.14961	-4.43709	6.43945e-05
	Car14	-2.13962	-4.40646	0.000207709
	Fmo5	-2.13613	-4.39582	6.9434e-18
	Rimklb	-2.13561	-4.39423	0.0166412
	Ndst4	-2.13024	-4.37791	0.000538122
	Nmnat2	-2.12616	-4.36554	1.67407e-14
	Chodl	-2.12602	-4.36512	1.28736e-05
	Nrsn2	-2.11813	-4.34131	0.00108859
	Rimkla	-2.10937	-4.31503	5.49919e-08
	Klrc2	-2.0966	-4.27701	0.00778874
	Edn1	-2.08457	-4.24148	2.91344e-16
	Plppr5	-2.07845	-4.22353	0.000792666
	Abcb1a	-2.07006	-4.19905	3.29613e-23
	Ntn4	-2.06893	-4.19574	1.01142e-15
	Grm7	-2.06153	-4.17428	0.00190497
	Sstr1	-2.05946	-4.16829	8.76507e-07
	Sncb	-2.05681	-4.16066	3.58506e-05
	Gprin2	-2.05639	-4.15946	0.00917856
	Maob	-2.0563	-4.15917	1.14491e-20
	Slco1a4	-2.05116	-4.14438	0.0180521
	Trpm6	-2.04557	-4.12837	9.11216e-08
	Brinp2	-2.04494	-4.12656	9.4739e-05
	Lrrtm4	-2.03864	-4.10858	0.0455634
	Pln	-2.0328	-4.09198	0.00636269
	Slc35e3	-2.03012	-4.0844	3.7885e-22
	Fam107a	-2.01981	-4.05531	1.23883e-07
	Lingo4	-2.0167	-4.04656	0.0141641
	Dlec1	-2.01401	-4.03904	7.50544e-05
	Plscr4	-2.01077	-4.02996	8.95527e-21
	Pde6a	-1.99885	-3.99681	5.53534e-05
	Vsnl1	-1.99333	-3.98154	0.0177185
	Spock1	-1.99211	-3.97818	8.30617e-09
	Grik4	-1.98787	-3.96651	0.00967112
	Serp2	-1.98495	-3.95848	2.33331e-05
	Ntng1	-1.98493	-3.95842	6.4764e-05
	Gdf10	-1.98058	-3.94651	4.97823e-07
	Odf3l1	-1.97561	-3.93295	0.0209
	Zmynd12	-1.97183	-3.92266	0.0197212
	Slitrk3	-1.9698	-3.91715	1.03996e-06
	Crabp1	-1.966	-3.90684	0.0216568
	Csrnp3	-1.95793	-3.88503	0.0104199
	Gm49027	-1.95663	-3.88154	0.00125321
	Calr3	-1.95075	-3.86574	0.0128163
	Fam184a	-1.94802	-3.85844	0.000573457
	Lsamp	-1.93878	-3.83381	1.68362e-07
	Clstn2	-1.92658	-3.80153	5.54078e-05
	Alpi	-1.92519	-3.79787	4.81741e-05
	Osr2	-1.92417	-3.79519	0.00231721
	Folr1	-1.92338	-3.79311	0.00975376
	Necab2	-1.91822	-3.77956	0.00107017
	Lrrc4b	-1.91627	-3.77445	3.49455e-06
	Npas3	-1.91385	-3.76813	0.0234135
	Fam167a	-1.91122	-3.76128	0.00149695
	Mug2	-1.90724	-3.7509	0.0482105
	Selenop	-1.90548	-3.74634	2.603e-10
	Atp2b2	-1.90206	-3.73746	8.86811e-06
	Lratd1	-1.90059	-3.73366	0.0139624
	Angptl1	-1.89906	-3.72969	0.0363982
	Otc	-1.89808	-3.72718	3.90171e-05
	Anks1b	-1.89367	-3.7158	0.00110676
	Prss53	-1.89064	-3.70799	0.0396951
	Acaa1b	-1.89017	-3.70678	3.8271e-07
	Jakmip3	-1.88575	-3.69545	0.00668479
	S100g	-1.88153	-3.68465	8.85351e-05
	Nell1	-1.8803	-3.68151	2.32337e-07
	Aoc1	-1.87851	-3.67695	1.00887e-14
	Ly6g6c	-1.87653	-3.6719	2.80919e-06
	Nr1d1	-1.87646	-3.67174	4.43889e-05
	Rnase1	-1.87369	-3.66469	0.0040851
	Dscaml1	-1.87112	-3.65817	0.0274493
	C1ql1	-1.86914	-3.65315	0.00028604
	Syt14	-1.86836	-3.65117	1.61785e-05
	Srrm4	-1.86834	-3.65113	0.00126887
	Alppl2	-1.86521	-3.6432	0.0230754
	Arhgap20	-1.86449	-3.64139	7.79182e-14
	Fam184b	-1.86309	-3.63786	0.00404359
	Soga3	-1.86059	-3.63156	0.00231604
	Calcb	-1.86044	-3.63118	0.00325252
	Ncam2	-1.8567	-3.62179	0.0010284
	AW551984	-1.85375	-3.61438	3.19091e-12
	Sptbn2	-1.8536	-3.61401	5.33094e-14
	P4ha3	-1.85291	-3.61229	0.00924325
	Ces2g	-1.85106	-3.60765	1.55841e-19
	Adgrb1	-1.85053	-3.60632	1.29059e-08
	Hhatl	-1.85046	-3.60616	0.000813697
	Mpz	-1.84927	-3.60319	0.000626015
	Fez1	-1.84792	-3.59981	4.29692e-09
	Gm28729	-1.84549	-3.59375	0.0130852
	Pdzrn4	-1.84529	-3.59325	0.000197658
	Fmo1	-1.83946	-3.57876	1.62761e-12
	Sorcs1	-1.83901	-3.57764	0.000117461
	Ang	-1.83767	-3.57433	0.000133812
	Ttll9	-1.8309	-3.55759	0.000889268
	Dbp	-1.83076	-3.55724	0.0351445
	Pdzd7	-1.83018	-3.55582	3.52941e-06
	Hykk	-1.82841	-3.55145	2.84153e-15
	Pcdh10	-1.82623	-3.54609	0.00256987
	Cabp7	-1.82553	-3.54438	1.25955e-07
	Nog	-1.82467	-3.54227	0.000132023
	Nrg3	-1.82427	-3.54129	0.0415498
	Faim2	-1.82376	-3.54002	9.07213e-10
	Grin3a	-1.82215	-3.53608	0.00184105
	AI593442	-1.82197	-3.53562	0.00404053
	Lrrc4c	-1.81932	-3.52916	2.44159e-05
	Kcnn2	-1.81502	-3.51866	0.000119975
	Phactr3	-1.81432	-3.51694	8.09514e-05
	Nalcn	-1.81227	-3.51195	0.000124054
	Tceal5	-1.81212	-3.51158	0.00134011
	Slc20a1	-1.80922	-3.50453	5.60023e-08
	Abca8a	-1.80839	-3.50251	7.42809e-08
	Rims4	-1.80777	-3.50102	0.00540211
	Syt9	-1.80741	-3.50014	3.25527e-07
	Calb2	-1.80589	-3.49644	6.65271e-10
	Rapgef4	-1.80556	-3.49564	1.38688e-15
	Fgd1	-1.80517	-3.49471	1.33541e-12
	Gfra1	-1.80498	-3.49425	1.17683e-06
	Tex38	-1.80406	-3.49201	0.03164
	Sez6	-1.80367	-3.49108	2.7182e-06
	Cntnap2	-1.80274	-3.48882	2.43889e-05
	Cd59b	-1.8027	-3.48873	0.00770523
	Rab9b	-1.80182	-3.48661	0.00319669
	Lingo1	-1.79663	-3.47407	0.0128758
	Cyp26b1	-1.79614	-3.4729	0.000285677
	Grp	-1.79582	-3.47212	2.73625e-05
	Kcnq3	-1.79536	-3.47102	2.24835e-06
	Syt2	-1.7951	-3.4704	1.03568e-07
	Cyp4f15	-1.79449	-3.46894	0.0201738
	Acsl3	-1.79325	-3.46595	1.27311e-23
	Hey2	-1.78975	-3.45754	2.38085e-06
	Cfap20dc	-1.78931	-3.45649	0.0239343
	Mast1	-1.78859	-3.45476	0.000247109
	Scn11a	-1.7875	-3.45216	8.49413e-05
	Eef1a2	-1.78614	-3.44891	3.52941e-11
	Tmie	-1.78607	-3.44874	4.10016e-12
	Zfpm2	-1.78583	-3.44818	4.15795e-07
	Grip2	-1.78283	-3.44099	0.000269289
	Smpx	-1.7815	-3.43784	0.000293029
	Pcsk2	-1.77717	-3.42754	1.9618e-06
	Stmn4	-1.77613	-3.42506	0.00191018
	Hsd17b13	-1.77397	-3.41993	1.12086e-07
	Ina	-1.77142	-3.4139	3.8404e-05
	Gal3st2c	-1.76853	-3.40707	1.05895e-06
	Nkain2	-1.75798	-3.38225	0.0209558
	Hao2	-1.75365	-3.3721	1.64266e-07
	Tm4sf4	-1.75324	-3.37115	0.00242114
	Qrfpr	-1.75304	-3.37068	0.0104174
	Phox2b	-1.751	-3.36592	4.01907e-09
	Clec2e	-1.74814	-3.35925	9.27681e-10
	Wfikkn2	-1.74403	-3.3497	0.000131655
	Paqr6	-1.74268	-3.34657	0.00143553
	Ccl20	-1.73626	-3.3317	0.000533137
	Cbln2	-1.73572	-3.33045	0.00674611
	Msrb2	-1.7356	-3.33017	8.72064e-07
	Mypn	-1.72822	-3.3132	0.00888199
	Slc6a15	-1.7258	-3.30763	0.000329322
	Abca8b	-1.72348	-3.30232	4.60062e-08
	Snap25	-1.7219	-3.2987	1.22026e-13
	Lonrf2	-1.72037	-3.29522	2.73661e-07
	Limch1	-1.71852	-3.29098	2.6402e-08
	Unc5c	-1.71518	-3.28337	0.000404319
	Pkhd1l1	-1.71346	-3.27946	0.000375506
	Igsf11	-1.7076	-3.26616	3.47738e-05
	Adam11	-1.70719	-3.26524	1.07409e-10
	Arg2	-1.70671	-3.26415	5.27608e-07
	Thbs4	-1.70601	-3.26256	0.00169209
	Slc35f1	-1.70566	-3.26177	5.27094e-05
	Ifitm10	-1.70402	-3.25807	0.000273039
	Glrb	-1.69961	-3.24813	6.81327e-05
	Itgb8	-1.69682	-3.24187	0.00947066
	Fndc8	-1.69537	-3.23859	0.0149171
	Ctnna3	-1.68891	-3.22413	0.000837611
	Plpp7	-1.68764	-3.2213	0.00205039
	Cdh19	-1.68713	-3.22015	9.68138e-09
	Tcf23	-1.68624	-3.21818	2.40532e-06
	Syn1	-1.68299	-3.21092	3.89275e-12
	Dpp6	-1.67943	-3.20301	5.70019e-07
	Zcchc12	-1.67924	-3.20258	2.10861e-11
	Dct	-1.67923	-3.20258	0.00224779
	Eomes	-1.67778	-3.19936	4.13579e-06
	Dgki	-1.67335	-3.18954	0.0147409
	Bmerb1	-1.67262	-3.18793	0.00047269
	Cfap65	-1.67157	-3.1856	0.00137021
	Hunk	-1.66977	-3.18164	2.43877e-15
	Slitrk1	-1.66937	-3.18075	0.00173946
	Tmem255a	-1.66899	-3.17992	0.0187704
	Gria1	-1.66886	-3.17963	4.25656e-07
	Ccdc13	-1.66813	-3.17802	0.0446129
	Lpl	-1.66661	-3.17467	0.000646255
	Ctsf	-1.66535	-3.17191	2.18805e-10
	Kcnk3	-1.66182	-3.16415	1.32026e-10
	Cndp1	-1.65958	-3.15925	0.0331297
	Bcan	-1.65781	-3.15538	0.0313614
	Cacnb2	-1.65351	-3.14599	4.27214e-08
	Ano5	-1.65328	-3.14548	0.0277155
	Gm37711	-1.65186	-3.14238	0.00153962
	Prss23	-1.65132	-3.14122	9.14172e-08
	Gm45104	-1.65097	-3.14045	0.00938178
	Galr2	-1.65064	-3.13972	1.14579e-07
	Slc6a20a	-1.64981	-3.13792	0.00647082
	Doc2b	-1.6493	-3.13682	3.94832e-07
	Tmem63c	-1.64457	-3.12654	4.5313e-05
	Nrxn1	-1.64443	-3.12624	1.13797e-05
	Zfhx4	-1.6414	-3.11969	2.85849e-10
	9330182O14Rik	-1.63868	-3.11381	0.0111745
	Fgf13	-1.63428	-3.10432	7.61806e-10
	Cipc	-1.63423	-3.10421	2.19872e-19
	Zfp575	-1.63412	-3.10398	0.000613712
	Col25a1	-1.63391	-3.10352	1.17681e-06
	Sult1c2	-1.63369	-3.10306	4.52274e-06
	Unc80	-1.63229	-3.10005	1.61933e-06
	Gm14443	-1.63201	-3.09944	0.00459671
	S100b	-1.63128	-3.09789	0.0260358
	Tmem150c	-1.62834	-3.09157	7.85936e-07
	Cpne4	-1.62792	-3.09067	0.000181519
	Mgmt	-1.62785	-3.09051	2.96443e-06
	Tacr3	-1.62733	-3.08941	0.0214391
	Fam161a	-1.62528	-3.08503	1.6727e-10
	Pm20d1	-1.62388	-3.08202	2.33993e-08
	A830018L16Rik	-1.62281	-3.07974	0.0267108
	Ttll13	-1.62257	-3.07923	0.0251691
	Dpysl5	-1.62099	-3.07585	2.13992e-07
	Fhit	-1.6205	-3.07481	5.28406e-08
	Sox10	-1.62044	-3.07469	3.84844e-08
	Car11	-1.61994	-3.07362	2.37643e-05
	Abcc5	-1.61798	-3.06944	1.74732e-25
	Il22ra2	-1.61659	-3.0665	0.00472575
	Ces1d	-1.61607	-3.06539	2.44548e-06
	Shisa6	-1.61605	-3.06534	0.00812458
	Kcnc2	-1.61551	-3.06419	0.00769331
	Gng3	-1.61518	-3.0635	0.00569333
	Minar2	-1.61475	-3.06258	1.85295e-05
	Col4a3	-1.61257	-3.05796	0.000235943
	Pcdh20	-1.6098	-3.0521	0.000532179
	Agmo	-1.60967	-3.05182	2.53659e-05
	Ebf4	-1.60875	-3.04987	7.65382e-06
	Calb1	-1.60811	-3.04853	0.00917856
	Chrna3	-1.60784	-3.04796	8.61482e-07
	Slc27a6	-1.60714	-3.04646	0.00456008
	Lrrn1	-1.60687	-3.04591	0.0229253
	Mkx	-1.60634	-3.04478	4.06133e-09
	Adcy8	-1.6063	-3.0447	0.00793384
	Megf10	-1.6049	-3.04175	0.00261659
	Ugt2b36	-1.60398	-3.0398	3.88905e-08
	Tmem117	-1.60313	-3.03801	5.36968e-08
	Cdkl1	-1.60229	-3.03625	0.00483438
	Pclo	-1.60165	-3.0349	1.90836e-05
	Kcna6	-1.60128	-3.03413	1.04374e-06
	Sphkap	-1.6011	-3.03375	0.000287067
	Map7d2	-1.59957	-3.03053	0.000596915
	Vat1l	-1.59727	-3.02571	1.21848e-13
	Rassf9	-1.59642	-3.02392	2.71059e-05
	Rsph10b	-1.59608	-3.0232	0.0347253
	Klhl33	-1.59492	-3.02077	0.000141222
	Cspg5	-1.59431	-3.0195	0.000254101
	Spp1	-1.5931	-3.01696	1.28982e-05
	Trpc4	-1.59305	-3.01686	0.000144921
	Fras1	-1.5927	-3.01614	4.28181e-06
	Stmn2	-1.59224	-3.01517	4.90805e-12
	Cntfr	-1.59195	-3.01457	2.98608e-06
	Asic4	-1.59156	-3.01376	0.00535904
	Fosl1	-1.58463	-2.99931	2.74041e-05
	Rbp2	-1.5826	-2.9951	9.26016e-10
	Slc25a23	-1.58075	-2.99125	7.75055e-14
	Rprm	-1.58048	-2.99069	1.3816e-06
	Pcp4	-1.57857	-2.98674	0.000906866
	Gabrg3	-1.57747	-2.98447	0.0135257
	Bdh2	-1.5745	-2.97833	0.0115798
	Hs3st2	-1.5743	-2.9779	0.0145216
	Kcnip4	-1.5723	-2.97379	0.0445379
	Fzd10	-1.57076	-2.9706	0.0210381
	Depdc7	-1.56732	-2.96354	0.00142755
	Clgn	-1.56652	-2.9619	0.000672337
	Gpam	-1.56619	-2.96122	3.1234e-17
	Ngb	-1.5658	-2.96042	0.000287067
	Colec10	-1.56527	-2.95933	2.75588e-08
	Pde6g	-1.56458	-2.95792	0.0288846
	Dgkg	-1.56366	-2.95602	2.53039e-07
	Syt1	-1.56357	-2.95584	8.12823e-13
	Ttll6	-1.56313	-2.95494	5.53692e-08
	Rarb	-1.55788	-2.94421	3.86987e-06
	Enox1	-1.55754	-2.94351	1.96423e-05
	Kcna2	-1.55746	-2.94335	9.48899e-10
	Npy4r	-1.55664	-2.94169	0.00040612
	Scg3	-1.55606	-2.9405	7.13783e-09
	Mest	-1.55475	-2.93782	1.04809e-06
	Add2	-1.55335	-2.93498	0.000341125
	Efna3	-1.55273	-2.93372	2.2921e-05
	Stab2	-1.55156	-2.93133	0.00796088
	Nsg2	-1.55073	-2.92966	1.66763e-10
	Phospho1	-1.54982	-2.92781	3.92573e-08
	Mfap3l	-1.5494	-2.92696	1.47078e-15
	Sst	-1.54841	-2.92495	7.06833e-09
	Cpm	-1.54831	-2.92474	2.99553e-12
	Sez6l	-1.54777	-2.92364	7.33624e-05
	Asb4	-1.54646	-2.921	7.42572e-08
	Slc5a7	-1.54487	-2.91778	1.14401e-05
	Tmem59l	-1.54475	-2.91753	0.000192635
	Fabp2	-1.54287	-2.91373	6.65271e-10
	Ogn	-1.54256	-2.91311	5.70071e-06
	Pgbd5	-1.54182	-2.91161	5.70291e-05
	Iqsec3	-1.53893	-2.90579	2.52165e-05
	Grik2	-1.53815	-2.90422	0.00141895
	Nptx1	-1.53783	-2.90358	0.000397346
	Fmo4	-1.53705	-2.902	2.66401e-07
	Prima1	-1.53203	-2.89193	0.00871621
	Tacr2	-1.53107	-2.89	2.72019e-06
	Dcaf12l1	-1.52803	-2.88392	0.0245711
	Hlf	-1.52762	-2.88309	0.0101455
	Tmem74	-1.52651	-2.88088	0.0222801
	Gas1	-1.52593	-2.87972	2.44304e-06
	Lbh	-1.52504	-2.87794	3.47164e-19
	Kcnh6	-1.52485	-2.87756	4.37065e-05
	Zfp879	-1.52389	-2.87565	0.0316041
	Carmil3	-1.52345	-2.87477	3.1405e-07
	Rcan2	-1.52155	-2.871	0.000136714
	Cyp2d22	-1.52102	-2.86995	9.97352e-11
	Ckm	-1.51739	-2.86274	0.000123566
	Dlx2	-1.51556	-2.85909	0.0327581
	Diras1	-1.5148	-2.85758	0.00782315
	Akap6	-1.51429	-2.85657	3.45416e-07
	Epha7	-1.51271	-2.85345	3.66034e-06
	Rnf207	-1.51255	-2.85314	0.000139574
	Cntn1	-1.51211	-2.85227	7.90599e-08
	Sfrp5	-1.51007	-2.84825	0.00103757
	Tmem211	-1.50576	-2.83975	0.0216676
	Cfap100	-1.50427	-2.83681	0.00914981
	Bend6	-1.50282	-2.83396	0.00610252
	Osr1	-1.50127	-2.83092	4.5488e-07
	Agtr1a	-1.49967	-2.82779	4.29552e-05
	Meis2	-1.49668	-2.82193	8.04133e-13
	Cplx1	-1.49562	-2.81986	2.83222e-07
	Hmcn2	-1.49538	-2.81938	9.65361e-07
	Plin4	-1.49431	-2.81729	0.000235204
	Ppp2r2b	-1.49276	-2.81427	8.49413e-05
	Tubb4a	-1.49241	-2.81358	2.03633e-10
	Pex5l	-1.49128	-2.81138	0.00394864
	Uchl1	-1.49025	-2.80938	6.65271e-10
	Pcp4l1	-1.49018	-2.80924	2.19737e-07
	Col23a1	-1.48956	-2.80803	4.75109e-05
	Cyp2j9	-1.48883	-2.80662	1.71912e-09
	Stmn3	-1.48801	-2.80501	1.47821e-06
	Cacng5	-1.48695	-2.80297	0.0402053
	Cdh2	-1.48661	-2.80229	1.59252e-06
	Dpp10	-1.48657	-2.80222	0.00721029
	Rbfox3	-1.4863	-2.8017	0.00936148
	Foxp2	-1.48556	-2.80027	7.26263e-07
	Tspan18	-1.48415	-2.79752	3.92743e-07
	Slc7a14	-1.48392	-2.79708	3.37264e-08
	Aldob	-1.4838	-2.79684	8.55405e-08
	Hoxc11	-1.48263	-2.79457	0.0297402
	Bex4	-1.48217	-2.79368	0.0360659
	Pcsk5	-1.48152	-2.79243	1.07588e-10
	Necab1	-1.48124	-2.79188	0.000392114
	Scube2	-1.47999	-2.78948	0.00232281
	Edil3	-1.47908	-2.78771	3.52763e-05
	Wnt6	-1.47836	-2.78632	0.000510381
	Pbld2	-1.47761	-2.78486	3.03324e-08
	Nrsn1	-1.47709	-2.78387	0.000312112
	Cox7a1	-1.47587	-2.78152	1.46462e-07
	Ddo	-1.47509	-2.78	6.85334e-06
	Cnr1	-1.47443	-2.77873	1.56427e-07
	St3gal5	-1.47427	-2.77842	4.50878e-06
	Kcnip1	-1.47384	-2.7776	8.01204e-05
	Hand2	-1.47125	-2.77263	7.66363e-14
	Optc	-1.46965	-2.76955	0.000358467
	Dlg2	-1.46944	-2.76915	3.58094e-06
	Kcnb2	-1.46601	-2.76257	0.00825401
	Ccdc184	-1.46481	-2.76027	0.0107646
	Gm44220	-1.46414	-2.75899	4.5313e-05
	Tafa5	-1.46297	-2.75676	2.23333e-08
	Mroh7	-1.46246	-2.75578	0.00133568
	Gpr37	-1.46038	-2.75182	0.0348222
	Sncg	-1.45259	-2.73699	4.82867e-09
	Plekhb1	-1.45181	-2.73552	1.84969e-08
	Sparcl1	-1.45147	-2.73486	3.6366e-06
	Zfp365	-1.4501	-2.73227	0.000654999
	Shisal1	-1.44958	-2.73128	0.00365223
	Klhl41	-1.44817	-2.72862	0.0270989
	Coq8a	-1.44693	-2.72626	1.93136e-10
	Nell2	-1.44554	-2.72365	0.00657654
	Col4a4	-1.44503	-2.72269	0.0137692
	Fstl5	-1.4446	-2.72187	0.000162921
	Lpar4	-1.44432	-2.72135	0.0121256
	Sema3a	-1.4432	-2.71924	6.05204e-08
	Caly	-1.44317	-2.71917	0.00315501
	Gm5485	-1.44251	-2.71793	7.7662e-12
	4931406C07Rik	-1.43971	-2.71267	2.08235e-11
	Sult1a1	-1.43905	-2.71142	5.64837e-05
	Gm43311	-1.43841	-2.71021	0.000746606
	Slc8a2	-1.43435	-2.70261	3.37476e-07
	Fam163a	-1.43367	-2.70132	0.000360179
	Chil6	-1.43345	-2.70091	0.0411701
	Tmem130	-1.43313	-2.70033	0.000313606
	Smad9	-1.43218	-2.69854	1.89586e-05
	F13a1	-1.43113	-2.69657	0.00102477
	Nr2e3	-1.4305	-2.69541	0.00142271
	Chn1	-1.43035	-2.69511	5.53946e-07
	Zfp993	-1.42908	-2.69275	0.0360599
	H2-Bl	-1.42776	-2.69028	0.00106966
	Adam33	-1.42565	-2.68636	4.81542e-05
	Klk1b4	-1.42446	-2.68414	0.0288057
	Syt4	-1.42312	-2.68166	6.6387e-07
	Cat	-1.42196	-2.67949	3.78248e-23
	Frrs1l	-1.42012	-2.67608	0.0387705
	Plcd4	-1.41771	-2.67161	0.00237543
	Dmkn	-1.41599	-2.66842	0.000149422
	Actl6b	-1.41544	-2.66741	0.0418336
	Pdlim3	-1.41316	-2.66319	2.80919e-06
	Rab6b	-1.41129	-2.65976	3.03213e-13
	Syn2	-1.41054	-2.65837	2.11424e-07
	P2rx2	-1.41008	-2.65752	8.28064e-07
	Nt5e	-1.40996	-2.6573	1.22531e-10
	Dlx1	-1.40765	-2.65305	0.00323263
	Brsk2	-1.40655	-2.65103	0.00066193
	Cpn1	-1.40549	-2.64907	2.19889e-07
	Ppp1r3d	-1.40518	-2.6485	5.53987e-08
	Gm11627	-1.4047	-2.64763	0.00152854
	Ckmt2	-1.40427	-2.64684	0.00462576
	Col11a1	-1.4042	-2.64671	0.00182115
	Gdap1	-1.40419	-2.64669	0.000349095
	Pdk2	-1.40333	-2.64511	5.29203e-15
	Adcyap1r1	-1.40327	-2.64501	1.38235e-05
	Rwdd3	-1.40246	-2.64352	7.54665e-06
	Cobl	-1.40145	-2.64167	1.13431e-11
	Pm20d2	-1.40126	-2.64132	0.00801618
	Eva1c	-1.40043	-2.63981	0.0131902
	Gm45512	-1.39812	-2.63557	0.00540286
	Spock2	-1.39729	-2.63406	1.0309e-09
	Zfp964	-1.39679	-2.63315	0.000135097
	Fn3k	-1.3965	-2.63262	0.0089952
	Cyp2s1	-1.39512	-2.6301	8.11293e-13
	Akr1b7	-1.39462	-2.62919	0.000638123
	Negr1	-1.39448	-2.62894	0.000512753
	Tmprss5	-1.39394	-2.62795	0.000102987
	Lpar3	-1.39332	-2.62682	4.63201e-05
	Npas4	-1.39287	-2.62601	0.000644824
	Atp2b4	-1.39233	-2.62502	9.0327e-06
	Srpx	-1.39233	-2.62501	0.000227605
	Pcdh17	-1.39221	-2.6248	1.70933e-08
	Nrep	-1.39118	-2.62294	8.3593e-06
	Stc1	-1.39078	-2.6222	0.00222401
	Fam189a2	-1.39068	-2.62202	7.847e-13
	Adgrg6	-1.3901	-2.62097	3.27488e-07
	Tekt2	-1.38997	-2.62074	0.000170252
	Hdac9	-1.3892	-2.61934	1.13431e-11
	Nceh1	-1.38918	-2.6193	1.42329e-17
	Ppfia2	-1.38873	-2.61847	0.0123806
	Pnma2	-1.38868	-2.61839	0.0162199
	Ddc	-1.38808	-2.6173	5.11452e-09
	Astn1	-1.38777	-2.61674	2.84872e-05
	Cmtm8	-1.3874	-2.61607	2.67437e-09
	Kcnt1	-1.38687	-2.61511	0.00705993
	Napb	-1.3863	-2.61407	1.1113e-09
	Scg2	-1.38483	-2.61141	1.70772e-12
	Gng4	-1.38461	-2.61102	3.89662e-09
	Cmtm5	-1.38416	-2.6102	0.0400949
	Oprd1	-1.38359	-2.60916	0.0369821
	Gpr37l1	-1.3832	-2.60846	5.04896e-05
	Hmgcs2	-1.38153	-2.60545	2.12732e-05
	Gm47881	-1.37958	-2.60193	0.0195658
	Cage1	-1.3793	-2.60143	0.000856928
	Mtarc1	-1.37895	-2.60079	0.0353544
	Elavl4	-1.37826	-2.59954	4.17761e-06
	Chst11	-1.37324	-2.59052	1.04234e-10
	Ppil6	-1.37124	-2.58692	0.016577
	Hspb6	-1.37119	-2.58684	7.7458e-09
	Kcnq2	-1.37049	-2.58559	6.53845e-06
	Adgrb3	-1.36954	-2.58387	0.0309689
	Rgs7bp	-1.36891	-2.58275	1.03804e-06
	Scin	-1.36757	-2.58036	2.73705e-08
	Csmd1	-1.36489	-2.57557	0.0291294
	Bex1	-1.36421	-2.57435	0.000746223
	Myh11	-1.36404	-2.57405	0.000263189
	Arhgef9	-1.36287	-2.57196	7.98721e-06
	Ccl25	-1.36248	-2.57127	0.0316745
	Dusp26	-1.36217	-2.57072	0.000844088
	Lrat	-1.36191	-2.57024	8.72268e-06
	Meis1	-1.3607	-2.56809	3.86918e-07
	Rasgef1b	-1.35947	-2.56591	2.4549e-12
	Hpgd	-1.35932	-2.56564	3.62245e-15
	Pnck	-1.35855	-2.56427	0.00030432
	Ebf3	-1.35755	-2.56249	7.16414e-05
	Cdk5r2	-1.3575	-2.56241	0.00110144
	Sox8	-1.35704	-2.56158	0.00804651
	Chrna5	-1.3566	-2.56081	0.0171121
	Slc24a2	-1.35607	-2.55988	0.0357248
	Dnah7b	-1.35606	-2.55986	0.0182417
	Oxtr	-1.35601	-2.55976	0.0434683
	Trim38	-1.35599	-2.55972	0.00464228
	Cpa6	-1.3555	-2.55886	0.00111987
	Mamdc2	-1.35523	-2.55837	7.84885e-06
	Rtn1	-1.35453	-2.55714	7.17126e-12
	Cpe	-1.35288	-2.55422	8.18403e-08
	Atp2b3	-1.35189	-2.55247	0.0209474
	Sfxn3	-1.35152	-2.5518	1.16445e-15
	Tceal3	-1.35104	-2.55097	0.000645841
	Tmem252	-1.35082	-2.55057	6.58286e-07
	Nrn1	-1.34927	-2.54783	0.00258916
	Adamtsl1	-1.34864	-2.54672	8.23535e-05
	Tet1	-1.34843	-2.54634	0.00175025
	Mapk8ip2	-1.34798	-2.54555	1.38811e-05
	Dner	-1.34763	-2.54494	0.00019478
	Pde1c	-1.34752	-2.54474	0.000400161
	Aoc3	-1.34738	-2.54449	4.44803e-05
	Rab3b	-1.34598	-2.54204	5.05543e-08
	Hnmt	-1.34587	-2.54184	0.000846618
	Zscan18	-1.34556	-2.54128	0.0225572
	Gm44878	-1.34474	-2.53984	0.0405031
	Lix1	-1.34435	-2.53915	0.000540069
	Vwa5b1	-1.34362	-2.53787	0.0126014
	Kcnk2	-1.34196	-2.53496	0.000395938
	Dixdc1	-1.34185	-2.53477	1.04499e-11
	Ryr2	-1.3414	-2.53397	5.62297e-06
	Gpt2	-1.34123	-2.53368	1.17088e-12
	Ap3b2	-1.33831	-2.52855	4.1398e-05
	Ldhb	-1.33822	-2.52839	1.83466e-06
	Aatk	-1.33714	-2.5265	7.84976e-07
	Tgfb1i1	-1.3368	-2.5259	9.87348e-09
	Klf15	-1.33643	-2.52525	0.0117121
	Apc2	-1.33564	-2.52387	5.9672e-05
	Dmtn	-1.33561	-2.52382	4.18584e-06
	Rbpms2	-1.3328	-2.51892	1.98514e-08
	P3h2	-1.33197	-2.51747	6.02861e-09
	Gal	-1.33075	-2.51534	0.0194139
	Creb3l3	-1.32883	-2.51198	0.00179762
	Slc47a1	-1.3282	-2.51088	7.34434e-08
	Enkur	-1.32734	-2.50939	0.0125494
	Snca	-1.32723	-2.50921	0.00463385
	Castor2	-1.32467	-2.50476	1.9491e-09
	Slc27a2	-1.32436	-2.50422	5.69698e-09
	C1qtnf9	-1.32402	-2.50363	0.00112333
	Slc22a17	-1.32381	-2.50327	1.43471e-05
	Tbc1d24	-1.32377	-2.5032	2.91344e-16
	Adgrd1	-1.3237	-2.50307	0.0052811
	St8sia3	-1.32364	-2.50297	0.0120625
	Ecm2	-1.32296	-2.50179	0.032257
	Cabcoco1	-1.32294	-2.50175	3.04224e-05
	Art3	-1.32139	-2.49906	5.23649e-07
	Fbxo41	-1.32031	-2.4972	0.0128571
	Dmp1	-1.31655	-2.49069	0.00393184
	Lrrc10b	-1.31572	-2.48926	0.00263839
	Slc16a7	-1.31458	-2.48729	4.46664e-08
	Bnc2	-1.31441	-2.48701	0.00417428
	Celf3	-1.31434	-2.48688	5.84113e-09
	Gpm6a	-1.31428	-2.48678	7.35725e-05
	Prrg3	-1.31425	-2.48673	2.31259e-05
	Kcnj12	-1.31424	-2.48671	0.0076284
	Hoxd10	-1.31399	-2.48628	6.21729e-07
	Sgca	-1.31261	-2.4839	0.011605
	Ctxn3	-1.31242	-2.48359	0.00455115
	Stac	-1.31083	-2.48084	0.0200879
	Gfra4	-1.31061	-2.48046	0.0053497
	Wscd1	-1.31056	-2.48037	0.00890269
	Bves	-1.31052	-2.48031	3.68548e-05
	Mpped2	-1.31051	-2.4803	0.00966454
	Atcay	-1.31038	-2.48007	0.00180203
	Rab40b	-1.30933	-2.47827	0.0144759
	Epb41l4a	-1.3083	-2.4765	5.75563e-08
	Chrm2	-1.30729	-2.47476	4.65395e-07
	Zfp536	-1.30644	-2.4733	0.00052673
	Tenm4	-1.30619	-2.47288	0.000791338
	Kcna1	-1.30408	-2.46927	0.0475052
	Prph	-1.30362	-2.46848	1.4654e-08
	Rnf212	-1.30337	-2.46805	0.0012162
	Cys1	-1.30234	-2.46629	0.000215804
	Asphd2	-1.30208	-2.46584	0.0120005
	Zfp521	-1.30083	-2.46371	3.71777e-06
	Tppp3	-1.3007	-2.46348	7.30449e-06
	Scn7a	-1.30008	-2.46242	9.70357e-08
	Adhfe1	-1.29902	-2.46061	0.000200671
	Slc6a17	-1.29851	-2.45974	0.000344984
	Acsl6	-1.29846	-2.45966	7.25254e-05
	Scrn1	-1.29806	-2.45897	2.45202e-06
	Dmpk	-1.29782	-2.45857	2.15786e-05
	Ptprn	-1.29779	-2.45852	1.4655e-09
	Zbtb20	-1.29693	-2.45705	1.38688e-15
	Pirt	-1.29606	-2.45557	1.77952e-07
	Sybu	-1.29452	-2.45295	3.75029e-06
	Gap43	-1.29444	-2.45281	1.62209e-06
	Srcin1	-1.29416	-2.45234	0.000149187
	Prelp	-1.29389	-2.45189	8.71072e-06
	Fxyd1	-1.29373	-2.45162	2.13205e-05
	Unc79	-1.29348	-2.45119	0.0100785
	Chd5	-1.29347	-2.45118	0.000378399
	Gabrb3	-1.29315	-2.45063	0.002009
	Elapor2	-1.29136	-2.44758	0.00102937
	Scn2a	-1.29131	-2.44749	0.0151331
	Nrxn2	-1.29125	-2.44741	2.12246e-05
	Malrd1	-1.29013	-2.44551	0.0014044
	Rassf10	-1.28981	-2.44497	3.51772e-06
	Trnp1	-1.28945	-2.44435	2.2393e-05
	Fam78b	-1.28769	-2.44138	1.42025e-05
	Lmo4	-1.28731	-2.44073	5.59581e-21
	Coro6	-1.2866	-2.43953	0.000736362
	Plagl1	-1.28659	-2.4395	6.13658e-08
	Slc2a4	-1.2857	-2.438	0.00131842
	Bend5	-1.28473	-2.43637	0.005057
	Amt	-1.28262	-2.4328	5.2267e-10
	Ppp1r1a	-1.28239	-2.43242	1.01998e-05
	Sgip1	-1.28203	-2.4318	0.000183251
	Tinag	-1.2816	-2.43108	4.62523e-14
	Tspan2	-1.28146	-2.43086	1.02235e-05
	Reln	-1.27888	-2.42651	5.2156e-08
	Tsc22d1	-1.27785	-2.42478	3.62245e-15
	Twist1	-1.27775	-2.4246	2.73625e-05
	Pou3f3	-1.27491	-2.41984	0.00172908
	ccdc198	-1.2737	-2.41781	0.023352
	Acot2	-1.27255	-2.41588	5.76128e-06
	Wasf3	-1.27075	-2.41287	7.48265e-07
	Pcsk1n	-1.2696	-2.41094	1.68375e-07
	Rnf152	-1.26928	-2.41041	2.19166e-08
	Myom2	-1.26872	-2.40948	0.0435608
	Echdc3	-1.26813	-2.40849	4.73276e-06
	Chst8	-1.26791	-2.40812	0.000277425
	Arhgap44	-1.26754	-2.40751	7.88092e-05
	Fmo2	-1.2674	-2.40727	6.30322e-05
	Kazald1	-1.26625	-2.40536	0.000461343
	Tmem179	-1.26545	-2.40403	0.0198467
	Pdzrn3	-1.26277	-2.39956	5.61184e-09
	Sh3bgr	-1.26192	-2.39815	9.69002e-05
	Tlr5	-1.26173	-2.39782	7.77942e-11
	Kcnc4	-1.26164	-2.39767	0.036271
	9330159F19Rik	-1.26076	-2.39622	9.42186e-06
	Tmem229a	-1.26029	-2.39545	0.00971947
	Gnao1	-1.26015	-2.3952	4.60039e-08
	Slc2a12	-1.25967	-2.39441	0.0158472
	Capn6	-1.25855	-2.39256	0.0336132
	Sstr3	-1.25836	-2.39224	0.0350073
	Fxyd7	-1.25808	-2.39177	0.00370348
	Olfm2	-1.25806	-2.39174	0.000852039
	Snhg11	-1.25806	-2.39174	3.76367e-08
	C1qtnf7	-1.25777	-2.39126	0.00169955
	Tmod2	-1.25737	-2.39059	1.14904e-09
	Clec3b	-1.25701	-2.39	0.0063681
	Stx1b	-1.25643	-2.38904	8.20466e-06
	Trpc3	-1.25611	-2.3885	3.43685e-05
	Immp2l	-1.25549	-2.38749	0.000328243
	Caskin1	-1.25547	-2.38745	3.77016e-07
	Olfml1	-1.25482	-2.38637	0.00184006
	Galc	-1.25446	-2.38577	1.94113e-14
	Adcy1	-1.25413	-2.38524	0.0303595
	Nudt11	-1.25407	-2.38514	0.00544867
	Alk	-1.25376	-2.38463	0.0036916
	Gnai1	-1.25344	-2.3841	2.96146e-07
	Ctnna2	-1.25272	-2.38291	0.000558353
	Cldn34c1	-1.25144	-2.38078	0.00703688
	Gdap1l1	-1.25088	-2.37987	0.00503101
	Reep6	-1.25085	-2.37982	4.8361e-10
	Rfx2	-1.24978	-2.37805	8.72268e-06
	Dgkb	-1.24923	-2.37714	0.00331785
	Cyp2c68	-1.24731	-2.37398	0.00167787
	Tsacc	-1.24687	-2.37326	0.0322143
	Kcna5	-1.246	-2.37182	0.0139965
	Tfpi2	-1.24547	-2.37095	4.05401e-07
	Tnni1	-1.24498	-2.37015	4.15557e-05
	Ptprz1	-1.24183	-2.36498	0.00259186
	Sgk1	-1.2418	-2.36493	0.000413359
	Fam217b	-1.24034	-2.36254	5.17903e-08
	Ndrg4	-1.2393	-2.36084	4.21896e-08
	Ngf	-1.23862	-2.35973	0.0313717
	Adra2a	-1.23817	-2.35899	0.000108828
	Grik3	-1.23809	-2.35886	1.14414e-05
	Mkrn3	-1.23757	-2.35801	0.0402811
	Kif1a	-1.23742	-2.35777	3.9377e-07
	Grem2	-1.23738	-2.3577	0.000168201
	Cacnb4	-1.23737	-2.35768	4.00962e-05
	Prxl2a	-1.23673	-2.35664	1.97593e-06
	Reep1	-1.23671	-2.3566	7.1622e-08
	Plp1	-1.23633	-2.35599	5.71673e-05
	Hmgcll1	-1.23633	-2.35598	0.000247183
	Mapk4	-1.2347	-2.35332	0.0161463
	Slc35d3	-1.23466	-2.35326	0.00214452
	Myl9	-1.23426	-2.35261	0.000261063
	Gabrp	-1.23351	-2.35139	0.041667
	Angptl4	-1.23323	-2.35093	0.0128018
	Gdpd2	-1.23152	-2.34814	6.94419e-07
	Ttc7b	-1.23103	-2.34735	2.56662e-11
	Tmem116	-1.22727	-2.34124	0.0102715
	Rbm24	-1.22687	-2.34059	3.51088e-07
	Irag1	-1.22641	-2.33984	1.98611e-07
	Zfp532	-1.22494	-2.33745	1.08891e-11
	Fhod3	-1.2236	-2.33529	0.000619265
	Lgi4	-1.22333	-2.33484	0.00173552
	Stum	-1.22135	-2.33165	0.00175346
	Cntn3	-1.22101	-2.33111	6.36075e-08
	Nr1d2	-1.2209	-2.33092	0.000382311
	Thbs2	-1.22056	-2.33037	5.76487e-08
	Nxph3	-1.22043	-2.33016	0.00171309
	Lrrc3	-1.22034	-2.33002	2.71939e-05
	Sntg2	-1.22029	-2.32993	1.96324e-05
	Slc38a4	-1.21927	-2.3283	0.0294926
	Chp2	-1.2188	-2.32754	1.37718e-07
	Erc2	-1.21852	-2.32708	0.0241439
	Chadl	-1.21785	-2.326	0.00214956
	Csdc2	-1.21677	-2.32425	0.000510017
	Kctd15	-1.21649	-2.3238	1.98351e-06
	Dclk3	-1.21637	-2.32361	9.96445e-06
	Kif5a	-1.21634	-2.32357	3.20651e-06
	Gstt1	-1.21563	-2.32242	5.84113e-09
	Ccbe1	-1.2155	-2.32221	3.44158e-08
	Mtcl1	-1.21472	-2.32096	4.48784e-08
	Chl1	-1.21431	-2.3203	1.55555e-10
	Cacna1g	-1.2138	-2.31948	0.000621761
	Mapk10	-1.21348	-2.31896	0.000287067
	Fam13c	-1.21279	-2.31786	1.63617e-05
	Ngfr	-1.21274	-2.31777	5.68042e-06
	Upb1	-1.21198	-2.31656	0.0356521
	Hsbp1l1	-1.21171	-2.31613	0.000124273
	D430019H16Rik	-1.21168	-2.31607	0.000143864
	Col8a2	-1.21146	-2.31571	0.0180505
	Syngr1	-1.21143	-2.31567	2.3956e-07
	Hand1	-1.21123	-2.31535	0.000313066
	Myom1	-1.21094	-2.31489	4.95344e-05
	Reck	-1.21056	-2.31428	8.49074e-08
	Sostdc1	-1.21042	-2.31405	0.0160582
	Angpt2	-1.20959	-2.31272	0.0021322
	Kcnq5	-1.20823	-2.31054	0.00116112
	Mpig6b	-1.20528	-2.30582	4.75268e-06
	Carns1	-1.205	-2.30537	6.29617e-07
	Pck1	-1.2043	-2.30426	5.41491e-08
	Slc16a11	-1.2035	-2.30297	0.00021094
	Vldlr	-1.20304	-2.30224	1.16868e-08
	Ank2	-1.20274	-2.30176	1.96237e-07
	Klf11	-1.2027	-2.3017	7.48591e-09
	Cables1	-1.20196	-2.30052	2.78058e-13
	Ssbp2	-1.20156	-2.29988	5.86821e-11
	Tspyl5	-1.20144	-2.2997	0.00679334
	Zscan2	-1.20123	-2.29935	0.000185185
	Clip3	-1.2006	-2.29835	5.91559e-08
	Hsd3b2	-1.2004	-2.29803	0.000512967
	Iglon5	-1.1998	-2.29707	0.000128432
	Jph2	-1.19952	-2.29664	0.000672482
	Krt222	-1.19951	-2.29662	1.17209e-06
	Pnma8a	-1.1989	-2.29565	0.00297473
	Pwwp3b	-1.19762	-2.29361	0.0133026
	Ces2c	-1.19743	-2.29331	1.30551e-06
	Adamtsl3	-1.1971	-2.29278	0.001983
	Slc39a2	-1.1965	-2.29183	0.0439828
	Otud1	-1.19613	-2.29124	5.87751e-07
	Chrdl1	-1.19595	-2.29096	4.04885e-05
	Dact3	-1.1953	-2.28992	1.17683e-06
	Ackr1	-1.19441	-2.28851	0.00321021
	Garnl3	-1.19379	-2.28753	4.81741e-05
	Lrrc51	-1.1937	-2.28739	3.22839e-06
	Cacna1d	-1.19325	-2.28668	1.38213e-06
	Rgs11	-1.19278	-2.28594	5.62274e-06
	Jph1	-1.19142	-2.28378	0.0149457
	Dtna	-1.19141	-2.28376	5.15749e-06
	Hmcn1	-1.19103	-2.28316	7.00732e-05
	Ces1g	-1.1905	-2.28232	0.0048424
	Bicd1	-1.18984	-2.28128	0.000654443
	Cryab	-1.18957	-2.28085	2.27738e-06
	Nap1l3	-1.18798	-2.27833	0.00631986
	Speg	-1.18775	-2.27797	1.02864e-05
	Ogdhl	-1.18685	-2.27655	0.00165199
	Peli2	-1.18679	-2.27645	5.24957e-10
	Ptn	-1.18648	-2.27597	1.10269e-07
	Trgc4	-1.1841	-2.27222	0.0014774
	Pde4c	-1.18366	-2.27152	0.0328193
	Rab3c	-1.18308	-2.27062	1.27097e-05
	Nacad	-1.18186	-2.2687	0.000237034
	Slc17a1	-1.18167	-2.26839	7.72999e-05
	Jph3	-1.18162	-2.26832	0.0168219
	Gm37397	-1.18085	-2.2671	0.00568844
	Nkain4	-1.18063	-2.26676	0.0391447
	Zfp30	-1.18027	-2.26619	0.00204932
	Bche	-1.18021	-2.2661	6.31647e-11
	Serpine2	-1.17993	-2.26565	0.000136355
	Katnal1	-1.17918	-2.26449	0.000238738
	Runx1t1	-1.17832	-2.26313	0.000325095
	Rgs5	-1.17823	-2.263	5.42224e-06
	Fam217a	-1.17774	-2.26223	0.037233
	Ddx43	-1.17741	-2.26171	3.64599e-06
	Tpd52l1	-1.17687	-2.26086	0.00186943
	Prlr	-1.17686	-2.26084	0.0123806
	Sfrp2	-1.17628	-2.25994	0.0129682
	Pgm5	-1.1752	-2.25824	5.94151e-05
	Mycbpap	-1.1743	-2.25684	0.000109285
	Rims1	-1.17248	-2.25399	1.13675e-05
	Tnxb	-1.17192	-2.25312	0.0002621
	Dpysl4	-1.1715	-2.25246	0.0303595
	Sh3gl3	-1.17137	-2.25226	0.00171925
	Mmrn1	-1.1713	-2.25214	7.32281e-05
	Gm47905	-1.17091	-2.25154	0.0420511
	Muc16	-1.16958	-2.24947	0.0194184
	Flrt2	-1.16943	-2.24922	0.000844088
	Dnhd1	-1.1694	-2.24918	0.0126974
	Eno2	-1.16862	-2.24796	5.68042e-06
	Fah	-1.16857	-2.24789	4.95814e-07
	Rgcc	-1.16453	-2.2416	1.59775e-07
	Cavin2	-1.16421	-2.2411	1.51613e-06
	Nos1	-1.16419	-2.24107	8.56931e-08
	Cc2d2a	-1.16385	-2.24055	2.02846e-10
	Cnksr3	-1.1633	-2.23969	4.31829e-15
	Gria2	-1.16262	-2.23864	0.01571
	Sfxn4	-1.16034	-2.2351	0.00120722
	Trpm3	-1.15764	-2.23092	0.0190935
	Fam110b	-1.15757	-2.23082	0.00121571
	Oplah	-1.15669	-2.22945	1.25801e-07
	Nalf1	-1.15562	-2.22781	0.0211842
	Ccdc173	-1.15426	-2.2257	0.0298449
	Fibin	-1.15406	-2.22539	0.000835216
	Pygm	-1.15378	-2.22496	0.000338043
	Ypel3	-1.15366	-2.22477	2.49137e-09
	Inka2	-1.1524	-2.22284	6.75114e-05
	Lancl3	-1.15166	-2.2217	0.0418642
	Mylk	-1.15103	-2.22072	4.22356e-06
	Lims2	-1.15022	-2.21948	2.26421e-05
	Cacna2d3	-1.14967	-2.21863	0.00680057
	Rnase4	-1.14956	-2.21847	2.06825e-15
	Gfra2	-1.14948	-2.21834	3.5415e-07
	Tgfb2	-1.14565	-2.21246	8.06097e-06
	Spata6l	-1.145	-2.21146	0.00662887
	Grb14	-1.14429	-2.21037	9.95813e-05
	Rai2	-1.14382	-2.20966	3.74177e-08
	Nr1i3	-1.14334	-2.20891	0.00689913
	Il17d	-1.14324	-2.20876	0.0035506
	Lmod1	-1.14305	-2.20848	0.000102121
	Npy2r	-1.14198	-2.20684	0.0161201
	Atp1a2	-1.14168	-2.20638	0.0175738
	Slc24a3	-1.13997	-2.20376	4.26005e-05
	Tef	-1.13867	-2.20177	0.0294621
	Prrx1	-1.13817	-2.20102	0.0181681
	Scn3a	-1.13791	-2.20063	0.000211256
	Alpk2	-1.13776	-2.20039	0.0144054
	Psd	-1.13638	-2.19829	4.41778e-06
	Kcnh2	-1.1357	-2.19725	4.24032e-06
	Mchr1	-1.13562	-2.19713	0.0167789
	Raver2	-1.13459	-2.19556	0.000133581
	Ntn1	-1.13367	-2.19417	1.11923e-06
	Syt15	-1.13207	-2.19172	0.000555621
	Rgs6	-1.13181	-2.19134	0.00295199
	Gm47976	-1.13074	-2.18971	0.0237708
	Cacna1c	-1.12971	-2.18815	0.000463397
	Sptb	-1.12941	-2.18769	1.80532e-05
	Mapk8ip1	-1.12909	-2.18721	9.52996e-08
	Sspo	-1.12899	-2.18705	0.000312913
	Syndig1	-1.12662	-2.18347	0.00119846
	Ift57	-1.12647	-2.18324	6.38957e-06
	Ksr2	-1.12646	-2.18322	0.000805555
	Gucy1a1	-1.12616	-2.18277	1.21529e-06
	Gpr85	-1.12574	-2.18213	0.00374159
	Hkdc1	-1.12522	-2.18134	3.25122e-08
	Morn4	-1.12259	-2.17737	0.000753743
	Elavl3	-1.12199	-2.17647	0.00187711
	Tpm2	-1.12104	-2.17503	0.000313561
	Rbpms	-1.12087	-2.17478	9.82296e-10
	Podxl2	-1.12052	-2.17425	0.00631986
	Lrrn2	-1.12046	-2.17416	0.00187721
	Tmem255b	-1.12036	-2.17401	0.0234963
	Grik5	-1.12022	-2.17381	1.20505e-09
	Shank1	-1.12017	-2.17372	0.000138911
	Tmem8b	-1.11994	-2.17337	1.15339e-06
	Ston1	-1.11745	-2.16963	7.57444e-08
	Tmem171	-1.11742	-2.16959	4.79989e-08
	Fgl1	-1.11681	-2.16867	0.00300802
	Bmp1	-1.11622	-2.16778	1.41758e-08
	Enho	-1.11621	-2.16777	0.00203263
	Celf4	-1.11613	-2.16764	9.21761e-07
	Synpo2	-1.11585	-2.16723	0.000727978
	Rit2	-1.11567	-2.16695	0.00141279
	Pnma8b	-1.11425	-2.16483	3.04776e-08
	Mt3	-1.1135	-2.16369	0.0314074
	Nkd1	-1.11242	-2.16209	4.0221e-06
	Dzip1	-1.11171	-2.16102	1.13773e-07
	Iftap	-1.11134	-2.16046	5.24213e-07
	Pmm1	-1.11123	-2.16029	6.76368e-15
	Rnf112	-1.11092	-2.15983	0.00539512
	Acta2	-1.11082	-2.15968	0.000246762
	Rgs7	-1.11055	-2.15927	0.0204083
	Frs3	-1.11014	-2.15866	2.93554e-06
	Sv2c	-1.10981	-2.15817	0.000120328
	Plcl1	-1.10678	-2.15364	9.52987e-05
	Kirrel3	-1.10648	-2.1532	0.0216585
	Ntrk3	-1.10563	-2.15192	0.00747637
	Snap91	-1.10535	-2.15151	0.000430662
	Samd4	-1.10479	-2.15068	9.6385e-05
	Aadac	-1.10389	-2.14933	0.00125697
	Marchf4	-1.10327	-2.14841	0.0309976
	Shc4	-1.10278	-2.14768	0.012632
	Rusc2	-1.10095	-2.14496	3.95594e-08
	Ppm1e	-1.10013	-2.14374	1.51242e-05
	Abcc9	-1.10003	-2.14359	2.13436e-08
	Adcy5	-1.0995	-2.14281	8.75399e-06
	Ephx2	-1.09933	-2.14256	1.5751e-08
	Nkd2	-1.09928	-2.14248	0.000402157
	Mypop	-1.0992	-2.14236	1.1186e-05
	Entpd5	-1.09787	-2.14039	5.47276e-12
	Igsf21	-1.0972	-2.13939	0.0299305
	Tagln3	-1.09688	-2.13891	0.00746229
	Kcnb1	-1.09675	-2.13872	0.00261599
	Tbx6	-1.09644	-2.13827	0.000654966
	Smtn	-1.09626	-2.138	2.75726e-07
	Ttc21a	-1.09595	-2.13755	0.0265194
	Etv1	-1.0959	-2.13747	5.26759e-09
	Popdc2	-1.09577	-2.13726	0.00817334
	Lyve1	-1.0957	-2.13716	2.46235e-07
	Tlcd5	-1.0951	-2.13628	0.00203059
	Klhl32	-1.09404	-2.13471	0.0146642
	Wasf1	-1.0935	-2.13391	4.90751e-05
	Pak3	-1.09323	-2.13351	0.0428
	Jph4	-1.09293	-2.13307	0.000278106
	Mettl7a1	-1.09227	-2.13209	0.000110727
	Myo18b	-1.0912	-2.13051	0.00393082
	Aspa	-1.09061	-2.12964	0.0138731
	Cldn5	-1.09037	-2.12928	0.000876791
	Efna5	-1.08942	-2.12788	5.14434e-05
	Mmp15	-1.08939	-2.12784	1.07013e-10
	Tymp	-1.08831	-2.12625	0.0096781
	Mt1	-1.08797	-2.12574	0.00124934
	Adamts8	-1.08631	-2.1233	0.000102121
	Mamld1	-1.08427	-2.1203	0.000422748
	Col9a2	-1.08426	-2.12029	0.00663577
	Fbxl16	-1.08396	-2.11985	4.96309e-05
	Sprr2a1	-1.08248	-2.11768	7.43913e-05
	Chst15	-1.08231	-2.11743	0.00105249
	Eml5	-1.08184	-2.11674	1.55474e-05
	Ptgis	-1.0818	-2.11667	0.000705575
	Ptpdc1	-1.08164	-2.11644	1.0537e-05
	Prnp	-1.08127	-2.11589	0.0212273
	Stk17b	-1.08071	-2.11507	4.73659e-13
	Ugt1a1	-1.07918	-2.11284	0.00117848
	Pbp2	-1.07903	-2.11262	0.00303263
	Zfand2a	-1.07827	-2.11151	3.65401e-09
	Dusp10	-1.07817	-2.11136	4.38653e-12
	Dio1	-1.07503	-2.10677	0.00125644
	Nhsl2	-1.07491	-2.1066	2.6608e-05
	Syt6	-1.07283	-2.10356	0.000733357
	Serpini1	-1.07152	-2.10165	0.00379446
	Tsga10	-1.07141	-2.10149	3.53986e-13
	Lrrc75b	-1.07126	-2.10127	0.000237405
	Gm43719	-1.07122	-2.10121	0.0309219
	Gm10676	-1.07074	-2.10051	3.44852e-05
	Gm45871	-1.06772	-2.09612	2.33806e-11
	Plxnb3	-1.06685	-2.09485	0.0084163
	Map1a	-1.06666	-2.09458	1.11071e-05
	Zfp874b	-1.06593	-2.09351	1.98611e-07
	Tmem132c	-1.06392	-2.0906	0.0306868
	Qpct	-1.06349	-2.08998	0.00018616
	Map1b	-1.06249	-2.08853	1.81804e-07
	Kcnq4	-1.06167	-2.08735	0.000442923
	Zfp354c	-1.06029	-2.08536	0.000106551
	Tmc7	-1.06015	-2.08515	6.05099e-09
	Hapln1	-1.05945	-2.08413	0.00954382
	Tns1	-1.0585	-2.08276	0.000333909
	Frg2f1	-1.05837	-2.08258	0.00173708
	C1qtnf4	-1.05807	-2.08215	0.0363192
	Nat8l	-1.05708	-2.08072	0.0461836
	Plekha1	-1.05614	-2.07936	1.07588e-10
	Tex9	-1.05612	-2.07932	3.40876e-07
	Pdxk	-1.05597	-2.07911	1.21065e-10
	Slc51a	-1.05525	-2.07808	0.0126689
	Gpd1	-1.05433	-2.07676	5.62898e-06
	Prkar1b	-1.05416	-2.07651	8.6917e-07
	mt-Nd5	-1.05402	-2.07631	9.45625e-08
	Pde8a	-1.0538	-2.076	1.30774e-13
	Dcst2	-1.05376	-2.07594	0.00376506
	Acad12	-1.05303	-2.07488	1.95999e-06
	Zfp811	-1.05236	-2.07392	0.00147625
	Ndn	-1.05108	-2.07208	0.000167398
	Ldb2	-1.05057	-2.07134	2.63257e-05
	Syt17	-1.05039	-2.07108	0.00170381
	Ahnak2	-1.05021	-2.07084	1.78324e-06
	Cldn4	-1.05003	-2.07057	0.000106317
	Hif3a	-1.0484	-2.06823	0.00939815
	Klhl23	-1.04703	-2.06627	1.89728e-06
	Zfp454	-1.04696	-2.06618	0.037896
	Mtss2	-1.04673	-2.06584	3.87776e-05
	Efhd1	-1.04651	-2.06552	0.0132931
	Cacna2d1	-1.04613	-2.06498	2.089e-08
	Tmem38a	-1.0458	-2.06451	5.73928e-08
	Npr1	-1.04562	-2.06426	2.76968e-05
	Rad9b	-1.04445	-2.06258	0.00516056
	Map2k7	-1.04433	-2.0624	0.00140667
	Gmpr	-1.04344	-2.06114	4.97349e-05
	Zfp651	-1.04335	-2.06101	0.000222388
	Ankrd40cl	-1.04162	-2.05853	0.00330334
	Egflam	-1.04086	-2.05746	0.000133081
	Col28a1	-1.04051	-2.05696	0.000876791
	Nexn	-1.03955	-2.05559	1.44396e-05
	Fam171a1	-1.03953	-2.05556	8.32264e-12
	Tram1l1	-1.03796	-2.05332	0.046546
	Zfp108	-1.0377	-2.05295	0.00182159
	Ccpg1	-1.0365	-2.05125	0.000533137
	Macrod1	-1.03455	-2.04848	2.78338e-08
	Crym	-1.03434	-2.04817	0.00515258
	Calcoco1	-1.03311	-2.04643	3.11236e-12
	B3galnt1	-1.03294	-2.04619	1.87054e-06
	Acsf2	-1.03239	-2.04541	1.8794e-07
	Cadm3	-1.0317	-2.04443	4.86487e-07
	Dnm3	-1.03071	-2.04302	0.000285948
	Ppp1r12b	-1.03038	-2.04256	0.00281778
	Cyp4v3	-1.02981	-2.04175	0.00111775
	Emcn	-1.02946	-2.04126	6.38423e-08
	6330403K07Rik	-1.0293	-2.04104	0.00688595
	Sgce	-1.02874	-2.04024	1.4761e-06
	Rgma	-1.02861	-2.04006	0.000181303
	Cavin3	-1.02755	-2.03855	1.06469e-07
	Chrnb2	-1.02514	-2.03516	5.52744e-05
	Gabra3	-1.02481	-2.0347	0.00191971
	Dnajc6	-1.02399	-2.03353	0.00117268
	Smarcd3	-1.02314	-2.03233	0.000306987
	Selenbp1	-1.02092	-2.02921	0.00051913
	Sprn	-1.02017	-2.02816	0.0270475
	Ank1	-1.02005	-2.02799	0.00250252
	Cbarp	-1.01974	-2.02756	7.33552e-05
	Dync2li1	-1.01873	-2.02614	0.00102642
	Por	-1.01863	-2.026	1.18394e-15
	Cadps	-1.01827	-2.02549	0.0021616
	Nrp2	-1.01766	-2.02463	3.48257e-11
	Cpeb1	-1.01753	-2.02445	0.00167712
	mt-Nd4	-1.01741	-2.02429	3.01223e-11
	Rspo3	-1.01679	-2.02341	0.00113597
	mt-Nd6	-1.015	-2.0209	4.96903e-09
	Dlgap3	-1.015	-2.0209	0.0267108
	Mturn	-1.01363	-2.01899	4.20045e-06
	Zfp641	-1.01337	-2.01862	0.00593997
	Ltbp3	-1.01199	-2.01669	1.32551e-07
	Zfp503	-1.00964	-2.01341	8.69103e-05
	Mmp17	-1.00935	-2.013	0.000300139
	Pls3	-1.00921	-2.01281	1.85094e-09
	Cnksr2	-1.00799	-2.0111	0.0437452
	mt-Co1	-1.00731	-2.01016	2.4549e-12
	Adh5	-1.00695	-2.00966	4.5202e-11
	Adam23	-1.00653	-2.00907	2.18158e-07
	Hoxc4	-1.00533	-2.00741	0.040128
	A630023A22Rik	-1.00462	-2.00642	0.0457621
	Mgll	-1.00377	-2.00523	6.31611e-05
	Fxyd6	-1.00357	-2.00495	5.45683e-05
	Rragd	-1.00288	-2.004	0.000213368
	Mamstr	-1.00216	-2.003	0.0473832
	Ccdc187	-1.00181	-2.00251	0.0208917
	Ajm1	-1.00037	-2.00051	0.0294621
	Coro2b	-1.00009	-2.00013	3.23137e-05
	Egfl8	-0.999239	-1.99895	0.0238622
	Rgs4	-0.998363	-1.99773	3.45262e-06
	Slc1a4	-0.998362	-1.99773	2.09324e-07
	Ppp2r2c	-0.998189	-1.99749	0.00441655
	Tmcc2	-0.997028	-1.99588	1.14401e-05
	Kcnt2	-0.996415	-1.99504	0.0478261
	Tle2	-0.996399	-1.99501	4.82867e-09
	Cd59a	-0.996335	-1.99493	3.76052e-05
	Ryr3	-0.995577	-1.99388	0.00332093
	B3gnt6	-0.995543	-1.99383	6.24732e-06
	Slc25a27	-0.995291	-1.99348	9.56699e-06
	Mro	-0.994961	-1.99303	0.0192829
	Gstk1	-0.994492	-1.99238	6.77277e-07
	Slc37a2	-0.993841	-1.99148	0.0490459
	Retreg1	-0.992537	-1.98968	2.75814e-17
	Slc10a2	-0.991708	-1.98854	0.0348684
	Ccdc39	-0.991617	-1.98841	0.0115167
	Wscd2	-0.991149	-1.98777	0.00339945
	Alox12	-0.990823	-1.98732	0.00896377
	Igdcc4	-0.990395	-1.98673	9.31763e-06
	Unc45b	-0.989634	-1.98568	0.00692396
	Msrb3	-0.989275	-1.98519	1.99642e-07
	Gbe1	-0.988437	-1.98403	3.40118e-10
	Svil	-0.988133	-1.98362	1.76201e-09
	mt-Atp6	-0.987679	-1.98299	2.17248e-11
	1110051M20Rik	-0.984944	-1.97924	1.61246e-06
	Filip1	-0.984248	-1.97828	1.27841e-05
	Dglucy	-0.984197	-1.97821	6.48178e-06
	Gstm3	-0.983003	-1.97657	0.00019541
	Lyplal1	-0.982426	-1.97579	3.53544e-05
	Ncmap	-0.982077	-1.97531	0.0220082
	Epb41l1	-0.981733	-1.97484	5.44914e-11
	Pdlim7	-0.9812	-1.97411	1.77798e-08
	Prickle2	-0.980924	-1.97373	2.82973e-05
	Lrrc8e	-0.980237	-1.97279	3.14785e-09
	Palld	-0.979185	-1.97135	3.70533e-10
	Gfap	-0.977889	-1.96958	0.00672948
	Dnm1	-0.977621	-1.96922	0.00110867
	Ehhadh	-0.976411	-1.96756	6.85471e-10
	Chst12	-0.976363	-1.9675	8.39341e-05
	Tmod1	-0.976035	-1.96705	0.00346516
	Sh2d6	-0.975857	-1.96681	1.10372e-06
	Sobp	-0.975154	-1.96585	0.000116889
	Homer2	-0.975058	-1.96572	8.72389e-05
	Acot6	-0.974326	-1.96472	0.00031738
	Zfp970	-0.97401	-1.96429	0.000261461
	Sdk2	-0.973854	-1.96408	0.00124918
	Slc7a8	-0.972712	-1.96253	5.44744e-07
	Hspb1	-0.97214	-1.96175	0.0178413
	Mn1	-0.971818	-1.96131	0.0026595
	Cacng7	-0.971788	-1.96127	1.8372e-05
	Rsad1	-0.971553	-1.96095	1.05695e-09
	Gm45844	-0.971217	-1.96049	0.0084152
	Tbc1d19	-0.970531	-1.95956	1.79561e-06
	Ttll1	-0.970472	-1.95948	2.02906e-06
	Bex2	-0.969471	-1.95812	0.000662797
	Klhl13	-0.96746	-1.95539	0.00535074
	Klhl4	-0.967127	-1.95494	0.00840299
	Syne1	-0.966805	-1.95451	2.78444e-08
	Gab1	-0.966526	-1.95413	3.52311e-10
	Dkk2	-0.965838	-1.9532	0.0102915
	1700016K19Rik	-0.965522	-1.95277	0.0249511
	Fbln7	-0.965368	-1.95256	0.00685448
	Atf7ip2	-0.964376	-1.95122	0.00289338
	Tmem53	-0.963997	-1.95071	0.0155601
	Hspa2	-0.963712	-1.95032	7.84763e-05
	Fth1	-0.9625	-1.94868	1.9996e-10
	Tmem14a	-0.962233	-1.94832	0.0020619
	Enpp2	-0.962041	-1.94806	0.000213676
	Ppargc1a	-0.961402	-1.9472	3.64148e-07
	Sv2a	-0.960709	-1.94627	0.000559425
	Gspt2	-0.957654	-1.94215	2.94718e-05
	Htra3	-0.957357	-1.94175	1.78199e-05
	Mep1a	-0.95692	-1.94116	7.08107e-07
	Chrm3	-0.956905	-1.94114	0.0148586
	Astn2	-0.956722	-1.94089	0.0227102
	Flna	-0.956327	-1.94036	0.000442254
	Adgrb2	-0.956107	-1.94007	0.0341064
	Nos1ap	-0.954985	-1.93856	4.9429e-06
	Lamb2	-0.954911	-1.93846	1.25945e-06
	Dnajb4	-0.954838	-1.93836	7.58669e-13
	Tagln	-0.954694	-1.93817	0.00265596
	Nsg1	-0.954466	-1.93786	6.41234e-05
	Nynrin	-0.954245	-1.93757	2.58691e-05
	Cux2	-0.953429	-1.93647	0.0004311
	Ar	-0.953346	-1.93636	0.00814314
	Ccdc136	-0.952776	-1.93559	0.00679272
	Cped1	-0.951601	-1.93402	4.22942e-06
	Eml1	-0.951434	-1.93379	0.000167635
	Cldn8	-0.951337	-1.93366	0.00114425
	Tnr	-0.950985	-1.93319	0.0283757
	Sv2b	-0.950612	-1.93269	0.00310621
	Zfp358	-0.950405	-1.93242	4.4285e-09
	Ccdc107	-0.950023	-1.9319	9.20819e-08
	Ces2e	-0.94961	-1.93135	9.10452e-10
	Atp8b5	-0.949435	-1.93112	0.0435176
	Fndc5	-0.949063	-1.93062	0.00184662
	Syp	-0.948952	-1.93047	3.92853e-06
	Mfap4	-0.948723	-1.93016	0.014954
	Hspb7	-0.948692	-1.93012	0.000674341
	Olfml2a	-0.948515	-1.92989	0.00093167
	Ppara	-0.94502	-1.92522	0.000102912
	Tppp	-0.944633	-1.9247	7.61739e-05
	Ak1	-0.944208	-1.92413	3.37962e-05
	Rbp1	-0.942663	-1.92207	0.000945677
	Ano2	-0.942372	-1.92169	0.00696353
	Klhdc7a	-0.941007	-1.91987	0.0476785
	Zcchc3	-0.938909	-1.91708	0.00297444
	Bmp8a	-0.938352	-1.91634	0.00101902
	Cyp27a1	-0.93819	-1.91612	2.56687e-05
	Abcg4	-0.937164	-1.91476	0.00950768
	Srgap3	-0.936467	-1.91384	1.59913e-07
	Fermt2	-0.93623	-1.91352	4.41328e-06
	Colgalt2	-0.936008	-1.91323	0.0143077
	Bco2	-0.934797	-1.91162	7.21055e-06
	Lrch2	-0.934506	-1.91124	0.00270173
	Plppr2	-0.934215	-1.91085	4.20446e-05
	Mettl15	-0.933575	-1.91	3.32375e-05
	Cyp3a13	-0.933488	-1.90989	3.63113e-08
	Pfn2	-0.932853	-1.90905	9.25195e-05
	Auts2	-0.93229	-1.9083	7.07911e-09
	Slc2a5	-0.931622	-1.90742	0.0456496
	Far2	-0.931556	-1.90733	0.0021504
	Esr1	-0.931135	-1.90678	0.0329004
	Snph	-0.930776	-1.9063	0.00015809
	Cda	-0.930142	-1.90546	0.00152643
	Gba2	-0.929603	-1.90475	3.46666e-10
	Prox1	-0.928877	-1.90379	0.00199648
	Tubb3	-0.928595	-1.90342	4.10467e-06
	Ccdc62	-0.928577	-1.9034	0.00086843
	Plekhg6	-0.928307	-1.90304	2.5278e-07
	Bbs1	-0.927893	-1.9025	0.000442923
	Tmem150a	-0.92789	-1.90249	2.80152e-06
	Rftn2	-0.927438	-1.9019	0.000317013
	Nefl	-0.927272	-1.90168	0.0343259
	Slc25a42	-0.92645	-1.90059	4.74397e-09
	Ablim3	-0.926019	-1.90003	0.000791472
	Hsd17b14	-0.925308	-1.89909	0.00466052
	Tceal1	-0.92428	-1.89774	0.00953116
	Lrp3	-0.924231	-1.89767	0.00106259
	Kcnd3	-0.922209	-1.89501	0.000850779
	Fgf7	-0.922006	-1.89475	0.0187087
	Btnl9	-0.921708	-1.89436	0.0322072
	Ghr	-0.920543	-1.89283	7.09512e-07
	Hsdl2	-0.92033	-1.89255	1.52343e-08
	Kctd12b	-0.920286	-1.89249	4.83587e-05
	Dlc1	-0.919944	-1.89204	6.60378e-08
	Aldh1a7	-0.919226	-1.8911	1.01498e-05
	Pde8b	-0.918345	-1.88995	8.49413e-05
	Tmem47	-0.91764	-1.88902	1.94469e-05
	Nav2	-0.91728	-1.88855	3.19108e-11
	Car1	-0.917013	-1.8882	2.31408e-07
	Vav3	-0.916709	-1.8878	5.19064e-06
	Grid2	-0.915928	-1.88678	0.0166733
	Lrfn3	-0.915734	-1.88653	2.10921e-07
	9030607J07Rik	-0.914867	-1.88539	0.00162348
	Ror1	-0.914732	-1.88522	0.000860425
	1810010H24Rik	-0.914723	-1.88521	0.0110673
	Enpp3	-0.914534	-1.88496	0.0189951
	Slc22a1	-0.914142	-1.88445	1.69944e-06
	Htr3a	-0.914107	-1.8844	0.000111198
	Ric3	-0.913709	-1.88388	0.000559741
	Khk	-0.912269	-1.882	3.14202e-08
	Cidec	-0.911753	-1.88133	0.00021569
	Tmem200a	-0.911124	-1.88051	0.00886776
	Fut10	-0.910575	-1.87979	0.00394837
	Tlcd3b	-0.91055	-1.87976	0.00205941
	Fam222a	-0.910364	-1.87952	0.000249029
	Rbms3	-0.910201	-1.87931	0.000101307
	Kif5c	-0.909747	-1.87872	0.000557655
	Aqp1	-0.909147	-1.87794	9.53612e-07
	Islr	-0.908144	-1.87663	0.000269444
	mt-Co2	-0.908007	-1.87645	8.07648e-11
	Fhl1	-0.907831	-1.87622	0.00126027
	Sez6l2	-0.907802	-1.87619	0.000802315
	Ptprs	-0.907705	-1.87606	1.85307e-08
	Shisa2	-0.907593	-1.87591	5.35405e-08
	Rem1	-0.905758	-1.87353	0.025374
	Zfr2	-0.904671	-1.87212	9.52987e-05
	Gm7694	-0.904645	-1.87208	1.54778e-11
	Bbs2	-0.903488	-1.87058	4.54759e-08
	Wfdc1	-0.903262	-1.87029	0.00617228
	Syngr3	-0.902945	-1.86988	0.00896874
	Tspan3	-0.902644	-1.86949	8.83732e-09
	Cracr2a	-0.902385	-1.86915	7.67844e-11
	Ctf1	-0.901858	-1.86847	0.0228107
	Dpyd	-0.901786	-1.86838	5.61577e-06
	Sfxn5	-0.901672	-1.86823	3.19977e-06
	Enpp5	-0.901492	-1.868	4.90809e-12
	Trmt9b	-0.901354	-1.86782	0.0103777
	Gm45453	-0.900445	-1.86664	0.0436675
	Resp18	-0.900412	-1.8666	0.018371
	Gm1123	-0.899759	-1.86575	0.00485214
	Slc46a1	-0.899448	-1.86535	3.73868e-05
	Guca2a	-0.899042	-1.86483	0.000286629
	Zfp418	-0.898877	-1.86461	0.000131938
	Atp2b1	-0.898663	-1.86434	1.09168e-07
	Tchh	-0.897973	-1.86345	0.0271112
	Mrgprf	-0.89794	-1.8634	0.000856928
	Jmy	-0.897592	-1.86295	1.37985e-11
	Ankrd24	-0.895154	-1.85981	9.12515e-06
	Sh3bp5	-0.893792	-1.85805	5.76877e-10
	Rtl8a	-0.893656	-1.85788	0.00121252
	Adamts19	-0.89302	-1.85706	0.0126293
	Des	-0.892583	-1.8565	0.00942354
	Hspb8	-0.892004	-1.85575	0.000151029
	Bmp3	-0.891888	-1.8556	0.000375944
	Slc16a2	-0.891749	-1.85542	0.000331789
	Atp6v0e2	-0.891669	-1.85532	9.9946e-07
	Gabre	-0.891411	-1.85499	7.59847e-05
	H2bc4	-0.891298	-1.85484	3.23668e-09
	Farp2	-0.891102	-1.85459	6.44623e-07
	Mcoln1	-0.89019	-1.85342	7.25662e-09
	Npr2	-0.889943	-1.8531	1.01289e-05
	Cnn1	-0.889448	-1.85247	0.0176436
	Cuedc1	-0.888038	-1.85066	5.57898e-05
	Vip	-0.886601	-1.84882	0.00158965
	Prkg1	-0.886548	-1.84875	0.000539605
	Slc25a34	-0.886459	-1.84863	0.0048424
	Sox6	-0.884249	-1.8458	0.00654104
	Ebf1	-0.884021	-1.84551	0.00357997
	Rgs9	-0.883789	-1.84522	0.00568937
	Rgs13	-0.88252	-1.84359	0.00455256
	Apba2	-0.88139	-1.84215	0.0164146
	Nrbp2	-0.88125	-1.84197	3.91535e-08
	Akap12	-0.881131	-1.84182	4.23062e-05
	Hsd17b4	-0.88109	-1.84177	8.28273e-10
	Cyp2d26	-0.880746	-1.84133	0.001376
	Marveld1	-0.880325	-1.84079	0.00252051
	Tro	-0.880102	-1.8405	0.0101202
	Sspn	-0.879265	-1.83944	0.000259647
	Arhgap23	-0.879195	-1.83935	8.2779e-07
	Tmtc1	-0.879011	-1.83911	8.85237e-06
	Arhgef10	-0.878515	-1.83848	1.81507e-06
	Gucy1b1	-0.877764	-1.83753	3.05078e-05
	Aqp11	-0.877104	-1.83668	2.38454e-07
	Ttll7	-0.877099	-1.83668	2.67454e-05
	Ahcy	-0.876261	-1.83561	6.40358e-06
	Retsat	-0.876218	-1.83556	2.67734e-08
	Olfm1	-0.876076	-1.83538	3.69635e-06
	Vwa5b2	-0.874724	-1.83366	0.00151799
	Mettl27	-0.87419	-1.83298	5.54424e-10
	Fbxl7	-0.873815	-1.8325	0.00905846
	Lmtk3	-0.873674	-1.83232	0.00134585
	Rab4a	-0.873642	-1.83228	1.35146e-09
	Cxcl14	-0.873569	-1.83219	0.016607
	Inha	-0.873053	-1.83154	0.0190989
	Npnt	-0.872252	-1.83052	0.00725155
	Csrp1	-0.871435	-1.82948	0.000595018
	F5	-0.870732	-1.82859	0.0438959
	Gm47233	-0.870603	-1.82843	5.20718e-06
	Tmem108	-0.869222	-1.82668	0.0276774
	Cap2	-0.86905	-1.82646	8.01204e-05
	Phldb2	-0.868564	-1.82584	0.000153325
	Id4	-0.868473	-1.82573	0.000612073
	Kctd1	-0.868342	-1.82556	4.0397e-05
	Phyh	-0.868002	-1.82513	2.8321e-10
	Ank3	-0.867705	-1.82476	4.31122e-05
	Krt12	-0.867046	-1.82392	0.0346982
	Sema3d	-0.866797	-1.82361	0.0176436
	Map9	-0.866139	-1.82278	0.00214452
	8430422M14Rik	-0.865678	-1.8222	0.0399729
	Pcyt1b	-0.865234	-1.82164	0.0446512
	Pou2f3	-0.864618	-1.82086	0.018962
	Tcn2	-0.86368	-1.81967	1.44258e-06
	Gm8909	-0.86356	-1.81952	0.00143684
	Tub	-0.863421	-1.81935	0.03947
	Rad51b	-0.8631	-1.81894	0.000228249
	Acaa2	-0.86303	-1.81885	1.90032e-08
	Flt4	-0.863018	-1.81884	3.45223e-05
	AA986860	-0.862461	-1.81814	1.14579e-07
	Dnajc28	-0.862028	-1.81759	0.000268976
	Tmem88b	-0.860365	-1.8155	0.0271112
	Apba1	-0.86007	-1.81513	0.000261124
	mt-Co3	-0.859705	-1.81467	4.91124e-13
	Arhgef25	-0.859266	-1.81411	8.99809e-05
	Ptpn14	-0.857921	-1.81242	9.4813e-05
	Rorc	-0.857843	-1.81233	3.675e-05
	Ccdc92b	-0.857433	-1.81181	0.0186285
	Ugt2b5	-0.854809	-1.80852	0.000735933
	Nags	-0.854639	-1.80831	0.0215166
	Snx32	-0.854006	-1.80751	0.003024
	Rps6ka5	-0.85375	-1.80719	0.000391478
	Cep85l	-0.853428	-1.80679	0.0002621
	Tmed6	-0.853269	-1.80659	0.00948316
	Pcgf2	-0.851293	-1.80412	1.05234e-10
	Pdlim4	-0.85124	-1.80405	0.00327527
	Klhl3	-0.850969	-1.80371	0.00957266
	Cacna1h	-0.850357	-1.80295	5.90216e-05
	Atl1	-0.850105	-1.80263	0.00110131
	Apob	-0.849466	-1.80183	0.00112893
	Adck5	-0.849396	-1.80175	6.61072e-07
	Zfp618	-0.849031	-1.80129	0.00189605
	Trpm5	-0.847481	-1.79936	7.74631e-05
	Igfbp3	-0.84678	-1.79848	6.64707e-05
	Matn2	-0.846382	-1.79799	5.21484e-08
	Acsl1	-0.845541	-1.79694	2.98662e-05
	Camta1	-0.8453	-1.79664	7.14674e-10
	Sh2d7	-0.844739	-1.79594	0.00183638
	Rnf208	-0.844705	-1.7959	0.00931502
	Mapk15	-0.844625	-1.7958	0.0145248
	Ypel4	-0.844429	-1.79555	0.00216257
	Syngap1	-0.844168	-1.79523	2.13354e-05
	Phox2a	-0.844069	-1.79511	0.0168219
	Dand5	-0.843852	-1.79484	0.0119036
	Armh4	-0.843757	-1.79472	2.97674e-05
	Tm6sf2	-0.843078	-1.79387	0.0242137
	Ptpru	-0.842678	-1.79338	0.00175691
	Fads6	-0.842413	-1.79305	0.0355781
	Slc17a4	-0.841388	-1.79177	6.45013e-11
	Pyroxd2	-0.840634	-1.79084	0.00126887
	Ppm1l	-0.840347	-1.79048	1.45287e-05
	Peg3	-0.840287	-1.79041	0.0093675
	Elmod3	-0.840247	-1.79036	6.73492e-09
	Gbgt1	-0.840042	-1.7901	0.00297455
	Hpcal4	-0.839743	-1.78973	0.0141247
	Lhpp	-0.839538	-1.78948	0.000850509
	Ehbp1	-0.838696	-1.78843	3.16811e-09
	Mettl26	-0.838615	-1.78833	1.10238e-06
	Nova1	-0.838462	-1.78814	0.0063681
	Map6	-0.837858	-1.78739	0.000205738
	Prrt1	-0.837804	-1.78733	0.000134944
	Nr4a1	-0.837713	-1.78721	0.0103514
	Acvr1c	-0.836436	-1.78563	3.38053e-05
	Kcnj8	-0.836304	-1.78547	0.000835216
	Dpep1	-0.836001	-1.7851	0.0141344
	Stradb	-0.835588	-1.78458	1.03125e-09
	mt-Cytb	-0.835573	-1.78457	2.36687e-08
	mt-Nd2	-0.834788	-1.78359	5.42799e-06
	Mxra8	-0.834535	-1.78328	4.71545e-05
	Kank2	-0.83413	-1.78278	5.39162e-07
	Pmp22	-0.832157	-1.78034	4.82867e-09
	Fbxl22	-0.831287	-1.77927	0.00676012
	Hdac11	-0.83125	-1.77923	1.98488e-08
	Prune2	-0.831201	-1.77917	0.00144099
	Crip2	-0.83089	-1.77878	2.72081e-06
	Sec31b	-0.830863	-1.77875	0.00963861
	Mterf2	-0.830633	-1.77847	0.00701043
	Galm	-0.830048	-1.77774	2.91358e-09
	Cyp4f17	-0.828767	-1.77617	0.00110867
	Wee1	-0.828015	-1.77524	4.00333e-08
	Ube2e2	-0.827547	-1.77467	2.72773e-07
	Vegfc	-0.824219	-1.77058	0.0167596
	Pxmp4	-0.823997	-1.7703	1.52764e-07
	Dnajc12	-0.823604	-1.76982	0.0118189
	Ptger3	-0.823356	-1.76952	0.0282588
	Cacna1a	-0.822819	-1.76886	7.61739e-05
	Porcn	-0.822519	-1.76849	0.00124913
	Jcad	-0.822349	-1.76828	2.73861e-05
	Ptpn13	-0.821261	-1.76695	7.90214e-09
	Tshz2	-0.820893	-1.7665	1.83725e-06
	Mcrip2	-0.819674	-1.76501	6.95501e-05
	Cgref1	-0.819421	-1.7647	6.17684e-10
	Hcn3	-0.819414	-1.76469	0.000457482
	Sult1d1	-0.818886	-1.76404	1.35226e-05
	Tacc2	-0.817949	-1.7629	2.83249e-10
	Itga1	-0.817914	-1.76285	3.85825e-05
	Lrp11	-0.817721	-1.76262	0.000790628
	Mdk	-0.816788	-1.76148	0.00876882
	Syt11	-0.816783	-1.76147	8.7382e-07
	Shpk	-0.816097	-1.76064	3.16528e-06
	Btbd11	-0.815941	-1.76045	0.0260412
	Iqsec1	-0.815787	-1.76026	3.59676e-08
	Aox1	-0.815399	-1.75978	0.0100201
	Gcnt3	-0.815161	-1.75949	2.66787e-09
	Rnd2	-0.814982	-1.75928	3.05078e-05
	Cend1	-0.814431	-1.7586	0.00348965
	Stk32a	-0.814297	-1.75844	0.0227028
	Opcml	-0.813752	-1.75778	0.0171362
	Letm2	-0.813735	-1.75776	0.00134025
	Slc8a1	-0.813231	-1.75714	7.17346e-05
	Nfasc	-0.812973	-1.75683	0.00110584
	Gria3	-0.812777	-1.75659	0.0354701
	Clmp	-0.812648	-1.75643	2.40647e-05
	Krt23	-0.812505	-1.75626	0.0423667
	Slc27a1	-0.812346	-1.75606	6.35579e-05
	Sorbs2	-0.811945	-1.75558	5.33507e-08
	Kantr	-0.809554	-1.75267	0.00113984
	Kit	-0.809303	-1.75236	1.91394e-07
	Cul9	-0.808529	-1.75142	0.001361
	Hmga2	-0.808319	-1.75117	1.97366e-05
	Wdr35	-0.80792	-1.75069	0.000637143
	4921536K21Rik	-0.807354	-1.75	0.0021345
	Irak1bp1	-0.804705	-1.74679	0.0280221
	Hdac5	-0.804576	-1.74663	7.81948e-08
	Map2	-0.8041	-1.74606	0.000101022
	Slit2	-0.802777	-1.74446	0.0224409
	Skida1	-0.802207	-1.74377	0.0040179
	Wnk4	-0.802149	-1.7437	5.81518e-09
	Cbr1	-0.802097	-1.74363	3.56598e-07
	Dact1	-0.802084	-1.74362	0.000227605
	Gm44509	-0.801589	-1.74302	0.00722378
	Cald1	-0.801121	-1.74246	0.000202188
	Tlcd1	-0.800948	-1.74225	4.99705e-06
	Pcbp3	-0.799649	-1.74068	0.00059962
	Afap1l2	-0.799465	-1.74046	5.87984e-06
	Glp2r	-0.798562	-1.73937	0.000675038
	Ret	-0.798321	-1.73908	1.69063e-05
	Frmd6	-0.797758	-1.7384	0.0001002
	Hoxd9	-0.797706	-1.73833	0.00013484
	Tcaf1	-0.797122	-1.73763	1.71995e-10
	Pde1a	-0.795836	-1.73608	0.000275927
	Cacna2d2	-0.795668	-1.73588	9.10464e-06
	Sesn2	-0.794481	-1.73445	8.19404e-08
	Acot1	-0.794368	-1.73432	0.00347673
	Anks6	-0.794103	-1.734	0.000646255
	Phactr1	-0.79401	-1.73389	0.0176318
	mt-Nd1	-0.793936	-1.7338	1.44581e-06
	Tns4	-0.792488	-1.73206	2.61645e-05
	Cryzl2	-0.792411	-1.73197	0.000538122
	Tnfrsf19	-0.791816	-1.73125	0.0200638
	Fbn2	-0.790807	-1.73004	0.0153165
	Mapre3	-0.790323	-1.72946	6.53852e-06
	Txlng	-0.78906	-1.72795	2.86167e-10
	Neurl1a	-0.788119	-1.72682	0.0092705
	Prkag2	-0.787391	-1.72595	9.56573e-10
	Large1	-0.787258	-1.72579	1.88207e-07
	Eno3	-0.787192	-1.72571	0.000833929
	Rgs17	-0.786457	-1.72483	0.0228188
	Ank	-0.785927	-1.7242	0.00121458
	Ech1	-0.784771	-1.72282	8.67216e-07
	Hsd17b2	-0.78475	-1.72279	2.66603e-05
	Rgs16	-0.784555	-1.72256	0.0174638
	Pcsk4	-0.783875	-1.72175	0.0115797
	Ugdh	-0.783819	-1.72168	6.03896e-07
	Surf2	-0.783781	-1.72164	0.0027401
	Ralgps1	-0.783543	-1.72135	7.35663e-08
	Chpt1	-0.783412	-1.7212	4.58097e-07
	Rilpl1	-0.782941	-1.72063	0.000284787
	Ttll10	-0.782838	-1.72051	0.000690176
	Gpt	-0.782355	-1.71994	0.00400132
	Aldh6a1	-0.782021	-1.71954	0.000532581
	Plxna4	-0.781635	-1.71908	0.00042714
	Kank3	-0.781093	-1.71843	0.000665523
	Nptxr	-0.780897	-1.7182	0.00127803
	Scg5	-0.7808	-1.71808	0.0144054
	Abcb9	-0.780086	-1.71723	0.000943693
	Txnip	-0.779533	-1.71657	2.31624e-09
	Klhl24	-0.778998	-1.71594	7.46067e-08
	Apobec2	-0.778387	-1.71521	0.0288057
	Steap3	-0.778153	-1.71493	1.03541e-06
	Penk	-0.777774	-1.71448	0.0147282
	Radx	-0.777269	-1.71388	0.000287067
	Ttc8	-0.7763	-1.71273	0.00340632
	Insc	-0.775344	-1.7116	0.00968491
	Rdh5	-0.774341	-1.71041	0.00865419
	Gjc1	-0.774046	-1.71006	0.000274712
	Gprc5b	-0.77392	-1.70991	0.00173684
	Ctxn1	-0.773902	-1.70989	0.00261381
	Zfp438	-0.773214	-1.70907	0.000396842
	Arl3	-0.772466	-1.70819	6.60812e-06
	mt-Nd4l	-0.772189	-1.70786	7.62483e-06
	Fat4	-0.77106	-1.70652	0.00122553
	Myct1	-0.770459	-1.70581	0.00119433
	Galnt16	-0.770409	-1.70575	0.0461592
	Hpse2	-0.768935	-1.70401	0.0450042
	Kifc2	-0.768268	-1.70322	6.73609e-05
	Tgfbr3	-0.767995	-1.7029	0.000421802
	Cachd1	-0.767822	-1.7027	3.39188e-08
	Rasd2	-0.766109	-1.70068	0.00146045
	Mat2a	-0.765942	-1.70048	3.16921e-07
	Jam2	-0.765938	-1.70047	1.74415e-05
	Masp1	-0.765542	-1.70001	0.0418465
	Ckb	-0.764736	-1.69906	0.000345097
	Peg10	-0.764595	-1.69889	0.0485018
	Arl4d	-0.764286	-1.69853	0.0264483
	Erg	-0.763991	-1.69818	0.00106966
	Clip4	-0.763642	-1.69777	0.000497072
	Thbs3	-0.763093	-1.69713	0.00475143
	Itga8	-0.762213	-1.69609	0.049446
	Ahi1	-0.762176	-1.69605	0.000602948
	Atg16l2	-0.760495	-1.69407	5.80239e-06
	Clybl	-0.759951	-1.69343	9.67478e-08
	Pde7b	-0.759871	-1.69334	0.00324063
	Nfatc4	-0.759576	-1.69299	0.00203404
	Rasgrp2	-0.757206	-1.69021	0.000595385
	Wwtr1	-0.756756	-1.68969	2.45433e-05
	Ror2	-0.756094	-1.68891	0.000468542
	Nyap1	-0.755354	-1.68805	0.0123664
	Mgp	-0.754696	-1.68728	0.000327727
	Reep2	-0.753833	-1.68627	0.0221335
	Ndrg2	-0.752462	-1.68467	1.68062e-10
	Camk2a	-0.752137	-1.68429	0.00606429
	Plod2	-0.751922	-1.68403	7.59317e-05
	Ap1s3	-0.751525	-1.68357	3.14558e-07
	Tgfb3	-0.749867	-1.68164	0.0284907
	Bhlhb9	-0.749798	-1.68156	0.00506132
	Rnf167	-0.749684	-1.68142	8.4829e-09
	Osbpl6	-0.749469	-1.68117	0.000107545
	Serf1	-0.749083	-1.68072	3.65913e-05
	Gm30238	-0.748942	-1.68056	0.00574186
	Il15	-0.747799	-1.67923	6.4563e-06
	Slc36a4	-0.74769	-1.6791	3.78524e-09
	Gstm7	-0.747216	-1.67855	0.0074895
	Tubg2	-0.747104	-1.67842	0.0288314
	Ccdc17	-0.746596	-1.67783	0.000334313
	Phlpp1	-0.746563	-1.67779	5.71293e-12
	Ptgir	-0.745074	-1.67606	0.046434
	Itga11	-0.745022	-1.676	0.0378446
	Ppcs	-0.745006	-1.67598	3.28439e-10
	Tac1	-0.744838	-1.67579	0.0243209
	Flnc	-0.743558	-1.6743	0.0446124
	St6galnac2_1	-0.743201	-1.67389	4.71999e-09
	Fam171b	-0.743157	-1.67383	0.00451751
	Zmat1	-0.743008	-1.67366	0.00154238
	Zfp608	-0.742764	-1.67338	6.77709e-07
	Myocd	-0.742653	-1.67325	0.0234331
	4921507P07Rik	-0.742491	-1.67306	0.0224736
	Ephx1	-0.742408	-1.67297	0.0201147
	Celf6	-0.741768	-1.67222	0.00260402
	Klk1	-0.741151	-1.67151	3.26928e-10
	Galnt15	-0.740037	-1.67022	0.00268385
	Mapk1ip1	-0.738927	-1.66893	1.46712e-08
	Podn	-0.738749	-1.66873	0.00175691
	Asb2	-0.738518	-1.66846	0.0020673
	Arhgap24	-0.738244	-1.66814	8.55813e-05
	Fzd4	-0.736688	-1.66635	1.25945e-06
	Pcnx	-0.736653	-1.66631	1.77539e-13
	mt-Atp8	-0.736561	-1.6662	0.0041139
	Ttc28	-0.736288	-1.66588	0.000641135
	Cnrip1	-0.736279	-1.66587	0.00706797
	Cgnl1	-0.735933	-1.66547	4.22942e-06
	Gde1	-0.73575	-1.66526	1.49047e-07
	Nicn1	-0.735259	-1.6647	8.61246e-08
	Slc17a5	-0.735064	-1.66447	2.90816e-08
	Epdr1	-0.734909	-1.66429	0.0221476
	Zfp334	-0.734001	-1.66325	0.0309219
	Gm9905	-0.733469	-1.66263	0.00461201
	Cavin1	-0.732373	-1.66137	0.000158186
	Cnnm1	-0.731879	-1.6608	0.0014087
	Padi2	-0.731838	-1.66075	0.0163963
	Pdzd4	-0.731203	-1.66002	3.17703e-05
	Sox18	-0.730875	-1.65964	0.00855119
	Cd320	-0.730309	-1.65899	0.000606134
	Rab3a	-0.729963	-1.6586	1.24694e-05
	Zranb3	-0.729774	-1.65838	0.00216071
	Ednrb	-0.728794	-1.65725	0.000237805
	Prcp	-0.728576	-1.657	4.2807e-08
	Kif3c	-0.726873	-1.65505	4.46975e-06
	Zc4h2	-0.726441	-1.65455	0.0465307
	Bglap3	-0.72575	-1.65376	0.0456496
	Mpdz	-0.725699	-1.6537	0.00205885
	Enah	-0.725365	-1.65332	0.00216698
	Ophn1	-0.72512	-1.65304	3.18695e-05
	Prkacb	-0.724755	-1.65262	9.40002e-06
	Plekhm3	-0.72453	-1.65236	1.40728e-05
	Arl2	-0.724522	-1.65235	9.96394e-07
	Tdrp	-0.723894	-1.65163	0.00519625
	Mill2	-0.723893	-1.65163	0.000749876
	Olfr78	-0.723538	-1.65123	0.0456931
	Samd12	-0.723273	-1.65092	0.000439587
	Nedd9	-0.722644	-1.6502	2.17995e-08
	H2-Ke6	-0.722384	-1.64991	2.12738e-09
	Mcam	-0.722336	-1.64985	0.000465501
	Sema5a	-0.72134	-1.64871	2.69241e-07
	Ccl11	-0.720703	-1.64799	0.0224182
	Gabarapl1	-0.72038	-1.64762	1.94286e-11
	Alkbh2	-0.720347	-1.64758	0.000806371
	Exoc3l2	-0.720081	-1.64727	0.00701633
	Cd200	-0.71996	-1.64714	1.70607e-07
	Apbb1	-0.719864	-1.64703	0.00920756
	Zfp467	-0.719408	-1.64651	3.83505e-05
	Cry2	-0.719257	-1.64633	0.000527399
	Hagh	-0.718773	-1.64578	1.75369e-06
	Vmac	-0.718672	-1.64567	2.09204e-11
	Itih5	-0.718592	-1.64558	4.60781e-05
	Paqr5	-0.718564	-1.64554	6.30439e-07
	Coq10a	-0.717831	-1.64471	4.17505e-05
	Ccdc9b	-0.717568	-1.64441	7.2056e-05
	Gpc3	-0.717339	-1.64415	0.0383453
	Greb1	-0.717169	-1.64395	0.000183492
	Lpar1	-0.715655	-1.64223	6.15143e-10
	Myom3	-0.71562	-1.64219	0.0116369
	B9d2	-0.71546	-1.64201	0.00981976
	Pnpo	-0.715254	-1.64177	1.39217e-05
	Phf24	-0.714359	-1.64075	0.00842741
	Ogfrl1	-0.71368	-1.63998	1.67171e-05
	Ppp2r3a	-0.71356	-1.63985	5.77984e-09
	Hsd3b3	-0.713264	-1.63951	0.00579035
	Cdh6	-0.713023	-1.63924	0.043425
	Trpc1	-0.712993	-1.6392	0.0199959
	Sult4a1	-0.71262	-1.63878	0.0167596
	Chrnb4	-0.712522	-1.63867	4.33798e-05
	Miga1	-0.711842	-1.63789	2.96877e-07
	Tmem191c	-0.711746	-1.63779	0.0159444
	Plcd3	-0.711259	-1.63723	0.0228411
	Zc3h6	-0.711076	-1.63702	0.00238412
	Kcng4	-0.71102	-1.63696	0.0363192
	Hscb	-0.710823	-1.63674	6.69615e-06
	Tmem141	-0.710746	-1.63665	0.00135004
	Mmd	-0.710592	-1.63648	0.000413297
	Timp2	-0.710507	-1.63638	6.60197e-05
	Nek3	-0.710377	-1.63623	5.69532e-05
	Dnajc27	-0.710188	-1.63602	0.00959886
	Ppp1r14a	-0.709965	-1.63576	0.00348627
	Fbxo36	-0.709603	-1.63535	0.00853405
	Mtch2	-0.708978	-1.63465	8.50173e-08
	Gm5112	-0.708687	-1.63432	0.0279753
	Agtpbp1	-0.708574	-1.63419	1.14026e-05
	Pisd	-0.707847	-1.63336	1.18718e-06
	Pccb	-0.707483	-1.63295	1.65764e-08
	Pik3ip1	-0.705527	-1.63074	0.0019461
	C1qtnf2	-0.705442	-1.63064	0.0293625
	Ces1f	-0.704339	-1.6294	0.000438495
	Arsk	-0.704279	-1.62933	0.000472197
	Snrpn	-0.703518	-1.62847	1.12339e-06
	D130043K22Rik	-0.701752	-1.62648	0.00161032
	Macroh2a2	-0.701404	-1.62609	0.0107995
	Pecam1	-0.699838	-1.62432	5.41996e-06
	Rtl6	-0.699759	-1.62423	0.00402621
	Zfp772	-0.699358	-1.62378	0.000148241
	S100a1	-0.698931	-1.6233	2.15166e-06
	Plin2	-0.698441	-1.62275	2.36687e-08
	Slc16a10	-0.698396	-1.6227	0.000584
	Drc3	-0.697869	-1.62211	0.0271112
	Klhl29	-0.697491	-1.62168	0.0307268
	Tmem144	-0.695161	-1.61906	3.03838e-05
	Acad10	-0.694781	-1.61864	7.05344e-05
	Gal3st1	-0.694201	-1.61799	4.57969e-05
	Ugt1a7c	-0.693958	-1.61772	0.0027452
	Stxbp4	-0.693739	-1.61747	0.000287386
	Caprin2	-0.693292	-1.61697	0.000310045
	Ccdc80	-0.692071	-1.6156	0.00611844
	Bphl	-0.691311	-1.61475	0.000297654
	Inpp5a	-0.691284	-1.61472	2.73644e-10
	Gkap1	-0.691025	-1.61443	0.000697156
	Ppdpf	-0.690867	-1.61425	7.29854e-05
	Rida	-0.690663	-1.61402	9.62961e-06
	Plekhh1	-0.690624	-1.61398	3.63891e-06
	Ramp1	-0.690547	-1.6139	0.000345097
	Enpp1	-0.689783	-1.61304	1.07598e-07
	Spry1	-0.689084	-1.61226	1.05895e-06
	Gstm1	-0.688362	-1.61145	0.000120324
	Klf9	-0.688231	-1.61131	1.61718e-10
	Tlcd2	-0.687905	-1.61094	0.000512269
	Pamr1	-0.687593	-1.61059	0.000372804
	Dock9	-0.687182	-1.61014	1.30438e-07
	Tnfsf15	-0.687134	-1.61008	0.0134243
	Dusp3	-0.686641	-1.60953	4.98926e-09
	Nenf	-0.686323	-1.60918	0.000823832
	Vgll3	-0.685211	-1.60794	0.0412028
	Prr5l	-0.685178	-1.6079	0.00470249
	Adarb1	-0.684318	-1.60694	0.0091607
	Tspan9	-0.683292	-1.6058	0.00144863
	Irf2bpl	-0.683261	-1.60576	7.245e-08
	Abcg2	-0.682703	-1.60514	6.33561e-05
	Fgfr3	-0.682633	-1.60507	0.00140641
	Prickle1	-0.682273	-1.60467	0.00203404
	Tm4sf1	-0.682056	-1.60442	0.0216109
	Ptprb	-0.681836	-1.60418	0.000373353
	Ehd2	-0.681732	-1.60406	0.000289235
	Fuz	-0.681499	-1.60381	0.00014207
	Ptbp2	-0.681147	-1.60341	3.83292e-07
	Lipe	-0.679189	-1.60124	0.000854789
	Amotl1	-0.678961	-1.60099	9.31169e-06
	Gtf2b	-0.678926	-1.60095	1.71992e-10
	Dym	-0.678462	-1.60043	5.98436e-08
	Isoc2a	-0.677945	-1.59986	0.00136858
	Zfp239	-0.677903	-1.59981	0.0142475
	Zdhhc1	-0.677166	-1.599	9.19647e-05
	Dusp23	-0.676196	-1.59792	2.91523e-06
	Cmbl	-0.675484	-1.59713	5.30516e-07
	Cytip	-0.675225	-1.59685	0.000734195
	Slc23a2	-0.674594	-1.59615	3.64367e-09
	Ifi27	-0.674392	-1.59592	0.0137469
	Pdzd2	-0.674374	-1.5959	0.00082201
	Zfp974	-0.67373	-1.59519	6.4786e-06
	Gvin-ps1	-0.673692	-1.59515	0.000219641
	Cyp4f13	-0.672673	-1.59402	0.000214273
	Phf7	-0.672518	-1.59385	1.15286e-05
	Tox2	-0.672427	-1.59375	0.0183114
	Fzd2	-0.672073	-1.59336	0.0108669
	Zfp128	-0.671944	-1.59322	0.0374901
	Vsig2	-0.671457	-1.59268	0.0130216
	Wnk2	-0.671017	-1.5922	0.00015975
	Klhdc1	-0.670896	-1.59206	0.0163829
	Plcb4	-0.67064	-1.59178	0.000140575
	Rnf32	-0.670504	-1.59163	0.00279244
	Fndc4	-0.670488	-1.59161	0.0472006
	Wdtc1	-0.670367	-1.59148	1.10529e-06
	Bmx	-0.669843	-1.5909	0.0483765
	Ahcyl2	-0.669186	-1.59018	0.000106551
	Shroom4	-0.66903	-1.59	0.00696353
	Mpp1	-0.668858	-1.58981	1.08554e-08
	Rbbp9	-0.668615	-1.58955	2.05475e-07
	Casq2	-0.668336	-1.58924	0.0392323
	Dclk1	-0.668304	-1.5892	0.000131721
	Ogfod3	-0.667986	-1.58885	7.475e-07
	Zfp93	-0.666914	-1.58767	0.00325499
	Acp6	-0.666664	-1.5874	8.61282e-09
	Cblb	-0.666521	-1.58724	3.12381e-08
	Dnajb9	-0.666515	-1.58723	6.57068e-08
	Bcas3	-0.666415	-1.58712	1.1541e-06
	Lamb3	-0.666113	-1.58679	0.000829178
	Zeb1	-0.665684	-1.58632	0.000188398
	Cntln	-0.664587	-1.58511	0.010759
	Abat	-0.664287	-1.58478	0.00278036
	Zfp516	-0.664154	-1.58464	6.76584e-06
	Rhebl1	-0.66358	-1.58401	0.0421751
	Urod	-0.663305	-1.58371	3.94917e-06
	Tox	-0.662049	-1.58233	2.43794e-06
	Snrk	-0.661742	-1.58199	2.13862e-05
	S100pbp	-0.661367	-1.58158	3.46449e-08
	Rnf144b	-0.661296	-1.5815	0.0275542
	Kdr	-0.661172	-1.58137	0.000186848
	Sall2	-0.660586	-1.58072	0.0125144
	Ppp1r3c	-0.660499	-1.58063	0.02887
	Acsm3	-0.659648	-1.5797	0.0195703
	Hadh	-0.659461	-1.57949	9.22252e-06
	Fzd8	-0.659219	-1.57923	3.18365e-07
	Tceal8	-0.658743	-1.57871	7.57129e-06
	Kcnma1	-0.657965	-1.57786	0.000206301
	Reg4	-0.655569	-1.57524	2.71055e-06
	Ugt2b35	-0.654709	-1.5743	0.00464445
	Tanc2	-0.654516	-1.57409	0.000371045
	Abi3bp	-0.653261	-1.57272	0.0284907
	Adam22	-0.652424	-1.57181	0.00047269
	5730409E04Rik	-0.651797	-1.57112	0.00153054
	Pfkm	-0.651714	-1.57103	0.000596915
	Tpp1	-0.65157	-1.57088	1.85781e-09
	Gnpda2	-0.651236	-1.57051	0.00143053
	Stbd1	-0.650796	-1.57003	0.0265697
	Whrn	-0.650329	-1.56953	4.46163e-05
	Rassf8	-0.650285	-1.56948	0.0115056
	Xk	-0.650074	-1.56925	1.6285e-06
	Ltbp4	-0.649505	-1.56863	0.00162717
	Bmp2	-0.649253	-1.56836	3.5753e-06
	Usp35	-0.648054	-1.56705	0.00174035
	Copz2	-0.646278	-1.56512	0.00884614
	Plvap	-0.645939	-1.56476	0.00115042
	Cav1	-0.645791	-1.5646	0.000778594
	Pou6f1	-0.645781	-1.56459	0.00515398
	Cacna1e	-0.645093	-1.56384	0.0228606
	Rundc3b	-0.644973	-1.56371	6.33579e-09
	St3gal2	-0.644716	-1.56343	0.00227021
	Piezo2	-0.644048	-1.56271	0.044662
	Prrg1	-0.643106	-1.56169	0.00117848
	Syna	-0.643088	-1.56167	0.040119
	Sgsm2	-0.642682	-1.56123	1.36997e-08
	Six5	-0.642015	-1.56051	0.00114583
	Rasgrf2	-0.641368	-1.55981	0.00219407
	Ccdc66	-0.640723	-1.55911	0.000571383
	Adgrl1	-0.639503	-1.55779	0.0025636
	Mustn1	-0.639141	-1.5574	0.00821988
	Reps2	-0.638534	-1.55675	1.24967e-05
	Pcmtd2	-0.638425	-1.55663	8.56967e-08
	Isx	-0.637833	-1.55599	4.84147e-05
	Arnt2	-0.637824	-1.55598	0.00470929
	Zfp61	-0.636345	-1.55439	0.00959886
	Tmem139	-0.63606	-1.55408	2.39056e-05
	1110032A03Rik	-0.635882	-1.55389	1.20329e-05
	Scai	-0.635502	-1.55348	0.00162929
	Adtrp	-0.634497	-1.5524	4.76278e-05
	Cyp4f14	-0.632937	-1.55072	0.000136005
	Npas2	-0.632879	-1.55066	0.000933908
	Pllp	-0.631755	-1.54945	0.000183983
	Nit2	-0.631355	-1.54902	6.98993e-06
	Tmem43	-0.630547	-1.54815	9.82576e-07
	Pgm1	-0.63033	-1.54792	6.97778e-07
	Acyp2	-0.62989	-1.54745	0.00582503
[truncated: 19,805 more rows]

## Sheet: D. 10I_0U
Code	Gene	log2FoldChange	Fold Change	padj
	Trpv6	-12.5027	-5803.42	7.91934e-31
	Cyp24a1	-10.3919	-1343.58	7.44148e-15
	Acot12	-8.06462	-267.727	4.57837e-16
	Cyp2c69	-7.49619	-180.542	1.2262e-13
	Cyp4b1	-7.30427	-158.054	2.46248e-41
	Ugt8a	-7.26654	-153.974	1.03952e-25
	9330182O14Rik	-7.17427	-144.434	1.83542e-12
	Llcfc1	-6.91037	-120.289	1.07346e-06
	Tgm3	-6.3533	-81.7585	1.26516e-07
	Cdh20	-6.26304	-76.8004	9.70548e-08
	Mptx1	-6.24749	-75.9771	1.30857e-11
	1700057G04Rik	-6.21078	-74.0681	2.561e-09
	Pbld1	-6.10806	-68.9778	2.18166e-33
	Cyp2c55	-6.09884	-68.5385	8.10604e-40
	AU018091	-6.08981	-68.1107	1.39122e-05
	C9	-5.88725	-59.1887	3.67207e-06
	BC035947	-5.74684	-53.6995	0.000725309
	Trpv5	-5.74301	-53.5571	3.41051e-05
	Elovl3	-5.74103	-53.4837	0.000275472
	Mettl7a3	-5.73017	-53.0829	2.70805e-06
	Slc17a2	-5.72575	-52.9204	2.19028e-39
	Mug2	-5.71964	-52.6969	4.64206e-07
	Wdr17	-5.68539	-51.4602	0.000124174
	Olfr829	-5.65494	-50.3856	0.000459073
	Mdfic2	-5.57626	-47.7113	0.0111974
	Fbxw22	-5.56809	-47.4419	1.12836e-05
	Lmo3	-5.46239	-44.0902	4.05548e-05
	Gsta2	-5.43712	-43.3248	0.000282451
	Asb10	-5.4143	-42.6449	0.00153817
	Rergl	-5.40243	-42.2954	0.000194789
	Otor	-5.39849	-42.18	0.0251731
	Kel	-5.33417	-40.3409	2.83274e-05
	Nr0b2	-5.30625	-39.5678	0.00432453
	Gm10748	-5.24791	-37.9995	0.0430057
	Lingo2	-5.23182	-37.578	1.60475e-05
	Folr1	-5.21077	-37.0339	1.62716e-09
	Otof	-5.19696	-36.6809	0.00413454
	Neurod6	-5.15904	-35.7294	0.000220371
	Cfap221	-5.11188	-34.5803	0.000158252
	Tmprss11e	-5.09343	-34.1408	0.0137248
	Psca	-5.08421	-33.9233	1.35702e-07
	Gm21083	-5.07733	-33.762	0.000484262
	Shox2	-5.07229	-33.6442	0.0162599
	Il22ra2	-5.06952	-33.5798	2.25141e-20
	Tdrd9	-5.01778	-32.3968	0.000930135
	G6pc	-5.00621	-32.1381	0.00499483
	Plpp4	-4.94254	-30.7506	0.016582
	Ces2a	-4.886	-29.5688	1.80529e-78
	Pnma3	-4.8503	-28.8461	0.000423644
	Wfdc6a	-4.84174	-28.6754	0.0105077
	Agbl2	-4.77517	-27.3823	1.3784e-26
	Sstr2	-4.76718	-27.231	0.0185672
	Psg25	-4.76167	-27.1273	0.00829778
	Slc22a27	-4.75802	-27.0586	0.000253245
	Trpm1	-4.75178	-26.942	0.000244437
	Cyp4a10	-4.75068	-26.9214	0.0168273
	Gm50187	-4.75001	-26.9088	1.61581e-15
	Nat8f3	-4.73563	-26.642	0.00516881
	Tmprss11a	-4.72277	-26.4055	0.00283561
	Acot5	-4.70721	-26.1224	0.00051805
	Ighv5-9	-4.62864	-24.7377	0.0137864
	Adamts18	-4.60235	-24.291	5.46084e-17
	Cyp2a12	-4.57379	-23.8148	0.000395313
	Magee2	-4.57112	-23.7709	0.0402372
	Spata3	-4.53846	-23.2387	0.0070978
	A730046J19Rik	-4.52623	-23.0426	4.26478e-07
	Tmem121b	-4.52506	-23.0238	0.00154709
	Plk5	-4.47527	-22.2429	2.76621e-11
	Esr2	-4.45192	-21.8858	0.000669765
	Olfr830	-4.44187	-21.7338	0.029135
	Gm21190	-4.43876	-21.687	0.00022597
	Slc22a3	-4.43026	-21.5596	8.90531e-23
	Rimklb	-4.42058	-21.4154	7.07128e-06
	Ces2b	-4.40204	-21.142	1.12122e-26
	Nkx3-2	-4.40156	-21.1349	0.000219074
	Ckmt2	-4.40085	-21.1245	7.94328e-16
	Wnt8b	-4.39991	-21.1108	0.0122912
	Slc16a9	-4.39476	-21.0356	4.35926e-27
	Slc30a10	-4.36768	-20.6444	6.26499e-37
	Ambp	-4.35587	-20.4762	1.0057e-25
	Dppa5a	-4.34144	-20.2724	0.00126948
	Csrnp3	-4.3235	-20.0218	2.75301e-07
	Ighv1-11	-4.29673	-19.6537	0.0272451
	Cfap97d2	-4.29399	-19.6164	0.0250303
	Cyp4f15	-4.25528	-19.097	1.31932e-09
	Neu4	-4.24425	-18.9517	3.94016e-21
	Trpm6	-4.24334	-18.9396	3.99713e-34
	Stk33	-4.23655	-18.8507	0.00986115
	Cpne7	-4.2316	-18.7862	3.48431e-06
	Slco1a4	-4.20797	-18.481	3.51102e-05
	S100b	-4.17434	-18.0552	5.94193e-08
	Qrfpr	-4.15599	-17.827	1.77892e-10
	Klra1	-4.14534	-17.6959	0.00303469
	Tekt1	-4.14411	-17.6808	0.0172888
	C1ql3	-4.1221	-17.4131	0.011344
	Oas1d	-4.09753	-17.119	0.00279146
	Ttll9	-4.09536	-17.0934	3.96569e-14
	Efhc2	-4.08684	-16.9926	0.0415488
	Gal3st2c	-4.05406	-16.6109	4.77274e-35
	Dchs2	-4.04128	-16.4644	0.000163442
	Gngt1	-4.03993	-16.4491	0.0169212
	Crabp1	-4.03351	-16.376	2.10382e-06
	Fam228a	-4.01639	-16.1828	0.027812
	Cdh12	-4.00862	-16.0959	0.00807709
	Gm17660	-3.99791	-15.9769	0.0142299
	Neto1	-3.99467	-15.941	0.0205411
	St8sia2	-3.98705	-15.857	1.34669e-06
	Spta1	-3.96701	-15.6383	0.017891
	Nr1h5	-3.96012	-15.5638	0.016665
	Klk1b16	-3.94889	-15.4431	0.036713
	Dct	-3.91663	-15.1016	8.68117e-11
	Klk13	-3.8913	-14.8388	0.0138899
	Olfr165	-3.88253	-14.7488	0.0011789
	Afm	-3.87864	-14.7091	1.44737e-20
	Clvs2	-3.83924	-14.3129	0.000451611
	Dnah11	-3.83586	-14.2794	1.35404e-13
	Trpv3	-3.83582	-14.279	1.85084e-20
	Bhlha9	-3.83125	-14.2338	0.00314136
	Scrg1	-3.82848	-14.2065	0.0449027
	Zim1	-3.82423	-14.1647	3.13321e-06
	Iyd	-3.80427	-13.9701	3.81106e-26
	Gm10654	-3.79971	-13.926	0.0447242
	Gm33543	-3.77217	-13.6627	0.0144427
	Htr1d	-3.76407	-13.5862	0.000530024
	Gal3st3	-3.75697	-13.5195	0.0400905
	Cyp2f2	-3.75186	-13.4717	3.52353e-19
	Efcab9	-3.74311	-13.3903	0.000461008
	Azgp1	-3.71147	-13.0997	3.73488e-15
	Gm15217	-3.7101	-13.0873	0.0134197
	Slc38a3	-3.70816	-13.0698	3.09105e-05
	Gm43012	-3.69818	-12.9797	0.0125751
	Shh	-3.6886	-12.8938	4.84881e-15
	Alkal2	-3.68692	-12.8787	1.31094e-05
	Acaa1b	-3.65306	-12.58	5.50356e-27
	Fabp1	-3.6384	-12.4528	2.84111e-05
	Rph3a	-3.62499	-12.3376	9.21063e-12
	Pcdh11x	-3.62496	-12.3374	0.00131272
	AI593442	-3.62059	-12.3	3.13864e-09
	Muc16	-3.61885	-12.2852	6.9976e-17
	Rgsl1	-3.60899	-12.2016	0.0222803
	Odf3b	-3.60636	-12.1793	1.16142e-16
	Fam221b	-3.59578	-12.0903	0.000218796
	Gm44573	-3.58464	-11.9973	0.0233587
	Synpr	-3.5771	-11.9348	0.000536182
	Ces1b	-3.56722	-11.8533	9.61367e-05
	Ces1g	-3.55692	-11.769	4.57026e-22
	Tmem35a	-3.55427	-11.7474	4.41279e-43
	Pde6a	-3.54039	-11.6349	3.84113e-14
	Myom2	-3.53985	-11.6306	1.74702e-08
	Galnt14	-3.5358	-11.598	0.0152216
	Abca6	-3.53506	-11.592	0.000171217
	Klk1b4	-3.51956	-11.4682	1.31979e-08
	Gm19935	-3.51659	-11.4446	0.00978372
	Ngb	-3.50849	-11.3805	1.51337e-18
	Cpne4	-3.50836	-11.3795	7.07134e-17
	Sctr	-3.48677	-11.2104	7.10977e-08
	Hcn1	-3.48497	-11.1964	9.05659e-05
	Cntn5	-3.47779	-11.1409	0.000133243
	Pld5	-3.47613	-11.128	1.2005e-13
	Pdzd7	-3.46917	-11.0745	1.47658e-21
	Slc22a4	-3.46339	-11.0302	4.87985e-16
	Adam7	-3.43694	-10.8298	0.00891029
	Asb18	-3.43218	-10.7942	0.0136635
	Zmat4	-3.41808	-10.6891	7.27273e-10
	Tex19.1	-3.4162	-10.6752	6.71534e-12
	Tmem211	-3.41154	-10.6408	1.65253e-07
	Fmo5	-3.39556	-10.5236	5.15835e-49
	Inmt	-3.3895	-10.4795	4.62387e-05
	Frem3	-3.38525	-10.4487	0.0430472
	Trgv1	-3.37871	-10.4014	0.00121795
	Calhm5	-3.37454	-10.3714	0.0270442
	Tsku	-3.36842	-10.3275	1.18053e-26
	Sgk1	-3.36325	-10.2906	4.0181e-27
	Rnf182	-3.36091	-10.2739	0.0126244
	Abcb1a	-3.35763	-10.2506	1.02841e-67
	Gm5108	-3.35351	-10.2213	0.000497036
	Pdk4	-3.35152	-10.2072	1.18803e-16
	Sult1c2	-3.34942	-10.1924	4.50082e-25
	Disp3	-3.34431	-10.1563	0.000993919
	St3gal5	-3.33531	-10.0932	1.90959e-30
	Npas3	-3.32398	-10.0142	3.09496e-05
	Nexmif	-3.31822	-9.97432	9.36255e-16
	Sult1a1	-3.31169	-9.92926	4.09219e-25
	Slc37a2	-3.30515	-9.88439	8.43693e-15
	Sycn	-3.29812	-9.83633	1.29592e-24
	Trank1	-3.29454	-9.81196	1.16648e-07
	Ctcfl	-3.29271	-9.79952	2.70653e-09
	Gucy1a2	-3.28541	-9.75006	0.0112702
	Zmynd12	-3.2786	-9.70413	6.29603e-05
	Trim38	-3.27499	-9.67991	1.06963e-10
	Grp	-3.27025	-9.64811	1.92209e-15
	Fam71f1	-3.26374	-9.60471	9.05523e-05
	Gabrp	-3.26007	-9.58032	1.8424e-08
	Tmprss12	-3.25125	-9.52191	5.82001e-06
	Cytl1	-3.2428	-9.46633	2.27021e-09
	Lrrc2	-3.23678	-9.4269	0.0134353
	Capn3	-3.23499	-9.41521	0.0140402
	G630022F23Rik	-3.21969	-9.31588	0.044422
	Lpar3	-3.21574	-9.29042	4.22222e-23
	Car14	-3.214	-9.27918	5.36126e-09
	Edn1	-3.20063	-9.1936	1.27981e-40
	Asb4	-3.19977	-9.18814	1.53157e-30
	Tcp10b	-3.19547	-9.16075	0.0397676
	Ly6g6c	-3.17753	-9.04757	3.6139e-18
	Kif27	-3.16612	-8.97629	5.63495e-14
	Fmn2	-3.16158	-8.94809	5.84749e-11
	Lrrc7	-3.16031	-8.94025	0.0172121
	Dach2	-3.15445	-8.90398	0.0045079
	Ces1d	-3.14172	-8.82574	4.55905e-24
	Taar8b	-3.12949	-8.75127	0.0122476
	Rimkla	-3.12523	-8.72542	5.10387e-16
	Vwa5b1	-3.12201	-8.70601	4.93283e-10
	Nrxn3	-3.10962	-8.63158	0.000155333
	Calb2	-3.10355	-8.59532	4.02599e-30
	Cacng4	-3.09609	-8.55101	4.59908e-13
	Ttc9b	-3.09493	-8.5441	0.0218738
	Hao2	-3.06443	-8.3654	7.4489e-24
	Unc5d	-3.06391	-8.36236	0.000116805
	Kcnn2	-3.05793	-8.32779	6.49797e-12
	Hepacam	-3.05523	-8.31222	7.41426e-07
	Gm50253	-3.04394	-8.24742	0.0321284
	Nmnat2	-3.03958	-8.22253	8.25684e-31
	Pln	-3.03466	-8.1945	1.20884e-05
	Hsd17b13	-3.03378	-8.18953	2.83383e-23
	Hhatl	-3.02024	-8.11303	2.71181e-09
	Fras1	-3.01685	-8.09396	2.21732e-19
	Nmu	-3.01377	-8.0767	9.51067e-13
	Cecr2	-3.00042	-8.00234	1.32877e-11
	Asic4	-2.99801	-7.98895	3.21565e-08
	Ccl20	-2.99649	-7.98058	5.59845e-11
	Cyp1a1	-2.9761	-7.86859	0.00121749
	S100g	-2.97443	-7.85946	6.42187e-12
	Slc35f3	-2.9685	-7.82723	0.0471289
	Arg2	-2.96806	-7.82483	1.08456e-21
	Cacng2	-2.9638	-7.80176	0.0375767
	Rcan2	-2.96353	-7.80029	1.92855e-15
	Stmn4	-2.9632	-7.79851	3.53306e-08
	Cyp2d22	-2.95621	-7.76082	5.95187e-42
	Iqch	-2.95142	-7.7351	0.0424056
	Slc20a1	-2.94967	-7.72573	2.3943e-22
	Nrsn2	-2.94358	-7.69316	1.27592e-06
	Alpi	-2.94183	-7.68385	6.17259e-12
	Rprm	-2.94064	-7.67752	3.76937e-21
	Hecw1	-2.9331	-7.63748	0.021426
	Asic5	-2.92913	-7.61653	0.0317303
	Fam180a	-2.92851	-7.61324	0.000888639
	Tmem174	-2.92104	-7.57391	2.84254e-12
	Tcf15	-2.92093	-7.57335	8.57504e-06
	Gria1	-2.91045	-7.51851	1.12235e-19
	Pcdh20	-2.90016	-7.46507	2.45338e-11
	Klra6	-2.89293	-7.42777	2.48158e-05
	Luzp2	-2.89079	-7.41677	0.000921831
	Gjd2	-2.88948	-7.41001	0.0235675
	Maob	-2.88616	-7.393	2.27459e-44
	Galnt13	-2.88556	-7.38991	0.000639846
	Kl	-2.87633	-7.34282	0.0133015
	Myl1	-2.87402	-7.33104	1.05283e-06
	Prnp	-2.87026	-7.31199	1.43576e-11
	Fn3k	-2.86084	-7.26436	2.15386e-08
	Gng3	-2.85264	-7.22323	2.22364e-07
	Slc35e3	-2.8488	-7.20401	2.14819e-47
	Lrrc23	-2.84362	-7.17821	0.000230935
	Mgat5b	-2.84058	-7.16306	0.00501795
	Kcnip1	-2.83869	-7.15371	1.86358e-16
	Dscaml1	-2.82879	-7.10479	0.000243544
	Kazald1	-2.8275	-7.09845	2.25312e-17
	Smpx	-2.82076	-7.06535	5.35011e-10
	Hmgcs2	-2.8084	-7.00508	6.47836e-22
	Tmem200c	-2.80778	-7.00205	0.000121208
	Susd4	-2.80588	-6.99283	7.96496e-13
	Fam107a	-2.80125	-6.97045	2.09104e-15
	Fam161a	-2.80101	-6.96927	1.3168e-31
	Trgc4	-2.79702	-6.95001	2.98119e-16
	Oprk1	-2.7937	-6.93406	4.76276e-06
	Rapgef4	-2.78949	-6.91385	2.15964e-39
	Spag8	-2.78796	-6.9065	0.000135565
	Zdhhc19	-2.78453	-6.89014	0.00127281
	Abca8a	-2.77216	-6.83129	3.06129e-19
	Tmprss5	-2.7702	-6.82204	2.07211e-16
	Ugt2b36	-2.76521	-6.79849	6.4893e-24
	Col9a2	-2.74975	-6.72599	1.1123e-13
	Best2	-2.74749	-6.71546	1.36721e-08
	Cox8b	-2.74607	-6.70889	0.00626644
	Caln1	-2.74323	-6.69566	0.046632
	Ntn4	-2.74219	-6.69086	3.96542e-30
	Kcng1	-2.74034	-6.68227	0.000175017
	Edn2	-2.73447	-6.65512	7.46767e-09
	Lrrc4c	-2.72031	-6.59014	1.64893e-11
	Fabp2	-2.71931	-6.58558	1.28909e-32
	Rdh7	-2.71652	-6.57286	0.00998455
	Acss3	-2.71482	-6.56513	0.00773012
	Col25a1	-2.71065	-6.54615	3.62327e-17
	Adam11	-2.70496	-6.52038	2.7187e-28
	Car11	-2.7043	-6.5174	4.37063e-14
	Adra2a	-2.69964	-6.49638	3.68442e-21
	Glrb	-2.69679	-6.48357	2.04507e-11
	Rbfox1	-2.69317	-6.46732	8.74451e-10
	Hs3st2	-2.69167	-6.46061	5.54242e-06
	Slitrk4	-2.69099	-6.45758	0.0433993
	Grin3a	-2.68616	-6.436	5.61024e-07
	Vstm2a	-2.6854	-6.43259	0.00579148
	Arhgap20	-2.68516	-6.43151	1.06324e-30
	Tacr3	-2.68357	-6.42445	4.62094e-05
	Zfp385c	-2.68318	-6.4227	0.000339595
	Plscr4	-2.66192	-6.32875	9.93675e-40
	Cmtm8	-2.66165	-6.32758	6.40763e-35
	1810046K07Rik	-2.65829	-6.31283	1.07377e-08
	Necab2	-2.65761	-6.30988	1.09165e-06
	Olfm3	-2.65378	-6.29315	0.017355
	Klk1b5	-2.65027	-6.27786	0.00224552
	Cabp7	-2.64519	-6.2558	4.13264e-16
	Pbp2	-2.64053	-6.23561	2.48929e-16
	Esm1	-2.63419	-6.20825	0.000368996
	Dmp1	-2.63156	-6.19697	1.6036e-10
	Mettl7a1	-2.62278	-6.15937	2.63979e-25
	Zfp575	-2.62188	-6.1555	2.53104e-09
	Gpr156	-2.61974	-6.14638	0.0263741
	Slitrk3	-2.61463	-6.12466	3.29846e-12
	Arpp21	-2.6122	-6.11434	4.86701e-07
	Syt3	-2.60879	-6.0999	8.66145e-06
	Tnni1	-2.60856	-6.09894	2.47531e-20
	Cstad	-2.60847	-6.09854	0.0447013
	Pdzrn4	-2.60817	-6.09728	1.42971e-08
	Kcna1	-2.60649	-6.09021	9.894e-06
	Dusp26	-2.60465	-6.08243	3.8341e-12
	Cntn2	-2.59814	-6.05504	1.57878e-05
	Lrfn5	-2.59716	-6.05096	0.0172556
	Galr2	-2.5969	-6.04986	1.6559e-19
	Timp4	-2.59582	-6.04531	0.0326111
	Catsperd	-2.59114	-6.02574	0.000955818
	Gm4952	-2.59052	-6.02314	0.00394051
	Tmem132b	-2.5826	-5.99017	1.85991e-06
	Diras1	-2.57705	-5.96719	1.5682e-06
	Dbp	-2.5745	-5.95665	0.000746191
	Ly6g6f	-2.57286	-5.94987	2.67851e-05
	Cpm	-2.56407	-5.91374	1.31083e-35
	Sez6l	-2.56212	-5.90573	1.49938e-12
	Zcchc12	-2.55924	-5.89398	4.79413e-27
	Plcd4	-2.55308	-5.86886	2.774e-09
	Pcp4	-2.54689	-5.84374	2.42467e-09
	Hc	-2.54666	-5.8428	0.0154104
	Kif6	-2.5445	-5.83405	0.00189195
	Gm48630	-2.54447	-5.83395	0.00326287
	Tcerg1l	-2.54135	-5.82132	0.0267906
	Cfap100	-2.54063	-5.81843	2.49407e-06
	Dlx3	-2.53933	-5.8132	0.00851262
	Sstr1	-2.53735	-5.8052	6.72053e-11
	Slitrk1	-2.53428	-5.79288	5.19406e-07
	C630004M23Rik	-2.53049	-5.77766	0.0290866
	Jakmip2	-2.52905	-5.77191	6.79928e-05
	Sez6	-2.52517	-5.7564	1.93093e-12
	Scgb2b7	-2.52199	-5.74375	0.00092627
	Gdf10	-2.51938	-5.73335	5.02285e-12
	Chrna9	-2.51102	-5.70022	0.0400719
	Cys1	-2.50308	-5.66896	8.224e-15
	Abcc2	-2.49854	-5.65112	1.37091e-06
	Ano2	-2.49567	-5.63989	4.50548e-14
	Cntnap2	-2.49384	-5.63276	3.88873e-10
	Aadac	-2.49367	-5.63207	1.93232e-16
	4931406C07Rik	-2.49268	-5.62824	1.42695e-36
	Atp2b2	-2.48641	-5.60382	5.34905e-10
	Fam181b	-2.48569	-5.60102	0.00130693
	Ccdc160	-2.48565	-5.60087	0.000185528
	Cdh19	-2.479	-5.57512	1.21542e-19
	Nudt10	-2.47756	-5.56955	1.46053e-06
	Cpn1	-2.47705	-5.5676	1.08026e-23
	Adamts19	-2.47665	-5.56602	7.47445e-14
	Rbp2	-2.47488	-5.55923	2.04767e-25
	Fmo4	-2.47009	-5.54077	2.9841e-19
	Gabrg2	-2.46888	-5.53613	0.00410406
	Ttr	-2.46532	-5.52251	5.26179e-20
	Mfap3l	-2.46466	-5.51996	3.47928e-42
	9330159F19Rik	-2.46288	-5.51315	2.73569e-20
	Ces2c	-2.4551	-5.48352	5.89066e-28
	Pla2g4e	-2.45472	-5.48205	0.00632577
	3110021N24Rik	-2.45349	-5.47741	0.000435014
	Brinp3	-2.45151	-5.4699	0.00326029
	Ctsf	-2.45024	-5.46508	5.93386e-24
	Slc10a4	-2.44999	-5.46411	1.38352e-14
	Gfra1	-2.44871	-5.45926	7.29691e-13
	Cbln2	-2.44802	-5.45668	2.59721e-05
	Capn6	-2.4475	-5.45471	4.7415e-06
	Pck1	-2.44629	-5.45014	1.12994e-33
	Gm28729	-2.44479	-5.44448	0.000280236
	Lin7a	-2.44063	-5.42877	0.00215888
	Klf15	-2.4401	-5.42678	2.46785e-07
	Cspg5	-2.43745	-5.41685	1.52917e-09
	Gm10037	-2.43495	-5.40745	0.0162231
	Echdc3	-2.43386	-5.40339	4.17362e-21
	Kcnh1	-2.43262	-5.39872	0.00027023
	3300002I08Rik	-2.42581	-5.37331	0.0457315
	Lsamp	-2.42557	-5.37241	1.76752e-12
	Lrfn2	-2.42151	-5.35733	2.76999e-06
	Ncan	-2.41804	-5.34444	0.0482849
	Adra2c	-2.41638	-5.33828	0.000644799
	Lrrc4b	-2.41592	-5.33658	2.93052e-10
	Slc7a10	-2.41575	-5.33598	0.0307276
	Serp2	-2.41481	-5.33249	3.08995e-08
	Amer3	-2.41478	-5.3324	0.000339255
	Cacna1g	-2.41412	-5.32996	2.07391e-13
	Nrep	-2.4118	-5.32136	1.70938e-17
	Vstm5	-2.4078	-5.30664	3.01689e-24
	Aoc1	-2.39929	-5.27542	1.19645e-26
	Col19a1	-2.39725	-5.268	0.0351564
	Nudt11	-2.39696	-5.26693	2.32201e-08
	Gm45512	-2.39598	-5.26333	2.37012e-07
	Pm20d1	-2.39154	-5.24716	3.06129e-19
	Bcan	-2.38962	-5.24018	0.000590707
	Tceal6	-2.38764	-5.23301	0.00442972
	Lrrc10b	-2.38315	-5.21676	2.00203e-09
	Selenop	-2.3807	-5.20789	8.70092e-18
	Cyp4x1	-2.38055	-5.20734	0.0020647
	Gjc3	-2.37445	-5.18537	1.19518e-10
	Ephx4	-2.37061	-5.1716	0.000619957
	Ppp1r3d	-2.3699	-5.16905	4.24491e-23
	Plppr5	-2.36639	-5.15649	2.6659e-05
	Pcsk2	-2.36613	-5.15555	6.99204e-12
	Vsnl1	-2.36539	-5.15291	0.00185606
	Phospho1	-2.36232	-5.14196	2.60866e-19
	Slc34a2	-2.35953	-5.13203	0.0106696
	Alk	-2.35617	-5.1201	2.48518e-09
	Sox8	-2.35588	-5.11906	1.21557e-06
	Gm43857	-2.35576	-5.11865	0.00585345
	Cplx1	-2.35448	-5.11409	1.03806e-17
	Scn2a	-2.35248	-5.10703	1.15358e-06
	Hsd3b2	-2.35018	-5.09889	5.24854e-14
	Ppfia2	-2.34566	-5.08293	3.92375e-06
	Fibin	-2.34513	-5.08105	4.57653e-14
	Ttll6	-2.34315	-5.07409	6.04344e-18
	Soga3	-2.34127	-5.06748	2.70941e-05
	Col11a1	-2.33927	-5.06047	2.4155e-08
	Gm43102	-2.33849	-5.05772	0.00255266
	Esrrb	-2.33835	-5.05723	5.19641e-06
	Cdkl1	-2.33513	-5.04597	8.15196e-06
	Gnat3	-2.33226	-5.03593	1.94568e-08
	Nr1d1	-2.3286	-5.02319	2.45871e-08
	Nap1l2	-2.32454	-5.00906	0.0108082
	Rspo2	-2.32414	-5.00766	0.00627001
	Selenbp1	-2.32369	-5.00612	5.12794e-19
	Slc45a1	-2.32283	-5.00314	6.50505e-05
	Fmo1	-2.32132	-4.99791	5.3957e-22
	Rnf207	-2.32033	-4.99446	6.30227e-10
	Ddc	-2.31642	-4.98093	1.78258e-26
	Gdpd2	-2.31583	-4.9789	1.54662e-24
	Zfp804a	-2.31533	-4.97719	7.71012e-05
	Kcnip2	-2.31474	-4.97516	3.08932e-07
	Klra7	-2.31395	-4.97243	7.66871e-06
	Ndst4	-2.31334	-4.97032	3.59294e-05
	Fads2b	-2.31279	-4.96843	0.0248685
	Ntng1	-2.31068	-4.96117	3.88552e-07
	Scin	-2.30927	-4.95632	7.39857e-25
	Nr2e3	-2.30737	-4.94979	1.78529e-08
	Brinp2	-2.30632	-4.9462	1.42943e-06
	Ppil6	-2.30608	-4.94537	1.11407e-05
	Hmcn1	-2.30386	-4.93777	1.95507e-16
	Syt2	-2.30107	-4.92822	1.37378e-13
	Kcna6	-2.29559	-4.90955	4.29403e-14
	Ano5	-2.29495	-4.90736	0.000814998
	Hykk	-2.29078	-4.89319	3.10861e-26
	Ssu2	-2.29026	-4.89145	0.00344036
	Fam71e1	-2.28718	-4.88101	0.00178103
	Tmie	-2.28554	-4.87546	3.98655e-21
	Nkain2	-2.28474	-4.87275	0.000822725
	Rnf152	-2.28373	-4.86934	2.63012e-28
	Adgrb3	-2.28177	-4.86275	5.76995e-05
	Csdc2	-2.27859	-4.85204	1.17231e-12
	Dipk1c	-2.27611	-4.8437	0.00424751
	Mypn	-2.26533	-4.80764	0.000184067
	Ntn3	-2.26174	-4.79571	0.000137736
	Rasgef1b	-2.25988	-4.78952	2.10558e-36
	Ctf1	-2.25746	-4.78148	2.6141e-10
	Tfpi2	-2.25556	-4.77518	1.97767e-23
	Nrg3	-2.24976	-4.75603	0.00547234
	Mroh7	-2.24873	-4.75266	8.90312e-08
	Ephx2	-2.2469	-4.74661	4.5321e-36
	Pkhd1l1	-2.24649	-4.74526	4.13325e-07
	A530016L24Rik	-2.2413	-4.72823	0.0398587
	Cntfr	-2.23939	-4.72196	8.87721e-13
	Enpp6	-2.23934	-4.72182	1.86438e-07
	Tmem229a	-2.23591	-4.71059	4.34379e-07
	Mdga2	-2.23498	-4.70756	0.0103733
	Bdh2	-2.23371	-4.70342	8.67005e-05
	Gas1	-2.23095	-4.69443	3.85854e-14
	Clps	-2.23053	-4.69308	0.00503684
	Spata20	-2.22969	-4.69033	0.0232508
	Cntn3	-2.22887	-4.68766	6.48583e-26
	Kcnc4	-2.22784	-4.68431	3.40076e-05
	Slc6a4	-2.22102	-4.66223	7.15359e-06
	Gm8909	-2.22095	-4.66201	2.71076e-20
	Hpgd	-2.22042	-4.6603	7.75365e-44
	Chp2	-2.21809	-4.65277	5.50372e-26
	Itprid1	-2.21597	-4.64593	0.000115001
	Efhd1	-2.21537	-4.64401	1.35122e-08
	Padi2	-2.20805	-4.62052	6.11212e-17
	Tceal5	-2.20805	-4.62051	2.04986e-05
	Cyp2e1	-2.20354	-4.60608	0.0427687
	Mamdc2	-2.20262	-4.60314	1.5961e-15
	Col23a1	-2.20148	-4.5995	3.34567e-11
	Nalcn	-2.19943	-4.59297	4.10529e-07
	Ifitm10	-2.19772	-4.58754	2.70102e-07
	Myt1l	-2.19767	-4.58738	7.6462e-05
	Nacad	-2.19647	-4.58355	2.71531e-14
	Clec2e	-2.19627	-4.58293	5.57404e-17
	Tef	-2.19624	-4.58284	1.19224e-06
	Mast1	-2.19519	-4.57949	1.09161e-06
	Agmo	-2.19461	-4.57765	3.14725e-10
	Lancl3	-2.1939	-4.57541	2.28789e-05
	Gsg1l	-2.19379	-4.57505	8.78906e-05
	Npy4r	-2.19334	-4.57363	3.44753e-08
	Zfp879	-2.1929	-4.57223	0.000620081
	Scnn1g	-2.19255	-4.57114	0.00194006
	Bmx	-2.19108	-4.56647	3.02269e-12
	Shisal1	-2.19058	-4.56489	8.10574e-07
	Fam189a2	-2.18971	-4.56214	2.62429e-34
	Lpl	-2.18947	-4.56137	6.46108e-07
	Dio1	-2.18922	-4.56059	1.23448e-13
	Unc80	-2.18778	-4.55604	5.24865e-12
	Tmem59l	-2.18446	-4.54555	1.21087e-08
	Pdk2	-2.1843	-4.54507	1.71219e-39
	Doc2b	-2.18214	-4.53826	4.16063e-13
	Tenm4	-2.17952	-4.53003	5.82695e-10
	Cubn	-2.17757	-4.5239	0.0125568
	Clstn2	-2.17635	-4.5201	6.50193e-07
	Cidea	-2.17046	-4.50168	0.0237612
	Plekhb1	-2.1669	-4.49056	1.00558e-19
	Cyp26b1	-2.16466	-4.48361	1.47173e-06
	Minar2	-2.16399	-4.48152	6.25767e-10
	Tlx2	-2.16189	-4.47501	0.00256556
	Tacr2	-2.16008	-4.46939	4.54291e-13
	Lrriq3	-2.15687	-4.45946	7.63593e-05
	Zfp977	-2.15608	-4.45703	0.00133066
	Rit2	-2.1558	-4.45615	2.47386e-11
	Ccdc187	-2.15437	-4.45175	1.91563e-08
	Slc4a5	-2.15356	-4.44926	0.0193073
	Ralyl	-2.151	-4.44136	0.0022442
	Acsl3	-2.15038	-4.43944	4.16978e-38
	Pbld2	-2.14936	-4.4363	1.48188e-18
	Trpm5	-2.14872	-4.43434	1.99434e-27
	Fat2	-2.14564	-4.42488	2.57401e-06
	Dnai3	-2.14458	-4.42164	0.0391485
	Abca8b	-2.14408	-4.4201	1.61139e-13
	Agxt	-2.14161	-4.41255	0.00624825
	Kcna2	-2.14102	-4.41075	1.32442e-19
	Gm44274	-2.13852	-4.4031	6.51775e-05
	Cipc	-2.13711	-4.39879	1.36692e-36
	Slc25a23	-2.13544	-4.39371	1.07659e-27
	Nat8l	-2.13469	-4.39143	3.93159e-06
	Akr1b7	-2.13399	-4.38931	8.37901e-09
	Slc47a1	-2.1323	-4.38415	2.3524e-20
	Plxnb3	-2.13032	-4.37814	6.28382e-09
	Gdf5	-2.12986	-4.37675	7.8889e-05
	Sncg	-2.12824	-4.37183	1.40241e-20
	Ajm1	-2.12813	-4.3715	2.67346e-07
	Gfi1b	-2.12732	-4.36905	0.00222123
	Ptpn5	-2.12704	-4.3682	0.000403622
	Rab3b	-2.12102	-4.35002	1.45716e-20
	Sfrp5	-2.12029	-4.34781	4.91316e-07
	Paqr6	-2.11948	-4.34538	2.08973e-05
	Angptl1	-2.11749	-4.33938	0.00921469
	Ankrd40cl	-2.11258	-4.32464	1.49125e-11
	Zfp964	-2.11221	-4.32354	5.91406e-10
	Sypl2	-2.11149	-4.32138	0.000831099
	Scn9a	-2.11146	-4.32129	1.59887e-05
	Gm49027	-2.11132	-4.32085	0.000124249
	Hlf	-2.11104	-4.32004	6.44585e-05
	Ckm	-2.11073	-4.3191	3.57005e-09
	Coq8a	-2.11018	-4.31744	9.46825e-24
	Iqsec3	-2.10845	-4.31226	4.17681e-10
	Arxes1	-2.10677	-4.30725	0.0057095
	H2-Bl	-2.10578	-4.3043	1.20376e-07
	Caly	-2.10515	-4.30242	3.21737e-06
	Nceh1	-2.10379	-4.29838	5.2014e-44
	Spock1	-2.10126	-4.29085	3.58311e-11
	Rnf212	-2.10113	-4.29044	1.11047e-08
	Tmem117	-2.09796	-4.28103	1.03378e-14
	Cda	-2.09778	-4.28049	6.72865e-16
	Adhfe1	-2.09687	-4.2778	4.18896e-11
	B3gnt6	-2.09659	-4.27698	2.76055e-25
	Atp8b5	-2.09575	-4.27448	6.81946e-07
	Lix1	-2.09412	-4.26967	4.54389e-09
	Fat3	-2.09372	-4.26847	1.21055e-07
	Abcc5	-2.09234	-4.26438	2.36802e-47
	Ccdc152	-2.08961	-4.25634	0.00101588
	Edil3	-2.08924	-4.25523	1.90211e-10
	Mapk10	-2.08667	-4.24766	1.13887e-11
	Il36b	-2.0859	-4.24539	0.00821289
	Zdhhc22	-2.08386	-4.23939	0.00655741
	Myoz2	-2.08127	-4.2318	0.0295675
	Rgs13	-2.08096	-4.23089	2.47734e-13
	Sncb	-2.08032	-4.22902	4.25929e-06
	Plpp7	-2.08022	-4.22872	3.38491e-05
	Slc27a2	-2.07994	-4.22789	1.62236e-23
	Ermap	-2.07925	-4.22587	6.66671e-05
	Mep1a	-2.07551	-4.21494	1.66676e-32
	Calb1	-2.07531	-4.21435	0.000228808
	Dpp10	-2.0746	-4.21228	2.91479e-05
	Gpr37l1	-2.07336	-4.20867	3.60492e-11
	Rgs6	-2.069	-4.19596	1.52411e-09
	Ism2	-2.06894	-4.19579	0.00156013
	Slc35f1	-2.06882	-4.19542	8.61667e-08
	Fbxo41	-2.06844	-4.19432	1.81209e-05
	Otc	-2.06796	-4.19293	9.22129e-07
	Pcsk5	-2.06625	-4.18796	1.15902e-22
	Grip2	-2.06577	-4.18657	3.50944e-06
	Frmpd4	-2.06527	-4.18512	0.0208672
	Scg3	-2.06309	-4.17881	9.36738e-17
	Zfp488	-2.06173	-4.17488	0.00667132
	Ccdc60	-2.0612	-4.17333	0.000173004
	Lonrf2	-2.05897	-4.16689	2.77252e-11
	Lhfpl4	-2.0585	-4.16553	2.72757e-07
	Sybu	-2.05843	-4.16534	2.5595e-15
	Optc	-2.05463	-4.15437	3.15287e-08
	Nxph3	-2.05297	-4.14959	6.26519e-09
	Cabcoco1	-2.0528	-4.1491	1.7435e-12
	Sh2d6	-2.05205	-4.14695	3.30368e-28
	Ugt1a1	-2.0499	-4.14076	1.52611e-11
	Grm7	-2.04624	-4.13029	0.000654136
	Rbfox3	-2.04343	-4.12224	7.85126e-05
	Kcna5	-2.04303	-4.12109	6.94854e-06
	Fmo2	-2.04237	-4.11921	9.26728e-13
	Fez1	-2.04237	-4.11921	1.87807e-12
	Fam217a	-2.04094	-4.11514	8.72566e-05
	Kcnc2	-2.04068	-4.11439	0.00021201
	Kcnk3	-2.0402	-4.11302	1.26884e-17
	Trpm3	-2.03805	-4.10689	4.35494e-06
	Lingo1	-2.03602	-4.10112	0.00173715
	Dcx	-2.03554	-4.09975	0.0347119
	Ugt2b5	-2.03357	-4.09416	1.57445e-19
	Trim80	-2.03279	-4.09195	0.00579038
	Gm11627	-2.03251	-4.09115	5.30686e-07
	Tex15	-2.03185	-4.08928	1.24663e-06
	Pcp4l1	-2.02982	-4.08354	1.13092e-14
	Fhod3	-2.02835	-4.07938	4.17681e-10
	Tlr5	-2.02726	-4.0763	2.60247e-29
	Nyap1	-2.02672	-4.07477	9.27189e-15
	Fcrls	-2.02669	-4.07468	4.66064e-06
	Phyhipl	-2.02473	-4.06916	0.00345466
	Syt1	-2.02095	-4.05852	2.12064e-23
	Tenm2	-2.02028	-4.05661	0.000425551
	Zfp354b	-2.01902	-4.05308	0.000424331
	Car4	-2.01659	-4.04625	1.19719e-26
	Hsd3b3	-2.01561	-4.04351	4.2034e-19
	Ppp2r2c	-2.01468	-4.04092	2.17589e-10
	Tmem116	-2.01436	-4.04002	3.81526e-06
	Pou3f3	-2.01159	-4.03227	5.51892e-08
	Sfxn3	-2.01111	-4.03093	1.20387e-37
	Slc25a34	-2.00826	-4.02295	3.6839e-13
	Crb2	-2.008	-4.02224	0.00574142
	Pnma8b	-2.0068	-4.0189	1.31943e-26
	Chrna3	-2.00661	-4.01836	2.18181e-11
	Srpx	-2.00574	-4.01593	4.54309e-09
	Ypel3	-2.00402	-4.01115	1.03765e-29
	Tcf23	-2.0032	-4.00889	9.20737e-10
	Tmod1	-2.00232	-4.00645	3.74456e-11
	Dlx1	-2.00114	-4.00315	4.05842e-06
	Cldn11	-2.00058	-4.00162	0.0149644
	Tmem171	-2.00025	-4.0007	7.77861e-27
	Dpep1	-2.00024	-4.00065	1.15753e-11
	Pcnx2	-1.99767	-3.99354	0.00586847
	Dpp6	-1.99757	-3.99326	9.73024e-11
	Lgi1	-1.99629	-3.98972	0.000915263
	Gm47881	-1.99518	-3.98667	0.000187244
	Klhl33	-1.99217	-3.97835	2.2246e-07
	Fbp1	-1.99175	-3.9772	1.31755e-06
	Slc7a14	-1.99141	-3.97625	1.05881e-15
	Hdac9	-1.99102	-3.97518	1.83422e-25
	Scn11a	-1.98893	-3.96941	1.67419e-06
	Trnp1	-1.98844	-3.96807	8.5524e-13
	Sptbn2	-1.98815	-3.96728	3.0129e-18
	Plin4	-1.98651	-3.96278	6.17543e-08
	Brsk2	-1.98381	-3.95536	1.51432e-07
	Phactr3	-1.98351	-3.95453	2.36408e-06
	Rab6b	-1.98325	-3.95384	2.65605e-28
	Adcy8	-1.98306	-3.95332	0.000270485
	Colec10	-1.98203	-3.95048	1.79522e-14
	Gm3854	-1.98101	-3.9477	0.0381239
	Sparcl1	-1.97926	-3.94291	3.92594e-12
	Tmem179	-1.97886	-3.94182	4.25131e-05
	Spock2	-1.97861	-3.94114	5.52621e-21
	Vsig2	-1.97815	-3.93987	2.29319e-17
	Gpt	-1.97697	-3.93666	9.95462e-17
	Guca2a	-1.97617	-3.93446	3.20624e-19
	Riiad1	-1.97446	-3.92982	0.00651742
	Mkx	-1.97425	-3.92923	4.26835e-15
	Srcin1	-1.9698	-3.91714	2.05873e-10
	Rims4	-1.96646	-3.90809	0.00080902
	Snap25	-1.9653	-3.90493	6.35085e-20
	Celf6	-1.96162	-3.89499	4.25728e-19
	Dlx2	-1.96134	-3.89423	0.00212192
	Sult1d1	-1.96134	-3.89422	4.59346e-31
	Msrb2	-1.96113	-3.89368	1.47508e-09
	Peli2	-1.96063	-3.89233	2.63012e-28
	Irs3	-1.95822	-3.88583	0.029618
	Car7	-1.95533	-3.87803	0.000575703
	Mroh8	-1.95473	-3.87643	0.00572703
	Klhl32	-1.95362	-3.87344	1.51727e-06
	Thrsp	-1.95259	-3.87068	0.0226848
	Cntnap4	-1.94999	-3.86373	0.00542553
	Cnksr2	-1.94769	-3.85757	1.18944e-05
	Ctnna3	-1.94613	-3.85339	2.30778e-05
	Srgap3	-1.94578	-3.85247	1.26588e-32
	Ccdc62	-1.94179	-3.84182	5.11382e-14
	Sugct	-1.94162	-3.84137	1.35037e-09
	Slc51a	-1.94151	-3.84107	1.50189e-07
	Ephb1	-1.94028	-3.83781	0.0435972
	Cat	-1.93865	-3.83346	1.69448e-47
	Gas2l2	-1.93843	-3.83289	0.00634021
	Krt222	-1.93746	-3.83031	4.52672e-17
	Ogn	-1.93742	-3.8302	4.69115e-10
	Cyp3a13	-1.93484	-3.82335	4.5321e-36
	A830018L16Rik	-1.93475	-3.82311	0.00322931
	Rtn1	-1.9339	-3.82086	4.53407e-26
	Ackr1	-1.9338	-3.8206	1.2148e-07
	Hsd17b14	-1.93221	-3.81639	2.69372e-11
	Dpyd	-1.93092	-3.81299	7.20635e-27
	Tppp	-1.93067	-3.81233	2.06867e-19
	Tlcd5	-1.92903	-3.80799	2.6923e-09
	Hs3st5	-1.92843	-3.80641	0.0467273
	Scn7a	-1.92802	-3.80532	6.29918e-18
	Arhgef9	-1.9275	-3.80395	4.89314e-12
	Olfml2a	-1.92723	-3.80324	1.25402e-13
	Vat1l	-1.92653	-3.80139	6.02154e-22
	Oplah	-1.92442	-3.79584	6.32739e-22
	Phox2b	-1.92303	-3.79217	2.20821e-12
	Foxp2	-1.92287	-3.79177	2.65442e-12
	Cntn1	-1.92243	-3.7906	1.3294e-13
	Wfdc1	-1.9224	-3.79054	4.45308e-11
	Rbp1	-1.92214	-3.78986	4.5639e-14
	Olfml1	-1.92208	-3.7897	1.82674e-07
	Nefl	-1.92191	-3.78923	8.07702e-07
	Fstl5	-1.92135	-3.78779	5.09905e-08
	Immp2l	-1.92064	-3.7859	1.79896e-09
	Rgs7bp	-1.91989	-3.78395	6.69965e-14
	Map7d2	-1.91917	-3.78207	5.98605e-06
	Limch1	-1.91913	-3.78195	1.40168e-11
	Tmem63c	-1.91798	-3.77892	2.15201e-07
	Zfp872	-1.9169	-3.77612	0.0353259
	Eef1a2	-1.91675	-3.77572	1.31968e-14
	Fgf13	-1.91645	-3.77494	5.49556e-15
	Cyp2d26	-1.9153	-3.77192	3.52306e-15
	Celf3	-1.91404	-3.76863	4.57798e-20
	Gm5485	-1.9117	-3.76251	7.61595e-23
	Agtr1a	-1.9104	-3.75914	1.12026e-08
	Rassf10	-1.90991	-3.75785	6.47511e-14
	Sspo	-1.90826	-3.75357	2.34325e-11
	Vsig8	-1.90782	-3.75242	0.0349552
	Stum	-1.90723	-3.75089	4.38294e-08
	Aatk	-1.90355	-3.74132	1.81353e-14
	Slc9a3	-1.9033	-3.74068	4.45903e-08
	Dcaf12l1	-1.90295	-3.73977	0.00184442
	Prkag3	-1.90188	-3.73701	0.019612
	Ccdc30	-1.89992	-3.73192	0.000131645
	Grik1	-1.89782	-3.7265	0.00719873
	Syn1	-1.89736	-3.72531	2.67331e-17
	Asic3	-1.89654	-3.72318	0.00284947
	Lpar4	-1.89547	-3.72044	0.000255872
	Nkain4	-1.89407	-3.71682	0.000245389
	Nsg2	-1.89296	-3.71396	2.92624e-17
	Fam167a	-1.89283	-3.71364	0.000511971
	Mpz	-1.89165	-3.71059	0.000112172
	Stmn2	-1.89096	-3.70881	6.54184e-19
	Negr1	-1.88973	-3.70567	2.02693e-07
	Nell1	-1.88934	-3.70466	1.20464e-08
	Elavl3	-1.88933	-3.70462	7.46831e-09
	Prkn	-1.88863	-3.70284	0.000616867
	Ddo	-1.8884	-3.70225	4.16704e-10
	Cnr1	-1.88656	-3.69752	3.32998e-13
	Npy2r	-1.88594	-3.69594	1.06644e-05
	Dgkb	-1.88584	-3.69568	8.87785e-07
	Tekt2	-1.88502	-3.69358	3.18963e-08
	Acot2	-1.88334	-3.68928	2.22328e-13
	Tsacc	-1.88318	-3.68887	0.000307571
	Macrod1	-1.88267	-3.68756	8.72863e-28
	Lrat	-1.88034	-3.68161	1.92294e-11
	Nrn1	-1.8803	-3.68151	3.62775e-06
	Tsc22d1	-1.87806	-3.67581	7.89881e-36
	Zfp532	-1.87714	-3.67345	4.36606e-29
	Podxl2	-1.87512	-3.66833	3.89079e-07
	Igdcc4	-1.87155	-3.65924	2.05529e-20
	Kirrel3	-1.86866	-3.65194	2.07287e-05
	Chrna5	-1.86666	-3.64688	0.000270863
	Creb3l3	-1.86635	-3.64609	9.59662e-07
	Cacnb2	-1.86577	-3.64462	1.7574e-11
	Snca	-1.86483	-3.64226	1.08754e-05
	Slc8a2	-1.86337	-3.63857	5.63028e-13
	Osr1	-1.86297	-3.63755	9.53313e-12
	Aqp8	-1.86274	-3.63698	1.224e-07
	Atp2b4	-1.86223	-3.6357	6.52837e-11
	Iqcg	-1.86158	-3.63405	1.33518e-05
	Slc24a2	-1.86124	-3.63319	0.00124638
	Anks1b	-1.86032	-3.63088	0.000396214
	P2rx2	-1.85867	-3.62673	1.55469e-12
	Nwd1	-1.85789	-3.62478	0.00178928
	Tmem130	-1.85778	-3.6245	2.84523e-07
	Syt15	-1.8577	-3.6243	5.68749e-10
	Tceal3	-1.85551	-3.61879	2.58457e-07
	Pyroxd2	-1.85395	-3.6149	1.75362e-15
	Fabp3	-1.85356	-3.6139	0.00487805
	Dpysl5	-1.85285	-3.61214	1.18237e-10
	Cfap65	-1.85247	-3.61118	9.14827e-05
	Cdk5r2	-1.85163	-3.60907	9.57093e-07
	Acsf2	-1.85117	-3.60793	8.15607e-25
	Cyp2j9	-1.85016	-3.6054	5.57813e-16
	Nap1l3	-1.84961	-3.60403	2.67053e-06
	Slc44a5	-1.84741	-3.59853	0.000519387
	Sox10	-1.8464	-3.59601	9.76971e-12
	Efna3	-1.84639	-3.59599	3.46106e-08
	Cngb1	-1.84549	-3.59374	0.00978443
	Tbx6	-1.84477	-3.59196	3.25648e-10
	Fhit	-1.84395	-3.58991	1.72486e-11
	Epha8	-1.84369	-3.58926	0.0202176
	Col8a2	-1.83945	-3.57874	4.7277e-05
	Cyb5r2	-1.83871	-3.57691	0.00420468
	Mypop	-1.83531	-3.56849	1.20194e-15
	Gstm3	-1.83374	-3.5646	8.52118e-15
	Gm11437	-1.83291	-3.56255	0.000449365
	Zfp811	-1.8322	-3.56079	1.17268e-09
	Anks6	-1.83201	-3.56033	1.59724e-18
	Myh11	-1.83161	-3.55934	5.56097e-08
	Cpe	-1.82873	-3.55225	2.1429e-15
	Chst11	-1.82792	-3.55025	1.03416e-20
	Ang	-1.82684	-3.54759	2.90293e-05
	Sh2d7	-1.82682	-3.54753	8.97892e-14
	Mgll	-1.82594	-3.54537	5.5941e-16
	Amy1	-1.82538	-3.54401	0.00549777
	Stc1	-1.82248	-3.53689	8.10708e-06
	Dmkn	-1.82207	-3.53588	9.48643e-08
	Prph	-1.82169	-3.53496	6.31842e-18
	Ces2g	-1.82167	-3.53489	1.06991e-21
	Gnao1	-1.82096	-3.53317	5.88156e-18
	Smad9	-1.81954	-3.52969	2.91479e-09
	Fam178b	-1.81938	-3.52929	0.0457657
	Syt4	-1.8185	-3.52713	5.24712e-12
	6330403K07Rik	-1.81717	-3.5239	8.98457e-08
	Slc2a4	-1.81573	-3.52039	4.1434e-07
	Pygm	-1.81301	-3.51374	4.32835e-10
	Prmt8	-1.81176	-3.51069	0.0265035
	Cldn8	-1.8111	-3.50911	4.35819e-12
	Aqp7	-1.8089	-3.50375	0.0368269
	Magix	-1.80827	-3.50221	0.0248731
	Enox1	-1.80771	-3.50085	6.26487e-08
	Olfm2	-1.80722	-3.49967	1.57732e-07
	Gm42517	-1.80653	-3.498	0.00455908
	Zfp454	-1.80651	-3.49796	6.3626e-05
	Rgs22	-1.80592	-3.49653	0.0423613
	Plekhg6	-1.80473	-3.49364	3.61629e-28
	Pde8b	-1.80429	-3.49256	8.75791e-18
	Gm45871	-1.80345	-3.49053	3.93008e-34
	Necab1	-1.80159	-3.48605	2.28017e-06
	Pcdh17	-1.80074	-3.48399	2.53179e-15
	C1qtnf9	-1.79971	-3.48151	1.06958e-06
	Mycbpap	-1.79961	-3.48125	6.34032e-11
	Slc6a15	-1.79847	-3.47851	3.68238e-05
	Cacng5	-1.79776	-3.4768	0.00561597
	Fndc5	-1.79553	-3.47143	8.76796e-11
	Zfp108	-1.79477	-3.4696	3.48522e-09
	Mro	-1.7924	-3.4639	2.07617e-06
	Entpd5	-1.79205	-3.46306	2.07681e-34
	Tmem132c	-1.79145	-3.46164	4.47577e-05
	Ldhb	-1.79142	-3.46156	2.92024e-12
	Mapre3	-1.79011	-3.45841	1.31932e-29
	Mpig6b	-1.78917	-3.45616	1.65958e-13
	Acvr1c	-1.78885	-3.45539	1.43559e-22
	Tgm7	-1.78875	-3.45515	0.000231444
	Ces2e	-1.7877	-3.45264	1.97659e-36
	Nell2	-1.78715	-3.45132	0.000196013
	Raver2	-1.7868	-3.45048	3.35552e-11
	Lrrc3	-1.78667	-3.45017	1.37588e-11
	Kcnb2	-1.78636	-3.44944	0.000343193
	Trdc	-1.78607	-3.44874	2.41134e-05
	Ssbp2	-1.78564	-3.44772	8.41914e-26
	Ttll13	-1.78539	-3.44713	0.00594491
	Bves	-1.78515	-3.44653	6.25767e-10
	Rnf112	-1.78485	-3.44583	7.96638e-07
	Rnase4	-1.78399	-3.44377	2.49192e-40
	Cdh4	-1.78313	-3.44173	0.000402552
	Cacna2d2	-1.78202	-3.43908	1.36765e-27
	Cidec	-1.78161	-3.43811	6.6139e-16
	Gpt2	-1.78021	-3.43475	1.83564e-24
	Ank	-1.77807	-3.42968	1.44527e-16
	Slc38a4	-1.7778	-3.42904	0.000351757
	Ccdc65	-1.77701	-3.42715	0.00394981
	Aoc3	-1.77578	-3.42424	2.99982e-09
	Fam222a	-1.77282	-3.4172	6.02802e-15
	Gabre	-1.77275	-3.41704	6.04344e-18
	Gm37711	-1.77128	-3.41358	0.000177941
	Reln	-1.76898	-3.40814	2.99224e-16
	Ddx43	-1.7687	-3.40747	8.08162e-14
	Hunk	-1.76853	-3.40706	1.50815e-19
	Tmem145	-1.76799	-3.40579	0.041599
	Dlg2	-1.76742	-3.40444	1.25397e-09
	Gria2	-1.76698	-3.40341	4.25919e-05
	Syt14	-1.76603	-3.40117	6.66567e-06
	Prelid3a	-1.76575	-3.4005	0.0386835
	Kndc1	-1.76561	-3.40018	0.00537498
	Reck	-1.76531	-3.39947	2.0967e-17
	Shank1	-1.76421	-3.39687	4.14352e-11
	Sgca	-1.76403	-3.39645	0.000156634
	Ccdc13	-1.76383	-3.39598	0.0172648
	Myom1	-1.76259	-3.39306	6.7172e-11
	Atp1a2	-1.76182	-3.39126	3.09865e-05
	Uchl1	-1.76179	-3.39118	2.25306e-15
	Sh3rf3	-1.76072	-3.38867	0.00854662
	Casq2	-1.76024	-3.38755	5.84604e-10
	Gpr149	-1.75987	-3.38667	0.0130611
	Lamc3	-1.75908	-3.38481	6.21099e-09
	Tafa5	-1.75888	-3.38434	2.99747e-13
	Tnn	-1.75856	-3.3836	0.0275169
	Ccdc106	-1.75826	-3.38291	0.000460773
	Gm10676	-1.75695	-3.37983	1.90234e-13
	Ppara	-1.75641	-3.37856	1.61617e-15
	Rem1	-1.7536	-3.372	1.18982e-06
	Rab9b	-1.75301	-3.37061	0.00141142
	Bche	-1.75294	-3.37045	4.83153e-26
	Rassf9	-1.7506	-3.36499	4.70075e-07
	Ank3	-1.74957	-3.36258	3.88392e-20
	Usp29	-1.74914	-3.36157	0.0422964
	Lin7b	-1.74853	-3.36015	0.00202959
	Rab3c	-1.74735	-3.3574	1.74891e-12
	Hnmt	-1.74651	-3.35546	1.79663e-06
	Slc8a1	-1.74606	-3.3544	1.81153e-21
	Dmpk	-1.74241	-3.34595	3.29461e-10
	Khk	-1.74055	-3.34162	2.68038e-30
	Pdlim3	-1.7405	-3.3415	2.65078e-10
	Tppp3	-1.7395	-3.3392	4.45789e-11
	Nrxn2	-1.73713	-3.3337	3.68196e-10
	Car2	-1.73624	-3.33166	2.38705e-23
	Mettl7b	-1.73464	-3.32796	1.00507e-19
	Abat	-1.73327	-3.3248	5.52592e-19
	Lrit3	-1.73259	-3.32324	0.0116434
	Nmur1	-1.73241	-3.32282	0.0213999
	Cd36	-1.73171	-3.3212	0.000388688
	Zik1	-1.7316	-3.32096	0.0025095
	Tspan18	-1.72862	-3.3141	1.17712e-10
	Cox7a1	-1.72852	-3.31387	1.87721e-11
	Adam33	-1.7284	-3.31359	6.08676e-08
	Gm37045	-1.7275	-3.31153	0.00365213
	Tspan2	-1.72661	-3.30949	6.36831e-11
	Cables1	-1.72639	-3.30899	6.87833e-30
	Ank1	-1.72543	-3.30679	1.06205e-08
	Cd300e	-1.725	-3.30579	1.17164e-06
	Hand2	-1.72498	-3.30576	2.90198e-21
	Cfap45	-1.72453	-3.30472	0.000105595
	Ecm2	-1.7224	-3.29986	0.00175169
	Ooep	-1.72197	-3.29886	0.00534342
	Scube2	-1.72169	-3.29822	9.0282e-05
	Prrt1	-1.72162	-3.29806	8.30683e-18
	Acad12	-1.71892	-3.2919	1.98294e-17
	Tbc1d24	-1.71655	-3.2865	3.61569e-30
	Gdap1	-1.71567	-3.28449	1.63922e-06
	Slc5a7	-1.71553	-3.28416	1.00468e-07
	Ston1	-1.71515	-3.28332	2.24431e-19
	Jakmip3	-1.71493	-3.2828	0.00622705
	Slc24a3	-1.71484	-3.2826	9.87173e-12
	Rhpn1	-1.71214	-3.27646	0.030529
	Oprl1	-1.71115	-3.27422	0.0270442
	Hoxd11	-1.71085	-3.27353	0.0014625
	Hsd17b2	-1.70983	-3.27123	2.04137e-24
	Tubb4a	-1.70815	-3.26741	3.07819e-15
	Gm43311	-1.70814	-3.2674	1.0639e-05
	Cib2	-1.70777	-3.26656	8.98795e-07
	Tmem150c	-1.70763	-3.26624	1.51432e-08
	Amt	-1.70691	-3.26461	3.10251e-19
	Rasgef1c	-1.70685	-3.26447	0.000891297
	Fam184b	-1.7068	-3.26436	0.003203
	Fam217b	-1.70568	-3.26183	3.87829e-16
	Spata6l	-1.70546	-3.26134	7.36328e-06
	Smim5	-1.70485	-3.25995	0.0460432
	Bex4	-1.70432	-3.25875	0.00695064
	Ffar3	-1.70385	-3.25769	4.49153e-05
	Kif1a	-1.70376	-3.2575	2.35679e-14
	Fbxl7	-1.70326	-3.25636	1.5395e-08
	Speg	-1.70296	-3.25569	3.47317e-12
	Dnajc6	-1.70081	-3.25084	4.30293e-09
	Frg2f1	-1.69898	-3.24672	2.94966e-08
	Hmcn2	-1.69833	-3.24525	1.27784e-09
	Isoc2a	-1.69759	-3.2436	1.13093e-19
	C130012C08Rik	-1.6974	-3.24315	0.00690687
	Myl9	-1.69694	-3.24212	2.55814e-08
	Slc22a17	-1.6968	-3.24182	1.13304e-09
	Tmem8b	-1.69497	-3.23771	8.91369e-16
	Cyp2c68	-1.69473	-3.23717	2.34286e-06
	Ina	-1.69325	-3.23385	1.58088e-05
	Chadl	-1.69063	-3.22798	3.24294e-06
	Actl6b	-1.69057	-3.22784	0.00654876
	Nrxn1	-1.69045	-3.22757	7.76636e-07
	Sh3bgr	-1.69035	-3.22734	8.30588e-09
	Eno3	-1.69012	-3.22684	7.79564e-16
	Hsbp1l1	-1.68932	-3.22505	5.10252e-09
	Gm37928	-1.68771	-3.22146	0.0407162
	Kcnk2	-1.6872	-3.22031	1.03857e-06
	Odf3l1	-1.68671	-3.21921	0.0262992
	Snhg11	-1.68654	-3.21885	8.25721e-16
	Sfxn4	-1.68652	-3.2188	2.96685e-07
	Meis1	-1.6846	-3.21452	6.86255e-12
	Adcyap1r1	-1.68174	-3.20814	1.17015e-08
	Pde1c	-1.68168	-3.20802	1.30479e-06
	Astn1	-1.68081	-3.20608	2.88185e-08
	Klhl30	-1.68024	-3.20481	0.00296504
	Radx	-1.68019	-3.2047	3.01295e-18
	Tpm2	-1.6798	-3.20383	1.86562e-09
	Prss12	-1.67942	-3.20298	0.0019346
	Carmil3	-1.67741	-3.19852	8.61287e-10
	Dact3	-1.6768	-3.19717	8.85459e-14
	Gabra3	-1.67611	-3.19565	1.82387e-08
	Tmem255b	-1.67567	-3.19468	0.000152353
	Bco2	-1.67566	-3.19466	1.11413e-18
	Spock3	-1.67536	-3.19398	7.45141e-06
	Kcnq3	-1.67475	-3.19263	1.35337e-06
	Cend1	-1.67347	-3.18982	3.87291e-11
	Cdh2	-1.67246	-3.18758	3.90826e-09
	Syt17	-1.66875	-3.17938	3.2954e-08
	Susd5	-1.66844	-3.1787	0.000504246
	Robo3	-1.66745	-3.17654	0.00773012
	Pgbd5	-1.66619	-3.17376	1.88494e-06
	Clec3b	-1.66568	-3.17262	5.233e-05
	Elavl4	-1.66506	-3.17128	1.26934e-09
	Per3	-1.66469	-3.17046	0.00185039
	Stac	-1.66359	-3.16805	0.000984813
	Mn1	-1.66279	-3.16628	9.81216e-09
	Maneal	-1.66249	-3.16563	0.00206812
	Gm45844	-1.66248	-3.1656	6.82168e-07
	Adcy1	-1.66246	-3.16555	0.00125513
	Tagln3	-1.66218	-3.16495	6.09564e-06
	Nkd2	-1.66204	-3.16463	2.86479e-09
	Slc6a17	-1.66147	-3.16339	4.10529e-07
	Fxyd1	-1.65881	-3.15755	2.13216e-09
	Prr5l	-1.65837	-3.15659	1.73991e-14
	Adgrg6	-1.65665	-3.15284	3.4219e-11
	Epb41l1	-1.656	-3.15141	1.91426e-33
	Abcg2	-1.65579	-3.15096	2.3254e-27
	Dgkg	-1.65571	-3.15078	2.70409e-09
	Tle2	-1.65501	-3.14925	1.38877e-25
	Iglon5	-1.6545	-3.14814	7.19654e-09
	Shd	-1.65347	-3.14589	0.0250549
	Prss23	-1.64981	-3.13792	6.75581e-09
	Ehhadh	-1.64863	-3.13536	7.13964e-30
	Skida1	-1.64856	-3.13519	5.21697e-11
	Castor2	-1.64799	-3.13396	4.47091e-16
	Lbh	-1.64709	-3.13202	2.87535e-25
	Tns4	-1.64607	-3.1298	2.2615e-22
	Art3	-1.64473	-3.1269	8.94306e-12
	Pou2f3	-1.64441	-3.12619	5.0021e-07
	Napb	-1.64414	-3.12561	4.6909e-15
	Svop	-1.64377	-3.12482	0.0229005
	Hoxd10	-1.6433	-3.1238	1.07104e-11
	Plp1	-1.6409	-3.11861	4.54801e-09
	Dbh	-1.6408	-3.11839	0.0353441
	Car1	-1.64053	-3.11781	2.20432e-24
	Egflam	-1.64006	-3.11678	6.23954e-11
	Pnck	-1.63971	-3.11603	1.55285e-06
	Elmod1	-1.63836	-3.11312	0.00106264
	Rftn2	-1.63794	-3.11221	2.36017e-12
	Matn4	-1.63764	-3.11157	0.00950451
	Asic2	-1.63554	-3.10703	9.39373e-05
	Begain	-1.6355	-3.10695	1.51604e-06
	Lgi4	-1.6332	-3.10201	3.77499e-06
	Cdh26	-1.63286	-3.10126	0.00988752
	Nr1i3	-1.6326	-3.10071	1.7582e-05
	Kcnj12	-1.63227	-3.1	0.000230935
	Galc	-1.63218	-3.0998	5.88126e-27
	Tgfb1i1	-1.63207	-3.09956	2.32211e-14
	Pcsk1n	-1.6318	-3.09899	2.36681e-13
	Foxj1	-1.63071	-3.09666	0.0492757
	Nt5e	-1.63033	-3.09584	6.73803e-16
	Slc27a6	-1.6294	-3.09385	0.00144222
	Fam163a	-1.62888	-3.09273	8.31675e-06
	Vit	-1.62879	-3.09254	0.0235419
	Ptprz1	-1.62827	-3.09141	1.12635e-05
	Spata17	-1.62754	-3.08986	0.000156006
	Ngfr	-1.62648	-3.08758	2.87458e-11
	Nptx1	-1.62635	-3.08731	3.68238e-05
	Apba2	-1.625	-3.08443	6.41523e-07
	Adgrb1	-1.62388	-3.08203	4.40673e-08
	Btnl9	-1.62356	-3.08135	1.76635e-05
	Cacnb4	-1.6222	-3.07845	4.57539e-09
	Kcnip4	-1.62183	-3.07766	0.0204219
	Zfhx4	-1.62112	-3.07614	1.27116e-11
	Kif5a	-1.62104	-3.07598	1.05884e-11
	Rad9b	-1.61989	-3.07351	1.67644e-06
	Grb14	-1.61931	-3.07228	1.36303e-09
	Calr3	-1.61925	-3.07215	0.0215109
	Aldh1a1	-1.61791	-3.06929	1.26867e-16
	Glp2r	-1.61712	-3.06763	1.43127e-14
	Syndig1	-1.61701	-3.06738	2.38018e-07
	Cldn10	-1.61676	-3.06686	0.0167686
	Adam23	-1.61516	-3.06346	1.22415e-19
	Nrsn1	-1.61514	-3.0634	1.45918e-05
	Stmnd1	-1.61379	-3.06054	0.0023376
	Gm44878	-1.6134	-3.05972	0.00595708
	Cacna2d3	-1.61292	-3.05869	2.64226e-05
	Stmn3	-1.61167	-3.05606	1.29823e-08
	Mapk8ip2	-1.61159	-3.05589	1.30481e-08
	Mmp16	-1.61147	-3.05564	0.00818138
	Gnai1	-1.61133	-3.05533	6.08237e-13
	Gm43075	-1.6109	-3.05442	0.0324997
	Tmem53	-1.61039	-3.05334	6.44994e-06
	Faim2	-1.6091	-3.05061	3.52718e-09
	Sox2	-1.60847	-3.04929	0.0184092
	Ntsr1	-1.60739	-3.047	0.0465685
	Ctnna2	-1.60483	-3.0416	1.20265e-06
	Ncam2	-1.60454	-3.04099	0.00167779
	Zfp618	-1.60237	-3.03642	9.01958e-11
	Fam184a	-1.60047	-3.03242	0.00155404
	Gap43	-1.6001	-3.03165	1.02425e-10
	Pdzrn3	-1.59958	-3.03055	8.61333e-16
	Elovl4	-1.59817	-3.02758	0.000464004
	Rbpms2	-1.59812	-3.02748	2.33836e-13
	Gpr173	-1.59738	-3.02593	0.00306695
	Hey2	-1.59719	-3.02554	3.90684e-06
	Klhl41	-1.59689	-3.0249	0.00643024
	Cux2	-1.59669	-3.02449	9.45739e-11
	Bmp8a	-1.59555	-3.0221	4.80045e-10
	Wscd1	-1.59378	-3.0184	0.000403651
	Tmeff2	-1.59216	-3.015	1.7582e-05
	Col17a1	-1.5914	-3.01342	0.0441119
	Osbp2	-1.59081	-3.01218	0.00319052
	Mpped2	-1.59062	-3.01178	0.000479344
	Lrrn2	-1.59046	-3.01145	1.03593e-06
	Ypel4	-1.5897	-3.00988	3.13299e-10
	Galr1	-1.58797	-3.00627	0.0144406
	Cldn5	-1.58696	-3.00416	7.86175e-08
	Kcnq2	-1.58689	-3.00402	1.22537e-08
	Fosl1	-1.5859	-3.00195	4.42643e-06
	Syngr3	-1.58388	-2.99775	2.87612e-07
	Scrn1	-1.58337	-2.99669	3.5876e-10
	Meis2	-1.5826	-2.99509	2.63709e-16
	Dclk3	-1.58133	-2.99246	3.8384e-10
	Coro6	-1.58082	-2.9914	4.72768e-06
	Tcp11	-1.58005	-2.9898	0.000388378
	Cyp27a1	-1.57892	-2.98745	5.79456e-15
	Unc13c	-1.57881	-2.98723	0.0305038
	Syt9	-1.57761	-2.98474	8.58346e-07
	Gm44220	-1.57643	-2.98231	1.47326e-06
	Ap3b2	-1.57425	-2.9778	1.30678e-07
	Nog	-1.57372	-2.97672	0.000306203
	Grem2	-1.57184	-2.97284	1.31803e-07
	Rusc2	-1.57074	-2.97057	1.23581e-17
	Tmem252	-1.57069	-2.97046	2.74488e-10
	Zfp677	-1.5675	-2.9639	8.39477e-10
	Dixdc1	-1.56742	-2.96374	8.2063e-18
	Fbxl16	-1.5666	-2.96207	1.2918e-10
	Add2	-1.564	-2.95673	7.45523e-05
	Tnxb	-1.56363	-2.95597	6.82377e-08
	Calcb	-1.56299	-2.95465	0.00613455
	Trarg1	-1.56067	-2.94991	0.00441049
	Tet1	-1.55933	-2.94716	6.60121e-05
	G0s2	-1.55879	-2.94607	0.00518289
	Tmem108	-1.55877	-2.94603	1.00916e-05
	Acsl6	-1.55834	-2.94515	1.87613e-07
	Zfp521	-1.5582	-2.94487	1.45911e-09
	Gjb4	-1.55742	-2.94327	0.0206105
	Pde6g	-1.5556	-2.93955	0.0146498
	Cadm3	-1.55472	-2.93776	1.3112e-16
	Gpr37	-1.55432	-2.93695	0.0118043
	Lingo4	-1.55395	-2.9362	0.0330812
	Apc2	-1.55361	-2.9355	3.11381e-07
	Gstm7	-1.55193	-2.93209	3.25353e-10
	Klrb1a	-1.55186	-2.93196	0.036512
	Rorc	-1.55119	-2.93059	1.33283e-16
	Psd2	-1.55063	-2.92944	0.00274667
	Lrrc75b	-1.55016	-2.92849	4.83194e-09
	Mapk4	-1.54941	-2.92697	0.000702771
	Rxrg	-1.54781	-2.92373	0.0389432
	Rfx2	-1.54664	-2.92136	1.73419e-09
	Sv2a	-1.54567	-2.91939	9.51213e-10
	Dclk1	-1.54522	-2.91848	1.87935e-22
	Coro2b	-1.54508	-2.91819	2.02151e-12
	Akap6	-1.5446	-2.91723	1.47948e-08
	Wasf3	-1.54356	-2.91514	5.98937e-11
	Npnt	-1.54286	-2.91372	7.94549e-08
	Plagl1	-1.54154	-2.91105	1.68904e-12
	Ntrk3	-1.54072	-2.9094	3.20749e-05
	Hpse2	-1.54004	-2.90802	4.2482e-06
	Carns1	-1.5394	-2.90673	4.46372e-12
	Jph2	-1.53776	-2.90343	1.32181e-06
	Oxtr	-1.53563	-2.89915	0.0103194
	Acer1	-1.53475	-2.89738	5.44831e-18
	Qpct	-1.53465	-2.89719	2.74753e-09
	Pls3	-1.53435	-2.89658	1.78911e-23
	Jph3	-1.53049	-2.88883	0.000513195
	Npy1r	-1.53044	-2.88873	0.000894322
	Zfp467	-1.52971	-2.88729	2.0701e-22
	Mmp15	-1.52835	-2.88455	5.5867e-23
	Atcay	-1.52653	-2.88091	6.02519e-05
	Mturn	-1.5259	-2.87967	3.48284e-14
	Mylk	-1.52517	-2.87821	2.1569e-11
	P3h2	-1.5249	-2.87768	4.6287e-13
	Tmod2	-1.52464	-2.87714	1.14705e-15
	Cyp2c65	-1.52412	-2.8761	1.13553e-23
	Dlgap3	-1.52245	-2.87278	0.000200809
	Cry2	-1.52188	-2.87166	2.01143e-16
	Htr3b	-1.52151	-2.87092	0.00925173
	Dnah5	-1.52086	-2.86963	0.00516306
	Slc26a3	-1.52077	-2.86944	6.97775e-12
	Npas4	-1.52	-2.86791	4.1071e-05
	Ndrg4	-1.51997	-2.86784	2.37348e-13
	Runx1t1	-1.51983	-2.86758	3.35918e-07
	Ank2	-1.51965	-2.86722	7.46419e-13
	Pex5l	-1.51926	-2.86644	0.00112875
	Mmrn1	-1.5186	-2.86514	1.49382e-08
	C1ql1	-1.51859	-2.86511	0.00105102
	Srrm4	-1.51849	-2.86491	0.0040221
	Chd5	-1.51695	-2.86184	4.35023e-06
	Atg16l2	-1.51684	-2.86165	2.93686e-23
	Frs3	-1.51634	-2.86064	4.08041e-12
	Sema3a	-1.51593	-2.85983	5.98703e-10
	Myo18b	-1.51583	-2.85963	7.3723e-06
	Trpc4	-1.51514	-2.85826	7.56769e-05
	Itgb1bp2	-1.51249	-2.85302	0.0427071
	Cavin2	-1.5103	-2.84869	8.43065e-12
	Gria4	-1.51021	-2.84852	3.67373e-06
	Lims2	-1.50984	-2.84779	9.39811e-10
	Fgd1	-1.50952	-2.84716	9.42635e-11
	Snap91	-1.50881	-2.84575	1.18773e-07
	Hcrtr1	-1.50795	-2.84405	9.05659e-05
	Rragd	-1.50766	-2.84349	1.21323e-09
	Psd	-1.50744	-2.84306	2.36895e-11
	Kifc2	-1.5065	-2.84121	4.24745e-18
	Tmod4	-1.50626	-2.84073	0.00634021
	Adrb3	-1.50535	-2.83894	0.0129398
	Grik4	-1.50481	-2.83787	0.0268158
	Nkx6-3	-1.50324	-2.83478	0.0233846
	Cndp1	-1.50301	-2.83434	0.0321394
	Gm47905	-1.50241	-2.83316	0.00339048
	Gng8	-1.50108	-2.83054	0.00671102
	Pmm1	-1.50031	-2.82903	7.96478e-30
	Gm33167	-1.50008	-2.82858	0.00328211
	Ankrd63	-1.49975	-2.82794	0.000971916
	Adh1	-1.49865	-2.82578	4.42815e-15
	Tram1l1	-1.49766	-2.82384	0.00123879
	Ppp1r3c	-1.49752	-2.82356	1.74707e-08
	Ptgis	-1.49737	-2.82327	2.01583e-07
	Eda	-1.49714	-2.82282	0.00073399
	Aldob	-1.49673	-2.82203	4.49454e-09
	Guca1b	-1.49657	-2.82171	9.85869e-05
	Smarcd3	-1.49583	-2.82027	5.48771e-09
	Syn2	-1.49555	-2.81972	2.06521e-09
	Itih5	-1.49532	-2.81926	3.61921e-21
	Gm37397	-1.49525	-2.81913	0.000105332
	Atp2b1	-1.49516	-2.81895	2.55378e-22
	Atp6v0e2	-1.49487	-2.8184	2.1458e-19
	Rnase1	-1.49462	-2.8179	0.0121047
	Arl4d	-1.49337	-2.81546	5.92452e-07
	Sgip1	-1.49329	-2.81529	1.65842e-06
	Lmo4	-1.49276	-2.81427	1.52996e-31
	Kcnb1	-1.4922	-2.81317	5.04125e-06
	Pcdh9	-1.49085	-2.81055	0.00419916
	Slc2a12	-1.4908	-2.81044	0.00142059
	Zfp286	-1.49025	-2.80938	0.00232905
	Cacna1c	-1.49007	-2.80903	3.04748e-07
	Tinag	-1.48918	-2.80728	3.19207e-21
	Gm14443	-1.48917	-2.80728	0.00427271
	Cpa6	-1.48744	-2.80392	7.99293e-05
	Farp2	-1.4862	-2.80149	8.77142e-20
	Slc16a7	-1.48574	-2.80062	1.7084e-11
	Cage1	-1.48439	-2.79798	7.60761e-05
	Col4a3	-1.4838	-2.79684	0.000191445
	Lmod1	-1.48366	-2.79656	2.6032e-08
	Adcy5	-1.48346	-2.79619	4.26369e-11
	Scg2	-1.4832	-2.79568	2.85409e-16
	Gstt1	-1.48241	-2.79415	1.1419e-14
	Tex38	-1.48102	-2.79146	0.0494775
	Zfp365	-1.47912	-2.78778	0.000124567
	Igsf21	-1.47895	-2.78745	0.00111118
	Plcl1	-1.47869	-2.78695	1.04943e-08
	Lrrc51	-1.47858	-2.78675	3.67076e-10
	Eno2	-1.47825	-2.7861	3.46798e-10
	Tmc7	-1.47806	-2.78575	9.69411e-19
	Fat4	-1.47729	-2.78425	3.66429e-12
	Rec8	-1.4768	-2.7833	0.00015212
	Zfp536	-1.47539	-2.78059	1.62849e-05
	Wfikkn2	-1.47519	-2.78021	0.0003693
	Calcoco1	-1.47428	-2.77846	3.88569e-27
	Ebf4	-1.47378	-2.77749	6.76218e-06
	Gstk1	-1.47354	-2.77702	6.40196e-16
	Cnksr3	-1.47305	-2.77609	9.06237e-27
	Efhc1	-1.47257	-2.77515	2.97227e-05
	Ryr2	-1.47158	-2.77326	5.28595e-08
	Syne1	-1.47125	-2.77262	2.30651e-20
	Cspg4b	-1.47112	-2.77238	0.00326918
	P2rx3	-1.47064	-2.77145	0.00558817
	Ccdc107	-1.46967	-2.76958	1.47786e-19
	Sntg2	-1.46757	-2.76555	1.79455e-08
	C1qtnf4	-1.46567	-2.76191	0.00111087
	Foxc2	-1.46563	-2.76183	0.0156368
	Ptn	-1.46555	-2.76168	8.34139e-13
	Aqp11	-1.4629	-2.75662	3.46509e-21
	Gab1	-1.46253	-2.75591	5.11291e-25
	Hdac5	-1.46125	-2.75347	1.08351e-26
	Nr1d2	-1.4607	-2.75242	2.69903e-06
	Chrdl1	-1.45949	-2.75011	3.76446e-08
	Inka2	-1.45924	-2.74963	2.89199e-08
	Tmem38a	-1.45776	-2.74681	1.90041e-16
	D430019H16Rik	-1.45733	-2.746	5.3592e-07
	Eml5	-1.45704	-2.74545	2.11065e-10
	Zfp551	-1.45624	-2.74393	0.000546628
	Tspan3	-1.45513	-2.74181	2.99939e-24
	Gpr85	-1.45511	-2.74177	3.2077e-05
	Hand1	-1.45347	-2.73865	1.84571e-06
	Ces1f	-1.45339	-2.73851	3.74999e-16
	Gal	-1.45164	-2.73519	0.0044388
	Smim36	-1.45155	-2.73501	0.0357215
	Ahrr	-1.45122	-2.73439	0.000238815
	Lrrn1	-1.45105	-2.73407	0.0217876
	F13a1	-1.45096	-2.7339	0.000249813
	Tafa1	-1.45086	-2.73372	0.0063541
	Clip3	-1.45058	-2.73319	9.57544e-13
	Phyh	-1.44871	-2.72965	1.68941e-30
	Sema6a	-1.44654	-2.72554	1.13697e-23
	Ttc21a	-1.44591	-2.72434	0.00106953
	Fth1	-1.44529	-2.72317	2.10491e-25
	Ifi208	-1.44505	-2.72272	0.0485373
	Txnip	-1.44485	-2.72235	7.39311e-34
	Klhl4	-1.44442	-2.72153	1.08122e-05
	Rgs20	-1.44391	-2.72056	0.0139457
	Clec14a	-1.44383	-2.72043	7.22736e-11
	Peg3	-1.44343	-2.71967	4.1376e-07
	Lyzl4	-1.44158	-2.71618	0.0284143
	Acsbg3	-1.44143	-2.7159	0.00492764
	Ccdc184	-1.44126	-2.71559	0.00522706
	Nalf1	-1.44096	-2.71501	0.00127354
	Mcoln1	-1.44081	-2.71474	1.28414e-24
	Mmp24	-1.44004	-2.71328	0.0248855
	Abi3bp	-1.43982	-2.71286	2.49862e-08
	Ppargc1a	-1.43897	-2.71127	8.20625e-17
	Slc8a3	-1.4384	-2.7102	0.00021768
	Unc79	-1.43824	-2.7099	0.00147671
	Gstm1	-1.43757	-2.70864	2.69575e-19
	Pitpnm3	-1.43749	-2.70848	1.25425e-12
	Gfra2	-1.437	-2.70756	3.93066e-12
	Garnl3	-1.43674	-2.70708	8.2197e-08
	Sprn	-1.43592	-2.70555	0.00046848
	Ksr2	-1.43475	-2.70335	2.5516e-06
	Btbd11	-1.43281	-2.69973	9.91264e-06
	Gabbr2	-1.43249	-2.69912	0.0191712
	Peg12	-1.43185	-2.69793	0.0203068
	Moxd1	-1.43132	-2.69694	0.0284544
	Stx1b	-1.43014	-2.69473	2.85566e-08
	Cyp4f13	-1.42994	-2.69435	1.31204e-18
	Gprin2	-1.42903	-2.69265	0.0414647
	Grik2	-1.42853	-2.69172	0.00107211
	Papss2	-1.42837	-2.69142	1.06101e-15
	Nalf2	-1.4282	-2.6911	0.0354773
	Caskin1	-1.42786	-2.69048	3.15871e-10
	D130043K22Rik	-1.42699	-2.68885	9.59968e-13
	Rarres1	-1.42669	-2.68829	0.000752521
	Cbr1	-1.42658	-2.68809	2.05631e-23
	Ryr3	-1.42537	-2.68584	2.68783e-06
	Kcnu1	-1.42479	-2.68476	0.0311436
	Mier3	-1.42467	-2.68454	3.0813e-18
	Cobl	-1.42416	-2.68358	8.33043e-14
	Gabrg3	-1.42414	-2.68354	0.0132634
	Galnt16	-1.42379	-2.6829	2.59721e-05
	Gpam	-1.42371	-2.68275	1.468e-16
	Chn1	-1.42239	-2.6803	5.56097e-08
	Ppp1r14a	-1.42176	-2.67913	4.33751e-11
	Syn3	-1.42142	-2.67849	0.00229277
	Galm	-1.42134	-2.67834	1.23896e-28
	Ahcyl2	-1.42082	-2.67737	3.3979e-20
	Alox5	-1.41899	-2.67399	1.03466e-07
	Por	-1.41892	-2.67385	2.01108e-33
	Mtss2	-1.41877	-2.67358	7.90735e-10
	Hsd17b4	-1.41797	-2.67209	3.81159e-27
	Zbtb20	-1.41795	-2.67205	4.47325e-21
	Tceal1	-1.41792	-2.672	9.15008e-06
	Sec31b	-1.41682	-2.66997	8.28027e-07
	Prkg1	-1.41651	-2.66939	9.00767e-10
	Kctd15	-1.41586	-2.6682	1.54395e-09
	Gmpr	-1.41474	-2.66612	1.47273e-09
	Sgce	-1.41439	-2.66547	4.71195e-13
	Kcng2	-1.41429	-2.66529	0.0415177
	Reep6	-1.41394	-2.66464	2.10995e-14
	Gm44509	-1.41277	-2.66248	1.47471e-07
	Cmbl	-1.41271	-2.66238	1.19195e-30
	Snrk	-1.41135	-2.65986	6.75846e-24
	Htr3a	-1.41052	-2.65833	6.14585e-11
	Gm7694	-1.41018	-2.6577	5.7487e-30
	Chat	-1.4097	-2.65681	0.0065411
	Syt6	-1.4096	-2.65664	9.51761e-07
	Slc17a1	-1.40927	-2.65603	2.3155e-07
	Frrs1l	-1.40904	-2.6556	0.0219543
	Pmp22	-1.40808	-2.65383	1.96786e-27
	Osr2	-1.40751	-2.65279	0.0166842
	Col28a1	-1.40692	-2.65171	6.80838e-07
	Btnl1	-1.40658	-2.65109	1.44527e-16
	Klhl13	-1.40575	-2.64955	6.17536e-06
	Stk32a	-1.40567	-2.64941	9.82485e-06
	Mest	-1.40469	-2.64761	1.40712e-06
	H2bc4	-1.40404	-2.64641	2.03571e-24
	Ugdh	-1.40306	-2.64462	6.70892e-23
	Fgl1	-1.40212	-2.6429	3.98304e-05
	Ppp2r2b	-1.40055	-2.64003	5.086e-05
	Oprd1	-1.39961	-2.6383	0.0184916
	Chrnb2	-1.39945	-2.63801	1.63095e-09
	Sema3g	-1.39683	-2.63323	1.17131e-10
	Slc10a2	-1.39612	-2.63192	0.000713582
	Prelp	-1.39598	-2.63166	1.58098e-07
	Fsd1	-1.39397	-2.62801	0.034635
	9030607J07Rik	-1.38952	-2.61992	1.31828e-07
	Pclo	-1.38777	-2.61673	4.09696e-05
	Slc25a42	-1.38775	-2.6167	1.14976e-21
	Cadps	-1.38693	-2.61522	3.62657e-06
	Pcbp3	-1.38687	-2.61511	4.12282e-11
	Dmtn	-1.38437	-2.61059	1.90155e-07
	Cachd1	-1.38429	-2.61044	1.26291e-27
	Kcnh2	-1.38305	-2.6082	9.00767e-10
	Dnm3	-1.38299	-2.60808	8.99301e-08
	Sprr2a1	-1.38268	-2.60753	2.53891e-08
	Acta2	-1.38224	-2.60673	4.60747e-07
	Pcdh10	-1.38062	-2.60381	0.0112288
	Tnfrsf19	-1.38002	-2.60272	4.29857e-06
	Mapk8ip1	-1.37753	-2.59824	1.4085e-12
	Adh5	-1.37735	-2.59792	1.06806e-22
	Pcsk4	-1.37564	-2.59483	5.30686e-07
	Scel	-1.37478	-2.59329	0.00178002
	Enpp5	-1.37455	-2.59287	4.15977e-30
	Nek10	-1.37425	-2.59232	0.0153731
	Acaa2	-1.37415	-2.59216	9.97599e-23
	D630023O14Rik	-1.37405	-2.59198	0.00634013
	Upb1	-1.37402	-2.59192	0.0076045
	Gm37985	-1.37276	-2.58965	0.0245772
	Irag1	-1.37186	-2.58803	2.31382e-10
	Shisa2	-1.37184	-2.58801	2.42902e-19
	Pnpo	-1.37176	-2.58785	2.30215e-20
	Hspb6	-1.37136	-2.58714	3.70729e-10
	Ccdc146	-1.37115	-2.58677	0.0254659
	Rasd2	-1.37053	-2.58566	2.0411e-10
	Dner	-1.3698	-2.58435	3.12533e-05
	Shpk	-1.36907	-2.58304	1.03831e-17
	Gm47205	-1.36847	-2.58197	2.50246e-09
	Madcam1	-1.3671	-2.57951	1.35046e-05
	Rnf167	-1.36642	-2.57829	1.57136e-30
	Nos1	-1.3655	-2.57666	7.64733e-12
	Acad10	-1.36502	-2.57579	7.25532e-18
	Rsph9	-1.36495	-2.57567	0.000659349
	Tub	-1.36462	-2.57508	0.000222655
	Pde8a	-1.36373	-2.5735	5.46552e-25
	Tns1	-1.36217	-2.57071	3.18393e-07
	Islr	-1.36094	-2.56852	1.35681e-09
	Tbxa2r	-1.36055	-2.56783	0.000314033
	Exoc3l2	-1.35989	-2.56666	8.82127e-09
	Srrm3	-1.35929	-2.56558	0.00979825
	Hoxd9	-1.35929	-2.56558	7.03609e-13
	Cacna1a	-1.35875	-2.56462	6.21905e-13
	Nefm	-1.35696	-2.56144	7.72929e-06
	Sostdc1	-1.35631	-2.56029	0.00261256
	Vldlr	-1.35611	-2.55995	2.65352e-12
	Sema3d	-1.35579	-2.55937	3.17329e-05
	Acot6	-1.35544	-2.55875	3.62552e-08
	mt-Co1	-1.35393	-2.55608	1.54144e-24
	Wnt6	-1.35338	-2.55511	0.000400509
	Ppp1r1a	-1.35205	-2.55275	3.66732e-07
	Zfp641	-1.35158	-2.55192	4.31439e-05
	Cracr2a	-1.35141	-2.55161	2.98875e-26
	Fxyd7	-1.35032	-2.54969	0.000558409
	Rasl2-9	-1.35021	-2.54949	0.0349399
	Wscd2	-1.34893	-2.54723	8.31309e-06
	1110051M20Rik	-1.34879	-2.54698	8.50752e-13
	Hsdl2	-1.34869	-2.54682	1.13908e-19
	Grik3	-1.34817	-2.5459	1.72389e-07
	Malrd1	-1.3481	-2.54577	0.000238612
	Ndst3	-1.34807	-2.54571	0.0140351
	Tmem202	-1.34714	-2.54408	0.00688729
	Aldh6a1	-1.34641	-2.54279	3.74456e-11
	Ankrd29	-1.34573	-2.54158	0.0139144
	Prkg2	-1.34538	-2.54097	5.05334e-12
	Ech1	-1.34531	-2.54084	1.47844e-20
	Pnma2	-1.34514	-2.54054	0.00939856
	Ophn1	-1.34464	-2.53967	1.83791e-17
	Rarb	-1.34453	-2.53947	1.07838e-05
	Npr1	-1.34329	-2.53729	3.35918e-09
	Pgm5	-1.34321	-2.53715	4.72065e-07
	Slc16a11	-1.34297	-2.53672	5.47046e-06
	Paqr5	-1.34232	-2.53559	1.15549e-24
	1810010H24Rik	-1.34156	-2.53425	3.00424e-05
	Sobp	-1.34092	-2.53312	6.02864e-09
	Syngr1	-1.34067	-2.53269	4.76982e-10
	Iqsec1	-1.34034	-2.53211	3.0848e-23
	Slc2a5	-1.33991	-2.53136	0.00106574
	Cldn34c1	-1.33991	-2.53135	0.00137035
	Sat2	-1.33884	-2.52948	1.01575e-06
	Vav3	-1.33796	-2.52794	2.60085e-13
	Rab4a	-1.33742	-2.527	3.99205e-24
	Hspb2	-1.33739	-2.52693	0.0133557
	Porcn	-1.33719	-2.52658	6.50604e-09
	Adtrp	-1.33661	-2.52557	1.42351e-21
	Gm43719	-1.33612	-2.52472	0.00250801
	Ppm1e	-1.33556	-2.52373	8.64181e-09
	Grik5	-1.33376	-2.52058	3.68532e-15
	Nlgn3	-1.33361	-2.52032	2.68197e-05
	Sptb	-1.33333	-2.51984	2.99784e-08
	Tex9	-1.33329	-2.51976	2.12862e-12
	Slc6a20a	-1.33299	-2.51925	0.0168363
	Enpp2	-1.33285	-2.51899	1.47948e-08
	Zkscan4	-1.33278	-2.51888	0.0251096
	Tcn2	-1.33267	-2.51869	2.81532e-16
	Ngf	-1.33205	-2.5176	0.00965751
	Frat2	-1.33187	-2.51728	5.47723e-15
	H1f2	-1.33106	-2.51587	1.12702e-14
	Nags	-1.3303	-2.51456	4.5586e-05
	Fbln7	-1.32944	-2.51305	3.21963e-05
	Adck5	-1.32821	-2.5109	1.35681e-17
	Cyp2s1	-1.32761	-2.50986	2.02435e-13
	Trgc2	-1.3271	-2.50899	7.46278e-05
	1810065E05Rik	-1.32613	-2.50729	6.07807e-10
	Gal3st2b	-1.32581	-2.50673	4.1193e-06
	Mfap4	-1.3256	-2.50637	0.000124673
	Dcst2	-1.32365	-2.50299	5.6571e-05
	Tgfb2	-1.32362	-2.50293	1.68082e-08
	Rab37	-1.32355	-2.50282	4.38466e-09
	Bnc2	-1.32297	-2.50181	0.00138747
	Slc25a27	-1.32292	-2.50171	1.36086e-10
	Chil6	-1.32166	-2.49953	0.0351639
	Lrfn3	-1.32126	-2.49885	2.5499e-16
	Rgcc	-1.32108	-2.49854	9.22399e-11
	Nek3	-1.31947	-2.49575	1.30857e-16
	Gm47233	-1.31915	-2.49519	3.85599e-14
	Gal3st1	-1.31876	-2.49452	7.91398e-18
	Shisa6	-1.31778	-2.49282	0.0171541
	Rnf208	-1.31745	-2.49225	5.04799e-06
	Aldh1a7	-1.31537	-2.48867	3.75024e-12
	Fam131b	-1.31462	-2.48736	0.00505774
	Rgs5	-1.31357	-2.48556	3.00561e-08
	Stard5	-1.31248	-2.48368	4.72707e-19
	Ntf3	-1.31235	-2.48346	2.19424e-05
	B3galt1	-1.31221	-2.48322	0.00158951
	Zfp30	-1.31218	-2.48316	0.000152348
	Erc2	-1.31174	-2.4824	0.00667132
	Cacna1e	-1.31136	-2.48175	1.07773e-07
	Ndn	-1.31007	-2.47953	2.36242e-07
	Tmc3	-1.30776	-2.47557	3.70917e-13
	Prxl2a	-1.30643	-2.47328	4.38294e-08
	Klhl3	-1.30587	-2.47232	8.30945e-06
	Zscan2	-1.30585	-2.4723	7.97517e-06
	Fam131a	-1.30531	-2.47136	1.16824e-05
	Esr1	-1.30387	-2.4689	0.000719968
	Mettl26	-1.30323	-2.46781	9.11159e-17
	Gcnt3	-1.30249	-2.46654	2.23923e-25
	Mill2	-1.30198	-2.46567	1.47227e-11
	Myom3	-1.30184	-2.46543	2.10915e-07
	Plxna4	-1.30042	-2.463	9.30405e-11
	Gucy1a1	-1.30036	-2.46291	9.63857e-10
	Eml1	-1.30024	-2.46269	1.27292e-08
	Bmp1	-1.30021	-2.46265	6.19216e-13
	Ldb2	-1.29815	-2.45914	1.23937e-08
	Smtn	-1.29784	-2.4586	3.09594e-11
	Epha7	-1.29655	-2.45641	1.66811e-05
	Cryab	-1.29647	-2.45628	1.89481e-08
	Sorcs1	-1.29299	-2.45035	0.00285817
	Megf10	-1.29274	-2.44993	0.00718468
	Trpc3	-1.29261	-2.4497	3.0383e-06
	Kcnt2	-1.292	-2.44867	0.00386649
	Mtcl1	-1.29199	-2.44865	2.39904e-10
	Hoxc4	-1.29168	-2.44813	0.0029486
	Mterf2	-1.29144	-2.44772	2.7409e-06
	mt-Nd5	-1.29046	-2.44607	9.6032e-13
	Gng4	-1.29002	-2.44531	2.20788e-09
	Ethe1	-1.28919	-2.44391	1.29927e-16
	Pcx	-1.28902	-2.44362	2.10888e-13
	Scml2	-1.28805	-2.44198	0.00367245
	Tmem255a	-1.28569	-2.43799	0.0446947
	Pxmp4	-1.28569	-2.43799	2.50607e-19
	Ebf3	-1.28488	-2.43661	3.81253e-05
	Syp	-1.28457	-2.43609	7.96905e-12
	Ptpru	-1.28445	-2.43589	1.0833e-07
	Hadh	-1.28437	-2.43576	9.37546e-22
	Gamt	-1.28356	-2.43439	0.000116193
	Arxes2	-1.28222	-2.43214	0.01027
	Klhl23	-1.28183	-2.43147	1.77892e-10
	Trmt9b	-1.28162	-2.43111	4.84868e-05
	Reep1	-1.28135	-2.43066	1.21492e-09
	Dscam	-1.28096	-2.43	0.00886087
	Slco2a1	-1.28091	-2.42993	3.09201e-15
	mt-Nd6	-1.27992	-2.42826	8.38748e-16
	Rgs9	-1.27899	-2.4267	8.44981e-06
	Fah	-1.27809	-2.42517	2.05033e-09
	Syna	-1.27692	-2.4232	3.17695e-06
	Zfp503	-1.27626	-2.42211	4.70828e-08
	Dgkh	-1.27618	-2.42197	1.87477e-21
	Vtn	-1.27471	-2.41949	0.0254544
	Synm	-1.2746	-2.41932	0.00675471
	Tgfbr3l	-1.27457	-2.41927	0.0156394
	Mertk	-1.27421	-2.41866	3.69479e-16
	Lipe	-1.27323	-2.41702	2.27282e-12
	Igf2bp1	-1.27263	-2.41602	5.34226e-10
	Arhgap44	-1.27212	-2.41516	1.43209e-05
	P4htm	-1.27109	-2.41343	0.000989819
	Fabp4	-1.27003	-2.41166	0.0314075
	AW551984	-1.2689	-2.40978	1.49615e-07
	Ndnf	-1.26879	-2.4096	0.00780179
	Enpp3	-1.26662	-2.40598	0.00025459
	Dnah7b	-1.26542	-2.40398	0.0139003
	Dtna	-1.26375	-2.40119	1.30678e-07
	Auts2	-1.26369	-2.40109	1.04547e-17
	Adamtsl1	-1.26363	-2.40099	5.50765e-05
	Sdk2	-1.26322	-2.4003	3.54215e-06
	Abcd2	-1.26295	-2.39986	0.0287758
	Popdc2	-1.26201	-2.39829	0.000693729
	Nynrin	-1.26165	-2.3977	9.86764e-10
	Abcb6	-1.26138	-2.39724	1.44618e-17
	Ablim3	-1.26122	-2.39699	4.13963e-07
	Gm1123	-1.26072	-2.39615	9.53157e-06
	Tslp	-1.26003	-2.39501	0.013046
	Abcb9	-1.25919	-2.39361	2.74349e-09
	Prcp	-1.25885	-2.39305	3.4888e-25
	Cryzl2	-1.25673	-2.38954	1.47625e-09
	Apba1	-1.25622	-2.38869	3.83286e-09
	Filip1	-1.25569	-2.38781	1.02394e-09
	Pm20d2	-1.25545	-2.38741	0.00838443
	Ntn1	-1.25498	-2.38664	4.15936e-09
	Cyp4f17	-1.25433	-2.38556	4.66693e-08
	Ugt1a7c	-1.25401	-2.38504	1.3904e-09
	Wnt5b	-1.25273	-2.38293	0.00019365
	Retsat	-1.25188	-2.38152	3.44879e-18
	Pink1	-1.25168	-2.38119	4.3697e-17
	Tymp	-1.25038	-2.37904	0.000945119
	Gria3	-1.2496	-2.37775	0.000253109
	Chrm4	-1.24952	-2.37762	0.00797957
	Col4a4	-1.24936	-2.37737	0.0181386
	Prrg3	-1.24899	-2.37675	1.08018e-05
	Cped1	-1.24872	-2.3763	3.66564e-11
	Fam78b	-1.2483	-2.37561	4.06479e-06
	Cdiptos	-1.24781	-2.3748	0.0156986
	Ptprn	-1.2466	-2.37282	2.89869e-10
	Ccdc92b	-1.2463	-2.37231	0.000122299
	Tmem44	-1.24598	-2.3718	2.71305e-06
	Usp35	-1.24556	-2.3711	1.37165e-11
	Sgk2	-1.24551	-2.37102	1.52096e-11
	Fign	-1.24537	-2.37079	0.010841
	Cxcl14	-1.24449	-2.36935	0.000109932
	Ptprs	-1.24344	-2.36762	3.722e-17
	Podn	-1.24275	-2.36649	3.9797e-09
	Wasf1	-1.24266	-2.36634	4.22251e-07
	Gabrb3	-1.24233	-2.36581	0.00106754
	Elmod3	-1.24025	-2.36239	1.09842e-20
	Tagln	-1.2398	-2.36167	1.34371e-05
	Marveld1	-1.23883	-2.36007	1.97015e-06
	Srsf12	-1.23755	-2.35798	0.0447398
	Gng7	-1.23752	-2.35793	0.00184249
	Clgn	-1.23689	-2.3569	0.00289447
	Thbs2	-1.23663	-2.35647	2.29233e-09
	Dlgap1	-1.23627	-2.35589	0.00138704
	Zscan18	-1.23598	-2.35541	0.019457
	Ctxn1	-1.23591	-2.3553	7.43033e-08
	Zfp354c	-1.2355	-2.35462	7.11078e-07
	Kank4	-1.23425	-2.3526	0.00878188
	Zfp651	-1.23324	-2.35094	1.51604e-06
	Gstm6	-1.23269	-2.35005	1.14476e-10
	Dusp10	-1.23248	-2.3497	1.00623e-17
	Mkrn3	-1.23232	-2.34944	0.0220575
	Cc2d2a	-1.2314	-2.34795	2.99217e-13
	Eomes	-1.23114	-2.34753	0.000238881
	Chrm3	-1.23098	-2.34726	0.000443526
	Stradb	-1.23059	-2.34664	1.311e-22
	Nexn	-1.23036	-2.34625	1.84283e-08
	Ccdc39	-1.23021	-2.346	0.000467419
	Cadm2	-1.22763	-2.34182	0.023226
	Impg2	-1.22761	-2.34179	0.00957663
	Fam171b	-1.22751	-2.34162	1.44601e-07
	Gbe1	-1.22601	-2.3392	2.87456e-17
	Reep2	-1.22583	-2.3389	2.4029e-05
	Hdac11	-1.22443	-2.33663	1.88607e-19
	Chrm2	-1.22443	-2.33663	2.99011e-07
	Tox2	-1.22412	-2.33612	1.05505e-06
	Enkur	-1.22371	-2.33546	0.0106201
	Ky	-1.22328	-2.33477	0.0426587
	Rab33a	-1.223	-2.33431	0.0363457
	Ltbp3	-1.2226	-2.33367	3.51085e-12
	1110032A03Rik	-1.22222	-2.33305	1.76824e-20
	Il15	-1.22201	-2.33272	4.87567e-16
	Astn2	-1.22153	-2.33194	0.00107984
	Nrbp2	-1.22112	-2.33128	8.20625e-17
	Grk4	-1.22064	-2.3305	0.00266057
	Dnhd1	-1.22032	-2.32999	0.00377847
	Opcml	-1.21985	-2.32922	5.45282e-05
	Igsf11	-1.21976	-2.32908	0.00115188
	Rfk	-1.21975	-2.32907	1.76788e-32
	Bex1	-1.21966	-2.32892	0.000963874
	Dzip1	-1.21903	-2.3279	2.38166e-10
	Slc27a1	-1.21862	-2.32724	3.3192e-11
	Cd7	-1.21845	-2.32697	0.00179123
	Steap3	-1.21776	-2.32585	4.76557e-17
	Plekha1	-1.21756	-2.32553	6.62865e-16
	Pisd	-1.21739	-2.32525	3.63601e-20
	Ttc7b	-1.21669	-2.32412	9.12875e-13
	Iftap	-1.21627	-2.32345	2.15217e-09
	Slc7a8	-1.21594	-2.32291	7.90761e-12
	Gdap1l1	-1.21504	-2.32147	0.00256747
	Mat2a	-1.21338	-2.3188	5.10718e-19
	Glyctk	-1.21329	-2.31866	1.7645e-06
	Acadm	-1.21272	-2.31775	3.95243e-27
	Ltc4s	-1.21161	-2.31597	0.00738698
	Pfn2	-1.21131	-2.31547	2.27978e-08
	Prima1	-1.21064	-2.3144	0.0228974
	Tcea3	-1.20793	-2.31006	8.8239e-14
	Chst8	-1.20775	-2.30978	0.000143865
	Foxd3	-1.20678	-2.30821	0.00411419
	Cpeb1	-1.20546	-2.30611	3.78362e-05
	Mpp1	-1.20298	-2.30214	1.98508e-29
	Dnajc28	-1.20265	-2.30161	1.9228e-08
	Kcnq4	-1.20228	-2.30102	1.17285e-05
	Etv1	-1.20108	-2.29912	3.44159e-12
	Asphd2	-1.20042	-2.29807	0.00987239
	Ttc28	-1.19905	-2.29589	6.10637e-10
	Kcnf1	-1.19847	-2.29495	2.92874e-07
	Ptpdc1	-1.19812	-2.2944	9.28012e-08
	Serpinc1	-1.19769	-2.29373	0.00268138
	Npr3	-1.19718	-2.29292	0.014655
	Sbsn	-1.19635	-2.29159	5.34573e-05
	Cuedc1	-1.19612	-2.29122	2.16666e-09
	Dnajb4	-1.19568	-2.29053	2.55149e-22
	Lrrc8e	-1.19463	-2.28887	3.80216e-15
	Sst	-1.19463	-2.28886	1.30039e-06
	Vdr	-1.19372	-2.28742	1.04528e-18
	Pirt	-1.19156	-2.28399	1.76335e-07
	Sh3bp5	-1.19006	-2.28163	3.14039e-19
	Mtarc1	-1.18924	-2.28032	0.0444259
	Kcnc1	-1.18843	-2.27905	0.00222876
	Tdrp	-1.18831	-2.27885	3.19054e-07
	Bcas3	-1.18794	-2.27828	1.9396e-21
	Kcnq5	-1.18763	-2.27777	0.000438379
	Acp6	-1.18761	-2.27774	4.36606e-29
	Npr2	-1.18714	-2.27701	1.00808e-10
	Nkd1	-1.1861	-2.27536	8.1278e-08
	Fam171a2	-1.18547	-2.27437	0.000233526
	Fgf7	-1.18533	-2.27415	0.000671756
	Fhl1	-1.1845	-2.27285	2.83788e-06
	Emcn	-1.18294	-2.27039	1.30979e-11
	Insyn1	-1.18217	-2.26918	0.00171096
	Epb41l4a	-1.1816	-2.26829	1.00863e-07
	Rnf32	-1.18155	-2.26821	3.81265e-09
	Capn12	-1.17977	-2.26541	0.0455028
	Jph4	-1.17837	-2.26321	1.63808e-05
	Med12l	-1.17799	-2.26262	2.6715e-05
	Bglap3	-1.17785	-2.26239	0.000199421
	Clybl	-1.17753	-2.26189	1.38614e-19
	Rims1	-1.17739	-2.26167	1.53865e-06
	Fbxl22	-1.1763	-2.25996	1.64295e-05
	Prickle2	-1.17599	-2.25947	3.64732e-08
	Klhdc7a	-1.17597	-2.25944	0.00514495
	Sphkap	-1.17518	-2.25821	0.00349683
	Gde1	-1.17503	-2.25798	3.2263e-20
	Stk10	-1.17403	-2.25642	6.88895e-13
	Aox1	-1.17379	-2.25604	3.24752e-05
	Scube3	-1.17174	-2.25283	0.000232377
	Slc22a1	-1.17153	-2.25251	1.82387e-11
	Meis3	-1.17042	-2.25077	8.70692e-12
	Bbs2	-1.17024	-2.25049	1.23848e-14
	Colgalt2	-1.16963	-2.24954	0.000625517
	Ttll1	-1.16944	-2.24925	4.0827e-10
	Sspn	-1.16915	-2.24879	7.68604e-08
	Rasgrp2	-1.16844	-2.24769	3.94227e-09
	Gnal	-1.16814	-2.24722	4.42254e-08
	Olfr78	-1.16802	-2.24704	0.000236436
	Maoa	-1.16798	-2.24696	2.12352e-14
	Pde4c	-1.16737	-2.24602	0.0191497
	mt-Nd4	-1.16718	-2.24572	1.31292e-16
	mt-Atp6	-1.16634	-2.24441	9.38012e-18
	Cytip	-1.16597	-2.24384	6.92617e-11
	C1qtnf7	-1.16584	-2.24364	0.00139246
	Ebf1	-1.16516	-2.24258	1.85318e-05
	Zmat1	-1.16406	-2.24088	4.54466e-08
	Arnt2	-1.1627	-2.23876	7.69976e-09
	Gramd1b	-1.1623	-2.23815	2.08499e-17
	Tmigd1	-1.16208	-2.2378	2.84254e-12
	Lmtk3	-1.16127	-2.23654	2.31503e-06
	Tbc1d16	-1.1611	-2.23627	1.66374e-09
	Upk1a	-1.16053	-2.23539	2.43462e-14
	Gfra4	-1.16047	-2.23531	0.00670405
	Galnt17	-1.15932	-2.23351	0.00268193
	Unc45b	-1.15844	-2.23215	0.000438548
	Tmem220	-1.15714	-2.23015	3.62118e-11
	ccdc198	-1.15706	-2.23002	0.0228855
	Zfr2	-1.15655	-2.22923	4.20381e-08
	Cacna1h	-1.1558	-2.22807	1.7294e-09
	Ppm1l	-1.15483	-2.22658	5.52096e-11
	Zfp14	-1.1528	-2.22345	6.96975e-11
	Pcyt1b	-1.15262	-2.22318	0.002603
	Hmgcll1	-1.15218	-2.22249	0.000181259
	Dhrs11	-1.15207	-2.22232	3.58361e-20
	Jam3	-1.15174	-2.22182	1.56554e-10
	Phox2a	-1.1516	-2.22159	0.000243959
	Adgrl1	-1.15041	-2.21978	9.61727e-10
	Tmem139	-1.15027	-2.21955	2.38369e-17
	Vwa8	-1.14922	-2.21794	2.85618e-20
	Klk1	-1.149	-2.2176	2.14953e-26
	Adgrd1	-1.14893	-2.21749	0.00823198
	Slc27a4	-1.14723	-2.21489	3.81759e-13
	Adamts8	-1.1472	-2.21483	6.83726e-06
	Prlr	-1.14675	-2.21414	0.00678633
	Gpc3	-1.14611	-2.21317	0.000156205
	Chst12	-1.14598	-2.21296	3.88755e-07
	Nhsl2	-1.1459	-2.21284	9.32123e-07
	Wdtc1	-1.14531	-2.21193	4.72917e-20
	Bhlhe41	-1.14361	-2.20933	0.0178103
	Rhobtb3	-1.14314	-2.20862	5.68272e-10
	Kbtbd11	-1.14298	-2.20837	4.68412e-16
	S100pbp	-1.14286	-2.20818	2.51529e-25
	Cdh6	-1.14253	-2.20768	0.000220524
	Cspg4	-1.14171	-2.20642	1.38819e-07
	Adam22	-1.14151	-2.20611	1.23034e-11
	Isx	-1.14062	-2.20475	6.54467e-16
	Zfp358	-1.14044	-2.20449	1.77703e-14
	Pak3	-1.14039	-2.20441	0.0180551
	Ccpg1	-1.14039	-2.2044	2.66919e-05
	Itga8	-1.14038	-2.2044	0.000785534
	Adk	-1.14035	-2.20434	1.66518e-22
	Ar	-1.14017	-2.20407	0.00042669
	Kit	-1.13984	-2.20357	9.64747e-16
	P2rx6	-1.13902	-2.20231	0.000267775
	Gba2	-1.13842	-2.2014	6.8454e-17
	Rtl6	-1.13762	-2.20017	1.80616e-07
	1700016H13Rik	-1.13757	-2.2001	0.0381251
	Ctxn3	-1.13749	-2.19998	0.00689884
	Fgfr3	-1.13748	-2.19997	2.59326e-09
	Neurl1a	-1.13747	-2.19994	2.5382e-05
	Slc10a6	-1.13737	-2.19979	0.034484
	Lrp3	-1.13718	-2.19951	8.2346e-06
	Wwox	-1.13716	-2.19948	8.62997e-14
	Zfp874b	-1.13712	-2.19942	1.48397e-09
	Mrgprf	-1.13687	-2.19904	2.90769e-06
	Klrd1	-1.13674	-2.19883	0.00378291
	Abcg4	-1.13605	-2.19778	0.000458736
	Hapln1	-1.13475	-2.1958	0.00205079
	Tmem151a	-1.13455	-2.1955	8.50762e-05
	Pnma8a	-1.13276	-2.19277	0.00200329
	Aldh2	-1.1327	-2.19269	1.78658e-25
	Adarb1	-1.13251	-2.1924	1.1114e-06
	Atl1	-1.13223	-2.19198	1.53255e-06
	Zkscan2	-1.13113	-2.1903	0.01628
	Fbln5	-1.13043	-2.18923	6.35126e-06
	Apbb1	-1.12989	-2.18842	3.90741e-06
	Sectm1b	-1.12935	-2.1876	2.68408e-12
	Tspyl5	-1.1284	-2.18616	0.0048912
	Slc16a1	-1.12804	-2.18562	1.69189e-14
	Pccb	-1.12753	-2.18484	6.12295e-23
	Maml2	-1.12731	-2.1845	2.11865e-08
	Bend5	-1.127	-2.18404	0.00677631
	Kctd17	-1.12686	-2.18383	1.3752e-14
	Vwf	-1.12685	-2.18381	5.23316e-10
	Matk	-1.12648	-2.18325	1.02052e-08
	Ror1	-1.12595	-2.18245	5.80975e-06
	Zfand2a	-1.12499	-2.18101	2.28685e-11
	Esrrg	-1.12472	-2.18059	0.00160235
	Arhgef25	-1.12393	-2.1794	1.6078e-08
	Adora2b	-1.12386	-2.17929	0.000559125
	Ghr	-1.1238	-2.1792	3.70712e-11
	Dpysl4	-1.12375	-2.17912	0.0206325
	Smad6	-1.12344	-2.17867	2.38901e-09
	Ablim2	-1.12257	-2.17735	5.17219e-07
	Slc17a5	-1.12248	-2.17721	2.00599e-20
	Tmem150a	-1.12226	-2.17688	6.1205e-10
	Pllp	-1.12205	-2.17656	1.2659e-13
	Asb2	-1.1219	-2.17634	1.58525e-07
	Tlcd3b	-1.12104	-2.17504	2.63896e-05
	Fam102a	-1.11947	-2.17266	4.09599e-14
	Ly6g6d	-1.11918	-2.17223	0.000274234
	Ago4	-1.11771	-2.17003	1.08565e-17
	Enho	-1.11615	-2.16768	0.000691709
	Bmerb1	-1.11613	-2.16765	0.0100824
	Arhgef19	-1.11495	-2.16588	2.56395e-11
	Rsad1	-1.11375	-2.16408	2.93464e-14
	Heyl	-1.1133	-2.1634	0.000552277
	mt-Co3	-1.11315	-2.16317	3.41602e-24
	Pfkm	-1.11248	-2.16217	6.60515e-11
	Creg2	-1.11236	-2.16198	0.0122898
	Ttbk1	-1.11187	-2.16125	0.00962231
	Nrgn	-1.1109	-2.1598	5.81956e-05
	Fjx1	-1.11069	-2.15948	0.0149041
	Abhd6	-1.11064	-2.15941	5.20141e-13
	Slc23a2	-1.1103	-2.15891	2.12297e-26
	mt-Atp8	-1.11	-2.15846	1.12857e-06
	Acss1	-1.10933	-2.15745	2.62754e-16
	Ttll7	-1.10928	-2.15738	5.33268e-09
	Cacna1d	-1.10903	-2.15701	1.00844e-06
	Synpo2	-1.10881	-2.15668	0.000233621
	Ptprb	-1.10879	-2.15665	1.18816e-10
	Abcc6	-1.10869	-2.1565	4.80917e-09
	Ifi27	-1.10839	-2.15604	3.99772e-06
	Arl3	-1.10836	-2.156	1.42599e-12
	Slitrk6	-1.10731	-2.15444	2.17549e-05
	Greb1l	-1.1073	-2.15442	1.99582e-05
	Epm2a	-1.10723	-2.15432	0.000434507
	Adprm	-1.10697	-2.15392	7.88052e-18
	Mfsd4b5	-1.10685	-2.15376	0.00166561
	Akr1c14	-1.10661	-2.15339	1.96397e-09
	Zfpm2	-1.1063	-2.15293	0.000458788
	Pde7b	-1.10616	-2.15273	1.61784e-06
	Eml6	-1.10596	-2.15242	2.48179e-06
	Mt3	-1.1058	-2.15219	0.0173054
	Cacna2d1	-1.10573	-2.15207	1.15223e-10
	Dync2li1	-1.1057	-2.15204	8.37302e-05
	Gstm2	-1.10382	-2.14924	3.4142e-14
	Col20a1	-1.1022	-2.14681	4.32486e-06
	Il17re	-1.10202	-2.14655	2.08922e-11
	Cep85l	-1.10195	-2.14644	2.00194e-07
	Snx32	-1.10182	-2.14625	2.12125e-05
	Mgmt	-1.09977	-2.14321	0.000486799
	Tent5b	-1.09975	-2.14317	0.00182385
	Msrb3	-1.09931	-2.14252	3.07328e-10
	Cyp4f14	-1.09799	-2.14056	1.64954e-13
	Sp4	-1.09761	-2.13999	2.59569e-08
	Espn	-1.09712	-2.13927	6.80214e-15
	Tek	-1.09653	-2.13839	8.78484e-08
	Cnn1	-1.09646	-2.1383	0.00100302
	Rgs9bp	-1.09538	-2.13669	0.0465124
	Wipf3	-1.09519	-2.13641	0.000101765
	Txlng	-1.09507	-2.13623	1.68099e-21
	Unc5c	-1.09464	-2.1356	0.0124086
	B3galnt1	-1.09425	-2.13502	3.55092e-08
	Itpkc	-1.0941	-2.1348	3.79582e-13
	Slc7a3	-1.09394	-2.13456	0.013334
	H2-Q1	-1.09372	-2.13424	1.11089e-07
	Ube2e2	-1.09331	-2.13363	1.19356e-13
	Map1lc3a	-1.09301	-2.13318	8.41502e-08
	Acsm3	-1.0924	-2.13228	1.03498e-05
	Celf4	-1.09236	-2.13222	1.62984e-07
	Tsga10	-1.09131	-2.13068	1.00859e-15
	Krt12	-1.09056	-2.12957	0.00272775
	Egr1	-1.08974	-2.12835	0.0388076
	Vsig10l	-1.08951	-2.12802	1.53672e-08
	Cth	-1.0887	-2.12682	2.60104e-15
	Fa2h	-1.08834	-2.12629	2.67454e-12
	AI854703	-1.08725	-2.12469	0.00336676
	Lrp12	-1.08608	-2.12296	6.3976e-15
	Mchr1	-1.08581	-2.12257	0.0112418
	Rdh5	-1.0855	-2.1221	3.69056e-05
	Cd163	-1.08548	-2.12208	0.00346913
	Bmp2	-1.08491	-2.12125	1.40285e-17
	Cyp4v3	-1.08445	-2.12056	0.000157679
	Bhlhb9	-1.084	-2.11991	5.90183e-06
	Cacng7	-1.08394	-2.11982	1.65201e-07
	Letm2	-1.08205	-2.11705	2.32091e-06
	Gng11	-1.08144	-2.11615	1.23927e-09
	Sv2c	-1.08138	-2.11605	4.03909e-05
	Pdzd4	-1.08095	-2.11543	1.30658e-11
	Ap1s3	-1.08086	-2.1153	7.59725e-16
	Kif5c	-1.08033	-2.11452	6.02039e-06
	Egf	-1.07859	-2.11197	0.000361107
	Zfp579	-1.07657	-2.10901	7.92568e-16
	Kcnj15	-1.07561	-2.10762	0.0310873
	Tmem47	-1.0749	-2.10657	4.10274e-08
	Slc22a5	-1.07378	-2.10494	1.40514e-18
	Galnt15	-1.07187	-2.10215	1.20787e-06
	Tsc22d3	-1.07166	-2.10186	1.16179e-05
	Gpm6a	-1.07137	-2.10143	0.000409196
	Dand5	-1.07123	-2.10122	0.000345129
	Dym	-1.07109	-2.10102	6.55385e-21
	Acyp2	-1.07089	-2.10073	1.36628e-07
	Ganc	-1.07081	-2.10062	6.24122e-15
	Mpst	-1.0688	-2.09768	2.72687e-11
	Fads6	-1.06853	-2.0973	0.00266767
	Fam110b	-1.0684	-2.0971	0.00101874
	Cbarp	-1.06765	-2.09602	5.38385e-06
	Kank2	-1.0673	-2.0955	2.30949e-12
	Syngap1	-1.06729	-2.09549	3.51871e-09
	Rab11fip4	-1.0668	-2.09478	3.11933e-10
	H2-Ke6	-1.06634	-2.09412	5.68586e-22
	Lrch2	-1.06626	-2.094	0.000150713
	Rnd2	-1.06475	-2.0918	2.23482e-09
	Kcnd3	-1.06438	-2.09128	2.10017e-05
	Grid2	-1.06315	-2.08949	0.00189534
	Aqp1	-1.06266	-2.08878	3.98124e-10
	Ptger3	-1.06231	-2.08827	0.00140489
	Tspear	-1.06228	-2.08823	0.027506
	Slco2b1	-1.06197	-2.08778	3.60181e-14
	Grip1	-1.06195	-2.08775	0.000300128
	Ovgp1	-1.06189	-2.08767	0.00744824
	Rai2	-1.06163	-2.08729	2.75578e-08
	Flna	-1.06151	-2.08711	1.7619e-05
	Gas6	-1.06036	-2.08546	8.13173e-14
	Rbpms	-1.06036	-2.08545	3.92592e-10
	Peg10	-1.05992	-2.08481	0.00193502
	Lamb3	-1.05977	-2.08459	2.63292e-09
	Itga11	-1.05937	-2.08402	0.000804208
	Map1b	-1.05929	-2.08391	1.57667e-08
	Arsk	-1.059	-2.08349	5.42043e-09
	Hcfc1r1	-1.05874	-2.08312	5.92568e-15
	Zfp354a	-1.05667	-2.08013	8.65154e-06
	Bckdha	-1.05664	-2.08009	5.66866e-09
	Slc39a4	-1.05649	-2.07987	2.22457e-15
	Map2k6	-1.05645	-2.0798	1.19454e-07
	Nrp2	-1.05463	-2.07718	1.04887e-13
	Ccdc173	-1.05412	-2.07644	0.0273563
	Bend4	-1.05259	-2.07425	0.00398673
	Plcd3	-1.05239	-2.07396	0.000127533
	4921507P07Rik	-1.05149	-2.07266	0.000270504
	Slitrk5	-1.05144	-2.07259	0.00790301
	Ano10	-1.05103	-2.072	6.46481e-23
	Rps6ka5	-1.05083	-2.07172	1.46807e-06
	Ahi1	-1.05004	-2.07058	1.68508e-07
	mt-Co2	-1.04981	-2.07026	3.352e-16
	Sfxn5	-1.04919	-2.06937	3.12785e-09
	Klhl24	-1.04857	-2.06849	2.50735e-15
	Ankrd24	-1.04818	-2.06792	1.27882e-08
	mt-Nd4l	-1.04773	-2.06728	2.35604e-11
	Slc36a4	-1.04772	-2.06726	2.54174e-19
	Rwdd3	-1.04693	-2.06613	0.000254975
[truncated: 19,805 more rows]

## Sheet: A. B. C. D. Venn Analysis Up
824 common elements in "0I_0U Up", "2I_0U Up", "5I_0U Up" and "10I_0U Up":	9 common elements in "0I_0U Up" and "10I_0U Up":	22 common elements in "0I_0U Up", "5I_0U Up" and "10I_0U Up":	9 common elements in "0I_0U Up" and "5I_0U Up":	56 common elements in "0I_0U Up", "2I_0U Up" and "5I_0U Up":	40 elements included exclusively in "0I_0U Up":	18 common elements in "0I_0U Up" and "2I_0U Up":	85 elements included exclusively in "2I_0U Up":	91 common elements in "2I_0U Up" and "5I_0U Up":	114 elements included exclusively in "5I_0U Up":	274 common elements in "5I_0U Up" and "10I_0U Up":	564 common elements in "2I_0U Up", "5I_0U Up" and "10I_0U Up":	1094 elements included exclusively in "10I_0U Up":	96 common elements in "2I_0U Up" and "10I_0U Up":	13 common elements in "0I_0U Up", "2I_0U Up" and "10I_0U Up":
1500009L16Rik	Hps3	Styx	Insl6	Tmprss4	Gabarapl2	Abhd8	Metrnl	Mep1b	Zfp53	Gcc2	Cdyl	0610010K14Rik	Ufc1	Hgh1
1700019D03Rik	Cxcr4	Slc35a3	Atp8a1	Eif6	Dennd4a	Slc30a1	Axl	Rph3al	Casd1	Naa25	Rab24	1810020O05Rik	Rad9a	Erh
1700066B19Rik	Nnmt	Pdgfc	Bmf	Pxdc1	Lipg	Lamtor5	Id2	Fgd3	Lypla1	Yars	Sqle	1810055G02Rik	Ppp1r14b	Ifitm2
1700066M21Rik	Gpr174	Adar	Pik3cg	Ptprh	Scyl3	Tma7	Il17rc	Efhd2	Atp10b	Cse1l	Recql	2810004N23Rik	Cdk2ap1	Rpl22l1
2210009P08Rik	Rab39	Snx11	Ppp1r16b	Sptssb	Rps19	Ets1	Ndufb6	Krt20	Lgals3bp	Tnip2	Hmgb2	3110082I17Rik	Tyms	Rnd1
5730507C01Rik	Aicda	Nfxl1	Ddx60	Fam102b	Nat8f4	Tmem266	Zbtb46	Smim15	Itpr3	Tfdp1	Cd276	9430015G10Rik	Orc6	Dok3
6430548M08Rik	Ighg3	Znfx1	Igkv9-124	Ccdc93	Rps14	Ddt	Bdkrb2	H2-K1	Ppp1r14d	Ddx21	Cmtr1	A630089N07Rik	Chchd6	Smpd5
A630001G21Rik	Ms4a1	Myo5a	Ighv1-34	Tor2a	Ppm1k	Sys1	Mrps34	Ankrd35	AA467197	Snx25	Mkrn2os	Abca1	Ifnar2	H2bc9
Aacs	Slpi	Stk38l	Igkv2-112	Oas1a	Gimap8	Cry1	Pltp	Elf3	Zfp710	Ints2	Galnt3	Abca13	Ppih	Rubcnl
AB124611		Atp7a		St6galnac6	Snn	Id3	Nr2f6	N4bp2l1	Wipf1	Clcn3	Knstrn	Abcb1b	Hspa8	Mmp3
Abcg1		Uprt		C5ar1	Fbxl15	Sct	Gfi1	Prr13	Iqgap2	P4hb	Nemp2	Abcc4	Glipr1	Treml2
Abcg3		Gm38244		Churc1	Rpl30	Gm43460	Zfp366	Renbp	Asah1	Tlcd4	P2ry6	Abce1	Spata5l1	Ighv7-4
Acap1		H2-T24		Vsir	Slc12a6	Zfp831	Tha1	Tm4sf20	Cap1	Cdc25b	Litaf	Abcf2	Rangrf	Ighv2-4
Acod1		B3gnt8		Ndufs5	Gm31024	Pdf	Crb3	Arhgap9	Mov10	Prpf4	Cep192	Ackr3	Nhp2
Acpp		Zfp971		Cyp2d34	Cd244a	Iglc1	Cdpf1	Jaml	Ttc22	Trim27	Hmbs	Acot9	Hnrnpa0
Adam8		Ranbp17		Cbr2	Clec2i	Ly6d	2310011J03Rik	Smox	Sorl1	Trmt6	Topbp1	Acsl5	Psmb3
Adamts4		Vmn2r97		Gimap3	Ripor2	Igkv15-103	Tmem158	Lsp1	Mfsd6	Sema6d	Lman1	Acta1	Stip1
Adcy7		Osm		Oas1g	H2-DMb2	Igkv4-80	Esrra	Ifi35	Serpinb1a	Taf4b	Smap2	Actl6a	Dph2
Adgre1		Mlf1		Hhip	Foxp3		Thbd	Rab3il1	Ncoa1	Stt3a	Mthfd1l	Ada	Nsmce1
Aif1		Gm10521		Saa3	Cd37		Tnfsfm13	Tstd3	Srgap1	Gsr	Chst4	Adam12	Xkr8
Ak4		Igkv8-21		Slc13a2	Cpxm1		Pip4k2a	Shisa5	Nlrp1b	Golt1b	Ruvbl2	Adam17	Tln2
Akna		Trbv17		Pkib	Glt28d2		Ppp4c	Mrc1	Tlr2	Tbc1d30	Acot11	Adamts9	Toe1
Akr1c18				Cfb	Cxcr5		Sertad1	Mmp2	Ifngr1	Aars	Aldh18a1	Adcy2	Pin1
Aldh1l1				Rtp4	C6		Mrps14	Ubtd1	Mocos	Sec23b	Atf3	Adcy4	Srsf2
Alpk1				Arhgap4	Cct6b		Timm22	Slc9a9	Apobec1	Nsd2	Chaf1b	Adgrf1	Itpripl1
Amz1				Plcb2	Rgs18		Ctu1	Kcnab2	Kazn	Hspa13	Nrap	Adgrl2	Emg1
Anln				Flt3	Ighm		Praf2	Ccrl2	Ssbp3	Scpep1	Thoc6	Adm2	Cyp20a1
Aoah				Rdh1	H2-Ob		Tmem176b	Nlrp9b	D5Ertd579e	Lrwd1	Pim1	Adpgk	Sec13
Apaf1				Mal	Ccr6		Foxred1	Arrb2	B4galt1	Stat3	Ephb3	Adssl1	Cmtm7
Apbb1ip				Npl	Cd79b		Aste1	Gale	Mgat4c	Ddx11	Mx1	Aen	Kdelr3
Apex1				Itgae	Fcrla		Cib1	Prss30	Acvr2b	Psmd1	Rexo5	Agps	Psmb4
Apobec3				Apol7b	Sell		Col1a2	Bcl2l2	Pof1b	Lyar	Il15ra	Ahsa1	Eva1b
Apol10a				Gpr55	Bank1		Ydjc	Lpcat4	Gcnt2	Tinf2	Nudcd2	Aimp2	Rgs19
Apol7a				Tnfrsf17	Cd79a		Nme6	Dusp9	Tmem238l	Mlph	Mtbp	Akr1b10	Dynll1
Apol7c				A530030E21Rik	Cd22		Tacr1	Nlrc3	Slc23a3	Rab3d	Ruvbl1	Akr1b3	Skp2
Aqp4				Mcpt2	Siglecg		Agt	Papln	Helz2	Mndal	Mcm7	Akr1b8	Ptges
Arap2				Mcpt1	Il9r		Cited4	Otulinl	Sh3tc1	Cgas	C2cd2l	Akt1	Ntmt1
Arhgap11a				Ms4a2	Gapt		Scn1b	Nts	Mboat2	Glis3	Aaas	Akt3	Psmg3
Arhgap15				Ighv1-26	Chst3		Tmem176a	Traf1	Ccdc71l	Bcl9	Focad	Aldh1l2	Trmt61a
Arhgap19				Igkv8-27	Fcrl5		Tbx2	F2r	Fam3b	Exosc2	Ran	Aldoa_2	Tomm40
Arhgap25				Ighv5-17			Syt13	Tldc2	Tspyl3	Psmc1	Tpm4	Aldoc	Abi3
Arhgap30				Gm7579			Zfp385a	Cd300lb	Bach1	Rnf150	Fry	Alg10b	Emp3
Arhgap45				Igkv5-43			AI467606	Adamdec1	Ppp3cc	Magohb	Grk6	Alg12	Nudt15
Arhgdib				Mcpt9			Gpr162	H1f10	Rhob	Ica1	Nfatc2	Alg6	Hspbp1
Arhgef10l				Ighv1-18			Nrg1_1	Cadm4	Dok4	Taok1	Tnfrsf14	Alkal1	Selenoh
Arl1				Ighv1-76			Limk1	Gchfr	Bend7	Pdia5	Wdr12	Alkbh5	Gnb1l
Arl4c				Igkv6-25			Nhej1	Oas1b	Tapbp	Terf1	Lzts3	Alms1	Cacybp
Arl5c				Igkv16-104			Siglece	Gm37004	Slc40a1	Qpctl	Nup93	Amd1	Grhl1
Art2a				Igkv14-111			Grap	Cyp2d13	Zfp37	Dock11	Stx1a	Anapc1	Ssr2
Asf1b				Igkv8-19			Fst	Lilra5	Wfdc2	Hmgcs1	Cit	Anapc15	Syce2
Aspm				Cma2			Foxl1	St8sia6	Bbln	Smim31	Mars1	Ankrd1	Tarbp2
Atp8b4				Ighv1-42			Klrk1	Rasgrp4	Actn4	Pdxdc1	Adam19	Ankrd22	Map3k6
Aunip				Ighv8-12			Mmp23	Cd200r1	Lrrc1	C1galt1	Tardbp	Ankrd26	Rrp9
Aurka				Igkv3-10			Gm20604	Oas3	Hs6st1	Fam124a	Dusp6	Anp32b	Snrpg
Aurkb				Igkv5-39			Slc26a10	Ctsw	Ogfr	Dis3	Snrpa1	Anxa5	P4ha1
B2m				Rnase2b			BC028528	Fcna	Ccdc88c	Baz1a	Mcm6	Ap4e1	Pradc1
B3galt5							Ltb4r2	Ebi3	Marchf3	Gns	Tmem97	Apcdd1	Tulp3
B3gnt5							Frzb	Nxpe5	Slc6a8	Nup133	Tnfsf13b	Apex2	Dnph1
B3gnt7							Kcp	Iglc2	Ifih1	Mphosph9	Ssr1	Apod	Dse
Batf2							Rassf5	Sla2	Zdhhc17	Gmds	Mlkl	Apol8	Nxt1
BC035044							Hspa1b	Xcl1	Camk2n1	Sulf2	Rrp12	Aqr	Snrpf
BC147527							Tmem156	Gimap1	Casp8	Bak1	Gpatch4	Arfgef3	Dnaja1
Bcl2a1b							Sstr5	Cnmd	Ttc16	Washc4	Heg1	Arhgap10	Apln
Bcl2a1d							Ephx3	Snx22	Gsdmd	Ak2	Orai2	Arhgef38	Slc27a3
Bhlha15							Ms4a5	Igkv6-15	Snai2	Mid1	Snrnp40	Arl11	Dnajb13
Bhmt2							Stac2	Ryr1	Cd3e	Slc45a3	Chek1	Arl13a	Igfbp5
Bin2							Gm49322	Ighv6-3	Akap13	Cnp	Stk19	Armc6	Aldh1a2
Birc5							Igkv4-57-1	Fam71b	Trim30d	Prx	E2f1	Arrdc3	Nup43
Brca1							Igkv9-120	Igkv5-48	Fam83c	Xpo4	Rpn1	Arv1	Hsph1
Brip1							Trp73	Ighv8-8	Fhip1a	Psmc2	Pola1	Ascc3	Snai1
Bst2							Ly6g	Ighv5-6	Col6a5	Htt	Pole	Asf1a	Rasl11a
Btk							Gm1141	Iglv3	Trim12a	Hnf4g	Acat2	Atad2b	Gls2
Btla							Gypa	Ighv5-16	2510002D24Rik	Pgd	Rbm3	Atad5	H4c9
Btnl4							Ighv2-3	Klra5	Btnl6	Dtl	Tiam1	Atf4	Art2b
Bub1							Grm6	Igkv2-137	Sp100	Steap2	Trmt10a	Atf5	Nr2f1
Bub1b							Gm29106	Marco	Cd96	Rnf145	Mlec	Atf6b	Gdf15
C130026I21Rik							Trbv13-1	Plac1	Casr	Cemip2	Ero1a	Atic	Chrdl2
C1qb							Igkv12-41	Ighv1-50	Apol9b	Mcf2l	Cbx2	Atm	Dnmt3l
C1qc							Gm3435	Zfp683	Apol7e	Kars	Nup205	Atp11c	Trat1
C1s1							Nat8f2	Igkv4-63	Tnfsf8	Ptma	Nusap1	Atp2a2	Slc13a3
C2cd4a							Ighv10-3	Igkv6-32	Ptp4a1_2	Atp2c2	Prim1	Atp6v0a4	Paqr3
C2cd4b							Gm37158	Igkv3-2	Gpnmb	Ndst1	Capn13	Atr	Kcnrg
C3							Ighv1-85	2310034C09Rik	Dcst1	Parp11	Pnpla7	Banf1	Tpsb2
C4b							Ighv9-2	Igkv19-93	Dmrta2	Vcp	Hid1	Barx2	Il33
Cacna1s							Igkv9-129	Mcpt8	Spx	G2e3	Lmnb1	Basp1	Cemip
Cad								Ighv9-1	Hoxa13	Piezo1	Eif1a	Bcat1	Pira12
Card11								Ighv9-4	Dnaaf3	Prpf31	Txndc11	Bex3	Sirpb1a
Card14								Igkv4-58	Gm10416	Mcm8	Slfn9	Bicc1	Zfp988
Carmil2								4930556H04Rik	Crtam	Psma5	Nampt	Birc3	Ripply1
Casp4								Ighv1-20	Gpr15	Fdft1	Stmn1	Bms1	Tacstd2
Casp7								Igkv4-74	Gm826	Dnmt1	Naaa	Bnip3	Krt6a
Ccdc134									Il12rb2	Haus6	Pkp1	Bop1	Ighv2-5
Ccdc167									Dcdc2a	Palb2	Dnajc10	Bora	Reg1
Ccdc88b									Nuggc	Top1	Cpne2	Brca2	Dnah12
Ccl1									Pvrig	Slc39a10	Col5a2	Brd8	Vax2
Ccl12									Cpn2	AI661453	Srgap2	Brwd3	Gpr50
Ccl17									Bmpr1b	Sass6	Dynlt1f	Bsn
Ccl19									Igf2bp3	Zc3hav1	Col1a1	Bst1
Ccl22									Igkv10-94	Dpagt1	Rnpep	Btaf1
Ccl8									Trbv29	Ssh2	Slc35a2	Btbd19
Ccna2									H2ac10	Mbd4	Cdh24	Btc
Ccnb1									Igkv3-5	Ccdc149	Prdm1	Btg3
Ccnb2									Trbv3	Uck2	Apol6	Bub3
Ccnd1									Ighv2-9-1	Sec24d	Cars	Bud23
Ccnf									Ighv5-9-1	Cyld	S100a11	Bud31
Ccr1									Igkv14-100	Arhgap32	Tmem253	Bysl
Ccr2									Ighv1-7	Nars	Idi1	Bzw1
Ccr4									Igkv17-121	Anp32e	Nde1	Bzw2
Ccr5									Igkv4-70	Cep152	Dpy19l1	C1qbp
Ccr7									Pagr1b	Polr3h	Arf2	Canx
Cd101									Ggnbp1	Lrrc8b	Nckap5	Caprin1
Cd14									Ighv1-31	Snrpd1	Cenph	Card10
Cd177									Spaca9	Egln3	Spcs3	Card9
Cd180									Ighv8-5	Ppl	Thy1	Carmil1
Cd2										Eif2ak3	Agr2	Cartpt
Cd226										Zdhhc13	B4galnt4	Casp12
Cd247										Gstm5	Pmvk	Casp8ap2
Cd274										Galnt5	Hif1a	Catsperb
Cd28										Golm1	Uggt1	Cbfb
Cd300a										Pmaip1	Urah	Cbx1
Cd300c2										Hip1r	Als2	Cbx3
Cd38										Phf11c	Tc2n	Cbx5
Cd3d										Plch1	Lgmn	Ccar1
Cd3g										Noc4l	Clca3b	Ccdc14
Cd4										Pop1	Alpl	Ccdc141
Cd40										Plekhs1	Srpx2	Ccdc43
Cd40lg										Tcof1	Sec11c	Ccdc58
Cd48										Vrk1	Gatm	Ccdc77
Cd5										Mtap	Lbr	Ccdc86
Cd52										Lrrk1	Tmem132a	Cchcr1
Cd53										Tmem79	Hirip3	Cck
Cd6										Il13ra1	Eif2s2	Ccl9
Cd68										Trim14	Fut8	Ccn1
Cd69										Isy1	Oasl1	Ccn5
Cd72										Nin	Epsti1	Ccne2
Cd74										Ecscr	Smpd3	Cct3
Cd84										Mdm1	Slc23a4	Cct6a
Cd86										Il16	Pgk1	Cct7
Cd8a										Pfkfb2	Polh	Cct8
Cd8b1										Tbc1d31	Chtf18	Cd3eap
Cdc20										Jpt2	Tmpo	Cd44
Cdc7										Plekhn1	Trim21	Cdc23
Cdca2										Haus7	Hmgb3	Cdc42ep1
Cdca5										Cdca7l	Cep128	Cdca4
Cdca8										Cenpl	Steap1	Cdca7
Cdk1										Chic1	Dnajb11	Cdcp1
Cdk20										Mb21d2	Igfbp4	Cdk2
Cdkn2d										Gen1	Ssbp4	Cdk2ap2
Cdkn3										Tmcc3	Gar1	Cdk4
Ceacam10										Elk3	Txn1	Cdk5rap2
Ceacam12										Ddx58	Ccdc34	Cdkl5
Ceacam18										Slc41a3	Stil	Cdkn2aipnl
Celsr1										Ddah1	Cd47	Cdkn2c
Cenpa										Zdhhc2	Vars	Cdr2
Cenpe										Wdr62	Neto2	Cdt1
Cenpf										Pbrm1	Pla2g7	Cebpz
Cenpj										Skil	4930579G24Rik	Cenpk
Cep55										Nod1	Snd1	Cenpo
Chaf1a										Sgpp2	Shmt2	Cenpp
Ciita										Itga6	Lss	Cep126
Cip2a										Plagl2	Dut	Cep135
Ckap2l										Adam10	Faap24	Cep250
Ckap4										Myo5c	Pdia3	Cep290
Cks1b										Zfp101	Dpp9	Cep295
Clec2h										Nemp1	Cenpq	Cep41
Clec4a1										Zgrf1	Itpa	Cep43
Clec4a2										Smc4	Exog	Cep57
Clec4a3										Naaladl2	Shq1	Cep72
Clec4n										Fas	Phf21b	Cep76
Clec7a										Ccn4	Smad4	Cep78
Cmpk2										Slfn5	Cenpm	Cep83
Col18a1										Wdhd1	H2-T22	Cers3
Col24a1										Rps6ka6	Slc25a30	Cetn3
Coro1a										Nupr1	Alg8	Cfap298
Cpa3										Rmdn3	Clspn	Chek2
Cpne1										Nup107	Lpcat1	Chgb
Creld2										Tcf24	Pdia4	Chid1
Crlf2										Fbl	Znhit3	Chil3
Crybg1										Ninl	S1pr2	Chpf
Csf1r										Macc1	Lig1	Chsy1
Csf2rb										Fndc1	Rad54b	Cibar1
Csf2rb2										Mastl	Gusb	Cinp
Csf3r										Ncapd2	Hmgn2	Ckap5
Cst7										Psme1	Dnajc9	Cks2
Ctla4										Ckap2	Kif15	Clca3a1
Ctnnal1										9030624G23Rik	Slc35b1	Cma1
Ctse										Unc5cl	Ticrr	Cmss1
Cx3cr1										Gsta3	Fbxo5	Cmtr2
Cxcl10										Anxa3	Txndc5	Cnn3
Cxcl9										Sprr2a3	Mcm2	Cnot6
Cxcr3										Lgi2	Rcc1	Cntrob
Cybb										Orc1	Col5a1	Col6a3
Cyp2d12										Hells	Siah1b	Copg1
Cyp2d9										Adamts12	Tmsb10	Cpd
Cyp4f18										Esco2	Tmem51	Cpne3
Cyth4										Dusp8	Slco4a1	Cpox
Dapk2										Nfkbiz	Hebp2	Cpsf2
Dbf4										Pir	Nup85	Cpsf4
Dcp2										Pfkfb3	H6pd	Crcp
Dcstamp										Oip5	Mrto4	Creb3l1
Ddit4										Zc3h12d	Rnaseh2c	Cstf2
Ddx39a										Lrrc31	Ceacam20	Cstf3
Def6										Dmbt1	Atad2	Cxcl2
Depdc1a										Rab15	Ddost	Cxcr2
Depdc1b										Abcc8	Septin11	Cyb5r1
Derl3										Rcor2	Cdc6	Cyren
Dhx58										Ccdc18	Nectin4	Cyrib
Diaph3										Pms1	Tubb5	D930048N14Rik
Dlgap5										Ifi207	Rrbp1	Dazap1
Dmgdh										Tead4	Zwilch	Dbnl
Dna2										Prrg4	Alyref	Dcbld1
Dnase1l3										Anxa1	Cotl1	Dck
Dock10										Vsig1	Calr	Dcn
Dock2										Ifit3	Gmfg	Dcps
Dok2										Fam72a	Sh3bp4	Dctd
Draxin										Cldn2	Pbk	Dcun1d5
Dsn1										Gm11992	Serp1	Ddb1
Dtx3l										Cenpu	Mydgf	Ddx18
Duox2										Hcar2	Cnn2	Ddx20
Duoxa1										Ulbp1	Spc25	Ddx27
Duoxa2										Fanci	Mcm4	Ddx31
Dusp2										Efcab11	Sema4d	Ddx51
E2f2										Egr2	Fancd2	Ddx52
Eaf2										Mns1	Tnfaip8	Ddx56
Ect2										Pi16	Spcs2	Dek
Eif2ak2										Il2ra	Suv39h1	Dennd11
Eif4e3										Gbp9	Clca3a2	Dennd2d
Epgn										Pou2f1	1700020L24Rik	Desi2
Ercc6l										Tmem37	Rangap1	Dhfr
Espl1										Marcksl1	Trafd1	Dhrs13
Evx1										Tlr9	Kntc1	Dhx15
F830016B08Rik										Fer1l4	Haus8	Dhx29
Fabp5										Ifit3b	Cenpt	Dhx37
Fads2										Kynu	Pold1	Dhx38
Fam111a										Atg9b	Mogs	Dhx9
Fam118b										Gvin1	Fscn1	Dimt1
Fam124b										Fbxo48	Zdhhc15	Dkc1
Fam169b										Krt87	Lrr1	Dnaaf5
Fanca										B430306N03Rik	Cenpn	Dnah9
Fasl										Chsy3	Tlcd3a	Dnajc2
Fcer1a										Slc7a11	Gstp3	Dnajc3
Fcgbp										Il1b	Mad2l1	Dnmt3b
Fcgr3										M1ap	Fads1	Dok7
Fcgr4										Pik3c2g	Nr2c2ap	Donson
Fdps										Krt78	Acsl4	Dram1
Fen1										Apol11b	Lin9	Dtwd2
Fermt3										Duox1	Erfe	Dtymk
Fes										H60c	Tedc2	Dus1l
Ffar4										Crocc2	Fcgr2b	Dus4l
Fgd2										Adgrf3	Mis18a	Dusp4
Fgr										Ccl4	Tube1	Dusp7
Fignl1										Ccl24	Serpinb6b	Dynlt1a
Fmnl1										Btn1a1	Rad18	Dyrk3
Foxm1										Trbv2	Hsp90b1	E2f6
Fpr1										Lypd3	Hrob	Ebna1bp2
Fut2										St6galnac1	Ext1	Edem1
Fyb										Scart2	Cyba	Eef1akmt3
Fzd3										S100a9	Limd2	Eef1aknmt
Gas2l3										Clca4b	Atp8b2	Eef1e1
Gata3										Gm42928	Mvd	Eftud2
Gata4										Cxcl3	Efemp1	Ehd4
Gbp10										Otog	Pak6	Eif1ad
Gbp2										G430049J08Rik	Kif20a	Eif2b3
Gbp3										Clec4e	Rrm1	Eif2s1
Gbp4										Cxcl5	Plekho2	Eif2s3x
Gbp7										Gpr151	S100a14	Eif3a
Gbp8										Lgals7	Kif24	Eif3b
Gch1										Il21	Slc16a6	Eif3d
Gcnt1										Gzmc	Ndc1	Eif4a1
Gda										Kcna3	Mmp14	Eif4e
Gemin6										Gm47050	Cp	Eif4ebp1
Gimap4										Vmn2r96	Lrrc59	Eif5a
Gins1										1500009C09Rik	Pfkp	Elk4
Gk										Gzmd	Ndc80	Elmo2
Gm12185											E2f8	Eln
Gm12216											Krt7	Elovl5
Gm28053											Tmed9	Elp1
Gm2a											Rftn1	Emc1
Gm4841											Tnfaip3	Emilin2
Gm4951											Nfkbia	Eml4
Gm5150											BC055324	Emp2
Gm5155											Tbc1d9	Enc1
Gm5431											Csf1	Enkd1
Gm8369											Mis18bp1	Eno1
Gmppb											Ctps	Eno4
Gna14											Ska2	Ep400
Gngt2											Tcf19	Epb41l2
Gpr132											Fam174c	Ephb2
Gpr141											Cenps	Eprs
Gpr141b											Arid5a	Erap1
Gpr157											Klhdc4	Ercc8
Gpr65											Xbp1	Ergic2
Gpx2											Mybl1	Eri1
Grap2											Rab8b	Eri2
Grhl3											Uhrf1	Erich3
Grpr											Pole2	Ermn
Grwd1											Fxyd5	Etf1
Gsap											Daglb	Etv4
Gtse1											Gramd2	Etv6
Gzma											Ankle1	Exoc3l4
Gzmb											Kif18a	Exosc1
Gzmk											Wnt4	Exosc8
H2-Aa											Il34	Eya2
H2-Ab1											Timeless	Ezh2
H2-D1											Unc93b1	Fam110a
H2-DMa											Medag	Fam117b
H2-DMb1											Ostc	Fam174b
H2-Eb1											Sec61a1	Fam185a
H2-M3											Bcl3	Fam83d
H2-Q4											Prr11	Fam98a
H2-Q5											Wars	Fam98b
H2-Q6											Cenpi	Fancm
H2-Q7											Pcsk6	Farsa
H2-T10											Ube2t	Farsb
H2ax											Cenpw	Fastkd2
Haus3											Cst6	Fbln1
Haus5											Stk32c	Fbxo43
Havcr2											Ssc5d	Fcamr
Hcls1											Cdca3	Ffar2
Heatr1											Tapbpl	Fkbp4
Heatr5a											Slfn8	Flnb
Herc6											Ube2c	Flvcr1
Hgf											Hsp90aa1	Fmnl2
Hk2											Slc49a4	Fndc3b
Hk3											Nme2	Foxn2
Hmgcr											Rpl27	Fpgs
Hmmr											Gins3	Fsd1l
Hpca											Xaf1	Ftsj1
Hpse											Loxl2	Ftsj3
Hsf2bp											Blm	Fubp1
Hsh2d											Eva1a	G3bp1
Hspa5											Nmral1	G6pdx
Htr7											Tuba1b	Gabpb2
Hyou1											Nuf2	Gadd45b
Icam1											Fancb	Galnt1
Icos											Chrd	Gapdh
Ido1											Fhad1	Gart
Ier5											Postn	Gcg
Ifi203											Gins2	Gemin5
Ifi209											Dhrs9	Gfra3
Ifi47											Ccne1	Gga2
Ifit1											Rps23	Ggct
Ifit1bl1											Mcm3	Ghrl
Ifit2											Mcm10	Glce
Ifng											Muc1	Gle1
Igha											Dscc1	Gm10388
Ighe											Tnni3	Gm15056
Ighg1											C3ar1	Gm16867
Ighv1-19											Kif18b	Gm29666
Ighv1-39											Cebpb	Gm35315
Ighv1-5											Sec61b	Gm37192
Ighv1-53											Bard1	Gm37795
Ighv1-54											Perm1	Gm45242
Ighv1-55											Srm	Gm45745
Ighv1-59											Cdc45	Gm46339
Ighv1-63											Exo1	Gm48308
Ighv1-64											Cxcl16	Gm7592
Ighv1-72											Dnah8	Gm8251
Ighv1-74											Hhipl1	Gmnn
Ighv1-75											Ska1	Gmppa
Ighv1-78											Ctsc	Gnaq
Ighv1-82											I830077J02Rik	Gnl3
Ighv1-9											Krt80	Golm2
Ighv14-2											Ifitm3	Gon4l
Ighv14-4											Arhgap8	Got1
Ighv3-6											Lox	Gpc4
Ighv5-12											Cdr2l	Gpld1
Ighv7-3											Pik3r6	Gpn1
Ighv9-3											Eme1	Gpn3
Igkc											Ggt5	Gpr176
Igkv1-110											Slc17a8	Gpr84
Igkv1-117											Ifit1bl2	Gpsm2
Igkv1-135											Rad51ap1	Gpx3
Igkv10-96											Plxnc1	Gpx7
Igkv12-44											Trbc1	Grem1
Igkv12-89											Col3a1	Gspt1
Igkv12-98											Tagap	Gstcd
Igkv13-85											Fcer1g	Gtf3c2
Igkv17-127											Runx2	Gtpbp4
Igkv3-1											Mettl1	Gzmg
Igkv4-53											E2f7	H1f5
Igkv4-55											Ddias	H2az1
Igkv4-57											C1qa	H2bc11
Igkv4-59											Gpsm3	H3c11
Igkv4-72											Ptafr	Hars
Igkv4-79											Tnfsf9	Has2
Igkv4-91											Hilpda	Hat1
Igkv6-23											Fhl3	Haus1
Igkv8-24											Trbc2	Haus4
Igkv8-28											Etnppl	Hcfc1
Igkv8-30											Fkbp11	Hdc
Iglc3											Kifc5b	Hdlbp
Iglv1											Adgrg5	Heatr3
Igsf5											Apobr	Hes6
Igtp											Alox5ap	Hinfp
Iigp1											Rab7b	Hipk1
Ikzf1											2610318N02Rik	Hjurp
Ikzf3											Asns	Hmga1
Il10ra											Mdfi	Hmgb1
Il12b											Arntl2	Hmgn1
Il12rb1											Suv39h2	Hmgxb4
Il18bp											Ch25h	Hnrnpa1
Il18r1											Gbp2b	Hnrnpa2b1
Il1r2											Ifi44	Hnrnpa3
Il21r											Spon2	Hnrnpab
Il27ra											Ifitm1	Hnrnpu
Il36g											Mefv	Hook1
Il3ra											Cdc25c	Hp
Il4ra											Il2rb	Hpf1
Il7r											Mmp19	Hs3st3b1
Incenp											Apol10b	Hsd17b12
Inf2											Ereg	Hsd17b7
Inpp1											Ccna1	Hsp90ab1
Inpp5d											Tbxas1	Hspa14
Iqgap3											Hmox1	Hspbap1
Irf1											Ly86	Hspd1
Irf4											Emb	Hspe1
Irf5											Nox1	Hus1
Irf8											Steap4	Hypk
Irf9											Tspan4	Iars
Irgm1											Ms4a12	Ibtk
Irgm2											Ly6g5b	Ide
Isg15											C1ra	Ido2
Isl1											Tnfaip2	Ifi213
Itga4											Syne4	Ifrd2
Itgal											Tnfaip8l3	Ighv14-1
Itgax											Wif1	Ighv5-2
Itgb2											Lif	Igkv1-133
Itgb7											Nucb2	Igsf6
Itk											Apol9a	Il13ra2
Jak3											Cfp	Il17c
Jchain											Mgl2	Il1a
Jpt1											Mcub	Il20rb
Kcnk6											Rhox5	Il36a
Kctd5											Ifi206	Ildr2
Kctd7											Arsi	Ilf2
Kif11											Pla2g2f	Impdh1
Kif14											Tgm5	Impdh2
Kif20b											Ifi27l2a	Inhba
Kif22											Clec5a	Inhbb
Kif23											Clec9a	Inip
Kif2c											Hrh2	Insm1
Kif4											Hspa12a	Ints1
Kifc1											Gcat_1	Ints11
Klhl6											Znrd2	Ints13
Klra2											Cebpd	Ints3
Kmo											Pdpn	Ints5
Knl1											Zmynd15	Intu
Krtap5-3											Ocstamp	Ip6k3
Lacc1											Mx2	Ipo11
Lag3											Timp1	Ipo4
Lair1											Syt8	Ipo5
Lama1											Stom	Ipo7
Lap3											Il2rg	Ipo9
Laptm5											Mab21l3	Ippk
Lat											Siglec1	Isyna1
Lat2											Ifi211	Itga2
Lax1											Slc11a1	Itga3
Lck											Nlrp10	Itih3
Lcp1											Tbx21	Jdp2
Lcp2											Trpa1	Jmjd6
Ldah											Clec10a	Katnbl1
Lgals9											Batf	Kbtbd6
Lilrb4b											Ifi204	Kbtbd8
Lonrf3											Klrc1	Kcnc3
Lpcat2											Tspan11	Kdm8
Lpxn											Ccl5	Khdc1a
Lrp8											Gm21188	Khdrbs1
Lsm5											Cd200r2	Kif5b
Ltb											Pnpla1	Klf7
Ltb4r1											Lrrc25	Klhl14
Ltf											Cd300ld	Klhl25
Ly6a											Ly6c1	Knop1
Ly6c2											Il18rap	Kpnb1
Ly6e											Myl7	Krt18
Ly6f											Lst1	Krt36
Ly6g2											S1pr4	Krtcap2
Ly6i											C2	L3mbtl2
Ly75											Ptprv	Larp7
Ly9											S100a4	Lars
Lyn											Gm28051	Lca5
Lypd8l											Hesx1	Lcn2
Lyz2											Gbp5	Lig3
Mafb											Ces2f	Lin54
Manf											Col22a1	Lman2
Map4k1											Xcr1	Lnpk
Mapk13											Hsd11b1	Lpgat1
Marchf1											Ear2	Lratd2
Mbnl3											Fcgr1	Lrg1
Mcm5											Tnni2	Lrig1
Melk											Treml4	Lrp5
Mfng											Cass4	Lrrc40
Milr1											Tlr8	Lrrk2
Mki67											Podnl1	Lsg1
Mmp12											Chac1	Lsm2
Mmp25											Gna15	Lsm3
Mms22l											Gvin2	Lsm6
Mpeg1											Nlrp3	Lsm8
Ms4a10											Tnfsf14	Lsr
Ms4a4a											H2-M2	Ltv1
Ms4a4b											Ifi205	Lypd6b
Ms4a4c											Sh2d1b1	Lysmd2
Ms4a6b											Gcsam	Mad1l1
Ms4a6c											Igkv12-46	Mad2l2
Ms4a6d											Slc34a1	Mageb3
Ms4a7											Calhm6	Magi3
Ms4a8a											Cd80	Magoh
Msr1											Ighv1-80	Magt1
Mst1r											Dnah17	Mak16
Mtfr2											Tnfsf18	Man2a1
Mthfd2											Mfsd2a	Marcks
Muc13											Fndc7	Mast4
Muc4											Atp1b2	Maz
Mxd3											Saa4	Mbd3
Mybl2											Dkkl1	Mcc
Myo1b											Slamf8	Mcemp1
Myo1f											Ccl7	Mcmdc2
Myo1g											Pdcd1	Mcph1
Mzb1											Csta1	Mcpt4
Nabp1											Gbp11	Mdn1
Napsa											Chil1	Med1
Ncapg											Adgre4	Med10
Ncapg2											Cxcl1	Med14
Ncaph											Clec12a	Med21
Ncf1											Clec4d	Med27
Ncf2											Alox15	Med6
Ncf4											Gbp6	Mef2b
Nckap1l											Pla2g2a	Met
Neil3											Ccl2	Metap2
Nek2											Sirpb1c	Mettl16
Nfam1											Chst13	Mex3a
Nfil3											F7	Mfsd10
Nfkbie											Bcl2a1a	Mgam
Nkg7											Sh2d1a	Mical1
Nkpd1											Tarm1	Micall2
Nlrc5											F10	Mif
Nlrp1a											Olfr543	Mis12
Nlrx1											Pdc	Mmgt1
Nme1											Krt90	Mmp28
Nos2											Lin28a	Mmp8
Noxa1											Igkv3-12	Morc3
Noxo1											Trbv31	Morc4
Nrros											Ighv1-12	Morf4l2
Nsl1											Ighv3-1	Mphosph10
Ntrk2											Igkv13-84	Mphosph6
Nubp2											Fcrlb	Mpzl1
Nudcd1											Sirpb1b	Mre11a
Nup210											Igkv4-61	Mroh2a
Nup37											Krt83	Mrpl18
Nxpe3											Tnfsf4	Mrpl19
Oas2											1700012B07Rik	Mrps27
Oasl2											Ighv5-4	Mrs2
Olfr1459											Trem3	Ms4a18
Olfr56											Ighv2-2	Msh5
Olfr60											Ighv1-69	Msh6
Osgin2											Gm9733	Mt2
Osmr											Gm47183	Mtfp1
P2ry10											Gm47567	Mthfd1
Pabpn1											Ighv1-37	Mtmr7
Pappa											Ighv1-52	Mtnr1a
Parp12											Krtap13	Mtr
Parp14											Igkv4-50	Mtrex
Parp3											Il22	Muc2
Parp9											Ighv1-61	Mvb12b
Parpbp												Mybbp1a
Parvg												Myd88
Pask												Myef2
Pclaf												Myo1c
Pcsk9												Myo7a
Pdcd1lg2												Myof
Pde11a												Myot
Pdia6												N4bp2
Pglyrp1												N4bp3
Pglyrp2												Naa15
Pgs1												Naa40
Phf11a												Naa50
Phf11b												Naf1
Phf11d												Nanos1
Phgdh												Nap1l1
Pif1												Nasp
Pik3ap1												Nat10
Pik3cd												Nbas
Pilra												Ncapd3
Pilrb1												Ncl
Pilrb2												Nectin1
Pimreg												Nedd1
Pirb												Nelfe
Pla2g12b												Nepro
Pla2g2d												Net1
Pla2g4f												Nfatc2ip
Pla2g5												Nfkbid
Plaat3												Ngdn
Plac8												Nip7
Pld4												Nkain1
Plek												Nkrf
Plekha2												Nktr
Plet1												Nle1
Plk1												Nme4
Plk4												Noc2l
Pnp												Nol10
Polq												Nol11
Pou2af1												Nol6
Pou2f2												Nol7
Ppm1m												Nol8
Prc1												Nol9
Prdx4												Nolc1
Prf1												Nop14
Prg2												Nop2
Prss16												Nop56
Prss27												Nop58
Psat1												Nop9
Psmb10												Nopchap1
Psmb8												Notch4
Psmb9												Nphp3
Psme2												Npm1
Pstpip1												Npm3
Ptk6												Nptx2
Ptpn22												Nr2c2
Ptpn7												Nrip3
Ptprc												Nrm
Ptrhd1												Nsf
Pycr2												Nsun2
Pyy												Nt5dc2
Rab19												Nubp1
Rac2												Nucks1
Rac3												Nudc
Racgap1												Nudt21
Rad51												Nudt5
Rad54l												Nufip1
Rasal3												Nup153
Rasd1												Nup155
Rasgrp1												Nup160
Rassf4												Nup188
Rdh16												Nup210l
Rdh9												Nup35
Relt												Nup50
Retnlb												Nup54
Rfc4												Odf2l
Rfc5												Orc2
Rgs14												Otud3
Rhbg												Otud4
Rhoh												P4ha2
Rhov												Pa2g4
Rilpl2												Pabpc4
Rinl												Paics
Ripk2												Paip2b
Ripk3												Paox
Rmi2												Parp1
Rnase6												Pbdc1
Rnf125												Pcbp1
Rnf19b												Pcna
Rnf213												Pdap1
Rpa2												Pdcd11
Rpl36al												Pdk1
Rrm2												Pds5b
Rsad2												Pdss1
Runx3												Pecr
Saa1												Pelp1
Saa2												Pemt
Samhd1												Pes1
Samsn1												Pfas
Sapcd2												Pfdn4
Sash3												Pfkfb1
Saxo1												Pgam1
Sbno2												Pgam5
Scd2												Phf5a
Scimp												Phf6
Scn3b												Phip
Sdf2l1												Phtf2
Sec1												Pidd1
Selplg												Piga
Sema4f												Pim2
Septin1												Pitrm1
Serpina10												Piwil2
Serpina3f												Pkmyt1
Serpina3g												Pknox1
Serpina3m												Pla1a
Serpina3n												Pla2g4a
Sgo1												Pla2g4c
Sgo2a												Plaa
Sh2d2a												Plaur
Sh3bp2												Plcg2
Shcbp1												Plch2
Sidt1												Plcxd2
Sirpa												Plekhd1
Sit1												Plekhg4
Ska3												Plod3
Skap1												Pmf1
Sla												Pms2
Slamf1												Pno1
Slamf6												Poc1a
Slamf7												Poc5
Slc15a3												Pola2
Slc16a3												Pold2
Slc26a1												Pole3
Slc28a3												Pole4
Slc5a8												Polr1a
Slc5a9												Polr1b
Slc7a5												Polr2d
Slfn1												Polr2h
Slfn2												Polr3d
Slfn4												Ppan
Smc2												Ppat
Smpdl3b												Ppef1
Snrnp35												Ppfibp1
Snx10												Ppia
Socs1												Ppid
Socs3												Ppie
Sp110												Ppm1g
Sp140												Ppp1r42
Spag5												Ppp2r1b
Spats2l												Pprc1
Spc24												Prdx1
Spdl1												Prep
Spi1												Prim2
Spic												Prmt1
Spink1												Prmt3
Spn												Prmt5
Srgn												Prpf19
St8sia1												Prpf38a
Stap1												Prpf40a
Stat1												Prps1
Stat2												Prr14l
Stat4												Prr22
Sting1												Psip1
Stx11												Psma1
Susd3												Psma2
Sval1												Psma3
Syne3												Psma7
Tacc3												Psmb7
Tap1												Psmc3ip
Tap2												Psmd12
Tat												Psmd14
Tbc1d10c												Psmd2
Tbc1d2b												Psmd3
Tcirg1												Psmd7
Tedc1												Psme4
Teddm3												Psmg4
Tent5c												Pspc1
Tex30												Psph
Tfec												Psrc1
Tfrc												Ptbp1
Tgm1												Ptges3
Tgm2												Pthlh
Tgtp1												Ptpa
Tgtp2												Ptpn1
Themis												Ptprj
Themis2												Ptpro
Thpo												Pum3
Tifa												Pus1
Tifab												Pus7
Tigit												Pusl1
Timm10b												Pwp1
Tk1												Pwp2
Tlr11												Pwwp3a
Tlr12												Pycr1
Tlr13												Qser1
Tlr4												Qsox2
Tlr7												R3hdml
Tmc5												Rab27b
Tmco4												Rab31
Tmem119												Rab5if
Tmem150b												Rad23b
Tmem229b												Ranbp1
Tmem50b												Rap1gap
Tmem64												Raph1
Tnf												Rars
Tnfaip8l2												Rasa4
Tnfrsf13b												Rbbp7
Tnfrsf1b												Rbbp8nl
Tnfsf10												Rbm14
Tnip3												Rbm15
Top2a												Rbm19
Tpx2												Rbm28
Trabd												Rbm34
Trac												Rbm8a
Traf3ip3												Rbmx2
Traip												Rbmxl1
Trbv15												Rcbtb1
Trem2												Rcc1l
Trim10												Rcc2
Trim15												Rcl1
Trim30a												Rdh11
Trim31												Recql4
Trim40												Reg3b
Trim5												Reg3g
Trim59												Rfc1
Trim6												Rfc3
Trim72												Rfwd3
Trip13												Rhbdf2
Troap												Rhobtb2
Trp53i11												Rif1
Trpm2												Ripply3
Tspan32												Rnaseh2b
Ttc39a												Rnf39
Ttk												Rpa1
Tuba1c												Rpa3
Tubd1												Rpap3
Tug1												Rpe
Twf2												Rpf2
Tyrobp												Rpia
Uba7												Rpl10
Ubash3a												Rpl13a
Ubash3b												Rpl3
Ubd												Rpl7l1
Ube2l6												Rpn2
Ube2s												Rpp25
Unc13d												Rpp30
Upp1												Rpp40
Usp18												Rps2
Vav1												Rps27a
Vcam1												Rps6ka3
Vcan												Rpsa
Was												Rpusd2
Wdfy4												Rrn3
Wfdc17												Rrp15
Wtip												Rrp1b
Xdh												Rrp8
Xrcc2												Rrs1
Zap70												Rsl1d1
Zbp1												Rtel1
Zc3h12a												Runx1
Zfp729a												Rwdd4a
Zfp820												S100a16
												S100a8
												Saal1
												Sae1
												Sart3
												Scfd1
												Scfd2
												Sclt1
												Sdad1
												Sdr9c7
												Sec16a
												Sec61g
												Sema6b
												Senp1
												Septin9
												Serpina1e
												Serpinb9
												Serping1
												Set
												Sf3a2
												Sf3a3
												Sf3b3
												Sf3b4
												Sf3b5
												Sgk3
												Sgms2
												Sh3bgrl3
												Sh3pxd2b
												Shf
												Shfl
												Shmt1
												Simc1
												Sinhcaf
												Sipa1l1
												Siva1
												Slamf9
												Slc12a8
												Slc1a7
												Slc22a15
												Slc25a28
												Slc30a5
												Slc31a1
												Slc33a1
												Slc38a1
												Slc39a7
												Slc3a2
												Slc41a1
												Slc43a1
												Slc5a1
												Slc5a5
												Slc6a2
												Slc7a1
												Slc7a2
												Slc7a6
												Slc9a5
												Slf1
												Slx4
												Smarca5
												Smarcc1
												Smchd1
												Smg5
												Smn1
												Smoc2
												Smpd4
												Sms
												Smtnl2
												Smyd5
												Snrnp200
												Snrpb
												Snrpb2
												Snrpc
												Snrpd2
												Snrpe
												Snu13
												Sox4
												Spata24
												Spata5
												Spata6
												Spdef
												Spdya
												Spidr
												Sprr2h
												Srbd1
												Srp19
												Srp72
												Srprb
												Srrt
												Srsf1
												Srsf10
												Srsf3
												Srsf7
												Ssna1
												Ssr3
												Ssrp1
												Ssx2ip
												St3gal4
												Stag1
												Stambpl1
												Stc2
												Stk39
												Strap
												Strc
												Sub1
												Sulf1
												Supt16
												Surf6
												Suz12
												Syncrip
												Synj2
												Sytl2
												Tab3
												Taf1
												Taf15
												Taf2
												Taf5
												Taf6l
												Tagap1
												Tars
												Tars2
												Tasor2
												Tasp1
												Tbc1d1
												Tbc1d14
												Tbl2
												Tceal9
												Tcerg1
												Tcf3
												Tdg
												Tdp1
												Tead2
												Tekt5
												Thada
												Them6
												Thg1l
												Thoc3
												Thop1
												Timm50
												Timm8a1
												Timm9
												Timp3
												Tiparp
												Tipin
												Tlr6
												Tm9sf4
												Tma16
												Tmed5
												Tmed7
												Tmeff1
												Tmem165
												Tmem167
												Tmem170b
												Tmem184c
												Tmem198
												Tmem214
												Tmem26
												Tmem39a
												Tmem41b
												Tmtc3
												Tnfrsf23
												Tnfrsf26
												Tnfrsf8
												Tnpo3
												Top3a
												Trbv13-2
												Trem1
												Trex2
												Trib3
												Trim35
												Trim37
												Trim65
												Trmt2a
												Trmt44
												Tsen2
												Tsn
												Tspan13
												Tspan14
												Tspo
												Tsr1
												Tssc4
												Ttc13
												Ttc27
												Ttc37
												Ttc41
												Ttf2
												Ttll4
												Ttyh1
												Tubgcp2
												Tubgcp6
												Txnl1
												Txnrd1
												Uba2
												Uba5
												Uba6
												Ube2cbp
												Ubiad1
												Ubr7
												Uchl3
												Uchl5
												Uhrf1bp1
												Unc5a
												Ung
												Urb1
												Urb2
												Urm1
												Uso1
												Usp1
												Usp14
												Usp31
												Usp39
												Utp14a
												Utp15
												Utp18
												Vangl1
												Vash2
												Vgll4
												Vim
												Vps13a
												Wbp11
												Wdr18
												Wdr3
												Wdr31
												Wdr36
												Wdr43
												Wdr46
												Wdr74
												Wdr75
												Wdr76
												Wdr77
												Wdr90
												Wwc1
												Xkr5
												Xlr3a
												Xndc1
												Xpo1
												Xpo5
												Xpot
												Xrcc3
												Xrcc6
												Yars2
												Yrdc
												Ythdc2
												Zbed4
												Zbtb41
												Zc3h7a
												Zcchc17
												Zcchc2
												Zfand4
												Zfp106
												Zfp185
												Zfp268
												Zfp275
												Zfp324
												Zfp367
												Zfp428
												Zfp469
												Zfp473
												Zfp518b
												Zfp52
												Zfp568
												Zfp593
												Zfp599
												Zfp850
												Zfp941
												Zfp948
												Zfp987
												Zfp991
												Zfp992
												Zfyve26
												Zkscan17
												Zmynd19
												Znhit6

## Sheet: A. B. C. D. Venn Analysis Down
693 common elements in "0I_0U Down", "2I_0U Down", "5I_0U Down" and "10I_0U Down":	20 common elements in "0I_0U Down" and "10I_0U Down":	68 common elements in "0I_0U Down", "5I_0U Down" and "10I_0U Down":	15 common elements in "0I_0U Down" and "5I_0U Down":	12 common elements in "0I_0U Down", "2I_0U Down" and "5I_0U Down":	27 elements included exclusively in "0I_0U Down":	8 common elements in "0I_0U Down" and "2I_0U Down":	84 elements included exclusively in "2I_0U Down":	40 common elements in "2I_0U Down" and "5I_0U Down":	167 elements included exclusively in "5I_0U Down":	492 common elements in "5I_0U Down" and "10I_0U Down":	758 common elements in "2I_0U Down", "5I_0U Down" and "10I_0U Down":	1205 elements included exclusively in "10I_0U Down":	138 common elements in "2I_0U Down" and "10I_0U Down":	10 common elements in "0I_0U Down", "2I_0U Down" and "10I_0U Down":
1110051M20Rik	Wdr17	Mug2	Bend6	Angptl4	Cd209c	Cfap52	Cfap57	Cyp3a44	Fgf15	G6pc	Nr0b2	1700003E16Rik	Mdfic2	Lrrc7
1810010H24Rik	Slitrk4	Slc4a5	Masp1	Ncmap	Ncr1	Ube2v1	Myh7	Apoa4	2010106E10Rik	Cfap97d2	Cyp24a1	1700010I14Rik	Gm21190	Gas2l2
4921507P07Rik	Creg2	Cdh20	Wdr89	Rpl35	Tmem52b	Gm10524	Il1rapl1	Map6d1	Defa24	Otof	Plpp4	1700016H13Rik	Tmprss11e	Kank4
4931406C07Rik	Foxd3	Angptl1	Clip4	Atf7ip2	Phyhip	Sumo3	4933407L21Rik	Lrrtm4	Defa22	Sstr2	Trpv6	1810046K07Rik	Acot5	Fat3
9330159F19Rik	B3galt1	Klhl41	Ror2	Serpine2	Depp1	Xylb	Sbk2	Atp2b3	Defa30	Hcn1	Tekt1	1810065E05Rik	Gm21083	Creb5
A730046J19Rik	Guca1b	Zmynd12	Ccdc80	Zranb3	Scrt1	Ube2d1	Lctl	Pwwp3b	Defa21	Lrrc2	Fbxw22	2010003K11Rik	Cyp4a10	Mr1
Aatk	Uggt2	Ttll13	Plxdc2	Lrrc49	Fgf1	Bhlhe40	Krtap3-1	Mamstr	Defa38	Scrg1	Olfr165	2200002D01Rik	Tmprss11a	Arhgef37
Abca8a	Kcnip3	Pln	Nfic	Wee1	Nrcam	Dzip1l	Slc4a9	Thbs4	Defa39	Gsta2	Rdh7	2310039H08Rik	Htr1d	Gm47205
Abca8b	Duxbl1	Pnma2	Rps26	Ahnak2	Rpl10-ps3		2200002J24Rik	St8sia3	Apoa1	Asb10	Llcfc1	2310061I04Rik	Tdrd9	Vsig10l
Abcb1a	Susd2	Slc45a1	Plpp5	Bmp3	Spata33		Cpsf4l	Depdc7	Cyp3a25	Spta1	Elovl3	2510009E07Rik	Fam180a	Hnf1b
Abcc2	Zfp13	Marchf4	Mrpl23	Plcb4	Stk36		Hsd3b1	Tnr	Pdzk1	Cidea	Trpv5	2610528A11Rik	Taar8b
Abcc5	Gli2	Klhl33	Rras	Rgs4	Shisa4		Gpr165	F5	Olfm4	Zdhhc19	Mptx1	2810459M11Rik	Tgm3
Abcc9	Cpt1c	Ccdc184	Atp6v1g2		Mdga1		Wnt10b	Glt1d1	Cyp3a11	Gm50253	Pbld1	3300002I08Rik	Dipk1c
Acot12	Tpbgl	Ang	Tmem237		Sertad4		Spem1	Slit2	Npc1l1	Neurod6	AU018091	9130214F15Rik	Mmp24
Acot2	Eif4ebp3	Nell2	Lipt2		Sacs		Cthrc1	Morn4	Naaladl1	Gpr156	Trim80	9130230L23Rik	Pcdh11x
Acot6	Rsu1	Nefl			Dbn1		Nxpe2	Sult4a1	Fabp6	Kcng1	Gm19935	A530016L24Rik	Gm37985
Acsf2	Sox12	C1qtnf7			Rad51c		Slc22a29	Caprin2	Apoc3	Col19a1	1700057G04Rik	Aamdc	Hs3st5
Acsl1	Brsk1	Ctnna3			Rimbp2		Pdgfrl	Tac1	Itih2	Nudt10	Psca	Abca12	Il36b
Acsl3	Efna1	Nog			Olfml2b		Gm3893	Vegfc	Abcg5	Cox8b	Slc22a27	Abca6	Nrxn3
Acsl6	Acox2	Ajm1			Bag2		Chrna7	Penk	Ace2	Gucy1a2	Cacng5	Abcc3	Clps
Acta2		Cntfr			Zfp414		Hcn4	Nfasc	Abcg8	Ntsr1	Kl	Abcc6	Fam221b
Adam11		Olfml1			Borcs7		Me3	Rgs17	Schip1	Tnn	Lrrn1	Abcd2	Unc13c
Adam23		Col4a3			Sorbs3		B930094E09Rik	Greb1	Gm42759	Oas1d	Slc34a2	Abhd1	Zim1
Adam33		Gabrb3			Zfp11		Scd1	Rasgrf2	Sis	Tmem200c	Ckmt2	Abhd14b	Tmem174
Adamts18		Efhd1			Hlx		Pcdh15	Tnfsf15	Gabra1	Dlx3	Nkx3-2	Abhd2	Cntn5
Adamts19		Fads6			Ccdc181		Myo3a	Lpar2	Dab1	Cyp4x1	Ces1b	Ablim1	Gabrg2
Adamts8		Zfp365			Chchd5		Crispld1	Hsf2	Styxl1	Vstm2a	Neu4	Ablim2	Itgb1bp2
Adamtsl1		1700016K19Rik					Asb16	Entpd3	B230112G18Rik	Trgv1	C9	Abtb1	Asic3
Adcy5		Cpa6					Ciart	Xrcc5	Gm44652	Zfp385c	Fabp1	Acaa1a	Kndc1
Afap1l2		Twist1					Axdnd1	Mapk12	Hsd3b6	Mettl7a3	Cubn	Acad11	Per3
Agbl2		Islr					Gm32742	Pcnx4	Boll	Tmprss12	Npas3	Acads	Cdh26
Ak1		Hand1					Pcdhgc3	Prune1	Gm11634	Galnt13	Alkal2	Acadvl	3110021N24Rik
Akap12		Grid2					Lama3	Pacs1	Frmpd3	Spag8	Jakmip2	Ace	Kcnip2
Akap6		Ddo					Scn8a	Enpp1	Sycp2	Matn4	Gm47881	Acer1	Lrit3
Alk		Sema3d					Nrg4	Celsr2	Prss35	Klk1b5	Cntnap2	Ache	Sh3rf3
Ambp		Slc22a17					Gm43437	Plod2	Gm28719	Prmt8	Cyp2c55	Acot4	Fabp3
Amt		Qpct					Flrt3	She	Pate2	Gm5108	Luzp2	Acox1	Ism2
Ank2		Prox1					Gm47640	Prrg1	Tulp2	Lingo2	Hepacam	Acsbg3	Syt3
Ankrd24		Rgma					Wdr54	Nfia	Myrfl	Sctr	Zfp879	Acss1	Impg2
Anks1b		Nova1					Zhx3	Elfn2	L3mbtl4	Gprin2	Cfap65	Acss3	Cadm2
Ano5		Hsd17b14					Agbl3		Pak5	Brinp2	Pde6a	Actg2	Tafa1
Aoc1		Hcn3					Tmem267		Cox5b-ps	Lingo4	Cyp2f2	Acvr2a	Hoxd11
Aoc3		Dnal1					Micu3		Rpl36a	Dlec1	Cecr2	Acvrl1	Epha5
Apba1		Kctd15					Samd5		Cfap299	Vsnl1	Zfp804a	Acy3	Chrm4
Apba2		Zfp61					Hoga1		Gm3696	Grik4	Afm	Adam7	G0s2
Apc2		Alkbh2					Thsd7a		Ano3	Odf3l1	AI593442	Adamts10	Ccdc30
Arg2		Vwa5b2					Tdrkh		Rtl1	Crabp1	Qrfpr	Adcy3	Tmem202
Arhgap24		Mustn1					Tarsl2		Anpep	Fam184a	Ccdc152	Adgra2	Zkscan2
Arhgap44		Kank3					Fam13a		Mttp	Osr2	Grin3a	Adgrl3	Osbp2
Arhgef10		Npr2					Trpm7		Notum	Fam167a	Kcnip4	Adipor2	Slc44a5
Arhgef9		Zfp503					Col8a1		Slc6a19	C1ql1	Slc30a10	Adora2b	Zc3h12b
Arl3		Flt4					4930430F08Rik		Slc7a15	Calcb	Ccdc13	Adra2c	Elovl4
Arpp21		Plppr2					Star		Gm21981	Hhatl	Stmn4	Adrb3	Syn3
Art3		Syngap1					Bbs5		Fndc3c1	Mpz	Ndst4	Afmid	Dlgap1
Asb4		Arhgef25					Cir1		Cyp2ab1	Sorcs1	Tmem63c	Ago4	Sugct
Asic4		Snph					Zfand1		Slc4a11	Pcdh10	Col11a1	Agxt	Sbsn
Astn1		Pde1a					Anxa9		Cps1	Nrg3	Iyd	Ahrr	Eya1
Atl1		Cnnm1					Avil		gene:ENSMUSG00000118364	Tceal5	St8sia2	AI837181	Iqcg
Atp2b2		Dact1					Add3		Plaat1	Tex38	Slco1a4	AI854703	Nlgn3
Atp2b4		Usp35					Ice2		Adcyap1	Rab9b	Zfp977	Akap8l	Egf
Auts2		Tns2					Bcl11a		Adra1a	Mast1	Cyp4f15	Akr1c12	Dzank1
AW551984		Syt11					Lztfl1		Zcchc18	Zfpm2	Elmod1	Akr1c14	Morn1
Azgp1		Tnfrsf21					Usp53		Nme5	Nkain2	Odf3b	Akr1c19	Robo2
B3galnt1		Arhgap23					Erlec1		Klrc2	Paqr6	Rbfox1	Akr1e1	Zfp791
B3gnt6		Gkap1					C130074G19Rik		Lratd1	Cbln2	Nexmif	Akr7a5	Tent5b
Bex2		Zeb1					R3hdm1		Prss53	Mypn	Il22ra2	Aldh1a1	Per1
Bmp1		Wwtr1					Akap9		Alppl2	Slc6a15	Cytl1	Aldh2	Fam83b
Bves		Pamr1					Invs		P4ha3	Ifitm10	Csrnp3	Aldh4a1	Palmd
Cabcoco1							Gas2		Cd59b	Plpp7	Calr3	Aldh7a1	2810408A11Rik
Cables1							Afap1l1		Cfap20dc	Tmem255a	Dct	Alox5	Zfp72
Cabp7							Uvssa		Tm4sf4	Cndp1	Fam163a	Alyref2	Fchsd2
Cacna1a							Stra6l		Itgb8	Bcan	Gm28729	Amer3	Tmem44
Cacna1d							Prxl2c		Fndc8	S100b	Slc16a9	Amn	Deptor
Cacna2d1							Amph		Dgki	Mgmt	Trim38	Amn1	Cbln3
Cacna2d2							9130019O22Rik		Gm45104	Tacr3	Sstr1	Amy1	Cd46
Cacnb2							Mbnl2		Rsph10b	A830018L16Rik	Unc5c	Angptl2	Zfp677
Cacnb4							Tox3		Fzd10	Kcnc2	Bmerb1	Ankrd29	Zfp85
Cacng4							Plekhg1		Stab2	Gng3	Calb1	Ankrd6	Gm10643
Cacng7							Spata7		Tmem74	Spp1	Scube2	Ankrd63	Myrip
Cadm3							Phf3		Hoxc11	Trpc4	Efna3	Antkmt	Zfp189
Cage1							Sh3d19		Zfp993	Pde6g	Lrrc4c	Aplp2	Crebrf
Calb2							Zfp759		Eva1c	Tmem59l	Arhgap20	Apool	Zkscan7
Calcoco1							Garem1		Kcnt1	Prima1	Hnmt	Appl2	Gnal
Cald1							Zfp639		Cmtm5	Dcaf12l1	Kcnh6	Aqp7	Sh3d21
Caly									Csmd1	Dlx2	Gabrg3	Aqp8	Prkg2
Cap2									Ccl25	Tmem211	H2-Bl	Arap3	Sp4
Car11									Rab40b	Pex5l	Klk1b4	Arhgap18	Psd3
Car4									Sstr3	Dpp10	Gabbr2	Arhgap27	Wdr19
Carmil3									Angpt2	Bex4	Jakmip3	Arhgap39	Pxylp1
Carns1									Slc39a2	Wnt6	Rbfox3	Arhgap6	Foxred2
Caskin1									Jph1	Nrsn1	Adcy8	Arhgef19	Slc16a13
Castor2									Tpd52l1	Kcnb2	Megf10	Arhgef28	Pdcd4
Cat									Sfrp2	Gpr37	Ephx4	Arl14	Ces1e
Cavin2									Prrx1	Gm43311	Alpi	Armcx2	Tbc1d32
Cavin3									Alpk2	Chil6	Hlf	Arrb1	Elapor1
Cc2d2a									Mt1	Actl6b	Syt2	Arsg	Srr
Ccbe1									Hif3a	Zfp964	Agmo	Arxes1	Fbxl20
Ccdc136									Crym	Akr1b7	Lpar4	Arxes2	Hbp1
Ccdc17									Egfl8	Stc1	Lix1	Asap1	Zfp661
Ccdc39									Gfap	Oprd1	Gal3st2c	Asb18	Npc1
Ccdc57									Hspb1	Ppil6	Pkhd1l1	Ascc1	Tmem231
Ccl20									Zcchc3	Bex1	Vwa5b1	Asic2	Mpp2
Ccpg1									Tmem200a	Pnck	Slc24a2	Asic5	Jun
Cd59a									Gm45453	Tet1	Necab1	Aspn	Greb1l
Cdh19									Zfp418	Pde1c	Frrs1l	Atat1	Cirbp
Cdh2									Tchh	Zscan18	Cpne4	Atg2a	Ocrl
Celf3									Id4	Gm44878	Acaa1b	Atg4c	Lclat1
Celf4									Map9	Gal	Trpm6	Atoh8	Zmynd8
Celf6									8430422M14Rik	Enkur	Nrsn2	Atp11a	Adprm
Ces2a									Tmed6	C1qtnf9	9330182O14Rik	Atp1a3	Fam214a
Ces2b									Mapk15	Ecm2	Map7d2	Atp8a2	Pbx1
Ces2g									Lhpp	Dmp1	Dnah7b	Atpif1	Thsd4
Cfap100									Nr4a1	Bnc2	Pdzd7	Auh	Sppl2a
Cgnl1									Prune2	Kcnj12	Grm7	B4galnt1	Sectm1a
Cgref1									Dnajc12	Sgca	Rimkla	B630019K06Rik	Glul
Chl1									Krt23	Gfra4	Slc27a6	Baiap3	Zfp395
Chn1									Mgp	Atcay	S100g	BC029722	Syne2
Chp2									Flnc	Kcna1	Gm37397	BC035947	Hectd4
Chrdl1									Myocd	Asphd2	Plppr5	Bckdha	Zfp362
Chrm2									Ephx1	Slc2a4	Muc16	Bcorl1	Gstm6
Chrna3									Ccl11	ccdc198	Chrna5	Begain	Lrrfip2
Chrnb4									B9d2	Kazald1	Hao2	Bend4	A1cf
Chst11									Trpc1	Tmem179	Slc6a20a	Best2	Cdkn1c
Chst12									Dnajc27	Kcnc4	Lpl	Bfar	Pcca
Cipc									Agtpbp1	Tmem229a	Slc20a1	Bhlha9	Bcl2l11
Ckm									Zfp772	Fxyd7	Tmem132c	Bhlhe41	Gpr27
Cldn4									Slc16a10	Clec3b	Ttll9	Bmp6	Mblac2
Clec2e									Amotl1	Adcy1	Mroh7	Bmper	Ttc3
Clip3									Klhdc1	Nudt11	Stac	Bnip5	Thrb
Clmp									Fndc4	Cldn34c1	Car14	Brinp3	Smarca2
Clstn2									Tanc2	Gdap1l1	Msrb2	Bsg	Itpkc
Cnksr3									Piezo2	Tsacc	Kcnn2	Btbd2	Hyi
Cnr1									Tmem43	Kcna5	Oxtr	Btg1	Cdhr5
Cntn1									Rhoj	Ngf	Slitrk3	Btnl1	Setbp1
Cntn3									Camsap2	Mkrn3	Soga3	C130012C08Rik	Sik3
Cobl									Chka	Hmgcll1	Nap1l3	C1ql3	Ulk1
Col25a1									Ttc9	Mapk4	Sult1c2	C630004M23Rik	Dyrk1b
Col28a1									Cfl2	Gabrp	Plcd4	Cacng2	D3Ertd751e
Col4a4									Tnnt1	Tmem116	Nrxn1	Cadm1
Colec10									Armc9	Fam13c	Mtarc1	Calhm5
Coro2b									Isg20	Col8a2	Fam184b	Calml4
Coro6									Nos3	Sostdc1	Pcdh20	Caln1
Cpe									Evc2	Kcnq5	Fbxo41	Camk1
Cpeb1									Ndufb4	Zscan2	Hs3st2	Camkk1
Cplx1									Plscr2	Pnma8a	Snca	Capn1
Cpm									Plcb1	Adamtsl3	Gdap1	Capn12
Cpn1									Grb10	Ackr1	Rbp2	Capn3
Crip2									Trim47	Bicd1	Chodl	Car12
Cry2									Thbs1	Ogdhl	Ptprz1	Car7
Cryab									Podxl	Trgc4	Rims4	Catsperd
Cspg5									Pde1b	Pde4c	Gm49027	Cbs
Csrp1									Ddhd2	Nkain4	Cmtm8	Ccdc106
Ctcfl									Rerg	Zfp30	Spata6l	Ccdc122
Ctsf									Bok	Fam217a	Gdpd2	Ccdc146
Ctxn1									Kifap3	Dpysl4	Adgrb3	Ccdc160
Cuedc1									Amigo2	Sh3gl3	Ccdc62	Ccdc166
Cyp26b1									Mlxipl	Gm47905	Slc7a3	Ccdc28a
Cyp2a12									Ttl	Dnhd1	Pm20d2	Ccdc28b
Cyp2c68									B4galt6	Gria2	Npy2r	Ccdc3
Cyp2c69									Bambi	Fam110b	Pcp4	Ccdc60
Cyp2d22									Dysf	Ccdc173	Capn6	Ccdc65
Cyp2j9									Gm49284	Pygm	Lrfn2	Ccdc68
Cyp2s1									Eid2b	Lancl3	Ksr2	Ccdc8
Cyp4b1									Fam120c	Cacna2d3	Clgn	Ccm2l
Cyp4v3									Ccdc126	Il17d	Scn2a	Ccng2
Cys1									Siah2	Gm47976	Shisa6	Ccni
Dact3									Dnajc30	Sspo	Zfp454	Ccr9
Dbp										Podxl2	Otc	Ccs
Dclk3										Tmem255b	Rcan2	Cd160
Ddx43										Enho	Syt6	Cd163
Dgkg										Mt3	Bdh2	Cd300e
Dglucy										Rgs7	Tenm4	Cd300lg
Disp2										Kirrel3	Wfikkn2	Cd36
Dixdc1										Ntrk3	Brsk2	Cd63
Dlc1										Aadac	Nr2e3	Cd7
Dlg2										Shc4	Cnksr2	Cd99l2
Dlx1										Tagln3	Ppp2r2b	Cdc14a
Dmkn										Ttc21a	Igsf21	Cdc42bpa
Dmpk										Popdc2	Coq8a	Cdc42ep3
Dmtn										Klhl32	Upb1	Cdh12
Dnah11										Pak3	Scn11a	Cdh3
Dnajb4										Jph4	Diras1	Cdh4
Dnm1										Aspa	Pcdh17	Cdhr2
Doc2b										Cldn5	Slc2a12	Cdiptos
Dpp6										Tymp	Nrep	Cdk18
Dpysl5										Col9a2	Ctnna2	Cdkl3
Dscaml1										Ptgis	Syt4	Cdkn1a
Dtna										Prnp	Cdkl1	Cdkn2b
Dusp10										Ugt1a1	Sfrp5	Cds2
Dzip1										Serpini1	Slc2a5	Cdyl2
Ebf3										Gm43719	Malrd1	Ceacam2
Ebf4										Kcnq4	C1qtnf4	Cers4
Echdc3										Nat8l	Grip2	Cfap221
Edn1										Slc51a	Tex15	Cfap45
Eef1a2										Zfp811	Syt14	Chat
Efna5										Ndn	Rad9b	Chchd10
Ehbp1										Map2k7	Smpx	Chd3
Elapor2										Zfp651	Edil3	Chkb
Elavl3										Tram1l1	Adgrd1	Chp1
Emcn										Gabra3	Tceal3	Chrm1
Eml5										Cbarp	Sult1a1	Chrna9
Enah										Dync2li1	Pclo	Chrnb1
Enox1										Dlgap3	Grik2	Cib2
Enpp3										Zfp641	Plin4	Cideb
Enpp5										Mmp17	Creb3l3	Cisd1
Epb41l4a										Hoxc4	Sox8	Clca1
Epha7										A630023A22Rik	Ccdc187	Clca4a
Ephx2										Tmcc2	Fn3k	Cldn10
Etv1										Kcnt2	Slc16a11	Cldn11
Fah										Mro	Erc2	Clec11a
Faim2										Slc37a2	Srcin1	Clec14a
Fam107a										Slc10a2	Agtr1a	Clk1
Fam161a										Alox12	Gm45844	Cln3
Fam171b										Unc45b	Hsd3b2	Cln8
Fam189a2										Dkk2	Gm11627	Clvs2
Fam217b										Tmem53	Cdk5r2	Cmah
Far2										Enpp2	Scn9a	Cngb1
Fat4										Chrm3	Sprn	Cntn2
Fbln7										Astn2	Sgk1	Cntnap4
Fbxl16										Adgrb2	Adgrb1	Col17a1
Fermt2										Cux2	Ces1d	Col4a6
Fez1										Ar	Mterf2	Coq10b
Fgd1										Atp8b5	Hmgcs2	Coq9
Fgf13										Ano2	Add2	Cox4i1
Fhit										Klhdc7a	Dgkb	Cox6c
Fhod3										Abcg4	Ctxn3	Cplx2
Fibin										Colgalt2	Prlr	Cpne7
Filip1										Bbs1	Slc17a1	Crb2
Flrt2										Ablim3	Zfp575	Crebl2
Fmn2										Tceal1	Gm37711	Crip1
Fmo1										Lrp3	Sybu	Cryl1
Fmo2										Kcnd3	St3gal5	Csad
Fmo4										Btnl9	Tmod1	Cspg4
Fmo5										Ror1	Fabp2	Cspg4b
Fndc5										Fut10	Mkx	Cstad
Folr1										Tlcd3b	Adhfe1	Ctdspl
Foxp2										Sez6l2	Ddc	Cth
Fras1										Rem1	Retreg1	Ctso
Frs3										Wfdc1	Fosl1	Cutal
Fstl5										Syngr3	Klhl4	Cux1
Fth1										Resp18	Klf15	Cxadr
Gab1										Gm1123	Pcsk5	Cxxc4
Gabre										Rtl8a	Tlcd5	Cyb5r2
Galc										Cnn1	Negr1	Cybrd1
Galm										Slc25a34	F13a1	Cyp1a1
Galr2										Rgs9	Trpm3	Cyp2c65
Gap43										Marveld1	Ap3b2	Cyp2c66
Garnl3										Cxcl14	Ogn	Cyp2e1
Gas1										Inha	Slc35d3	Cyp2j6
Gbe1										Npnt	Mchr1	Cyp2w1
Gdf10										Krt12	Tcf23	Cyp4f16
Gfra1										Pcyt1b	Rnf152	D2hgdh
Gfra2										Pou2f3	Vgll3	D630023O14Rik
Ghr										Ugt2b5	Nalf1	Dach2
Gjc1										Pdlim4	Bche	Dapk1
Gjc3										Cacna1h	Olfm2	Dbh
Glrb										Camta1	Ppargc1a	Dcaf8
Gm14443										Sh2d7	Npy4r	Dchs1
Gm33167										Phox2a	Elavl4	Dchs2
Gm44220										Dand5	Zfp108	Dcx
Gm45512										Armh4	Mpped2	Dcxr
Gm47233										Tm6sf2	Ugt2b36	Ddrgk1
Gm50187										Ptpru	Skida1	Decr2
Gm5112										Gbgt1	Smad9	Dennd2a
Gm5485										Hpcal4	Sv2c	Dhcr24
Gm7694										Mettl26	Trnp1	Dhcr7
Gmpr										Kcnj8	Eomes	Dhrs3
Gnai1										Fbxl22	Ctf1	Disp3
Gnao1										Ptger3	Dusp26	Dkk3
Gng4										Mcrip2	Tmem88b	Dlg4
Gnpda2										Mdk	Klhl3	Dmac2
Gpam										Btbd11	Jph3	Dmac2l
Gpm6a										Aox1	Rnase4	Dmxl2
Gpr37l1										Gria3	Snap91	Dnah5
Gprc5b										4921536K21Rik	Wscd1	Dnai3
Gpt2										Irak1bp1	Ehhadh	Dnaja4
Grb14										Glp2r	D430019H16Rik	Dnase1l1
Grem2										Frmd6	Scrn1	Dnase2a
Gria1										Hoxd9	Gpr85	Dnmbp
Grik3										Acot1	Syt9	Dock3
Grik5										Fbn2	Tmem108	Dock8
Grp										Neurl1a	Bend5	Dop1b
Gsg1l										Hsd17b2	Ngb	Dppa5a
Gstt1										Rgs16	Lrrc10b	Dpt
Gucy1a1										Plxna4	Gm8909	Dqx1
Gucy1b1										Scg5	Pbp2	Drp2
Hand2										Insc	Lrat	Dscam
Hapln1										Myct1	Cracr2a	Dsg3
Hcfc1r1										Galnt16	Dio1	Dtx1
Hdac9										Hpse2	Pou3f3	Dynll2
Hey2										Tgfbr3	Atp1a2	Dynlt2b
Hkdc1										Jam2	Syt17	Ebpl
Hmcn1										Ckb	Chrnb2	Eci3
Hmcn2										Peg10	Entpd5	Eda
Hmga2										Arl4d	Dner	Edn2
Hpgd										Itga8	Sv2a	Efcab9
Hsbp1l1										Pde7b	Adra2a	Efcc1
Hsd17b13										Nfatc4	Gm10676	Efhc1
Hsdl2										Rasgrp2	Ces1g	Efhc2
Hspa2										Nyap1	Scin	Efs
Hspb6										Reep2	Nos1ap	Egr1
Hspb7										Camk2a	Cadps	Ell2
Hspb8										Tubg2	Rgs6	Emc9
Htr3a										Ptgir	Adgrg6	Eml6
Hunk										Itga11	Tnni1	Emp1
Hykk										Asb2	Igsf11	Enpp6
Ift57										Fzd4	Plxnb3	Entpd2
Iftap										Cnrip1	Tspyl5	Entpd8
Igdcc4										Epdr1	Sphkap	Epas1
Iglon5										Zfp334	Tfpi2	Epha8
Ina										Gm9905	Immp2l	Ephb1
Inka2										Sox18	Sptb	Ephb6
Iqsec1										Cd320	Chd5	Epm2a
Iqsec3										Rab3a	Syngr1	Epop
Irag1										Ednrb	Sfxn4	Eps8l2
Irs2										Zc4h2	Sh2d6	Eps8l3
Isx										Tdrp	Col23a1	Erbb2
Itga1										Olfr78	Lpar3	Ermap
Kantr										H2-Ke6	Stmn3	Ermp1
Kcna2										Mcam	Apob	Errfi1
Kcna6										Exoc3l2	Pls3	Esm1
Kcnh2										Cd200	Ppp2r2c	Espn
Kcnip1										Apbb1	Dcst2	Esr2
Kcnk2										Coq10a	6330403K07Rik	Esrrb
Kcnk3										Lpar1	Acvr1c	Esrrg
Kcnma1										Ogfrl1	Stk17b	Etfdh
Kcnq2										Cdh6	Aldob	Etfrf1
Kcnq3										Kcng4	Dnm3	Evc
Kel										Hscb	Acad12	Exd1
Kif1a										Mmd	Esr1	Ezr
Kif27										Fbxo36	Pfn2	Fa2h
Kif5a										Pik3ip1	Apobec2	Fabp4
Klf11										C1qtnf2	Slc17a5	Fads2b
Klf9										Macroh2a2	Farp2	Fahd2a
Klhl23										Rtl6	Bmp8a	Fam102a
Krt222										Drc3	Cldn8	Fam110d
Lamb2										Klhl29	Sfxn5	Fam117a
Lbh										Stxbp4	Zfp618	Fam118a
Ldb2										Bphl	Synpo2	Fam131a
Ldhb										Ppdpf	Tnfrsf19	Fam131b
Limch1										Ramp1	Nrxn2	Fam149b
Lims2										Dusp3	D130043K22Rik	Fam169a
Lingo1										Nenf	Stum	Fam171a2
Lmo4										Adarb1	Tsc22d1	Fam178b
Lmod1										Tspan9	Chadl	Fam181b
Lonrf2										Prickle1	Lgi4	Fam210b
Lrch2										Tm4sf1	Rnf112	Fam214b
Lrp11										Ehd2	Bco2	Fam228a
Lrrc3										Fuz	Ankrd40cl	Fam234a
Lrrc4b										Isoc2a	Mep1a	Fam43a
Lrrc51										Zdhhc1	Gm45871	Fam71e1
Lrrc61										Dusp23	Nhsl2	Fam71f1
Lrrc75b										Ifi27	Kif5c	Fam98c
Lrrc8e										Fzd2	Nxph3	Fancg
Lsamp										Bmx	Tro	Fap
Ltbp3										Casq2	Dnajc6	Fat2
Ly6g6c										Zfp93	Cacna1g	Fblim1
Lyve1										Dnajb9	Mettl7a1	Fbp1
Macrod1										Cntln	Adcyap1r1	Fbxl3
Mamdc2										Abat	Katnal1	Fbxo10
Maob										Rhebl1	Jmy	Fbxo25
Map1b										Ppp1r3c	Nr1i3	Fbxo31
Map6										Tceal8	Snrpn	Fbxo32
Mapk10										Reg4	Slc8a1	Fcgrt
Mapk8ip1										Ugt2b35	Fxyd1	Fcrls
Mapk8ip2										Abi3bp	Fgf7	Fdxr
Mcoln1										Stbd1	Hoxd10	Ffar3
Meis1										Rassf8	Rorc	Fgf12
Meis2										Ltbp4	Pyroxd2	Fgfbp1
Mest										Copz2	Gspt2	Fgfbp3
Mettl15										Plvap	Klhl24	Fgfr2
Mettl27										Cacna1e	Zfp874b	Fgfrl1
Mfap3l										St3gal2	9030607J07Rik	Fggy
Mfap4										Six5	Vav3	Fgl2
Mill2										Adgrl1	Csdc2	Fhdc1
Minar2										Arnt2	Pdxk	Fibp
Mmp15										Adtrp	Gm44509	Fign
Mn1										Cyp4f14	Rnf208	Fitm2
Mpig6b										Npas2	Kcnb1	Fjx1
Msrb3										Pllp	Dpyd	Fkbp7
mt-Atp6										Selenbp2	Pde8b	Flacc1
mt-Co1										Numbl	Tub	Flcn
mt-Co2										Camkk2	Fam78b	Flywch2
mt-Co3										Tfpi	Slc25a42	Fnbp1
mt-Cytb										Abhd6	Rnf212	Fndc10
mt-Nd1										Fgd5	Nkd2	Fos
mt-Nd2										Slc27a4	Bbs2	Foxc2
mt-Nd4										Sema3g	Phyh	Foxf1
mt-Nd4l										Nova2	Sh3bp5	Foxj1
mt-Nd5										Ncam1	Fam171a1	Foxj2
mt-Nd6										Purg	Ppp1r12b	Foxj3
Mtss2										Acot13	Tppp	Foxo1
Mycbpap										Ddr2	Smarcd3	Foxo3
Myh11										Arvcf	Cacna1c	Frem2
Myl1										Jam3	Bcas3	Frem3
Myl9										Cttnbp2	Rdh5	Frmd3
Mylk										Acacb	Ank3	Frmpd4
Myo18b										Abcb6	Syn2	Fsd1
Myom1										Ano10	Tmem191c	Fuom
Myom2										Als2cl	Chst15	Fyb2
Myom3										Zfp14	Miga1	G630022F23Rik
Mypop										Mageh1	Arsk	Gabbr1
Nacad										Acrbp	Ebf1	Gadd45a
Nalcn										Mettl7b	Slc36a4	Gal3st2
Napb										Daam2	Shisa2	Gal3st2b
Nav2										Snap47	Tspan2	Gal3st3
Ncam2										Tacc1	Jph2	Galnt14
Nceh1										Dhrs11	Cyp3a13	Galnt17
Ndrg4										Dhrs7b	Reps2	Galr1
Necab2										Zfp975	Cyp27a1	Gamt
Nedd9										Plbd1	Gpd1	Ganc
Nek3										Pde5a	Adh5	Gas6
Nell1										Sike1	Dym	Gata2
Nexn										Zfyve9	Selenbp1	Gdf5
Nfix										Pcsk1	Ryr3	Gdpd3
Ngfr										Amigo1	Kyat1	Gfi1b
Nkd1										Kcnf1	Nags	Gfod1
Nmnat2										Eci1	Vldlr	Ggh
Nmu										Surf1	Zfp354c	Ggt7
Nos1										Rab36	Prrt1	Gid4
Npas4										Ankrd9	Rhobtb3	Gigyf1
Nptx1										Pigh	Ccdc92b	Gipc2
Nptxr										Gpr137b	mt-Atp8	Gipc3
Nr1d1										Pkia	H2bc4	Gja5
Nr1d2										Gpm6b	Sorbs2	Gjb4
Nrbp2										Adk	Tns1	Gjd2
Nrn1										Tek	Tmem47	Glb1
Nrp2										Retreg2	Gde1	Glod5
Nsg2										Bcam	Gm30238	Glyctk
Nt5e										Map1lc3a	Gstm3	Gm10037
Ntn1										Deaf1	Zfp536	Gm10654
Ntn4										Cercam	Rasd2	Gm10748
Ntng1										Fgfr1	Tmem14a	Gm11437
Odad1										Epn3	Mmrn1	Gm14296
Olfm1										Siah1a	Elmod3	Gm15217
Olfml2a										Slc52a2	Trmt9b	Gm17660
Oplah										Fbln5	Aldh6a1	Gm2115
Oprk1										Rgs2	Ophn1	Gm3336
Optc										Cacnb1	Syna	Gm33543
Osr1										Aebp1	Samd12	Gm35339
Otud1										Vat1	Rbp1	Gm37045
P2rx2										Cxxc5	Fgl1	Gm37145
P3h2										Btrc	Cox7a1	Gm37928
Palld										Cdh13	Rragd	Gm38300
Pbld2										Rasl11b	Osbpl6	Gm3854
Pcbp3										Hoxd8	Fbxl7	Gm42517
Pcgf2										Pkd2	Slc17a4	Gm43012
Pck1										Hdgfl3	Zfp438	Gm43075
Pcp4l1										Them4	Pcsk4	Gm43102
Pcsk1n										Nat14	Ptpn14	Gm43682
Pcsk2										Pttg1ip	Khk	Gm43857
Pdk2										Setd4	Pde8a	Gm44274
Pdk4										Ccdc85b	Cidec	Gm44573
Pdlim3										Itpr1	Sv2b	Gm48630
Pdlim7										Trps1	Reln	Gm4952
Pdzrn3										Mylip	Xk	Gm5617
Pdzrn4										Maml2	Kit	Gnat3
Peli2										Tcp11l2	Ces2c	Gnb5
Pgbd5										Vwf	Tppp3	Gng7
Pgm5										Sesn1	Txlng	Gng8
Phactr3										Grcc10	Shpk	Gngt1
Phldb2										Parvb	Cda	Gpatch2
Phlpp1										Foxf2	Rnf32	Gpd1l
Phospho1										Dtx3	Cblb	Gpi1
Phox2b										Tex264	Atg16l2	Gpr108
Pirt										Pink1	Gpc3	Gpr135
Plagl1										Slc9a3r2	Ppara	Gpr149
Plcl1										Col20a1	Cbr1	Gpr173
Pld5										Slc35e4	Ank1	Gpr39
Plekha1										Pxmp2	Dnajc28	Gprc5a
Plekhb1										Ccdc157	Gba2	Gprin3
Plekhg6										Car2	Slc1a4	Gpx4
Plk3										Il17re	Syndig1	Gramd1b
Plk5										Ids	Lrrn2	Gramd3
Plp1										Abcd3	Atp6v0e2	Grb7
Plscr4										Ehd3	Csrnp2	Gria4
Pm20d1										Bbs9	Rai14	Grik1
Pmm1										Gm45769	Bglap3	Grina
Pmp22										Gng2	Hsd17b4	Grip1
Pnma8b										Gng11	Ces2e	Grk4
Podn										Phc1	Chst8	Gsdmc2
Por										Ethe1	Klhl13	Gsdmc4
Porcn										Msra	Sox6	Gsdme
Ppfia2										Selenow	Kctd12b	Gsn
Ppm1e										Cpt2	Syt15	Gstm2
Ppp1r14a										Frat2	Padi2	Gstm4
Ppp1r1a										Asrgl1	H1f2	Gucd1
Ppp1r3d										Zswim7	Dock9	Gulp1
Prelp										Igf2bp1	Tgfb3	H2-Q1
Prkar1b										Klhdc8b	Aqp1	H2-Q2
Prkg1										Arhgef17	Itih5	H2-T3
Prph										Cela1	Cyp4f17	Hadha
Prrg3											Erg	Hadhb
Prss23											Lamb3	Haghl
Prxl2a											Stradb	Hc
Psd											Large1	Hcar1
Ptn											Mapt	Hcrtr1
Ptpn13											Des	Heca
Ptprn											Ndrg2	Hectd2
Ptprs											Mtcl1	Hecw1
Pxmp4											Mapre3	Hecw2
Rab11fip2											Fhl1	Hes1
Rab3b											Vip	Hexb
Rab3c											Phactr1	Hexdc
Rab6b											Frg2f1	Hexim1
Rad51b											Opcml	Hey1
Rai2											Radx	Heyl
Rapgef4											AA986860	Hfe
Rarb											Ugdh	Higd2a
Rasgef1b											Mamld1	Hint2
Rassf10											Kifc2	Hmg20b
Rassf9											Gcnt3	Hmgcl
Raver2											Srgap3	Hmgn3
Rbpms											Fxyd6	Hoxb3
Rbpms2											Zmiz1	Hoxb5
Reck											Galnt15	Hpcal1
Reep1											Letm2	Hrc
Reep6											Tmc3	Hsd11b2
Ret											Kctd1	Hsd17b10
Rftn2											1110032A03Rik	Hsd17b11
Rfx2											S100pbp	Hspb11
Rgcc											Anks6	Hspb2
Rgs11											Cytip	Htr3b
Rgs5											Gabarapl1	Iah1
Rgs7bp											Fam222a	Iffo1
Rilpl1											Lrfn3	Ifi208
Rimklb											Gpt	Ifi27l2b
Rims1											Ptprb	Ighv1-11
Rit2											Egflam	Ighv5-9
Rnase1											Zfp239	Igsf3
Rnf207											Pnpo	Igsf9
Rph3a											Atp2b1	Ihh
Rprm											Ces1f	Il11ra1
Rsad1											Ccdc66	Il18
Rspo3											Rundc3b	Il1r1
Rtn1											Lyplal1	Ilk
Runx1t1											Ric3	Inca1
Rusc2											Steap3	Ing4
Rwdd3											Gstm7	Inmt
Ryr2											Trpm5	Inpp5j
Sall2											Cped1	Inpp5k
Samd4											Rgs13	Insyn1
Scg2											Dpep1	Ip6k1
Scg3											Mat2a	Ipmk
Scn3a											Rnf144b	Ipp
Scn7a											Rbbp9	Iqce
Sdk2											Pfkm	Iqch
Selenop											Cachd1	Iqsec2
Sema3a											Lmtk3	Irak2
Serp2											Gm37090	Irf2
Sesn2											Adck5	Irf7
Sez6											Car1	Irs3
Sez6l											Tagln	Isoc2b
Sfxn3											Rps6ka5	Itga2b
Sgce											Zfhx3	Itga7
Sgip1											Setd7	Itm2b
Sh3bgr											Rgs1	Itpkb
Shank1											Ushbp1	Itpr2
Shh											Rnf167	Itprid1
Shisal1											Pdzd4	Itpripl2
Slc10a4											Clybl	Ivd
Slc16a2											Kif3c	Kalrn
Slc16a7											Peg3	Kbtbd11
Slc17a2											A4gnt	Kcnab3
Slc22a3											Paqr5	Kcnc1
Slc22a4											Tlcd1	Kcng2
Slc24a3											Rnd2	Kcnh1
Slc25a23											Armcx1	Kcnj15
Slc25a27											Epb41l1	Kcnj3
Slc27a2											Ccdc107	Kcnk5
Slc35e3											Sec31b	Kcns3
Slc35f1											Ttc28	Kcnu1
Slc38a4											Tspan3	Kctd17
Slc46a1											Thbs3	Kctd2
Slc47a1											Pcmtd2	Kctd21
Slc5a7											Zfr2	Kdm1b
Slc6a17											Cpt1a	Kdsr
Slc6a4											Hsd3b3	Kif26a
Slc7a14											Aldh1a7	Kif6
Slc7a8											Syp	Kif7
Slc8a2											Aqp11	Kifc3
Slitrk1											Pcnx	Kiz
Smtn											Mrgprf	Klhdc3
Snap25											Vwa8	Klhl30
Sncb											Kat6b	Klk13
Sncg											Gtf2b	Klk1b16
Snhg11											Plekhm3	Klra1
Sntg2											Snx32	Klra6
Sobp											Zfp128	Klra7
Sox10											Ccdc9b	Klrb1a
Sox13											Eno3	Klrd1
Sparcl1											Map2	Ky
Speg											Slc25a35	L3hypdh
Spock1											Il15	Lactb
Spock2											Ptbp2	Lama2
Sprr2a1											Sema5a	Lamc3
Sptbn2											Fzd8	Lamp1
Srpx											Fryl	Lats2
Srrm4											Hdac5	Lepr
Ssbp2											Nudt12	Letmd1
Sspn											Gstk1	Lgals3
Sst											Arl2	Lgi1
St6galnac2_1											Acsm3	Lhfpl2
Stk32a											Shroom4	Lhfpl4
Stmn2											Prkag2	Lifr
Ston1											Zfp467	Lin7a
Stx1b											Gstm1	Lin7b
Surf2											Ocln	Lin7c
Susd4											Dgkh	Lipa
Svil											Map1a	Lmbrd1
Sycn											Rab4a	Lmo3
Syn1											Insr	Lpin2
Syne1											Mgll	Lrfn5
Syt1											Irf2bpl	Lrp12
Tacc2											Serf1	Lrrc19
Tacr2											Snrk	Lrrc23
Tafa5											Eml1	Lrrc29
Tbc1d19											Ptpdc1	Lrrc55
Tbc1d24											Acaa2	Lrrc56
Tbx6											Plcd3	Lrriq3
Tcea3											Tcaf1	Ltc4s
Tcn2											Tox	Ly6g6d
Tef											Jcad	Ly6g6f
Tekt2											Cul9	Lyrm2
Tex9											Retsat	Lyzl4
Tgfb1i1											Gvin-ps1	Macir
Tgfb2											Tmem139	Macrod2
Thbs2											Nnt_1	Madcam1
Timp2											Kank2	Maged2
Tinag											Slc22a1	Magee2
Tlcd2											Wdr35	Magix
Tle2											Ank	Mamdc4
Tlr5											Ctns	Man1a
Tmc7											Ogfod3	Maneal
Tmem117											Rida	Maoa
Tmem130											Ralgps1	Map2k6
Tmem150a											Pccb	Map3k12
Tmem150c											Mpdz	Mapk3
Tmem171											Flna	Mark1
Tmem252											Adh1	Mast2
Tmem35a											Cyp4f13	Matk
Tmem38a											Ap1s3	Mbp
Tmem8b											Plekhh1	Mccc1
Tmie											Cpeb3	Mcee
Tmod2											Ahi1	Mdga2
Tmprss5											Eno2	Med12l
Tmtc1											Crat	Megf6
Tns4											Mertk	Meis3
Tnxb											Phf7	Mettl24
Tox2											Map3k13	Mfap2
Tpm2											Abcg2	Mfsd2b
Trdmt1											Rbm24	Mfsd4b5
Trpc3											Ttc30b	Mfsd7a
Trpv3											S100a1	Mfsd8
Tsga10											Pgm1	Mfsd9
Tshz2											Trak2	Mgat5b
Tsku											Homer2	Mgst2
Tspan18											Nicn1	Mgst3
Ttc7b											Matn2	Mib2
Ttc8											Spry1	Mink1
Ttll1											Dclk1	Mkrn1
Ttll10											Ahcyl2	Mlycd
Ttll6											Cyp2d26	Mmp11
Ttll7											Sema6a	Mmp16
Ttr											Urod	Moxd1
Tubb3											Trim68	Mpst
Tubb4a											Ppm1l	Mras
Txnip											Vmac	Mroh8
Ube2e2											Pecam1	Mtmr11
Uchl1											Prickle2	Myo15b
Ugt8a											Prcp	Myo19
Unc79											Pisd	Myo1h
Unc80											Acadm	Myoz2
Vat1l											Acad10	Myt1l
Vstm5											Kxd1	Myzap
Wasf1											Ypel4	Nadsyn1
Wasf3											Sgsm2	Nalf2
Wnk4											Gal3st1	Nap1l2
Wscd2											H2bc21	Naprt
Xpa											Cav1	Nat8f3
Ypel3											Foxn3	Naxe
Zbtb20											Ppp2r3a	Nbeal1
Zc3h6											Wnk2	Nbl1
Zcchc12											Htra3	Ncan
Zfand2a											Mturn	Ncoa7
Zfhx4											Acp6	Ndnf
Zfp358											Cend1	Ndrg1
Zfp521											Slc27a1	Ndrg3
Zfp532											Sult1d1	Ndst3
Zfp608											Lipe	Ndufa1
Zfp970											Hagh	Ndufa6
Zmat1											Vsig2	Ndufb10
Zmat4											A430033K04Rik	Nedd4l
											Npr1	Nefm
											Fgfr3	Nek10
											Ppcs	Neto1
											Plin2	Neu1
											Whrn	Neurl1b
											Ugt1a7c	Nfat5
											Nit2	Ngef
											Guca2a	Nipal3
											Ahcy	Nipsnap1
											Adam22	Nipsnap2
											Babam2	Nkx2-3
											Cmbl	Nkx6-3
											Hoxb8	Nlgn2
											Cbr4	Nmnat3
											Nynrin	Nmur1
											Satb1	Npr3
											Slc23a2	Nprl2
											Phf24	Npy1r
											Abcb9	Nqo1
											Zfp354a	Nr1h5
											Tpp1	Nr1i2
											Rfk	Nr3c2
											Dip2c	Nrgn
											Tmem144	Nrtn
											Chpt1	Nsmf
											Slc18a2	Ntf3
											Pou6f1	Ntn3
											Cavin1	Ntpcr
											Scai	Nuak1
											Mapk1ip1	Nudt16
											Tmem94	Nudt17
											Klk1	Nudt4
											Vdr	Nudt7
											Kdr	Nwd1
											Cfap410	Nxpe4
											5730409E04Rik	Oaz2
											Bhlhb9	Obsl1
											Ppp1r9a	Ociad2
											Nfe2l2	Olfm3
											Prr5l	Olfr558
											Mxra8	Olfr829
											Pdzd2	Olfr830
											Zfp516	Oma1
											Dstyk	Ooep
											Bmp2	Oprl1
											Hdac11	Orai3
											Cyria	Ormdl3
											Zfp974	Osbpl11
											Acyp2	Osbpl1a
											Inpp5a	Otor
											Prkacb	Ovgp1
											Mpp1	P2rx3
											Tmem141	P2rx6
											Igfbp3	P3h4
											Nsg1	P4htm
											Tpm1	Palm
											Hadh	Papss2
											Cryzl2	Paqr7
											Ech1	Pard6g
											Mier3	Pbxip1
											Rbms3	Pcdh12
											Cep85l	Pcdh9
											Wdtc1	Pcnx2
											Mtch2	Pcx
											Zfp579	Pde10a
												Pde9a
												Pdgfd
												Pdlim2
												Peak1
												Peg12
												Per2
												Pfkfb4
												Pgap4
												Pgrmc1
												Phactr2
												Pheta1
												Phf1
												Phf21a
												Phgr1
												Phldb1
												Phlpp2
												Phyhipl
												Pi4k2b
												Pigp
												Pigz
												Pitpnm3
												Pla2g15
												Pla2g3
												Pla2g4e
												Plcd1
												Pld2
												Plek2
												Plekha8
												Plgrkt
												Plxna3
												Pnma3
												Pnpla2
												Pnpla6
												Polg2
												Polr3gl
												Pon2
												Ppa2
												Ppp2r5c
												Prag1
												Prdm9
												Prdx6
												Prelid3a
												Prex2
												Prkaa1
												Prkag3
												Prkar2b
												Prkce
												Prkcz
												Prkn
												Prkx
												Prmt2
												Proca1
												Prpf40b
												Prpsap1
												Prr15l
												Prr5
												Prss12
												Psd2
												Psg25
												Pskh1
												Ptgr2
												Ptgs1
												Pth1r
												Ptms
												Ptov1
												Ptpn5
												Ptpn9
												Ptprf
												Ptprr
												Ptprt
												Pxdn
												Pygo1
												Pyurf
												Qdpr
												R3hdm2
												Rab11fip3
												Rab11fip4
												Rab12
												Rab20
												Rab33a
												Rab37
												Ralyl
												Ramp2
												Rap2a
												Rapgefl1
												Rarg
												Rarres1
												Rarres2
												Rasgef1c
												Rasl10b
												Rasl12
												Rasl2-9
												Rdm1
												Rec8
												Rell1
												Rergl
												Rffl
												Rflnb
												Rfxank
												Rgp1
												Rgs20
												Rgs22
												Rgs9bp
												Rgsl1
												Rhbdf1
												Rhobtb1
												Rhoc
												Rhod
												Rhot2
												Rhou
												Rhpn1
												Riiad1
												Rilp
												Riok3
												Ripor3
												Rmnd5a
												Rnf130
												Rnf182
												Rnft2
												Rnls
												Robo3
												Robo4
												Rom1
												Rps6ka2
												Rpusd3
												Rsph9
												Rspo2
												Rtl8b
												Rtn2
												Rtn4r
												Rxrg
												S100a13
												S1pr3
												Sarm1
												Sat2
												Satb2
												Saysd1
												Sbds
												Scamp5
												Scarf2
												Scel
												Scgb2b7
												Scgn
												Scml2
												Scn5a
												Scnn1g
												Scp2
												Scrn2
												Scube3
												Sdc2
												Sdr42e1
												Sectm1b
												Selenoo
												Sema3c
												Sema4b
												Sema4g
												Septin4
												Serpinc1
												Serpinf1
												Setmar
												Sgk2
												Sgpl1
												Sh3bgrl
												Sh3gl2
												Sh3rf2
												Sh3yl1
												Shank3
												Shc2
												Shd
												Shox2
												Siae
												Siglecf
												Sirt3
												Sirt4
												Sirt5
												Slc10a6
												Slc12a7
												Slc16a1
												Slc16a5
												Slc17a9
												Slc22a18
												Slc22a23
												Slc22a5
												Slc25a12
												Slc25a20
												Slc25a29
												Slc25a51
												Slc26a11
												Slc26a2
												Slc26a3
												Slc2a3
												Slc35d1
												Slc35f3
												Slc35f5
												Slc35g2
												Slc38a3
												Slc39a4
												Slc39a5
												Slc4a2
												Slc4a3
												Slc7a10
												Slc8a3
												Slc8b1
												Slc9a2
												Slc9a3
												Slc9a3r1
												Slco2a1
												Slco2b1
												Slitrk5
												Slitrk6
												Slx1b
												Smad6
												Smad7
												Smarca1
												Smim1
												Smim22
												Smim24
												Smim36
												Smim5
												Smim8
												Smpd2
												Sncaip
												Snta1
												Sntb1
												Snx15
												Snx7
												Socs2
												Sox17
												Sox2
												Spata17
												Spata20
												Spata3
												Spib
												Spint2
												Spock3
												Sprr2a2
												Spsb2
												Srrm3
												Srsf12
												Ssu2
												St18
												St3gal1
												St6gal1
												St6galnac3
												Stard5
												Stim1
												Stk10
												Stk33
												Stmnd1
												Ston2
												Strbp
												Strip2
												Suclg2
												Sult1b1
												Susd5
												Susd6
												Svep1
												Svip
												Svop
												Synm
												Synpo
												Synpr
												Sypl2
												Syt7
												Sytl1
												Tatdn3
												Tbc1d15
												Tbc1d16
												Tbc1d17
												Tbx1
												Tbx3
												Tbxa2r
												Tcea2
												Tceal6
												Tcerg1l
												Tcf15
												Tcf7l1
												Tcp10b
												Tcp11
												Tenm2
												Tex19.1
												Tfcp2
												Tfcp2l1
												Tfeb
												Tgfa
												Tgfbr3l
												Tgm7
												Tgoln1
												Thnsl2
												Thra
												Thrsp
												Thsd1
												Tiam2
												Timp4
												Tincr
												Tlx2
												Tmc4
												Tmeff2
												Tmem100
												Tmem106a
												Tmem121b
												Tmem132b
												Tmem143
												Tmem145
												Tmem151a
												Tmem198b
												Tmem218
												Tmem220
												Tmem236
												Tmem241
												Tmem25
												Tmem30b
												Tmem38b
												Tmem41a
												Tmem42
												Tmem50a
												Tmem59
												Tmem86b
												Tmem88
												Tmem98
												Tmigd1
												Tmod4
												Tob1
												Tob2
												Tom1
												Tom1l2
												Tpcn1
												Tpk1
												Tpmt
												Tpra1
												Tprgl
												Trabd2b
												Trank1
												Trarg1
												Trdc
												Trgc2
												Tril
												Trim2
												Trim44
												Trp53inp1
												Trpm1
												Trpm4
												Tsc22d3
												Tsc22d4
												Tsg101
												Tshz1
												Tshz3
												Tslp
												Tspan12
												Tspan6
												Tspear
												Tspoap1
												Tspyl2
												Tst
												Tstd1
												Ttbk1
												Ttc38
												Ttc39c
												Ttc9b
												Tubb2a
												Tusc2
												Ube2g1
												Ube2r2
												Ubxn1
												Ubxn10
												Ubxn6
												Ucp2
												Ugp2
												Ugt2b34
												Unc119
												Unc5b
												Unc5d
												Upk1a
												Usf3
												Ush1c
												Usp2
												Usp29
												Uxs1
												Vamp1
												Vamp5
												Vdac3
												Vit
												Vps37b
												Vsig10
												Vsig8
												Vtn
												Wdfy1
												Wdr45
												Wdsub1
												Wfdc6a
												Wipf2
												Wipf3
												Wnt5b
												Wnt8b
												Wnt9a
												Wwox
												Zan
												Zbtb4
												Zbtb43
												Zbtb7c
												Zdhhc22
												Zdhhc8
												Zer1
												Zfand3
												Zfand6
												Zfp12
												Zfp174
												Zfp2
												Zfp235
												Zfp248
												Zfp28
												Zfp286
												Zfp316
												Zfp354b
												Zfp369
												Zfp385b
												Zfp420
												Zfp423
												Zfp444
												Zfp449
												Zfp488
												Zfp523
												Zfp551
												Zfp574
												Zfp59
												Zfp606
												Zfp658
												Zfp667
												Zfp688
												Zfp697
												Zfp707
												Zfp74
												Zfp768
												Zfp773
												Zfp821
												Zfp872
												Zfp937
												Zfp938
												Zfp949
												Zfp979
												Zfp983
												Zfyve1
												Zfyve21
												Zik1
												Zkscan14
												Zkscan4
												Zmym6

## Sheet: E.  2Uninf_0Uninf
Code	Gene	log2FoldChange	Fold Change	padj
	Ighv2-4	18.0741	275958	0.00807115
	Igkv4-62	-15.5961	-49532.8	NA
	Sele	-4.70065	-26.0037	0.341813
	Prg3	-4.5019	-22.6572	NA
	Mei4	-4.47125	-22.181	NA
	Gm44280	-4.43547	-21.6376	NA
	Gm10748	-4.42311	-21.4531	NA
	9130409I23Rik	-4.29386	-19.6147	NA
	Ighv2-6	-4.28085	-19.4386	0.347349
	Gabra4	-4.24276	-18.9321	NA
	Armh2	-4.2191	-18.6242	NA
	Tmprss13	-4.20043	-18.3846	NA
	Gm50102	-4.1611	-17.8903	NA
	Ighv5-15	-4.11301	-17.3037	0.6119
	Vmn1r71	-4.08193	-16.935	NA
	Pcdhga12	-4.04823	-16.5439	NA
	Hsd3b6	-3.96892	-15.659	NA
	Ighv1-11	-3.95283	-15.4853	0.521957
	Asz1	-3.94272	-15.3772	NA
	Ucn3	-3.91836	-15.1197	0.376629
	9530018H14Rik	-3.87943	-14.7171	0.513483
	Gm38215	-3.8742	-14.664	NA
	L3mbtl4	-3.83979	-14.3183	0.419816
	Gm49325	-3.81045	-14.0301	NA
	Cyp2b10	-3.78931	-13.826	NA
	Sox30	-3.76681	-13.6121	NA
	Vmn2r87	-3.74574	-13.4147	NA
	Gemin4	-3.73648	-13.3288	NA
	Ppp1r36	-3.70583	-13.0487	NA
	Samd13	-3.68698	-12.8793	NA
	Espnl	-3.66461	-12.6811	0.479272
	Lrrtm3	-3.66362	-12.6724	NA
	Chad	-3.66109	-12.6502	0.535697
	Serpina3i	-3.64833	-12.5388	0.499178
	Psmb11	-3.64522	-12.5118	NA
	Gm37563	-3.64077	-12.4733	NA
	B230112G18Rik	-3.63341	-12.4098	0.535697
	Lrrc18	-3.60184	-12.1412	NA
	Gm37632	-3.5945	-12.0796	NA
	BC035947	-3.58287	-11.9826	0.4953
	Grin2c	-3.57044	-11.8798	NA
	Olfr433	-3.56977	-11.8743	NA
	Dyrk4	-3.51516	-11.4332	0.457459
	Ces3a	-3.47451	-11.1155	NA
	Gm30055	-3.46423	-11.0367	NA
	Gm10654	-3.46193	-11.019	0.573917
	Tcam1	-3.45591	-10.9732	0.495687
	Gm3500	-3.43987	-10.8519	NA
	Npff	-3.43193	-10.7923	NA
	Psg21	-3.42025	-10.7053	NA
	Trbv2	-3.4201	-10.7041	0.411775
	Slc9a7	-3.41204	-10.6445	0.301038
	Gm49270	-3.40484	-10.5915	NA
	2610028H24Rik	-3.40284	-10.5768	NA
	Lemd1	-3.40245	-10.574	NA
	Wnt9b	-3.37423	-10.3692	NA
	Olfr648	-3.36225	-10.2834	NA
	Ighv13-2	-3.35827	-10.2551	0.649712
	Cldn34b2	-3.35746	-10.2493	NA
	Gm44620	-3.35391	-10.2242	NA
	Trbv12-2	-3.34629	-10.1703	0.56804
	Gm42552	-3.34151	-10.1367	NA
	Gm37284	-3.33485	-10.09	NA
	Foxe1	-3.33419	-10.0854	NA
	Dcaf12l2	-3.31694	-9.96551	NA
	Olfr975	-3.31075	-9.92285	NA
	Stoml3	-3.29615	-9.82291	NA
	Psg27	-3.28264	-9.73135	NA
	Sp9	-3.27086	-9.65219	NA
	Pabpc5	-3.26932	-9.64192	NA
	Gm3164	-3.2555	-9.54997	NA
	Gm43443	-3.25171	-9.52492	NA
	Nudt16l2	-3.24163	-9.45865	NA
	Umodl1	-3.24163	-9.45865	NA
	Aanat	-3.24107	-9.45498	NA
	Olfr221	-3.23725	-9.42994	NA
	Arl9	-3.22265	-9.33501	0.547868
	Smc1b	-3.22055	-9.32141	NA
	Gm42885	-3.21166	-9.26417	NA
	4930590J08Rik	-3.20352	-9.21201	NA
	Gpr45	-3.19724	-9.172	NA
	Hormad2	-3.195	-9.15777	NA
	Etfbl	-3.18899	-9.11969	NA
	Acsm5	-3.15516	-8.90834	0.722302
	Pate2	-3.15083	-8.88167	0.573917
	Igkv4-54	-3.14256	-8.83088	0.619718
	Xkrx	-3.13416	-8.77963	NA
	Igflr1	-3.13396	-8.77841	NA
	Tbr1	-3.1236	-8.7156	NA
	Prss51	-3.11776	-8.68036	NA
	Cldn19	-3.11776	-8.68036	NA
	Ighv11-2	-3.1166	-8.67342	NA
	Gpr84	-3.11616	-8.6708	0.485949
	Neurog3	-3.1154	-8.66622	NA
	Tex36	-3.10052	-8.57729	NA
	Cnga1	-3.09468	-8.5426	NA
	C630004M23Rik	-3.09406	-8.53898	0.398149
	Plg	-3.09291	-8.53213	NA
	Siglec15	-3.07168	-8.40753	NA
	Slc22a20	-3.07168	-8.40753	NA
	Gpr183	-3.06437	-8.36504	NA
	Pcdhga9	-3.05365	-8.30308	NA
	Dbil5	-3.05211	-8.29422	NA
	Gm43364	-3.05154	-8.29095	NA
	Rp1	-3.04958	-8.27973	NA
	Gpr33	-3.04354	-8.24511	0.479642
	Tmem249	-3.03688	-8.20714	NA
	Samd15	-3.03393	-8.19035	0.575034
	Pitx3	-3.03174	-8.17793	NA
	Klk1b3	-3.03136	-8.1758	NA
	Trbv19	-3.02849	-8.15955	0.646633
	Gm45684	-3.025	-8.13986	NA
	Igkv3-4	-3.01381	-8.07694	0.434012
	Gm47063	-3.01201	-8.06688	NA
	Cyp26a1	-3.00308	-8.01708	NA
	Lsmem1	-2.99137	-7.95227	0.717463
	Ntn5	-2.98099	-7.89527	0.644723
	Tnfsf13	-2.9787	-7.88277	NA
	Rax	-2.97823	-7.88017	NA
	Gm42741	-2.96731	-7.82076	NA
	Ctxn2	-2.96226	-7.79343	NA
	Gm37737	-2.95636	-7.76164	NA
	Igkv6-13	-2.91921	-7.56434	0.513882
	Olfr556	-2.9154	-7.54435	NA
	Eddm3b	-2.90769	-7.50417	NA
	Chrna10	-2.90465	-7.48837	NA
	Poln	-2.8978	-7.45289	0.516634
	Trbv29	-2.89744	-7.45102	0.561541
	Gm13283	-2.88491	-7.3866	NA
	Klrb1b	-2.87708	-7.34662	NA
	Olfr1357	-2.8739	-7.33043	NA
	Cdh7	-2.86442	-7.28244	NA
	Cfap70	-2.85246	-7.22233	NA
	Fam25c	-2.84541	-7.18712	NA
	Gfy	-2.82732	-7.09755	NA
	Fmo6	-2.82085	-7.0658	NA
	Gm49527	-2.81987	-7.06101	NA
	Gm42894	-2.81946	-7.05898	NA
	Zfp648	-2.81946	-7.05898	NA
	Olfr691	-2.81946	-7.05898	NA
	Marchf11	-2.79166	-6.92425	NA
	Slc38a8	-2.7853	-6.89381	NA
	Mak	-2.74324	-6.69572	NA
	Asb10	-2.71643	-6.57243	0.646633
	Ctsg	-2.7024	-6.50885	NA
	Gm43176	-2.70096	-6.50236	NA
	4933407L21Rik	-2.69992	-6.49764	NA
	Olfr267	-2.69832	-6.49047	NA
	Cib3	-2.69322	-6.46755	NA
	Sall3	-2.68902	-6.44875	NA
	Olfr332	-2.67198	-6.37303	NA
	Upk2	-2.67063	-6.36709	NA
	Aldh8a1	-2.66949	-6.36204	NA
	Gm49437	-2.66849	-6.35762	0.735189
	Slc26a9	-2.66549	-6.34444	NA
	Rspo4	-2.66102	-6.3248	NA
	Il17a	-2.66055	-6.32274	0.722302
	Trgv6	-2.6602	-6.32122	NA
	Pramel29	-2.65835	-6.31308	NA
	Krt82	-2.65656	-6.30527	NA
	Gm27027	-2.65656	-6.30527	NA
	Hfm1	-2.6564	-6.30457	NA
	Ccdc27	-2.65511	-6.29896	NA
	Olfr650-ps1	-2.65427	-6.29526	NA
	Lhx9	-2.65347	-6.29178	NA
	Pla2g2e	-2.65271	-6.28846	0.556522
	Icam4	-2.65058	-6.27921	0.698214
	Gm14393	-2.64679	-6.26273	NA
	Tmprss11e	-2.64395	-6.2504	NA
	Rbp3	-2.63705	-6.22057	NA
	Tsnaxip1	-2.63603	-6.2162	NA
	Speer4f2	-2.62744	-6.1793	NA
	Crabp2	-2.62518	-6.1696	NA
	4933405L10Rik	-2.62344	-6.16217	NA
	Vmn1r208	-2.61808	-6.13933	NA
	Fbxo39	-2.60982	-6.10427	NA
	Fgf20	-2.59719	-6.05108	NA
	Tfap2b	-2.59719	-6.05108	NA
	Gm12394	-2.59719	-6.05108	NA
	Chil5	-2.58711	-6.00893	NA
	Shox2	-2.58316	-5.99252	NA
	Hephl1	-2.57542	-5.96043	0.51732
	Sftpb	-2.57073	-5.94111	NA
	Svs4	-2.56997	-5.93799	NA
	Wfdc8	-2.56785	-5.92924	NA
	Gm10741	-2.5643	-5.91466	NA
	Stpg4	-2.56146	-5.90305	NA
	Gm42752	-2.5604	-5.89871	NA
	Gm5953	-2.54856	-5.8505	0.446721
	Cyp4a10	-2.54266	-5.82662	NA
	Prss50	-2.53588	-5.79932	NA
	Pcdhga6	-2.53489	-5.79531	NA
	Rab26	-2.53174	-5.7827	0.575034
	Bmp15	-2.52653	-5.76183	NA
	Ampd1	-2.52054	-5.73798	NA
	5430430K15Rik	-2.51381	-5.71126	0.716249
	Ccl3	-2.50686	-5.68381	0.289685
	Tmem91	-2.50632	-5.6817	NA
	Gm48482	-2.5037	-5.67139	NA
	Fsbp	-2.50279	-5.66781	NA
	Pnoc	-2.50192	-5.66437	NA
	Il17c	-2.50123	-5.66166	0.674044
	D630023F18Rik	-2.49973	-5.65579	NA
	Csf2	-2.4996	-5.65529	0.681987
	Mmp8	-2.48854	-5.61211	0.720023
	Gm37176	-2.48159	-5.58514	NA
	Gm49902	-2.47854	-5.57333	NA
	Ddn	-2.47029	-5.54155	NA
	Igkv4-51	-2.46977	-5.53955	NA
	Gm27021	-2.46683	-5.52829	NA
	Ush2a	-2.46651	-5.52707	NA
	Ifi208	-2.46121	-5.5068	0.258524
	Lrrc36	-2.45667	-5.48947	0.716249
	Cpb2	-2.45172	-5.47068	NA
	Scn4a	-2.44222	-5.43478	0.521957
	Cstdc2	-2.43912	-5.42309	NA
	E330040D14Rik	-2.43181	-5.39571	NA
	Gm26524	-2.42309	-5.3632	NA
	Shc3	-2.42298	-5.36277	NA
	Olfr460	-2.41768	-5.3431	NA
	Gm37124	-2.41538	-5.33459	NA
	Accsl	-2.40898	-5.31098	NA
	H2bu1-ps	-2.40545	-5.29799	NA
	Neto1	-2.39792	-5.27041	NA
	Oprm1	-2.3977	-5.26961	NA
	Sdr16c5	-2.39673	-5.26609	NA
	Slc26a7	-2.39443	-5.25768	0.721841
	Ankdd1a	-2.39345	-5.25413	NA
	Olfr750	-2.39345	-5.25413	NA
	Cxcr6	-2.39049	-5.24336	0.86265
	Gm37228	-2.38959	-5.24008	NA
	Lpo	-2.38684	-5.23012	0.541626
	Gm37514	-2.37758	-5.19666	NA
	Olfr981	-2.36957	-5.16787	NA
	Slc15a5	-2.35818	-5.12724	NA
	Cacng1	-2.35726	-5.12396	NA
	Crhbp	-2.34984	-5.09767	NA
	Gm37548	-2.33777	-5.0552	NA
	Tdpoz8	-2.33433	-5.04317	NA
	H2-M10.1	-2.33433	-5.04317	NA
	Fgg	-2.33433	-5.04317	NA
	Chia1	-2.3332	-5.03921	NA
	Stx19	-2.32737	-5.01889	NA
	Cntn4	-2.32726	-5.01852	NA
	Smim9	-2.32548	-5.01232	NA
	Nlrp5	-2.32428	-5.00817	0.762359
	Kcnk12	-2.32369	-5.00611	NA
	Gm10406	-2.32309	-5.00401	NA
	Gm11639	-2.32235	-5.00146	NA
	Vsx1	-2.32172	-4.99927	NA
	Fscn2	-2.31845	-4.98797	NA
	Tsx	-2.3149	-4.97571	0.750195
	Slc9c1	-2.31397	-4.97248	NA
	Wfdc15b	-2.30506	-4.94187	NA
	Stk32b	-2.30184	-4.93086	NA
	AW209491	-2.29553	-4.90933	0.671584
	C130050O18Rik	-2.29531	-4.90859	0.779461
	Lmntd1	-2.28894	-4.88697	NA
	Igkv6-14	-2.28049	-4.85841	0.59515
	Cfap57	-2.27897	-4.85332	0.729256
	Klk7	-2.27776	-4.84926	NA
	Rbm46	-2.27483	-4.83939	NA
	Wfdc6a	-2.27166	-4.82879	0.784408
	Scgb2b17	-2.27049	-4.82487	NA
	2310043P16Rik	-2.26601	-4.80992	NA
	Zyg11a	-2.26489	-4.80616	NA
	Gm45902	-2.26356	-4.80176	NA
	1700054O19Rik	-2.26126	-4.7941	NA
	Tectb	-2.26024	-4.79072	NA
	Abca17	-2.2583	-4.78427	NA
	Depp1	-2.25826	-4.78415	0.387716
	Haao	-2.25096	-4.75998	0.258524
	Calml3	-2.24994	-4.75662	NA
	Efcab10	-2.2496	-4.75552	NA
	Vmn1r32	-2.2485	-4.7519	0.698252
	Hsd17b3	-2.24543	-4.74178	NA
	Mucl1	-2.24543	-4.74178	NA
	Cyp4a30b	-2.24543	-4.74178	NA
	Gm45259	-2.24543	-4.74178	NA
	Gm13272	-2.24543	-4.74178	NA
	Ugt3a2	-2.24419	-4.73771	NA
	Chil3	-2.23463	-4.70642	0.756745
	Nutf2-ps1	-2.22879	-4.68741	0.751614
	Olfr658	-2.22596	-4.67823	NA
	Pgpep1l	-2.21817	-4.65302	NA
	Rhcg	-2.2181	-4.65281	NA
	Tcp10b	-2.21193	-4.63296	0.700494
	T2	-2.20853	-4.62203	0.741975
	Wdr17	-2.20527	-4.61162	0.647294
	Gm28719	-2.19212	-4.56975	0.716249
	Marco	-2.18971	-4.56213	0.698758
	Igfn1	-2.17319	-4.51021	NA
	Klra4	-2.16482	-4.48411	NA
	Golt1a	-2.15853	-4.46459	0.809238
	Ccr8	-2.14983	-4.43774	0.547023
	Nup62cl	-2.14939	-4.43639	0.612419
	Gm5796	-2.14317	-4.41732	NA
	Col9a1	-2.12999	-4.37714	NA
	Plpp4	-2.12905	-4.37428	NA
	Gm48939	-2.12804	-4.37122	NA
	Ces3b	-2.11681	-4.33734	NA
	Tecrl	-2.11681	-4.33734	NA
	A930005G22Rik	-2.11681	-4.33734	NA
	Cdc34b	-2.11681	-4.33734	NA
	1700028P14Rik	-2.11681	-4.33734	NA
	Kcna10	-2.11681	-4.33734	NA
	Tmigd3	-2.11681	-4.33734	NA
	Spaca1	-2.11618	-4.33545	NA
	Spink5	-2.10961	-4.31576	NA
	Tspo2	-2.10821	-4.31156	0.557711
	Gucy2e	-2.10213	-4.29343	NA
	Igkv3-9	-2.09311	-4.26666	0.922604
	Gm43511	-2.08672	-4.24782	NA
	Adm2	-2.08429	-4.24065	0.814892
	Pde6b	-2.08324	-4.23756	NA
	Slc9b1	-2.08301	-4.2369	0.785193
	Sbp	-2.0811	-4.23131	NA
	H2ac18	-2.07859	-4.22395	0.809233
	Csf3	-2.07422	-4.21115	0.839148
	Mogat1	-2.07194	-4.20451	NA
	4930447C11Rik	-2.07142	-4.20299	NA
	Svs6	-2.07142	-4.20299	NA
	Gm136	-2.07142	-4.20299	NA
	Ct55	-2.07142	-4.20299	NA
	Cnih3	-2.07142	-4.20299	NA
	Csrp3	-2.07141	-4.20299	NA
	Dnaaf4	-2.06996	-4.19874	NA
	Psg28	-2.06759	-4.19186	NA
	Apol11b	-2.06585	-4.18681	0.535385
	Hyal6	-2.05997	-4.16977	NA
	Spata3	-2.05212	-4.14715	0.750196
	Otop1	-2.04773	-4.13455	NA
	Tex19.2	-2.0412	-4.11587	NA
	Clec12b	-2.03635	-4.10205	NA
	Irgc1	-2.03347	-4.09388	NA
	Fgf17	-2.02948	-4.08258	NA
	D430041D05Rik	-2.0281	-4.07867	NA
	Cct8l1	-2.01908	-4.05325	NA
	Vsig4	-2.0155	-4.0432	NA
	Nat8f7	-2.01539	-4.04289	NA
	Gm37593	-2.01401	-4.03902	NA
	Gm44062	-2.01332	-4.03711	NA
	Pebp4	-2.01265	-4.03524	NA
	Cyp2c29	-2.01265	-4.03524	NA
	Gm42458	-2.01265	-4.03524	NA
	Mrgprx2	-2.01265	-4.03524	NA
	Aldoart1	-2.00283	-4.00785	NA
	Folr1	-2.00266	-4.00738	0.28043
	Ceacam9	-2.001	-4.00276	0.870245
	Lalba	-1.99055	-3.9739	NA
	Acot3	-1.98806	-3.96702	NA
	Gm38392	-1.98667	-3.96322	NA
	Gm43321	-1.9842	-3.95644	NA
	Scgb1b10	-1.9842	-3.95644	NA
	Olfr998	-1.9842	-3.95644	NA
	Cst12	-1.9842	-3.95644	NA
	Gm30571	-1.9842	-3.95644	NA
	Dppa2	-1.98341	-3.95426	NA
	3830422I06Rik	-1.97947	-3.94347	NA
	Ube2u	-1.97504	-3.93138	NA
	Ak8	-1.97307	-3.92602	NA
	Retnlg	-1.96377	-3.90081	0.760878
	Gm20517	-1.96092	-3.8931	NA
	Gm45865	-1.9579	-3.88497	0.708962
	Gvin2	-1.95754	-3.884	0.407418
	Epb42	-1.94465	-3.84945	NA
	Defb40	-1.9417	-3.84157	NA
	Gabrb2	-1.94061	-3.83868	NA
	Tas2r108	-1.93608	-3.82663	NA
	Gper1	-1.93466	-3.82289	NA
	1110032F04Rik	-1.93138	-3.81419	0.590491
	Htr2c	-1.92314	-3.79247	NA
	Heatr4	-1.92131	-3.78766	NA
	Gm37509	-1.91763	-3.77802	NA
	Cd209c	-1.91575	-3.77311	0.719463
	Rasal1	-1.91206	-3.76347	0.447694
	Pabpc2	-1.9103	-3.75887	NA
	Gm37817	-1.9103	-3.75887	NA
	Nppb	-1.9103	-3.75887	NA
	Ttc29	-1.90939	-3.75651	NA
	Olfr679	-1.90265	-3.739	NA
	Myh7	-1.89512	-3.71952	0.85669
	Cacng5	-1.8933	-3.71484	0.306242
	Olfr98	-1.88797	-3.70113	NA
	Styxl1	-1.88793	-3.70105	NA
	Gimap7	-1.88713	-3.69899	NA
	Krtap4-16	-1.86762	-3.64929	NA
	Mymk	-1.8669	-3.64747	NA
	Igkv10-95	-1.86348	-3.63885	NA
	Gm38227	-1.86244	-3.63621	0.775428
	Trav5-1	-1.86189	-3.63483	NA
	Odf4	-1.85922	-3.62812	NA
	Vmn1r229	-1.85871	-3.62683	NA
	Sh2d5	-1.85282	-3.61205	0.755613
	Mc5r	-1.85222	-3.61055	NA
	Cdh9	-1.85108	-3.60769	NA
	Gm572	-1.84959	-3.60398	NA
	Gm44652	-1.84854	-3.60135	0.802653
	Raet1d	-1.84444	-3.59113	NA
	Olfr1137	-1.84364	-3.58914	NA
	Ftl1-ps1	-1.84135	-3.58346	NA
	Vmn1r210	-1.84113	-3.5829	NA
	Ighv1-66	-1.84062	-3.58163	0.721475
	Xlr5a	-1.83945	-3.57875	NA
	Adam6b	-1.83651	-3.57145	NA
	Rps18-ps5	-1.81845	-3.52701	NA
	Nat1	-1.81755	-3.52483	NA
	Myo15	-1.81661	-3.52254	NA
	Gm36999	-1.81591	-3.52082	NA
	Gm37120	-1.81385	-3.51579	0.377333
	Gm37903	-1.81297	-3.51364	NA
	Onecut1	-1.81203	-3.51135	NA
	Meiosin	-1.80356	-3.4908	NA
	Igkv14-126	-1.80341	-3.49045	0.809539
	Spopfm3	-1.79947	-3.48092	NA
	Mdfic2	-1.79299	-3.46533	0.878525
	Gabrg1	-1.7802	-3.43474	NA
	Abca13	-1.77721	-3.42763	0.79975
	Adgrf2	-1.77669	-3.42639	NA
	Gm45644	-1.77117	-3.4133	NA
	Gm44428	-1.7637	-3.39567	NA
	Hes3	-1.76123	-3.38987	NA
	Pgc	-1.75965	-3.38615	NA
	Bcl2l10	-1.75471	-3.37458	NA
	Ccdc183	-1.74825	-3.35951	NA
	Fut7	-1.7475	-3.35777	0.739978
	Ighv5-9-1	-1.74333	-3.34807	0.822266
	Armc12	-1.74293	-3.34715	NA
	Igkv4-86	-1.74275	-3.34673	0.870257
	Lrrc37a	-1.74254	-3.34624	NA
	Pla2g4e	-1.73862	-3.33715	0.547868
	3300002I08Rik	-1.73749	-3.33455	0.713314
	Gm26661	-1.73206	-3.32203	0.803512
	Apoa4	-1.73044	-3.3183	0.844785
	Ighv1-63	-1.7277	-3.31198	0.794631
	Rhd	-1.72643	-3.30908	NA
	Actl7a	-1.72511	-3.30605	NA
	Gm44294	-1.72401	-3.30352	NA
	Map3k19	-1.7216	-3.29802	0.803512
	Lime1	-1.71611	-3.2855	NA
	Ndp	-1.71467	-3.28222	0.722302
	Slc12a3	-1.71467	-3.28221	0.731989
	Hrk	-1.70992	-3.27142	NA
	Tnfrsf13c	-1.7092	-3.2698	0.717463
	Prg4	-1.70891	-3.26913	0.558413
	Gm20518	-1.70348	-3.25686	NA
	Gm40778	-1.70115	-3.25159	NA
	Gm5941	-1.70115	-3.25159	NA
	Slc25a54	-1.70115	-3.25159	NA
	Serpina12	-1.70115	-3.25159	NA
	Hamp2	-1.7007	-3.25058	NA
	S100a5	-1.698	-3.24451	NA
	Tmem30c	-1.69665	-3.24147	NA
	Sult6b2	-1.69319	-3.23372	NA
	Clec4d	-1.69089	-3.22855	0.723046
	Trim80	-1.69084	-3.22845	0.446721
	Itprip	-1.69005	-3.22669	NA
	Btn2a2	-1.68867	-3.2236	NA
	Crygn	-1.68795	-3.22199	NA
	Prrxl1	-1.68362	-3.21233	NA
	Gm10775	-1.67824	-3.20037	NA
	Crisp3	-1.67681	-3.19721	NA
	Lhfpl1	-1.675	-3.19319	NA
	Gm45140	-1.67386	-3.19066	NA
	Npw	-1.67373	-3.19039	NA
	Hemgn	-1.66936	-3.18074	NA
	Klra1	-1.66671	-3.17491	0.729111
	4933415J04Rik	-1.66495	-3.17102	NA
	Gm884	-1.66495	-3.17102	NA
	Trav8n-2	-1.66495	-3.17102	NA
	Foxr2	-1.66495	-3.17102	NA
	T	-1.66495	-3.17102	NA
	Ankrd33	-1.66495	-3.17102	NA
	Sult1e1	-1.66495	-3.17102	NA
	4921517D22Rik	-1.66495	-3.17102	NA
	Olfr1364	-1.66493	-3.17098	NA
	Cdhr3	-1.65861	-3.15713	NA
	Fam177a	-1.65819	-3.15621	0.785441
	Gm43558	-1.65643	-3.15236	NA
	Ankrd61	-1.65643	-3.15235	NA
	Gm36947	-1.65643	-3.15235	NA
	1700097M23Rik	-1.65643	-3.15235	NA
	Trim42	-1.65643	-3.15235	NA
	4930595D18Rik	-1.65642	-3.15233	NA
	A730013G03Rik	-1.65612	-3.15167	NA
	Ctrb1	-1.65458	-3.14832	NA
	Klk9	-1.65458	-3.14831	NA
	3110043J17Rik	-1.65345	-3.14585	NA
	Sprr2i	-1.64853	-3.13514	NA
	Aqp5	-1.64705	-3.13192	NA
	Ccdc63	-1.64626	-3.1302	0.859458
	Gm11232	-1.64335	-3.1239	NA
	Gsdma2	-1.64299	-3.12313	NA
	Vmn2r53	-1.64183	-3.12061	NA
	Spata48	-1.64007	-3.11682	NA
	Adam2	-1.63915	-3.11483	NA
	A630010A05Rik	-1.63696	-3.11011	NA
	Rpl10-ps3	-1.63469	-3.1052	0.251662
	Gm45378	-1.62708	-3.08888	0.838843
	Wfdc16	-1.62676	-3.08818	NA
	Elovl3	-1.62015	-3.07406	0.804315
	Gm48621	-1.6196	-3.0729	0.846745
	Plppr1	-1.61791	-3.06929	NA
	Muc20	-1.61224	-3.05726	0.870257
	Chml	-1.60986	-3.05222	NA
	Serinc4	-1.60952	-3.05151	NA
	Cfap99	-1.60922	-3.05086	NA
	Gm37091	-1.60902	-3.05044	NA
	Igkv17-121	-1.60895	-3.0503	0.803376
	Pla2g2a	-1.6077	-3.04766	0.775428
	Fam205c	-1.60752	-3.04728	NA
	Gm38173	-1.60752	-3.04728	NA
	Olfr24	-1.60752	-3.04728	NA
	Gm50364	-1.60752	-3.04728	NA
	Pwwp4d	-1.60752	-3.04728	NA
	Spint3	-1.60752	-3.04728	NA
	Trav9-2	-1.60752	-3.04728	NA
	Skint6	-1.60752	-3.04728	NA
	Spocd1	-1.60752	-3.04728	NA
	Ugt1a8	-1.60752	-3.04728	NA
	Gm47577	-1.60752	-3.04727	NA
	Gm43980	-1.60715	-3.0465	NA
	Calhm5	-1.60711	-3.04641	NA
	Chil6	-1.60545	-3.04291	0.376591
	Efhc2	-1.60542	-3.04284	NA
	Lrmda	-1.60414	-3.04015	0.793038
	Tnfrsf8	-1.60249	-3.03666	0.491596
	Prok1	-1.60213	-3.03592	NA
	Klk1b16	-1.60168	-3.03497	0.870257
	Rxfp3	-1.59804	-3.02732	0.859405
	Pam16l	-1.59409	-3.01905	0.802117
	Sell	-1.59185	-3.01437	0.573917
	Serpind1	-1.58946	-3.00937	NA
	Ptgdr	-1.58824	-3.00682	NA
	Ly6k	-1.58743	-3.00515	0.795006
	Gm36210	-1.58659	-3.00338	NA
	Klrb1	-1.58452	-2.99909	0.864582
	Bpifb4	-1.58063	-2.991	NA
	Olfr735	-1.58054	-2.99083	NA
	Gm49356	-1.58053	-2.99081	0.802117
	Gm14322	-1.57076	-2.97062	0.752551
	Hrh3	-1.56829	-2.96553	0.726382
	Aadat	-1.56773	-2.96438	NA
	Pira12	-1.5653	-2.95939	0.857287
	Alox12b	-1.56223	-2.95309	0.84769
	Klra5	-1.55521	-2.93877	0.868954
	Gpr17	-1.55516	-2.93866	NA
	Iqub	-1.55474	-2.93781	0.855597
	Fam229a	-1.5545	-2.93731	NA
	Ciart	-1.54733	-2.92277	0.406243
	Slco1b2	-1.54708	-2.92225	NA
	Chrna9	-1.54143	-2.91082	0.752823
	Gm42922	-1.54107	-2.9101	0.706604
	Pcdhga4	-1.54097	-2.90991	NA
	Cdk15	-1.54031	-2.90856	0.875416
	4930469K13Rik	-1.53974	-2.90742	NA
	Clec2l	-1.53902	-2.90597	0.634332
	Olfr1420	-1.53897	-2.90586	0.69924
	Upk3a	-1.53408	-2.89604	NA
	Itih2	-1.53392	-2.89572	0.85669
	Vmn1r37	-1.53299	-2.89385	NA
	Fhl4	-1.53251	-2.89289	0.860079
	Olfr99	-1.52935	-2.88656	0.644423
	Atp4a	-1.52893	-2.88573	0.790105
	Fam186b	-1.52847	-2.8848	NA
	Gm37415	-1.52789	-2.88364	0.721475
	Asgr2	-1.52481	-2.87749	0.565681
	Gm38308	-1.52298	-2.87383	NA
	Pax5	-1.52114	-2.87017	0.803376
	Slc5a2	-1.51597	-2.85991	NA
	Axdnd1	-1.51413	-2.85626	0.388186
	Methig1	-1.51388	-2.85578	NA
	Vgll1	-1.51016	-2.84842	NA
	Six4	-1.50881	-2.84576	0.875248
	Il1rapl1	-1.50867	-2.84547	NA
	Zp1	-1.50748	-2.84314	0.725341
	Gm5767	-1.50377	-2.83584	NA
	Ptchd1	-1.50278	-2.83387	0.851189
	Gm37257	-1.50224	-2.83283	0.850363
	Tfr2	-1.50118	-2.83074	0.786889
	Uox	-1.49435	-2.81738	0.706748
	Gm42755	-1.49435	-2.81737	NA
	Gm44064	-1.49415	-2.81698	NA
	Ighv1-77	-1.49316	-2.81504	0.857287
	Adgrf1	-1.49227	-2.81332	0.821708
	Tmem52b	-1.48919	-2.80732	0.628336
	Eif3j2	-1.48852	-2.80602	0.818433
	Myh8	-1.48776	-2.80454	0.883251
	Car10	-1.48764	-2.8043	0.801774
	Gm43503	-1.48255	-2.79441	NA
	Trbv20	-1.48159	-2.79256	0.906677
	Pomc	-1.48088	-2.79119	0.784408
	Cpvl	-1.47413	-2.77816	0.520467
	Pnliprp1	-1.47411	-2.77813	NA
	Ugt2b1	-1.46867	-2.76766	0.775428
	Lrit2	-1.46849	-2.76732	NA
	Rgs9bp	-1.46665	-2.76379	0.347349
	Tnp2	-1.46366	-2.75807	NA
	Gm37077	-1.46361	-2.75797	NA
	Masp2	-1.46126	-2.75349	NA
	Tal2	-1.46058	-2.7522	0.853457
	Tssk3	-1.45816	-2.74758	NA
	Olfr633	-1.45485	-2.74128	NA
	Crhr1	-1.4543	-2.74023	NA
	9330161L09Rik	-1.45143	-2.73479	0.803512
	Aire	-1.44822	-2.72872	0.575034
	Gm37701	-1.44686	-2.72614	NA
	Ighv6-6	-1.44616	-2.72481	0.820335
	Dnah7a	-1.44614	-2.72479	NA
	Gm44712	-1.44612	-2.72474	0.860786
	Tcap	-1.44125	-2.71555	0.700494
	Meig1	-1.44124	-2.71555	NA
	Slc17a7	-1.44035	-2.71386	0.887593
	Ntsr2	-1.43969	-2.71262	NA
	B3galt2	-1.43836	-2.71012	NA
	Gucy2f	-1.43559	-2.70492	NA
	Glra2	-1.43179	-2.6978	NA
	Leap2	-1.42761	-2.69001	NA
	Ptchd4	-1.42726	-2.68936	NA
	Igkv6-17	-1.42667	-2.68825	0.713314
	H2-M10.6	-1.42614	-2.68726	NA
	Nutm1	-1.42035	-2.67651	0.646633
	Magee2	-1.41962	-2.67514	NA
	Xkr7	-1.41821	-2.67255	NA
	Gm42417	-1.41759	-2.6714	NA
	Igkv3-10	-1.41612	-2.66866	0.874519
	Grin2b	-1.41589	-2.66825	NA
	AU018091	-1.41207	-2.66119	0.799366
	Timp4	-1.41123	-2.65964	0.795048
	Igsf6	-1.40953	-2.6565	0.795006
	Dydc2	-1.40714	-2.6521	NA
	Gm33933	-1.40626	-2.65048	NA
	Arl13a	-1.40157	-2.64188	0.922044
	Aldoart2	-1.39267	-2.62565	NA
	Pcdhgb6	-1.39225	-2.62488	0.799256
	Per3	-1.38852	-2.61811	0.356335
	Otop2	-1.38374	-2.60945	NA
	Gm37668	-1.3777	-2.59854	NA
	Fcrl1	-1.37677	-2.59686	0.768996
	Cryaa	-1.3765	-2.59638	NA
	Sycp3	-1.37328	-2.59059	NA
	Atp12a	-1.37327	-2.59058	0.795006
	4930438A08Rik	-1.37061	-2.58579	NA
	C1ql2	-1.37008	-2.58485	NA
	1110017D15Rik	-1.36915	-2.58318	0.88027
	Cxcl2	-1.36693	-2.57921	0.883251
	Krt26	-1.36631	-2.5781	NA
	2610017A05Rik	-1.36365	-2.57335	0.624796
	Trav13-4-dv7	-1.36317	-2.5725	NA
	Slc30a3	-1.36258	-2.57144	0.898649
	Tdgf1	-1.358	-2.5633	NA
	Boll	-1.35679	-2.56116	0.870257
	Psca	-1.35237	-2.55332	0.678616
	Gm47159	-1.34678	-2.54344	NA
	Pax1	-1.3449	-2.54012	NA
	Gm30191	-1.34362	-2.53788	NA
	Khdc1b	-1.34362	-2.53788	NA
	Olfr749	-1.34362	-2.53787	NA
	Fam243	-1.34362	-2.53787	NA
	Scnn1g	-1.34088	-2.53305	0.56856
	Gm38345	-1.34078	-2.53288	0.78346
	Slc35g3	-1.34002	-2.53155	0.805379
	Tnfrsf9	-1.33753	-2.52718	0.752551
	Gm12184	-1.33199	-2.51749	0.708831
	Vmn1r221	-1.32857	-2.51154	NA
	Ngp	-1.32637	-2.50771	NA
	Kcnj14	-1.32488	-2.50512	0.726505
	Fndc11	-1.31617	-2.49004	0.837966
	Wdr95	-1.3153	-2.48854	NA
	Izumo1r	-1.31229	-2.48336	0.799705
	Tmprss11a	-1.31098	-2.4811	0.861089
	Nppa	-1.30967	-2.47884	0.887286
	Slitrk4	-1.30776	-2.47557	0.845252
	Gm47621	-1.30758	-2.47526	0.323322
	Sec14l5	-1.28998	-2.44524	0.878525
	Gm45743	-1.28736	-2.44081	0.641365
	Ascl3	-1.28727	-2.44065	0.700494
	Gm44186	-1.28652	-2.43939	NA
	F10	-1.28506	-2.43693	0.788357
	Slc22a29	-1.28311	-2.43364	0.80429
	Gm45887	-1.28111	-2.43026	NA
	Ccr3	-1.28023	-2.42878	NA
	Lrguk	-1.27848	-2.42584	0.803512
	Lrrc10	-1.27699	-2.42332	NA
	Tulp1	-1.26786	-2.40804	0.906631
	Psors1c2	-1.2675	-2.40744	0.494281
	Capn12	-1.26741	-2.40729	0.492421
	Cxcl5	-1.26594	-2.40483	0.870257
	Spats1	-1.26516	-2.40354	0.770847
	Gm43966	-1.26298	-2.3999	0.658111
	Myh13	-1.25921	-2.39364	NA
	Slc24a1	-1.25793	-2.39152	NA
	Xrra1	-1.25525	-2.38708	NA
	Gm47840	-1.2515	-2.38089	NA
	A730046J19Rik	-1.24939	-2.37741	0.6119
	Gm3893	-1.247	-2.37347	0.755613
	Ighv5-16	-1.24686	-2.37325	0.83578
	Nepn	-1.24228	-2.36572	NA
	Fbxo40	-1.24191	-2.36512	NA
	Smim41	-1.23961	-2.36135	NA
	Gm43857	-1.2381	-2.35887	0.700494
	Dnah3	-1.23806	-2.3588	NA
	Grk1	-1.23782	-2.35842	NA
	Cldn14	-1.23706	-2.35718	0.818263
	Zfp36l3	-1.23299	-2.35054	NA
	Rtl5	-1.23231	-2.34942	0.916628
	Cfap97d2	-1.23073	-2.34685	0.907763
	Tmprss6	-1.2285	-2.34324	NA
	Gpr119	-1.22611	-2.33936	0.803512
	Cyp4x1	-1.22592	-2.33904	0.671149
	Angptl7	-1.22265	-2.33376	0.827542
	Otor	-1.22213	-2.3329	NA
	Cntn5	-1.22061	-2.33045	0.716249
	Gm44510	-1.21967	-2.32894	0.755613
	Timm8a2	-1.21934	-2.3284	0.88101
	Trbv4	-1.21499	-2.32139	NA
	Kcnk4	-1.20646	-2.30771	0.398149
	D630023O14Rik	-1.20555	-2.30625	0.419816
	Ighv1-50	-1.20457	-2.30469	0.858462
	Cass4	-1.19126	-2.28351	0.603513
	Clec4e	-1.1905	-2.28233	0.915977
	Gm49378	-1.1877	-2.27789	0.922482
	Lipk	-1.18652	-2.27604	0.700494
	Gzmm	-1.18353	-2.27132	0.658111
	Scd1	-1.1831	-2.27065	0.664764
	Synb	-1.18244	-2.2696	NA
	Krt31	-1.18237	-2.26949	NA
	Arpp21	-1.17979	-2.26543	0.419816
	Tekt3	-1.17959	-2.26512	NA
	Gm43148	-1.17916	-2.26445	NA
	Igkv6-20	-1.17433	-2.25688	0.882241
	Crisp2	-1.17404	-2.25642	NA
	Camp	-1.16989	-2.24994	NA
	Gm9925	-1.16968	-2.24961	NA
	Olfr1368	-1.16666	-2.24492	NA
	Lrrc17	-1.16604	-2.24396	0.689967
	H2bc22	-1.16302	-2.23925	NA
	Dohh	-1.16223	-2.23804	0.786889
	Tafa4	-1.16146	-2.23684	NA
	Gpr18	-1.16125	-2.23651	NA
	Bglap2	-1.16059	-2.23549	NA
	Gm37464	-1.16036	-2.23513	NA
	Gm48565	-1.15911	-2.2332	NA
	Tunar	-1.15892	-2.2329	NA
	Cabyr	-1.15874	-2.23263	0.722302
	Gm6034	-1.15764	-2.23092	NA
	Nxpe2	-1.15338	-2.22434	0.828101
	Zfp750	-1.15309	-2.2239	0.832718
	Gm7592	-1.14635	-2.21353	0.899045
	Kcne2	-1.14539	-2.21206	0.877557
	Tm4sf19	-1.14492	-2.21135	0.921788
	Gm42860	-1.14485	-2.21124	NA
	Scn1a	-1.13865	-2.20175	0.862878
	A930014E01Rik	-1.13545	-2.19687	NA
	Gm42847	-1.13236	-2.19217	NA
	Nhlh1	-1.13056	-2.18944	NA
	Serpinb6c	-1.13031	-2.18905	NA
	Adam21	-1.12683	-2.18378	0.858462
	Mrap	-1.12602	-2.18256	0.866141
	Gm14409	-1.12482	-2.18075	0.883251
	Klrb1a	-1.1237	-2.17906	0.697797
	Clstn2	-1.12368	-2.17902	0.364921
	Cxcl3	-1.12363	-2.17895	0.919604
	Fetub	-1.12235	-2.17701	0.728139
	Fam209	-1.1218	-2.17618	0.847616
	Hs3st4	-1.12102	-2.17501	0.802117
	Ighv14-3	-1.11874	-2.17157	0.824532
	Dmrt2	-1.11655	-2.16827	0.922691
	Il27	-1.11601	-2.16747	0.917957
	Mmp20	-1.11575	-2.16708	NA
	4921539E11Rik	-1.11356	-2.16379	NA
	Ahcyl	-1.10981	-2.15817	0.747261
	Gm43399	-1.10599	-2.15246	NA
	Pou4f1	-1.10461	-2.15041	0.446721
	Psg17	-1.1034	-2.14861	NA
	Slc22a27	-1.10314	-2.14822	0.856357
	Rdh19	-1.09898	-2.14204	0.706748
	Cd27	-1.0966	-2.1385	0.717463
	Lrfn1	-1.09554	-2.13692	0.916138
	Gm45199	-1.09433	-2.13514	NA
	Acsbg2	-1.09433	-2.13514	NA
	Nt5el	-1.09433	-2.13514	NA
	Igkv3-3	-1.09432	-2.13513	NA
	Gm43504	-1.09432	-2.13513	NA
	Sprr1b	-1.09432	-2.13513	NA
	Ccdc83	-1.09432	-2.13513	NA
	Trgv5	-1.09432	-2.13513	NA
	Speer4a	-1.09432	-2.13513	NA
	Mc4r	-1.09432	-2.13513	NA
	Gm9996	-1.09432	-2.13513	NA
	9530003J23Rik	-1.09432	-2.13513	NA
	4930544D05Rik	-1.09432	-2.13513	NA
	Btg4	-1.09432	-2.13513	NA
	Fam50b	-1.09432	-2.13513	NA
	Foxn4	-1.09432	-2.13513	NA
	gene:ENSMUSG00000090765	-1.09432	-2.13513	NA
	Gm37863	-1.09432	-2.13513	NA
	Myog	-1.09432	-2.13513	NA
	Olfr1346	-1.09432	-2.13513	NA
	Tescl	-1.09432	-2.13513	NA
	Zic1	-1.09432	-2.13513	NA
	Trav15-1-dv6-1	-1.09432	-2.13512	NA
	Ucp1	-1.09432	-2.13512	NA
	Mcidas	-1.09432	-2.13512	NA
	Csl	-1.09432	-2.13512	NA
	Tmem212	-1.09432	-2.13512	NA
	Cstdc4	-1.09432	-2.13512	NA
	Rnase13	-1.09432	-2.13512	NA
	Kctd16	-1.09432	-2.13512	NA
	Lmod2	-1.09432	-2.13512	NA
	Klk1b1	-1.09432	-2.13512	NA
	Gm45098	-1.09432	-2.13512	NA
	Gm49776	-1.09432	-2.13512	NA
	Lipf	-1.09432	-2.13512	NA
	Cfhr4	-1.09432	-2.13512	NA
	Gm47041	-1.09432	-2.13512	NA
	Gm44610	-1.09432	-2.13512	NA
	Gm36991	-1.09432	-2.13512	NA
	Gm43473	-1.09432	-2.13512	NA
	Gm44090	-1.09432	-2.13512	NA
	Ankar	-1.09432	-2.13512	NA
	Slc22a26	-1.09432	-2.13512	NA
	Tceal7	-1.09432	-2.13512	NA
	Defb39	-1.09432	-2.13512	NA
	Gm37849	-1.09432	-2.13512	NA
	Rln1	-1.09424	-2.135	NA
	1810049J17Rik	-1.09424	-2.135	NA
	Fam71a	-1.09422	-2.13498	NA
	Mybphl	-1.0941	-2.13479	NA
	Mmp21	-1.09404	-2.13472	NA
	Tdpoz1	-1.09384	-2.13441	NA
	Gm11541	-1.09348	-2.13388	NA
	Ppp1r27	-1.09328	-2.13358	NA
	Elf5	-1.09324	-2.13353	NA
	Erich5	-1.09316	-2.13341	NA
	Gm11213	-1.09313	-2.13336	NA
	Vmn1r35	-1.09307	-2.13328	NA
	Crnn	-1.09298	-2.13314	NA
	Gm43990	-1.09282	-2.13291	NA
	Arhgap36	-1.09274	-2.13278	NA
	Cd300ld4	-1.09256	-2.13252	NA
	Gsta5	-1.09169	-2.13123	NA
	Sost	-1.0914	-2.13081	NA
	Gm20878	-1.09129	-2.13065	NA
	Gm28035	-1.09019	-2.12902	0.880716
	Spata32	-1.09011	-2.12891	NA
	Pira2	-1.0894	-2.12785	NA
	Olfr49	-1.08899	-2.12724	NA
	Gpr34	-1.08858	-2.12665	NA
	Serpinb2	-1.08837	-2.12633	NA
	Ccdc38	-1.08425	-2.12027	NA
	Mtnr1a	-1.08376	-2.11955	0.93758
	Pcdhga8	-1.08352	-2.11921	NA
	Sbk2	-1.08233	-2.11746	0.912678
	Gm38218	-1.08191	-2.11684	0.617467
	Il36a	-1.08188	-2.11679	NA
	Kif28	-1.07936	-2.1131	NA
	Prok2	-1.07915	-2.11279	NA
	Ighv6-4	-1.07846	-2.11178	NA
	Pcdhgb1	-1.07837	-2.11165	NA
	Fam178b	-1.07809	-2.11124	0.795006
	Slc47a2	-1.07798	-2.11108	NA
	Mamstr	-1.07459	-2.10612	0.419816
	Barhl1	-1.07386	-2.10506	NA
	Gpr1	-1.07329	-2.10423	0.916628
	Gm28720	-1.07291	-2.10367	0.905949
	Luzp2	-1.07269	-2.10335	0.75736
	Gm43143	-1.06827	-2.09691	0.86948
	Fcmr	-1.06688	-2.0949	0.919604
	Myoz1	-1.0643	-2.09116	NA
	Rab39b	-1.064	-2.09072	0.47668
	Cdh23	-1.06262	-2.08873	0.83578
	Kcnmb2	-1.06241	-2.08842	NA
	Cfap221	-1.06168	-2.08736	0.861334
	Zfp972	-1.06149	-2.08709	0.700494
	Cfap100	-1.0604	-2.08551	0.521957
	Mia	-1.06007	-2.08503	0.920113
	Olfr509	-1.05958	-2.08432	NA
	Fscn3	-1.05683	-2.08036	NA
	Gm49394	-1.05652	-2.07991	NA
	Agtr1b	-1.05644	-2.0798	0.803512
	Vmn1r13	-1.05618	-2.07942	NA
	Gm45286	-1.05618	-2.07941	NA
	Olfr830	-1.05202	-2.07343	0.9311
	Lilra6	-1.04852	-2.0684	0.899382
	Mc2r	-1.04838	-2.0682	0.905949
	Cyp4f39	-1.04325	-2.06087	0.663995
	Ces1b	-1.04232	-2.05954	0.789851
	Skor1	-1.04215	-2.0593	NA
	Cfap206	-1.03982	-2.05597	0.919201
	Adam18	-1.03975	-2.05588	0.682035
	Hs3st6	-1.03892	-2.05469	NA
	Fbxw24	-1.03779	-2.05309	NA
	Esx1	-1.03685	-2.05174	NA
	Pam16	-1.03654	-2.0513	NA
	Zbbx	-1.03642	-2.05113	NA
	Crx	-1.0361	-2.05068	NA
	Gm37258	-1.0361	-2.05068	NA
	Gm42753	-1.0361	-2.05068	NA
	Olfr291	-1.0361	-2.05068	NA
	Gip	-1.0361	-2.05068	NA
	Gm3961	-1.0361	-2.05068	NA
	Olfr352	-1.0361	-2.05068	NA
	Gpr139	-1.0361	-2.05068	NA
	Olfr1202	-1.0361	-2.05068	NA
	Zfp866	-1.0361	-2.05068	NA
	4930505A04Rik	-1.0361	-2.05068	NA
	Idi2	-1.0361	-2.05068	NA
	Tcl1b2	-1.0361	-2.05068	NA
	Carlr	-1.0361	-2.05068	NA
	Insyn2b	-1.0361	-2.05068	NA
	Mill1	-1.0361	-2.05068	NA
	Olfr1419	-1.03609	-2.05066	NA
	Gm37580	-1.03521	-2.04941	NA
	Mas1	-1.03394	-2.04761	NA
	Hmgn2-ps	-1.03367	-2.04722	NA
	Rnase1	-1.03272	-2.04587	0.619083
	Gsdmc	-1.03166	-2.04438	0.860786
	Olah	-1.03145	-2.04407	NA
	E030025P04Rik	-1.03045	-2.04267	NA
	Gm37530	-1.02964	-2.04151	NA
	Gucy1b2	-1.02791	-2.03907	NA
	Ncr1	-1.02418	-2.0338	0.866141
	Trav6-1	-1.0241	-2.03368	NA
	Ighv14-2	-1.02233	-2.03119	0.861319
	Lrrc39	-1.02036	-2.02842	0.849293
	Hyal5	-1.01952	-2.02725	0.920113
	Izumo1	-1.01801	-2.02512	0.808474
	Fgf23	-1.01567	-2.02185	NA
	Dmrt3	-1.01561	-2.02176	NA
	Nmbr	-1.013	-2.01811	0.915977
	2010109A12Rik	-1.01252	-2.01743	0.860786
	Usp29	-1.01199	-2.01669	0.797127
	Tmem154	-1.01142	-2.0159	0.797755
	Aox3	-1.00687	-2.00955	0.760878
	Gm42544	-1.00527	-2.00732	NA
	Chrnb3	-1.00339	-2.0047	NA
	Ighv14-1	-1.00277	-2.00385	0.929282
	Gm27029	-1.00265	-2.00367	0.860023
	Acoxl	-1.00194	-2.00269	0.878525
	Zfp957	-0.999466	-1.99926	NA
	Mrln	-0.999108	-1.99876	NA
	Ropn1l	-0.999069	-1.99871	0.833935
	Asic3	-0.998583	-1.99804	0.674044
	Vsig1	-0.997581	-1.99665	0.398149
	Gjd2	-0.991412	-1.98813	0.877557
	Trarg1	-0.991199	-1.98784	0.599098
	Trgv3	-0.990304	-1.9866	NA
	Il17b	-0.989874	-1.98601	0.919604
	Onecut2	-0.986422	-1.98127	0.813661
	S1pr5	-0.984771	-1.979	NA
	Gm1043	-0.984705	-1.97891	0.719746
	Npas3	-0.984171	-1.97818	0.755613
	Panx2	-0.983615	-1.97741	0.553005
	a	-0.983314	-1.977	NA
	Fabp12	-0.980104	-1.97261	NA
	Gm10645	-0.978939	-1.97102	NA
	Gpbar1	-0.978682	-1.97066	0.858462
	Pcdhgc5	-0.978677	-1.97066	NA
	Shisa9	-0.974623	-1.96513	NA
	Dynlt4	-0.972473	-1.9622	0.877557
	Kcnmb4	-0.968989	-1.95747	0.836286
	Krt15	-0.968573	-1.9569	0.478805
	Syn3	-0.967164	-1.95499	0.514938
	Tex26	-0.965101	-1.9522	NA
	Tfap2a	-0.963752	-1.95038	0.853001
	Asb14	-0.959636	-1.94482	0.62162
	Prss21	-0.958385	-1.94313	NA
	Cd177	-0.957886	-1.94246	0.702679
	Clvs2	-0.957614	-1.9421	0.855425
	A530016L24Rik	-0.957342	-1.94173	0.873577
	Slc7a11	-0.953809	-1.93698	0.803376
	Tuba3a	-0.952026	-1.93459	NA
	Mchr1	-0.950587	-1.93266	0.46815
	Jakmip3	-0.948041	-1.92925	0.700494
	Lmo3	-0.947358	-1.92834	0.877557
	4930548H24Rik	-0.9471	-1.92799	NA
	Gm37505	-0.946089	-1.92664	NA
	Cyp27b1	-0.94483	-1.92496	0.831462
	Tlx3	-0.944243	-1.92418	NA
	Brms1	-0.943132	-1.9227	0.674573
	Zfp488	-0.939268	-1.91755	0.776651
	Rxfp2	-0.939117	-1.91735	NA
	Pcdh15	-0.937788	-1.91559	0.747261
	Zim1	-0.937772	-1.91557	0.774806
	Gm42759	-0.934257	-1.91091	0.95405
	Lrrtm4	-0.934253	-1.9109	0.833935
	Plcz1	-0.933001	-1.90924	NA
	Prtg	-0.929776	-1.90498	0.726035
	Loxhd1	-0.928236	-1.90295	NA
	9330182O14Rik	-0.927169	-1.90154	0.671584
	Moap1	-0.925839	-1.89979	0.935538
	Gm33320	-0.925589	-1.89946	NA
	Capn3	-0.925479	-1.89931	0.883251
	Dmrta2	-0.925215	-1.89897	0.771117
	Armh1	-0.923333	-1.89649	NA
	Lrg1	-0.922828	-1.89583	0.617193
	Orm1	-0.922004	-1.89475	0.865949
	Acot12	-0.921255	-1.89376	0.611456
	A330058E17Rik	-0.919236	-1.89111	NA
	1700013G24Rik	-0.919092	-1.89092	NA
	Hvcn1	-0.917144	-1.88837	0.646633
	B4gat1	-0.916368	-1.88736	NA
	Dbp	-0.913997	-1.88426	0.803512
	S100a8	-0.913038	-1.88301	0.933019
	Vmn2r124	-0.911088	-1.88046	NA
	Gm5134	-0.90635	-1.8743	0.883374
	Slc10a1	-0.90633	-1.87427	0.917957
	6030468B19Rik	-0.905133	-1.87272	0.93359
	Fev	-0.903082	-1.87006	0.59389
	Tff2	-0.903004	-1.86996	0.858462
	Pdk4	-0.898789	-1.8645	0.504055
	Trim43c	-0.898173	-1.8637	0.883374
	Tekt1	-0.895971	-1.86086	0.927049
	Glt8d2	-0.89456	-1.85904	0.596666
	Ghrhr	-0.89247	-1.85635	NA
	Nsun7	-0.892407	-1.85627	0.91402
	Egfl6	-0.890182	-1.85341	NA
	Iqch	-0.888628	-1.85141	0.911919
	Pdcd1lg2	-0.888419	-1.85115	0.85669
	Sprr1a	-0.887215	-1.8496	0.260165
	Ece2	-0.88613	-1.84821	NA
	Gm11634	-0.885736	-1.84771	NA
	Dlx1	-0.885722	-1.84769	0.525128
	Map6d1	-0.885597	-1.84753	0.83223
	Slc10a6	-0.884706	-1.84639	0.649331
	Igkv2-137	-0.884167	-1.8457	0.908729
	Adig	-0.883655	-1.84504	0.87966
	Slc13a4	-0.882827	-1.84398	0.948911
	Aknad1	-0.882689	-1.84381	0.858502
	Gm45560	-0.877649	-1.83738	NA
	Gm9768	-0.876417	-1.83581	NA
	Zfp977	-0.875524	-1.83467	0.752551
	Morc2b	-0.874623	-1.83353	NA
	Prdm6	-0.872875	-1.83131	0.892292
	Slc45a1	-0.87258	-1.83093	0.701852
	Spag17	-0.871587	-1.82968	NA
	Zpld1	-0.871149	-1.82912	0.955173
	Slco1a4	-0.869505	-1.82704	0.802117
	Usp17lc	-0.867142	-1.82405	NA
	Jakmip2	-0.866727	-1.82352	0.726035
	Zpbp2	-0.866086	-1.82271	0.870257
	Sycp2	-0.865752	-1.82229	0.860786
	Tasl	-0.864093	-1.82019	0.698914
	Atg9b	-0.862405	-1.81807	0.722302
	Gm6899	-0.861856	-1.81738	NA
	Gpr152	-0.861463	-1.81688	NA
	Fcrla	-0.861269	-1.81664	0.86265
	Sdr16c6	-0.860166	-1.81525	NA
	Meiob	-0.859238	-1.81408	0.921788
	Gm45117	-0.858555	-1.81322	NA
	Lce3b	-0.858518	-1.81317	NA
	Il36b	-0.856787	-1.811	0.827619
	Olfm3	-0.856683	-1.81087	0.882341
	Tpm3-rs7	-0.855012	-1.80877	0.532828
	Tprg	-0.85258	-1.80573	NA
	Ankk1	-0.852477	-1.8056	NA
	Lingo1	-0.850968	-1.80371	0.755613
	Zfp385c	-0.850607	-1.80326	0.802117
	Cadm2	-0.847984	-1.79998	0.679887
	Gm37226	-0.847708	-1.79964	0.88916
	1700109H08Rik	-0.844489	-1.79563	0.919604
	Adgra1	-0.843893	-1.79489	0.893329
	Olfr1393	-0.842658	-1.79335	0.858462
	Ccdc160	-0.84257	-1.79324	0.770994
	Nupr1l	-0.842006	-1.79254	0.803512
	Olr1	-0.840815	-1.79106	0.41634
	Kcnh4	-0.840786	-1.79103	NA
	B430203G13Rik	-0.840743	-1.79097	0.929395
	Cnr2	-0.839471	-1.78939	0.706604
	Rergl	-0.838714	-1.78845	0.912559
	Rspo1	-0.836215	-1.78536	0.787058
	Gm30698	-0.836156	-1.78529	0.825217
	Gsg1l	-0.83583	-1.78488	0.708399
	Slitrk2	-0.835684	-1.7847	0.910985
	Adprhl1	-0.833967	-1.78258	0.935868
	Fxyd4	-0.833947	-1.78255	NA
	Egr2	-0.832334	-1.78056	0.671584
	Ranbp3l	-0.831318	-1.77931	0.933019
	Zscan10	-0.830618	-1.77845	NA
	Wnk3	-0.830087	-1.77779	0.91129
	Lypd2	-0.830068	-1.77777	NA
	Cpne6	-0.828591	-1.77595	NA
	Tcf15	-0.827983	-1.7752	0.739978
	Egr1	-0.825105	-1.77166	0.678145
	4930588D02Rik	-0.822269	-1.76818	NA
	Igkv4-53	-0.821452	-1.76718	0.871303
	Rspo2	-0.817425	-1.76226	0.857287
	Stmn4	-0.816927	-1.76165	0.683579
	Dnah7c	-0.816812	-1.76151	0.942409
	Hrct1	-0.815912	-1.76041	0.565681
	Mup5	-0.81398	-1.75805	NA
	Slc24a2	-0.812345	-1.75606	0.726035
	Tnf	-0.812236	-1.75593	0.719463
	Pon1	-0.808556	-1.75146	0.920113
[truncated: 20,709 more rows]

## Sheet: F.  5Uninf_0Uninf
Code	Gene	log2FoldChange	Fold Change	padj
[truncated: 21,804 more rows]

[truncated: 18 more sheets: G.  10Uninf_0Uninf, E. F. G Venn Analysis Up, E. F. G Venn Analysis Down, H. 5UnInf_2UnInf, I. 10UnInf_5UnInf, J. 10UnInf_2UnInf, K. 2Inf_0Inf, L. 5Inf_0Inf, M. 10Inf_0Inf, N. 2Inf_2Uninf, O. 5Inf_5Uninf, P. 10Inf_10Uninf, Q. 5Inf_2Inf, R. 10Inf_5Inf, S. 10Inf_2Inf, T 5Inf_2Uninf, U. 10Inf_2Uninf, V.  10Inf_5Uninf]
