# Supplementary material for: Raw potato starch alters the microbiome, colon and cecal gene expression, and resistance to Citrobacter rodentium infection in mice fed a Western diet
Source: Front Nutr. 2023 Jan 10;9:1057318. doi: 10.3389/fnut.2022.1057318 (PMC9871501; doi:10.3389/fnut.2022.1057318)
Supplement: Supplementary file 3 [file Table_3.XLSX]

## Sheet: A. 0_0U
Code	Gene	log2FoldChange	Fold Change	padj
	0610009B22Rik	0.171576	1.12629	0.154329
	0610010K14Rik	-0.0501121	-1.03535	0.848635
	0610012G03Rik	0.253413	1.19202	0.110444
	0610030E20Rik	-0.122998	-1.089	0.235479
	0610040J01Rik	0.336439	1.26264	0.00685083
	1110002E22Rik	-0.831392	-1.7794	0.712789
	1110003F10Rik	NA		NA
	1110004F10Rik	0.168214	1.12367	0.109611
	1110017D15Rik	0.264555	1.20127	0.898005
	1110025M09Rik	-0.155591	-1.11388	0.745176
	1110032A03Rik	-0.376717	-1.29838	0.0154759
	1110032F04Rik	-1.37199	-2.58827	0.0298797
	1110038F14Rik	0.173425	1.12773	0.331092
	1110051M20Rik	-0.773065	-1.7089	8.16974e-05
	1110059E24Rik	0.660186	1.58029	8.50482e-07
	1110059G10Rik	0.0270043	1.01889	0.868472
	1110060G06Rik	0	1	NA
	1110065P20Rik	-0.131907	-1.09574	0.589543
	1190005I06Rik	-0.645501	-1.56428	0.518994
	1190007I07Rik	-0.16989	-1.12497	0.453229
	1300017J02Rik	-0.525096	-1.43903	0.855481
	1500005C15Rik	NA		NA
	1500009C09Rik	-2.07423	-4.2112	0.124392
	1500009L16Rik	0.691061	1.61447	0.00240707
	1500011B03Rik	0.0258926	1.01811	0.927179
	1520401A03Rik	-1.06672	-2.09467	0.291492
	1600012H06Rik	0.0505093	1.03563	0.751976
	1600014C10Rik	-0.135024	-1.09811	0.504277
	1600014C23Rik	-0.385949	-1.30672	NA
	1600017P15Rik	-1.43304	-2.70015	NA
	1600023N17Rik	-0.0547804	-1.0387	0.952315
	1700001C19Rik	-1.65244	-3.14364	NA
	1700001G17Rik	0.0124035	1.00863	0.992679
	1700001J03Rik	-2.11347	-4.32732	0.11916
	1700001K19Rik	-0.511772	-1.4258	0.774472
	1700001L19Rik	1.12727	2.18445	0.0533547
	1700001O22Rik	0.584973	1.50001	0.0748453
	1700001P01Rik	-1.24511	-2.37036	0.664139
	1700003E16Rik	-0.784136	-1.72206	0.000777912
	1700003F12Rik	-2.20197	-4.60108	NA
	1700007K13Rik	-0.399555	-1.3191	0.83881
	1700008A23Rik	NA		NA
	1700008H02Rik	0.335223	1.26157	NA
	1700008O03Rik	0.387947	1.30853	0.864723
	1700009N14Rik	-0.385893	-1.30667	NA
	1700010I14Rik	0.224214	1.16814	0.417078
	1700011L22Rik	-3.42257	-10.7225	NA
	1700012B07Rik	4.01174	16.1307	0.0269642
	1700012B09Rik	-0.284709	-1.21816	NA
	1700013F07Rik	1.03326	2.04664	NA
	1700013G24Rik	1.78529	3.44689	0.475588
	1700013H16Rik	3.75822	13.5312	NA
	1700014B07Rik	-0.38594	-1.30671	NA
	1700014D04Rik	-1.84239	-3.58604	NA
	1700016A09Rik	NA		NA
	1700016B15Rik	NA		NA
	1700016C15Rik	2.29772	4.91681	0.0284852
	1700016D08Rik	NA		NA
	1700016H13Rik	-2.07308	-4.20785	0.0206725
	1700016K19Rik	-0.563919	-1.47828	0.129873
	1700017B05Rik	0.163283	1.11983	0.461354
	1700018A14Rik	NA		NA
	1700018B08Rik	0.335223	1.26157	NA
	1700018G05Rik	-0.386011	-1.30678	NA
	1700019A02Rik	-0.385926	-1.3067	NA
	1700019A23Rik	NA		NA
	1700019D03Rik	0.387807	1.3084	0.048784
	1700019N19Rik	-0.385911	-1.30668	NA
	1700020A23Rik	0	1	NA
	1700020G03Rik	1.78516	3.44656	NA
	1700020L13Rik	1.6637	3.16829	NA
	1700020L24Rik	0.521337	1.43528	0.0606595
	1700020N01Rik	-0.269865	-1.2057	0.901883
	1700022I11Rik	-1.24923	-2.37714	NA
	1700023B13Rik	NA		NA
	1700024G13Rik	0	1	NA
	1700025A08Rik	-2.24877	-4.75276	NA
	1700025B11Rik	0.912253	1.88198	NA
	1700025G04Rik	-0.0807021	-1.05753	0.720416
	1700028J19Rik	-0.745318	-1.67634	0.0900029
	1700028K03Rik	-0.385985	-1.30675	NA
	1700029B24Rik	0	1	NA
	1700029F12Rik	0	1	NA
	1700029H14Rik	-0.962981	-1.94933	NA
	1700029I15Rik	0.398265	1.31792	0.605676
	1700029J07Rik	-1.07052	-2.1002	0.000772598
	1700030J22Rik	0.7668	1.70149	0.0198593
	1700030K09Rik	-0.572888	-1.4875	0.00572093
	1700034I23Rik	NA		NA
	1700034J05Rik	NA		NA
	1700037C18Rik	-0.62196	-1.53896	0.386841
	1700037H04Rik	-0.00590699	0.995914	0.970329
	1700045I11Rik	0	1	NA
	1700047N06Rik	NA		NA
	1700047O18Rik	NA		NA
	1700051K13Rik	NA		NA
	1700051O22Rik	-0.963015	-1.94938	NA
	1700054O19Rik	4.76719	27.2312	NA
	1700056E22Rik	NA		NA
	1700057G04Rik	0.518622	1.43259	0.829614
	1700061A03Rik	0.78483	1.72289	NA
	1700064H15Rik	0.975591	1.96645	NA
	1700066B19Rik	0.345368	1.27047	0.197518
	1700066M21Rik	0.406063	1.32507	0.0238347
	1700067K01Rik	-0.482744	-1.3974	0.609319
	1700067P10Rik	0	1	NA
	1700069L16Rik	0	1	NA
	1700086D15Rik	NA		NA
	1700088E04Rik	-0.275304	-1.21025	0.731639
	1700092E16Rik	0	1	NA
	1700092M07Rik	-1.75655	-3.37889	0.306105
	1700093K21Rik	1.06958	2.09883	0.714484
	1700094D03Rik	-0.539722	-1.45369	0.0332804
	1700097M23Rik	0	1	NA
	1700102P08Rik	-0.196863	-1.1462	0.789878
	1700109H08Rik	-0.501203	-1.41539	0.857206
	1700113B19Rik	0	1	NA
	1700113H08Rik	-2.13937	-4.4057	NA
	1700122O11Rik	0	1	NA
	1700123L14Rik	NA		NA
	1700123O20Rik	0.339583	1.26539	0.00369214
	1700125H20Rik	0.335238	1.26159	NA
	1810009A15Rik	0.748116	1.6796	0.275631
	1810010H24Rik	-1.00767	-2.01066	0.00879124
	1810013L24Rik	0.121009	1.0875	0.228196
	1810017P11Rik	-0.218232	-1.16331	0.357997
	1810020O05Rik	-1.39358	-2.62729	0.453879
	1810024B03Rik	0	1	NA
	1810030O07Rik	-0.0522682	-1.03689	0.625264
	1810037I17Rik	0.540721	1.4547	0.000488383
	1810046K07Rik	-1.23934	-2.3609	0.00132717
	1810049J17Rik	-0.241793	-1.18246	NA
	1810055G02Rik	0.0339661	1.02382	0.908262
	1810058I24Rik	-0.147832	-1.1079	0.339369
	1810062G17Rik	-0.663003	-1.58337	0.200898
	1810065E05Rik	1.03662	2.05142	0.0334844
	2010003K11Rik	0.685861	1.60866	0.0122909
	2010008C14Rik	0.524101	1.43804	0.0130362
	2010106E10Rik	-2.71275	-6.55572	0.0235905
	2010109A12Rik	-1.19778	-2.29387	0.26893
	2010109P13Rik	2.48218	5.58739	NA
	2010315B03Rik	-0.00316292	0.99781	0.986102
	2200002A13Rik	2.92008	7.5689	NA
	2200002D01Rik	-0.00207872	0.99856	0.993333
	2200002J24Rik	-0.461802	-1.37726	0.765644
	2200007N16Rik	0	1	NA
	2210009P08Rik	1.18152	2.26816	8.57476e-07
	2210010C04Rik	4.6267	24.7045	0.149514
	2210016F16Rik	0.119819	1.0866	0.438269
	2210016L21Rik	-0.214611	-1.16039	0.0182027
	2210406H18Rik	NA		NA
	2210408I21Rik	-0.257518	-1.19542	0.489118
	2210412B16Rik	NA		NA
	2210418O10Rik	0.75388	1.68632	0.599337
	2300009A05Rik	0.0136411	1.0095	0.952022
	2310001K20Rik	NA		NA
	2310009B15Rik	-0.0707686	-1.05028	0.785791
	2310011J03Rik	0.2095	1.15629	0.0523691
	2310022A10Rik	0.0855357	1.06108	0.558049
	2310022B05Rik	-0.028734	0.98028	0.808611
	2310030G06Rik	0.156368	1.11448	0.236434
	2310033P09Rik	-0.0963598	-1.06907	0.579156
	2310034C09Rik	6.02339	65.0461	5.8972e-10
	2310034G01Rik	0.592096	1.50744	0.764616
	2310039H08Rik	-0.160184	-1.11743	0.293523
	2310043P16Rik	2.21933	4.65676	NA
	2310050C09Rik	3.70787	13.0671	NA
	2310057J18Rik	1.79687	3.47466	NA
	2310057M21Rik	0.167451	1.12307	0.682924
	2310061I04Rik	-0.021016	0.985538	0.855756
	2310061N02Rik	2.80228	6.97542	NA
	2310079G19Rik	-0.507811	-1.42189	0.699177
	2410002F23Rik	-0.571985	-1.48657	0.000139058
	2410004B18Rik	0.218015	1.16313	0.0793246
	2410004P03Rik	-0.991612	-1.98841	0.271138
	2410137M14Rik	-2.50332	-5.6699	NA
	2510002D24Rik	-0.545449	-1.45947	0.149633
	2510009E07Rik	-0.113627	-1.08194	0.484431
	2510016D11Rik	NA		NA
	2510039O18Rik	0.327592	1.25492	0.000238484
	2610001A08Rik	NA		NA
	2610002M06Rik	0.316292	1.24513	0.00165691
	2610008E11Rik	-0.549973	-1.46406	0.000103767
	2610011E03Rik	NA		NA
	2610012C04Rik	NA		NA
	2610017A05Rik	-0.0607048	-1.04298	0.941042
	2610021A01Rik	-0.172711	-1.12717	0.317843
	2610028D06Rik	NA		NA
	2610028H24Rik	0	1	NA
	2610042L04Rik	-0.0446497	0.969525	NA
	2610044O15Rik8	-0.314419	-1.24351	0.0303858
	2610300A13Rik	0	1	NA
	2610306O10Rik	NA		NA
	2610318N02Rik	0.250482	1.1896	0.345403
	2610507B11Rik	0.270299	1.20606	0.00105607
	2610528A11Rik	0.469813	1.38493	0.00466291
	2610528J11Rik	0.262064	1.19919	0.00747328
	2700029L08Rik	NA		NA
	2700049A03Rik	-0.29835	-1.22974	0.0987517
	2700062C07Rik	-0.0312454	0.978575	0.874905
	2700078F05Rik	NA		NA
	2700080J24Rik	0.133921	1.09727	0.939809
	2700097O09Rik	-0.105792	-1.07608	0.717548
	2810004N23Rik	0.055347	1.03911	0.802409
	2810021J22Rik	-0.277844	-1.21238	0.145464
	2810405F15Rik	-1.52443	-2.87672	0.274459
	2810408A11Rik	-0.53744	-1.45139	0.0286723
	2810428J06Rik	0.250883	1.18994	0.78271
	2810459M11Rik	-0.152463	-1.11147	0.393746
	2900018N21Rik	NA		NA
	2900022M07Rik	NA		NA
	2900024D18Rik	0	1	NA
	2900026A02Rik	0.433869	1.35085	0.00401511
	2900027M19Rik	0	1	NA
	2900035J10Rik	NA		NA
	2900064F13Rik	-2.59553	-6.0441	0.480672
	2900064K03Rik	NA		NA
	2900076G11Rik	-0.563825	-1.47818	0.764616
	2900078I11Rik	1.61426	3.06155	0.478614
	2900092C05Rik	0	1	NA
	2900092N22Rik	NA		NA
	2900092O11Rik	2.47801	5.57128	NA
	3110001I22Rik	0.218648	1.16364	0.899342
	3110009E18Rik	0.0587343	1.04155	0.90419
	3110021N24Rik	0.411763	1.33031	0.807053
	3110031N09Rik	-0.963067	-1.94945	NA
	3110040M04Rik	-1.37718	-2.59761	NA
	3110040N11Rik	0.0537644	1.03797	0.786044
	3110043J17Rik	0	1	NA
	3110062G12Rik	NA		NA
	3110080E11Rik	NA		NA
	3110080O07Rik	NA		NA
	3110082I17Rik	-0.264941	-1.20159	0.265622
	3110082J24Rik	0	1	NA
	3300002I08Rik	1.03963	2.05571	0.468427
	3425401B19Rik	-2.13302	-4.38634	7.76331e-06
	3830403N18Rik	-0.862761	-1.81852	0.115183
	3830406C13Rik	0.255087	1.19341	0.230692
	4631422I05Rik	-0.385967	-1.30674	NA
	4632418H02Rik	NA		NA
	4632432E15Rik	-1.66333	-3.16747	NA
	4633401B06Rik	NA		NA
	4732416N19Rik	-0.031481	0.978415	0.953781
	4833404L02Rik	NA		NA
	4833412C15Rik	NA		NA
	4833412K13Rik	NA		NA
	4833420G17Rik	-0.320328	-1.24861	0.0512222
	4833421G17Rik	NA		NA
	4833439L19Rik	0.217508	1.16272	0.0181786
	4921504E06Rik	0	1	NA
	4921507P07Rik	-1.028	-2.03919	0.0237255
	4921517D22Rik	0	1	NA
	4921524J17Rik	-0.432257	-1.34934	0.00578044
	4921534A09Rik	-1.51421	-2.85642	0.0626234
	4921536K21Rik	-0.472866	-1.38786	0.0452459
	4921539E11Rik	1.56809	2.96512	NA
	4930402F06Rik	0	1	NA
	4930402K13Rik	0	1	NA
	4930404N11Rik	0.148833	1.10867	0.916267
	4930405N21Rik	-0.507386	-1.42147	0.650205
	4930407I10Rik	0	1	NA
	4930412F12Rik	NA		NA
	4930412O13Rik	0	1	NA
	4930413G21Rik	NA		NA
	4930420N18Rik	2.39578	5.26262	NA
	4930421C12Rik	-0.102399	-1.07356	NA
	4930423C22Rik	NA		NA
	4930425K24Rik	-0.963054	-1.94943	NA
	4930430F08Rik	0.31184	1.24129	0.434252
	4930432M17Rik	0	1	NA
	4930435N07Rik	NA		NA
	4930438A08Rik	-0.468781	-1.38394	0.9021
	4930442H23Rik	0.912313	1.88206	NA
	4930444K16Rik	0.912265	1.882	NA
	4930444P10Rik	0	1	NA
	4930447A16Rik	NA		NA
	4930447C04Rik	0.699958	1.62446	0.57331
	4930449I04Rik	0	1	NA
	4930453N24Rik	0.259783	1.1973	0.00552421
	4930455H04Rik	NA		NA
	4930456G14Rik	-0.290892	-1.2234	NA
	4930466K18Rik	NA		NA
	4930467E23Rik	NA		NA
	4930469K13Rik	-1.60703	-3.04624	0.412164
	4930470B04Rik	NA		NA
	4930477O15Rik	NA		NA
	4930478M09Rik	0	1	NA
	4930480K02Rik	NA		NA
	4930486L24Rik	NA		NA
	4930503B20Rik	0	1	NA
	4930503L19Rik	-0.178773	-1.13192	0.417983
	4930505A04Rik	-3.44845	-10.9166	NA
	4930513N20Rik	NA		NA
	4930517G19Rik	NA		NA
	4930517J16Rik	NA		NA
	4930518I15Rik	0.209979	1.15667	0.656247
	4930519G04Rik	0	1	NA
	4930522L14Rik	-0.038019	0.973991	0.919134
	4930523C07Rik	-0.64664	-1.56552	1.64776e-05
	4930526M16Rik	2.63802	6.22478	NA
	4930528J11Rik	0.740589	1.67086	0.789131
	4930543I11Rik	0.912263	1.882	NA
	4930544D05Rik	NA		NA
	4930548H24Rik	1.71667	3.28678	NA
	4930550C14Rik	-0.973357	-1.9634	0.163293
	4930553I21Rik	NA		NA
	4930554G22Rik	-0.385972	-1.30674	NA
	4930556H04Rik	-0.0595591	-1.04215	0.972327
	4930556J24Rik	NA		NA
	4930557B06Rik	NA		NA
	4930558C23Rik	-0.386011	-1.30678	NA
	4930560O18Rik	0	1	NA
	4930562C15Rik	-1.03196	-2.0448	0.38393
	4930563E22Rik	-0.221831	-1.16621	0.683356
	4930563M21Rik	-2.64627	-6.26046	NA
	4930572O03Rik	NA		NA
	4930577N17Rik	NA		NA
	4930578G10Rik	0	1	NA
	4930578I06Rik	0	1	NA
	4930579F01Rik	0.0880593	1.06294	NA
	4930579G24Rik	0.197766	1.14692	0.550961
	4930584E12Rik	NA		NA
	4930588D02Rik	0.912386	1.88216	NA
	4930589O11Rik	NA		NA
	4930590J08Rik	-2.54113	-5.82044	0.233363
	4930594C11Rik	NA		NA
	4930595D18Rik	-2.25911	-4.78696	NA
	4930599N24Rik	NA		NA
	4931406B18Rik	0	1	NA
	4931406C07Rik	-0.116916	-1.08441	0.696127
	4931408C20Rik	-0.385914	-1.30669	NA
	4931412I15Rik	NA		NA
	4931414P19Rik	-0.218118	-1.16322	0.128606
	4931422A03Rik	NA		NA
	4931428F04Rik	-0.0462446	0.968454	0.88817
	4931428L18Rik	3.64099	12.4752	NA
	4931429L15Rik	-0.963022	-1.94939	NA
	4932414N04Rik	NA		NA
	4932438A13Rik	0.374959	1.2968	0.00212434
	4932438H23Rik	0.218826	1.16379	0.537041
	4932442E05Rik	NA		NA
	4933400A11Rik	NA		NA
	4933402D24Rik	-1.00931	-2.01295	0.536083
	4933402J07Rik	0	1	NA
	4933402N22Rik	0	1	NA
	4933403L11Rik	-2.16871	-4.49622	NA
	4933405L10Rik	0.881196	1.8419	NA
	4933405O20Rik	NA		NA
	4933406L23Rik	NA		NA
	4933407L21Rik	1.10862	2.15639	0.597811
	4933411K16Rik	NA		NA
	4933412L11Rik	0	1	NA
	4933416I08Rik	2.05929	4.1678	NA
	4933417A18Rik	-1.7998	-3.48171	NA
	4933417C20Rik	-0.09406	-1.06737	0.930976
	4933421I07Rik	0	1	NA
	4933424G06Rik	-1.99552	-3.9876	NA
	4933425M03Rik	0.460086	1.37562	0.703058
	4933427D14Rik	-0.559104	-1.47335	0.493429
	4933428G20Rik	NA		NA
	4933430I17Rik	0.639803	1.55812	0.522264
	4933431C10Rik	NA		NA
	4933431K14Rik	-0.450025	-1.36606	0.146246
	4933434E20Rik	0.381481	1.30268	0.574922
	4933437G19Rik	-1.08011	-2.1142	0.195904
	4933440N22Rik	NA		NA
	5031410I06Rik	NA		NA
	5031439G07Rik	0.0551849	1.03899	0.619846
	5033424D13Rik	NA		NA
	5033425B01Rik	0	1	NA
	5330406M23Rik	1.60322	3.03821	0.389194
	5330409N07Rik	NA		NA
	5330425B07Rik	-1.88625	-3.69673	NA
	5330431K02Rik	NA		NA
	5330432J10Rik	NA		NA
	5330437M03Rik	NA		NA
	5430403G16Rik	-0.508826	-1.42289	0.201954
	5430420F09Rik	NA		NA
	5430425E15Rik	NA		NA
	5430430B14Rik	0.0711036	1.05052	0.93326
	5430430K15Rik	0.158315	1.11598	0.903146
	5430434F05Rik	NA		NA
	5530400K19Rik	0	1	NA
	5530401A14Rik	0.912253	1.88198	NA
	5530402G07Rik	NA		NA
	5730408A14Rik	NA		NA
	5730409E04Rik	-0.492689	-1.40706	0.0620482
	5730455P16Rik	-0.338583	-1.26451	0.0199233
	5730480H06Rik	-0.104127	-1.07484	0.554044
	5730488B01Rik	NA		NA
	5730507A11Rik	NA		NA
	5730507C01Rik	0.458457	1.37407	0.386001
	5730521K06Rik	NA		NA
	5730522E02Rik	-0.499987	-1.4142	NA
	5730585A16Rik	-3.64896	-12.5443	NA
	5730596B20Rik	NA		NA
	5830411K02Rik	0.33532	1.26166	NA
	5830415G21Rik	-0.0506013	-1.0357	0.986891
	5830444F18Rik	NA		NA
	5830462I19Rik	0	1	NA
	5830462O15Rik	NA		NA
	5930409G06Rik	-0.171844	-1.1265	0.950325
	5930420M18Rik	NA		NA
	6030400A10Rik	NA		NA
	6030458C11Rik	0.102066	1.07331	0.204127
	6030460B20Rik	NA		NA
	6030468B19Rik	-2.89786	-7.45321	0.115282
	6330403K07Rik	-0.794245	-1.73417	0.00365786
	6330409D20Rik	0.912339	1.88209	NA
	6330411D24Rik	0	1	NA
	6330415B21Rik	-0.385948	-1.30672	NA
	6330419E04Rik	NA		NA
	6330537M06Rik	-0.352137	-1.27645	0.384453
	6430500D05Rik	-0.96301	-1.94937	NA
	6430511E19Rik	-0.00961951	0.993354	0.986891
	6430548M08Rik	0.67597	1.59767	1.53536e-07
	6430550D23Rik	-0.214215	-1.16007	0.755077
	6430571L13Rik	-0.914771	-1.88527	0.332711
	6430710M23Rik	NA		NA
	6720464F23Rik	NA		NA
	6720469O03Rik	NA		NA
	6720475M21Rik	NA		NA
	6720482G16Rik	NA		NA
	6720489N17Rik	-0.460247	-1.37578	0.182698
	6820402A03Rik	NA		NA
	6820408C15Rik	-3.38039	-10.4136	0.107781
	7330423F06Rik	NA		NA
	8030445P17Rik	NA		NA
	8030462N17Rik	0.138242	1.10056	0.196459
	8030474K03Rik	0	1	NA
	8030487O14Rik	NA		NA
	8430406P12Rik	NA		NA
	8430422M14Rik	-0.969604	-1.9583	0.00430364
	9030025P20Rik	-0.426253	-1.34374	0.404593
	9030607J07Rik	-0.0965329	-1.0692	0.910174
	9030624G23Rik	0.325704	1.25328	0.34416
	9130002K18Rik	NA		NA
	9130008F23Rik	0.0112337	1.00782	0.951271
	9130019O22Rik	-0.505397	-1.41951	0.0140193
	9130023H24Rik	0.139973	1.10188	0.458069
	9130214F15Rik	-0.112882	-1.08139	0.718848
	9130230L23Rik	0.0958788	1.06872	0.835676
	9130401M01Rik	-0.0841853	-1.06009	0.734771
	9130409I23Rik	0	1	NA
	9230102O04Rik	NA		NA
	9230112D13Rik	-0.0694327	-1.0493	0.985625
	9330121K16Rik	0	1	NA
	9330159F19Rik	-0.306496	-1.2367	0.56904
	9330159N22Rik	NA		NA
	9330161L09Rik	-1.22344	-2.33503	0.386001
	9330162G02Rik	-0.445953	-1.36221	0.484246
	9330182O14Rik	-1.58433	-2.99869	0.362973
	9430007M09Rik	0	1	NA
	9430015G10Rik	0.0452656	1.03187	0.883455
	9430031K09Rik	NA		NA
	9430034N14Rik	0	1	NA
	9430037O13Rik	0.360728	1.28407	0.763352
	9430038I01Rik	-0.0280233	0.980763	0.897996
	9430053O09Rik	0	1	NA
	9430062P05Rik	-2.176	-4.51899	0.00320444
	9430064I24Rik	NA		NA
	9430068D22Rik	NA		NA
	9430069I07Rik	1.19585	2.2908	NA
	9430081H08Rik	-0.110528	-1.07962	0.833495
	9430087B13Rik	NA		NA
	9430087J23Rik	NA		NA
	9430092D12Rik	0	1	NA
	9430099M06Rik	NA		NA
	9530002B09Rik	0	1	NA
	9530003J23Rik	-0.963002	-1.94936	NA
	9530003O04Rik	0	1	NA
	9530013L04Rik	NA		NA
	9530018H14Rik	0.125466	1.09086	0.663496
	9530022L04Rik	NA		NA
	9530053A07Rik	-0.066999	-1.04754	0.93041
	9530056E24Rik	0.912253	1.88198	NA
	9530068E07Rik	0.0339274	1.0238	0.747232
	9530077C05Rik	-0.771811	-1.70741	0.445632
	9530078K11Rik	NA		NA
	9530085L11Rik	NA		NA
	9530085P06Rik	0	1	NA
	9530086O07Rik	NA		NA
	9530086P17Rik	NA		NA
	9630010A21Rik	0.630369	1.54796	0.602577
	9630041A04Rik	NA		NA
	9630050E16Rik	NA		NA
	9830107B12Rik	-0.962993	-1.94935	NA
	9930012K11Rik	-0.0505966	-1.03569	0.903146
	9930017N22Rik	0	1	NA
	9930021J03Rik	0.178414	1.13164	0.137653
	9930022D16Rik	1.42326	2.6819	0.618707
	9930024M15Rik	NA		NA
	9930104L06Rik	-0.337677	-1.26372	0.0379729
	9930111J21Rik1	NA		NA
	9930111J21Rik2	1.21904	2.32791	0.542157
	9930120I10Rik	NA		NA
	a	3.10333	8.594	0.0480846
	A030005L19Rik	0.159443	1.11686	0.851955
	A030012G06Rik	-0.0743411	-1.05288	NA
	A030014E15Rik	3.73729	13.3363	NA
	A130010J15Rik	-0.0584125	-1.04132	0.826196
	A130012E19Rik	NA		NA
	A130048G24Rik	NA		NA
	A130050O07Rik	-2.46097	-5.50587	NA
	A130071D04Rik	0	1	NA
	A1bg	0	1	NA
	A1cf	0.73165	1.66054	0.000762655
	A230052G05Rik	-0.385939	-1.30671	NA
	A230072I06Rik	-0.962978	-1.94933	NA
	A230081H15Rik	NA		NA
	A230085B16Rik	NA		NA
	A230103L15Rik	-0.270879	-1.20654	0.919134
	A2m	0.768563	1.70357	0.514377
	A2ml1	-0.292712	-1.22494	0.537041
	A330058E17Rik	1.97359	3.92745	NA
	A3galt2	-0.958814	-1.94371	0.393746
	A430005L14Rik	0.076944	1.05478	0.640484
	A430019L02Rik	NA		NA
	A430027C01Rik	NA		NA
	A430028G04Rik	NA		NA
	A430033K04Rik	-0.443804	-1.36019	0.0145249
	A430072C10Rik	0	1	NA
	A430103D13Rik	0.107565	1.07741	0.859566
	A430110C17Rik	NA		NA
	A4galt	-0.207188	-1.15444	0.239511
	A4gnt	-0.203316	-1.15134	0.755607
	A530016L24Rik	0.697995	1.62225	0.4624
	A530030E21Rik	-0.419757	-1.3377	0.592168
	A530032D15Rik	-2.65774	-6.31044	0.123971
	A530058O07Rik	2.85265	7.22328	NA
	A530064D06Rik	1.14028	2.20424	0.414813
	A530064N14Rik	NA		NA
	A530083M17Rik	NA		NA
	A630001G21Rik	-0.744465	-1.67535	0.186552
	A630010A05Rik	-1.97741	-3.93786	0.0938309
	A630023A22Rik	-0.0595789	-1.04216	0.946787
	A630036G19Rik	0	1	NA
	A630076J17Rik	NA		NA
	A630081D01Rik	NA		NA
	A630089N07Rik	0.48013	1.39487	0.250215
	A630095N17Rik	-3.01161	-8.06463	NA
	A730013G03Rik	-2.54222	-5.82486	NA
	A730046J19Rik	0.752316	1.68449	0.446589
	A730049H05Rik	0	1	NA
	A730062M13Rik	NA		NA
	A730071L15Rik	-0.413356	-1.33178	0.716369
	A730089K16Rik	0.432444	1.34952	0.240134
	A730091E23Rik	-0.222904	-1.16708	0.463823
	A830005F24Rik	0.440232	1.35682	0.748942
	A830018L16Rik	-1.25173	-2.38126	0.0428327
	A830031A19Rik	0	1	NA
	A830073O21Rik	-0.759273	-1.69264	0.293423
	A930002H02Rik	NA		NA
	A930002H24Rik	NA		NA
	A930003A15Rik	-1.02204	-2.03079	0.204714
	A930004D18Rik	0.204985	1.15267	0.695836
	A930004J17Rik	NA		NA
	A930005G22Rik	-0.717435	-1.64426	NA
	A930005N03Rik	NA		NA
	A930007A09Rik	0.0320158	1.02244	0.950368
	A930009A15Rik	NA		NA
	A930014E01Rik	-1.32708	-2.50895	NA
	A930015P04Rik	NA		NA
	A930017K11Rik	0	1	NA
	A930018P22Rik	1.9416	3.84133	NA
	A930027P06Rik	-0.303151	-1.23384	0.801297
	A930028O11Rik	0.0318892	1.02235	NA
	A930030B08Rik	NA		NA
	A930032L01Rik	NA		NA
	A930033H14Rik	-2.20826	-4.62119	NA
	A930036I15Rik	NA		NA
	A930036K24Rik	-0.385926	-1.3067	NA
	A930040O22Rik	NA		NA
	AA467197	0.690898	1.61429	6.28088e-05
	AA474408	-0.292268	-1.22456	0.442527
	AA914427	-0.813485	-1.75745	0.165127
	AA986860	-0.0191351	0.986824	0.955784
	Aaas	0.509221	1.42328	0.0220145
	Aacs	0.496838	1.41112	0.0123768
	Aadac	-0.527402	-1.44133	0.0777649
	AAdacl4fm3	0.912354	1.88211	NA
	Aadacl4fm5	0	1	NA
	Aadat	0.269717	1.20557	NA
	Aagab	-0.0621919	-1.04405	0.512329
	Aak1	0.0754442	1.05369	0.444046
	Aamdc	0.139413	1.10146	0.592812
	Aamp	0.150445	1.10991	0.107154
	Aanat	-1.35458	-2.55723	0.623011
	Aar2	0.192196	1.1425	0.0399654
	Aard	-1.3082	-2.47633	0.0802988
	Aars	0.505778	1.41989	0.00281198
	Aars2	-0.125063	-1.09056	0.439178
	Aarsd1	0.173821	1.12804	0.898005
	Aasdh	-0.458661	-1.37427	0.00389707
	Aasdhppt	0.143096	1.10427	0.360864
	Aass	-0.183812	-1.13588	0.861241
	Aatf	-0.0954403	-1.06839	0.575328
	Aatk	-0.88057	-1.8411	0.00276091
	AB124611	0.314228	1.24335	0.632676
	Abat	-0.596781	-1.51234	0.0521165
	Abca1	-0.145701	-1.10627	0.803704
	Abca12	2.22692	4.68132	0.000102759
	Abca13	1.48875	2.80645	0.0205874
	Abca14	0.0421108	1.02962	0.967459
	Abca15	-3.34035	-10.1285	NA
	Abca17	-0.454438	-1.37025	0.875446
	Abca2	-0.285689	-1.21899	0.124974
	Abca3	-0.20553	-1.15311	0.0811518
	Abca4	0.231792	1.17429	0.867794
	Abca5	-0.537255	-1.45121	0.0549577
	Abca6	-0.880627	-1.84118	0.18086
	Abca7	0.278913	1.21328	0.028263
	Abca8a	-1.06532	-2.09264	0.00140689
	Abca8b	-0.991444	-1.98817	0.000668228
	Abca9	-0.130669	-1.0948	0.618054
	Abcb10	0.198482	1.14749	0.20297
	Abcb11	3.37596	10.3816	0.00229412
	Abcb1a	-1.55999	-2.94852	1.18729e-05
	Abcb1b	0.188281	1.13941	0.688066
	Abcb4	-0.506623	-1.42072	0.348529
	Abcb6	0.0242198	1.01693	0.931932
	Abcb7	0.328132	1.25539	0.00394763
	Abcb8	-0.0551509	-1.03897	0.705834
	Abcb9	-0.466181	-1.38145	0.0738793
	Abcc1	0.0743452	1.05288	0.551464
	Abcc10	-0.41549	-1.33375	0.00035209
	Abcc12	-2.24683	-4.74639	NA
	Abcc2	-1.01529	-2.0213	0.0112211
	Abcc3	0.671129	1.59232	0.000278078
	Abcc4	0.134154	1.09745	0.442414
	Abcc5	-0.250516	-1.18963	0.275411
	Abcc6	-0.613088	-1.52953	0.0127924
	Abcc8	0.0950488	1.0681	0.784287
	Abcc9	-0.470956	-1.38603	0.0628407
	Abcd1	0.230838	1.17352	0.0248706
	Abcd2	-0.345027	-1.27017	0.559936
	Abcd3	0.40322	1.32246	0.0072549
	Abcd4	0.105234	1.07567	0.480233
	Abce1	0.398475	1.31811	0.0158673
	Abcf1	0.0868594	1.06206	0.464617
	Abcf2	0.323671	1.25151	0.0267793
	Abcf3	0.127685	1.09254	0.154864
	Abcg1	-0.186043	-1.13764	0.559213
	Abcg2	0.307854	1.23787	0.26757
	Abcg3	0.925381	1.89919	0.0201307
	Abcg4	-0.892649	-1.85658	0.0108551
	Abcg5	-1.61225	-3.05729	0.00881506
	Abcg8	-1.75141	-3.36687	0.00752183
	Abhd1	-0.374425	-1.29632	0.362834
	Abhd10	-0.0562569	-1.03976	0.76724
	Abhd11	0.0551446	1.03896	0.712682
	Abhd12	0.305035	1.23545	0.0131804
	Abhd12b	-2.25911	-4.78697	NA
	Abhd13	0.252222	1.19104	0.00535112
	Abhd14a	-0.418713	-1.33673	0.00549677
	Abhd14b	-0.3035	-1.23414	0.00210074
	Abhd15	0.79332	1.73306	0.144974
	Abhd16a	0.0135312	1.00942	0.914872
	Abhd16b	-0.735946	-1.66549	0.656941
	Abhd17a	0.39259	1.31275	0.00174615
	Abhd17b	0.605486	1.52149	3.1504e-06
	Abhd17c	0.128883	1.09345	0.308005
	Abhd18	0.0879268	1.06284	0.620882
	Abhd2	0.173028	1.12742	0.196376
	Abhd3	-0.105889	-1.07616	0.807947
	Abhd4	-0.0196999	0.986438	0.906996
	Abhd5	-0.0154362	0.989358	0.915748
	Abhd6	0.225276	1.169	0.302484
	Abhd8	-0.231675	-1.1742	0.188961
	Abi1	0.368537	1.29104	4.08373e-06
	Abi2	-0.284812	-1.21825	0.124008
	Abi3	-0.474265	-1.38921	0.184434
	Abi3bp	-0.646479	-1.56534	0.0192055
	Abitram	-0.0205931	0.985827	0.92876
	Abl1	-0.263227	-1.20016	0.0137955
	Abl2	0.373656	1.29563	0.0102331
	Ablim1	0.188738	1.13977	0.0845706
	Ablim2	-0.328091	-1.25535	0.344761
	Ablim3	-0.422378	-1.34013	0.069126
	Abo	-0.210114	-1.15678	0.543245
	Abr	0.195681	1.14526	0.180365
	Abra	0.0971697	1.06967	0.934393
	Abracl	0.506728	1.42082	1.11206e-06
	Abraxas1	-0.151434	-1.11067	0.388135
	Abraxas2	0.110828	1.07985	0.69261
	Abt1	-0.0782175	-1.05571	0.694414
	Abtb1	-0.496185	-1.41048	0.00933198
	Abtb2	-1.03754	-2.05273	0.000430253
	Acaa1a	-0.157263	-1.11517	0.328051
	Acaa1b	0.076972	1.0548	0.938919
	Acaa2	-0.278358	-1.21281	0.161443
	Acaca	0.136796	1.09946	0.386001
	Acacb	-0.00966139	0.993326	0.976954
	Acad10	-0.628389	-1.54584	0.00267464
	Acad11	0.233801	1.17593	0.282475
	Acad12	-1.20194	-2.30049	7.18615e-07
	Acad8	-0.0851947	-1.06083	0.466333
	Acad9	0.123885	1.08967	0.31716
	Acadl	0.456235	1.37196	0.000288741
	Acadm	-0.0722775	-1.05138	0.698544
	Acads	0.101886	1.07318	0.601078
	Acadsb	-0.135708	-1.09863	0.539509
	Acadvl	-0.097917	-1.07023	0.510381
	Acan	0.912365	1.88213	NA
	Acap1	-0.0676044	-1.04798	0.9277
	Acap2	-0.0439315	0.970008	0.838378
	Acap3	-0.0681213	-1.04835	0.645129
	Acat1	-0.0925632	-1.06626	0.260849
	Acat2	0.491689	1.40609	0.0150241
	Acat3	-0.755264	-1.68794	0.737533
	Acbd3	0.177408	1.13085	0.00994003
	Acbd4	-0.231753	-1.17426	0.117109
	Acbd5	-0.0871195	-1.06225	0.528125
	Acbd6	-0.0967806	-1.06938	0.582513
	Acbd7	-1.04345	-2.06115	0.643712
	Accs	-0.669703	-1.59075	0.00220022
	Accsl	0.689351	1.61256	NA
	Acd	-0.107541	-1.07739	0.390047
	Ace	0.00117283	1.00081	0.995741
	Ace2	-1.83894	-3.57747	6.94936e-05
	Ace3	0.010535	1.00733	0.994835
	Acer1	-0.0790198	-1.0563	0.874515
	Acer2	-0.233886	-1.176	0.347628
	Acer3	-0.241727	-1.18241	0.104997
	Ache	-0.227633	-1.17091	0.199551
	Acin1	-0.0972998	-1.06977	0.493845
	Ackr1	-1.46817	-2.76671	2.9919e-09
	Ackr2	-0.348866	-1.27356	0.260282
	Ackr3	-0.435038	-1.35195	0.0124145
	Ackr4	0.0205813	1.01437	0.984808
	Acly	-0.262502	-1.19956	0.27502
	Acmsd	-0.641176	-1.5596	NA
	Acnat1	0.540916	1.4549	0.051051
	Acnat2	0	1	NA
	Aco1	0.182987	1.13523	0.0933494
	Aco2	0.28084	1.2149	0.00590539
	Acod1	2.05093	4.14372	0.019548
	Acot1	-0.581681	-1.49659	0.0569159
	Acot10	NA		NA
	Acot11	0.674206	1.59572	8.07e-06
	Acot12	-0.899521	-1.86545	0.555007
	Acot13	-0.100192	-1.07192	0.473034
	Acot2	-0.946051	-1.92659	0.000568299
	Acot3	0	1	NA
	Acot4	1.4449	2.72244	0.000100727
	Acot5	-0.978366	-1.97023	0.650257
	Acot6	-0.976169	-1.96723	0.000117986
	Acot7	0.691477	1.61494	5.95109e-11
	Acot8	0.319832	1.24819	0.00828176
	Acot9	0.649893	1.56905	1.96855e-06
	Acox1	0.214797	1.16054	0.183196
	Acox2	0.0737351	1.05244	0.926504
	Acox3	0.135292	1.09831	0.349465
	Acoxl	1.42616	2.6873	0.319929
	Acp1	0.134058	1.09738	0.304498
	Acp2	0.131114	1.09514	0.299323
	Acp4	2.37743	5.19612	NA
	Acp5	-0.0539661	-1.03811	0.756119
	Acp6	-0.48554	-1.40011	0.000306947
	Acp7	2.61916	6.14393	NA
	Acpp	-0.428955	-1.34626	0.229033
	Acr	-1.01331	-2.01854	0.557747
	Acrbp	-0.462134	-1.37758	0.0586179
	Acsbg1	0.8799	1.84025	0.0244698
	Acsbg2	0	1	NA
	Acsbg3	-0.335301	-1.26164	0.563311
	Acsf2	-0.505391	-1.41951	0.0160981
	Acsf3	-0.121641	-1.08797	0.282204
	Acsl1	-0.500425	-1.41463	0.000633533
	Acsl3	-0.360875	-1.2842	0.0779323
	Acsl4	0.57758	1.49234	0.000407353
	Acsl5	0.512008	1.42603	0.000351614
	Acsl6	-0.372152	-1.29428	0.289236
	Acsm2	0	1	NA
	Acsm3	-1.04804	-2.06772	0.0102829
	Acsm5	0.69921	1.62362	0.810997
	Acss1	-0.319201	-1.24764	0.0918224
	Acss2	-0.50461	-1.41874	0.00843737
	Acss3	-0.980715	-1.97344	0.245062
	Acta1	-0.684211	-1.60682	0.259813
	Acta2	-0.292627	-1.22487	0.333167
	Actb	0.648641	1.56769	1.65451e-06
	Actbl2	3.87792	14.7018	NA
	Actc1	-1.15626	-2.22879	0.120043
	Acte1	-0.963036	-1.94941	NA
	Actg1	0.34642	1.2714	0.0132696
	Actg2	0.202038	1.15032	0.69728
	Actl10	NA		NA
	Actl11	0	1	NA
	Actl6a	0.253017	1.1917	0.142141
	Actl6b	-0.944614	-1.92467	0.0831506
	Actl7a	0	1	NA
	Actl7b	0	1	NA
	Actl9	-2.30207	-4.93165	0.0830833
	Actn1	0.0252861	1.01768	0.897275
	Actn2	0.41805	1.33612	0.470596
	Actn3	-1.14271	-2.20795	0.240077
	Actn4	0.678414	1.60038	5.97708e-11
	Actr10	0.244526	1.1847	0.00437737
	Actr1a	0.366497	1.28922	9.20489e-07
	Actr1b	0.0122905	1.00856	0.903562
	Actr2	0.518682	1.43265	3.75575e-11
	Actr3	0.629149	1.54665	1.377e-15
	Actr3b	-1.10783	-2.15521	0.011212
	Actr5	-0.104028	-1.07477	0.475763
	Actr6	0.00329207	1.00228	0.989107
	Actr8	-0.0251572	0.982713	0.807114
	Actrt3	-2.2263	-4.67932	NA
	Acvr1	-0.00557819	0.996141	0.967016
	Acvr1b	-0.134662	-1.09784	0.256924
	Acvr1c	-1.15459	-2.22621	1.02359e-05
	Acvr2a	0.0537426	1.03795	0.681133
	Acvr2b	0.296865	1.22847	0.458649
	Acvrl1	-0.338254	-1.26423	0.0053985
	Acy1	-0.0851421	-1.06079	0.676593
	Acy3	-0.0912492	-1.06529	0.701092
	Acyp1	-0.717872	-1.64475	3.39296e-05
	Acyp2	0.275074	1.21006	0.295517
	Ada	1.35628	2.56025	2.47245e-14
	Adad1	0	1	NA
	Adad2	0.912372	1.88214	NA
	Adal	-0.301838	-1.23271	0.0832276
	Adam10	0.613136	1.52958	1.13612e-14
	Adam11	-1.01703	-2.02374	0.00105071
	Adam12	0.380375	1.30168	0.317372
	Adam15	-0.0350813	0.975977	0.794062
	Adam17	0.41738	1.3355	1.06271e-05
	Adam18	0.819095	1.7643	0.475822
	Adam19	0.346736	1.27168	0.114914
	Adam1a	NA		NA
	Adam1b	NA		NA
	Adam2	2.1309	4.37991	0.471562
	Adam21	-0.373178	-1.2952	0.784759
	Adam22	-0.499203	-1.41343	0.0156302
	Adam23	-0.541317	-1.4553	0.00541109
	Adam28	-0.963015	-1.94938	NA
	Adam3	0.842788	1.79351	0.619846
	Adam30	1.19581	2.29073	NA
	Adam32	-2.5744	-5.95623	NA
	Adam33	-0.661452	-1.58167	0.026768
	Adam39	0	1	NA
	Adam4	NA		NA
	Adam5	-2.1209	-4.34965	0.13083
	Adam6a	0	1	NA
	Adam6b	-0.648649	-1.5677	0.793003
	Adam7	-1.25998	-2.39492	0.460355
	Adam8	1.25372	2.38456	5.99135e-06
	Adam9	0.141119	1.10276	0.223045
	Adamdec1	-0.102706	-1.07379	0.811859
	Adamts1	-0.306736	-1.23691	0.429261
	Adamts10	-0.597941	-1.51356	0.00104052
	Adamts12	-0.0995492	-1.07144	0.832572
	Adamts13	-0.60149	-1.51728	0.515149
	Adamts14	-0.136911	-1.09955	0.746808
	Adamts15	-0.797901	-1.73857	0.129249
	Adamts16	-0.57068	-1.48522	0.646101
	Adamts17	-0.0329661	0.977409	0.950502
	Adamts18	-1.7197	-3.29369	0.0500448
	Adamts19	-0.600292	-1.51602	0.282576
	Adamts2	-0.215525	-1.16113	0.339253
	Adamts20	0.332811	1.25946	0.613678
	Adamts3	0.996363	1.99496	0.0225196
	Adamts4	0.336956	1.26309	0.512038
	Adamts5	-0.269056	-1.20502	0.434914
	Adamts6	-0.213353	-1.15938	0.579882
	Adamts7	-0.0821089	-1.05856	0.779556
	Adamts8	-0.540153	-1.45413	0.0812284
	Adamts9	0.345745	1.27081	0.182698
	Adamtsl1	0.0755857	1.05379	0.85769
	Adamtsl2	0.273067	1.20837	0.5916
	Adamtsl3	-0.332807	-1.25946	0.325955
	Adamtsl4	-0.497501	-1.41177	0.0143115
	Adamtsl5	-0.540251	-1.45423	0.0267042
	Adap1	0.155444	1.11376	0.370838
	Adap2	0.115189	1.08312	0.725533
	Adar	0.413041	1.33149	0.0111685
	Adarb1	-0.530641	-1.44457	0.0364156
	Adarb2	-1.39272	-2.62573	0.538898
	Adat1	-0.471357	-1.38641	0.00827158
	Adat2	-0.326486	-1.25396	0.330566
	Adat3	-1.55937	-2.94724	0.582622
	Adck1	-0.271059	-1.20669	0.0302721
	Adck2	-0.199516	-1.14831	0.102859
	Adck5	-0.467558	-1.38277	0.00980843
	Adcy1	-0.506951	-1.42104	0.316981
	Adcy10	-1.32265	-2.50125	NA
	Adcy2	2.21973	4.65808	7.447e-16
	Adcy3	-0.348835	-1.27353	0.264922
	Adcy4	-0.460619	-1.37613	0.0297163
	Adcy5	-0.524907	-1.43884	0.0655256
	Adcy6	-0.479745	-1.3945	2.26208e-06
	Adcy7	0.0984085	1.07059	0.717764
	Adcy8	-0.551424	-1.46553	0.690338
	Adcy9	0.206704	1.15405	0.231212
	Adcyap1	-0.0580565	-1.04106	0.946269
	Adcyap1r1	-0.462227	-1.37767	0.171585
	Add1	-0.198778	-1.14773	0.0494444
	Add2	-0.109389	-1.07877	0.850614
	Add3	-0.433956	-1.35093	0.000175854
	Adgb	0.384649	1.30554	0.602737
	Adgra1	0.153795	1.11249	0.859698
	Adgra2	-0.621071	-1.53802	0.000920502
	Adgra3	0.0936809	1.06709	0.540201
	Adgrb1	-0.595291	-1.51078	0.00892835
	Adgrb2	-0.717273	-1.64407	0.019778
	Adgrb3	-1.15006	-2.21924	0.000739616
	Adgrd1	-0.210562	-1.15714	0.602927
	Adgre1	0.761466	1.69521	0.00494452
	Adgre4	0.861026	1.81633	0.267265
	Adgre5	-0.238674	-1.17991	0.173496
	Adgrf1	2.46307	5.5139	3.20061e-07
	Adgrf2	2.99324	7.96261	NA
	Adgrf3	-0.406729	-1.32568	0.673225
	Adgrf4	0.918143	1.88968	0.486689
	Adgrf5	-0.291571	-1.22397	0.0366247
	Adgrg1	-0.638837	-1.55707	1.11802e-05
	Adgrg2	-0.62454	-1.54172	0.151771
	Adgrg3	-0.582027	-1.49695	0.0362793
	Adgrg4	0	1	NA
	Adgrg5	0.627613	1.54501	0.100105
	Adgrg6	-0.615248	-1.53182	0.0296335
	Adgrg7	0.298437	1.22981	0.0631851
	Adgrl1	-0.611311	-1.52765	0.00373443
	Adgrl2	-0.201998	-1.15029	0.15161
	Adgrl3	-0.487457	-1.40197	0.171433
	Adgrl4	-0.315452	-1.2444	0.105564
	Adgrv1	-0.233692	-1.17584	0.725028
	Adh1	-0.632317	-1.55005	0.128159
	Adh4	-1.43701	-2.70759	NA
	Adh5	-0.118909	-1.08591	0.419085
	Adh6a	-0.325594	-1.25318	0.847171
	Adh6b	0	1	NA
	Adh7	-1.71368	-3.27996	0.114312
	Adhfe1	-0.812262	-1.75596	0.0461309
	Adi1	-0.452128	-1.36806	0.00168204
	Adig	-1.60211	-3.03587	0.0382454
	Adipoq	-0.849993	-1.80249	0.220925
	Adipor1	0.200836	1.14936	0.0185768
	Adipor2	0.052237	1.03687	0.677809
	Adk	-0.0391199	0.973248	0.792222
	Adm	0.932248	1.90825	0.000359309
	Adm2	1.39566	2.63108	0.289221
	Adnp	1.84367	3.58923	0.132585
	Adnp2	0.0308525	1.02162	0.859698
	Ado	-0.0163993	0.988697	0.911966
	Adora1	-0.346359	-1.27135	0.29154
	Adora2a	-0.0528791	-1.03733	0.882329
	Adora2b	1.53225	2.89236	0.000359301
	Adora3	1.13627	2.19812	NA
	Adpgk	-0.0303661	0.979172	0.888564
	Adprh	-0.0228058	0.984317	0.875446
	Adprhl1	0.938222	1.91617	0.560403
	Adprm	-0.643177	-1.56176	6.75805e-07
	Adprs	-0.0391668	0.973217	0.824775
	Adra1a	-0.693939	-1.61769	0.311734
	Adra1b	-1.15103	-2.22072	0.165127
	Adra1d	-2.26617	-4.81044	0.137805
	Adra2a	-0.118675	-1.08574	0.85417
	Adra2b	-1.15052	-2.21994	0.0718563
	Adra2c	-0.540056	-1.45403	0.414714
	Adrb1	-0.459037	-1.37462	0.30722
	Adrb2	-1.18594	-2.27511	0.00127021
	Adrb3	-0.93359	-1.91002	0.0393787
	Adrm1	0.276022	1.21085	0.0758673
	Adsl	-0.213045	-1.15913	0.214289
	Adss	0.439656	1.35628	0.000479532
	Adssl1	0.217498	1.16272	0.713829
	Adtrp	-0.118143	-1.08534	0.651423
	Aebp1	-0.172998	-1.1274	0.59271
	Aebp2	0.260118	1.19758	0.000510797
	Aen	0.231616	1.17415	0.328083
	AF067061	-0.385999	-1.30676	NA
	Afap1	-0.184109	-1.13612	0.101346
	Afap1l1	-0.896275	-1.86125	2.04886e-07
	Afap1l2	-1.09007	-2.12884	3.31157e-11
	Afdn	0.179401	1.13241	0.0151475
	Aff1	-0.207759	-1.15489	0.0706015
	Aff2	-0.666667	-1.5874	0.684066
	Aff3	-0.825294	-1.7719	0.0396596
	Aff4	0.0479287	1.03378	0.645146
	Afg1l	0.141042	1.1027	0.142037
	Afg3l1	0.12952	1.09393	0.170236
	Afg3l2	0.0520492	1.03674	0.605469
	Afm	-1.95028	-3.86451	0.000289385
	Afmid	-0.276356	-1.21113	0.304984
	Afp	0.944305	1.92426	0.439613
	Aftph	0.180035	1.13291	0.0338262
	Aga	-0.0652183	-1.04624	0.691471
	Agap1	-0.256838	-1.19486	0.00337455
	Agap2	-0.166495	-1.12233	0.555949
	Agap3	-0.220865	-1.16543	0.0257157
	Agbl1	3.62422	12.331	NA
	Agbl2	-0.977202	-1.96864	0.0654219
	Agbl3	-0.478784	-1.39357	0.205824
	Agbl4	-3.76539	-13.5986	0.0142899
	Agbl5	-0.396722	-1.31651	0.0526148
	Ager	-0.378704	-1.30017	0.309594
	Agfg1	0.393185	1.31329	2.74069e-06
	Agfg2	-0.405045	-1.32413	0.00162862
	Aggf1	0.137098	1.09969	0.0812125
	Agk	-0.175995	-1.12974	0.35776
	Agl	-0.0848192	-1.06055	0.5429
	Agmat	-2.21998	-4.65888	0.455075
	Agmo	-0.944515	-1.92454	0.00336247
	Ago1	-0.0418393	0.971416	0.717764
	Ago2	0.467232	1.38245	7.37754e-08
	Ago3	-0.0459226	0.96867	0.764286
	Ago4	-0.404216	-1.32337	0.0582741
	Agpat1	-0.00789363	0.994543	0.949957
	Agpat2	0.344808	1.26998	0.0835991
	Agpat3	-0.230395	-1.17316	0.0051059
	Agpat4	0.492357	1.40674	1.26491e-05
	Agpat5	0.382236	1.30336	0.000495973
	Agps	0.365141	1.28801	0.00318439
	Agr2	0.163397	1.11992	0.400822
	Agr3	-0.130915	-1.09499	0.905442
	Agrn	-0.0952089	-1.06822	0.364026
	Agrp	0.0323896	1.0227	0.974556
	Agt	-0.792786	-1.73242	0.000666797
	Agtpbp1	-0.210312	-1.15694	0.318311
	Agtr1a	-1.68426	-3.21376	1.66935e-05
	Agtr1b	-2.43889	-5.42225	0.00536096
	Agtr2	-0.986154	-1.9809	0.331894
	Agtrap	-0.0368438	0.974785	0.831558
	Agxt	-0.0680045	-1.04827	0.96218
	Agxt2	-0.563982	-1.47834	NA
	Ahctf1	0.174374	1.12847	0.212507
	Ahcy	-0.0449514	0.969322	0.717635
	Ahcyl	-0.525278	-1.43921	0.774815
	Ahcyl1	0.0781351	1.05565	0.338946
	Ahcyl2	-0.175001	-1.12897	0.552689
	Ahdc1	0.0766253	1.05455	0.577437
	Ahi1	-0.270603	-1.20631	0.417407
	Ahnak	0.687969	1.61101	1.33705e-05
	Ahnak2	-1.06983	-2.09918	0.000950715
	Ahr	-0.123695	-1.08952	0.556842
	Ahrr	-0.2702	-1.20598	0.653645
	Ahsa1	0.28242	1.21623	0.0739708
	Ahsa2	0.407393	1.32629	0.0183287
	Ahsg	-0.223811	-1.16781	0.917556
	AI182371	-0.856122	-1.81017	0.0575663
	AI413582	-0.317808	-1.24643	0.0735666
	AI429214	-0.932191	-1.90817	0.0461733
	AI467606	0.16376	1.1202	0.675494
	AI593442	-0.660391	-1.58051	0.713204
	AI597479	-0.117258	-1.08467	0.276666
	AI661453	0.529333	1.44326	1.1897e-06
	AI837181	-0.430592	-1.34779	4.68495e-06
	AI854703	-3.4795	-11.1541	2.944e-05
	AI987944	-0.0202548	0.986059	0.922885
	Aicda	0.726711	1.65486	0.518904
	Aida	0.101718	1.07305	0.475666
	Aif1	1.04202	2.05911	0.000423079
	Aif1l	-0.0594664	-1.04208	0.929701
	Aifm1	0.230517	1.17326	0.0344807
	Aifm2	-0.431961	-1.34907	0.00646089
	Aifm3	-0.222062	-1.1664	0.527001
	Aig1	0.000648297	1.00045	0.995853
	Aim2	0.305599	1.23593	0.00806149
	Aimp1	0.147399	1.10757	0.234693
	Aimp2	0.0388517	1.0273	0.864552
	Aip	-0.0882342	-1.06307	0.423908
	Aipl1	0.601596	1.51739	0.733907
	Aire	-1.57561	-2.98062	0.103091
	Ajap1	-0.681896	-1.60425	0.300492
	Ajm1	-0.723711	-1.65142	0.0629979
	Ajuba	-0.301608	-1.23252	0.115871
	Ak1	-0.524581	-1.43852	0.0618697
	AK157302	-1.39993	-2.63888	NA
	Ak2	0.583986	1.49898	3.89911e-07
	Ak3	0.178379	1.13161	0.385576
	Ak4	2.72788	6.62479	6.42068e-19
	Ak5	-1.11135	-2.16047	0.00648867
	Ak6	0.559016	1.47326	4.09003e-05
	Ak7	-1.026	-2.03637	0.176751
	Ak8	-3.44816	-10.9144	0.136809
	Ak9	1.43243	2.699	0.602927
	Akain1	-1.53587	-2.89964	NA
	Akap1	-0.00701466	0.99515	0.959013
	Akap10	0.0419201	1.02948	0.691118
	Akap11	0.00549146	1.00381	0.967016
	Akap12	-0.568719	-1.48321	0.0106085
	Akap13	0.330721	1.25764	0.00810578
	Akap14	-0.11407	-1.08228	NA
	Akap17b	0.158523	1.11614	0.509114
	Akap3	-0.840719	-1.79094	0.759989
	Akap5	-1.40101	-2.64087	0.00320252
	Akap6	-0.256433	-1.19452	0.52657
	Akap7	-0.143488	-1.10457	0.11723
	Akap8	-0.249544	-1.18883	0.00753822
	Akap8l	-0.597364	-1.51295	7.67349e-08
	Akap9	-0.184739	-1.13661	0.214914
	Akip1	0.0396435	1.02786	0.851286
	Akirin1	0.394965	1.31491	3.20061e-07
	Akirin2	0.354	1.2781	0.00169524
	Akna	-0.0777039	-1.05534	0.836182
	Aknad1	-0.653551	-1.57304	0.70186
	Akp3	-2.96942	-7.83221	NA
	Akr1a1	0.358846	1.2824	1.8306e-05
	Akr1b10	0.502768	1.41693	0.00223854
	Akr1b3	-0.066297	-1.04703	0.714294
	Akr1b7	-0.270511	-1.20623	0.68028
	Akr1b8	0.726131	1.6542	9.24732e-05
	Akr1c12	0.543019	1.45702	9.80644e-05
	Akr1c13	0.0109817	1.00764	0.963379
	Akr1c14	0.397049	1.31681	0.0981683
	Akr1c18	2.11323	4.32658	9.41826e-06
	Akr1c19	-0.0725652	-1.05158	0.794963
	Akr1c21	1.60338	3.03854	0.438414
	Akr1c6	0	1	NA
	Akr1cl	-0.41307	-1.33152	0.822489
	Akr1d1	-2.24519	-4.741	NA
	Akr1e1	0.0807672	1.05758	0.59989
	Akr7a5	-0.134023	-1.09735	0.329172
	Akt1	0.191069	1.14161	0.0639959
	Akt1s1	-0.0756177	-1.05381	0.576567
	Akt2	0.0139483	1.00972	0.915748
	Akt3	0.783699	1.72154	8.79657e-05
	Aktip	0.0406096	1.02855	0.747011
	Alad	0.422269	1.34003	0.000415866
	Alas1	1.33441	2.52172	7.06951e-13
	Alas2	-0.645502	-1.56428	0.540579
	Alb	-1.68548	-3.21648	0.00882836
	Albfm1	0.395406	1.31531	NA
	Alcam	-0.205884	-1.15339	0.176335
	Aldh16a1	0.346645	1.2716	0.000403862
	Aldh18a1	0.304217	1.23475	0.3161
	Aldh1a1	0.0173022	1.01207	0.977703
	Aldh1a2	0.10382	1.07462	0.858601
	Aldh1a3	0.40301	1.32226	0.311806
	Aldh1a7	-0.357872	-1.28153	0.254236
	Aldh1b1	-0.502515	-1.41668	0.00149416
	Aldh1l1	0.122956	1.08896	0.707179
	Aldh1l2	0.800868	1.74215	0.12927
	Aldh2	-0.745572	-1.67664	0.00139874
	Aldh3a1	-1.62037	-3.07455	0.044268
	Aldh3a2	-0.0405206	0.972304	0.749559
	Aldh3b1	0.452954	1.36884	0.0385086
	Aldh3b2	-0.0979926	-1.07028	0.729164
	Aldh3b3	-1.89618	-3.72227	0.157996
	Aldh4a1	-0.369335	-1.29176	0.137493
	Aldh5a1	-0.269612	-1.20548	0.0351907
	Aldh6a1	-0.712489	-1.63863	0.000556649
	Aldh7a1	-0.297722	-1.2292	0.00890904
	Aldh8a1	2.39911	5.27478	0.311063
	Aldh9a1	0.324222	1.25199	0.0127192
	Aldoa_1	0.344108	1.26937	0.000789806
	Aldoa_2	0.502908	1.41707	0.677051
	Aldoart1	1.65029	3.13896	NA
	Aldoart2	-2.36301	-5.14443	NA
	Aldob	0.0822042	1.05863	0.789348
	Aldoc	0.0609446	1.04315	0.818445
	Alg1	-0.00757781	0.994761	0.966955
	Alg10b	0.37229	1.29441	0.00159571
	Alg11	-0.134505	-1.09772	0.435298
	Alg12	0.257184	1.19514	0.0122878
	Alg13	-0.0600989	-1.04254	0.787091
	Alg14	0.209001	1.15589	0.0687597
	Alg2	0.174191	1.12833	0.0545922
	Alg3	0.0724906	1.05153	0.680802
	Alg5	0.155475	1.11379	0.172877
	Alg6	0.0102989	1.00716	0.95703
	Alg8	0.585585	1.50065	0.00952569
	Alg9	0.430513	1.34771	0.000536662
	Alk	-0.725619	-1.65361	0.105216
	Alkal1	1.77432	3.42076	0.13083
	Alkal2	-2.25556	-4.77521	0.0750247
	Alkbh1	-0.0204609	0.985918	0.910373
	Alkbh2	0.469086	1.38423	0.101696
	Alkbh3	0.284268	1.21779	0.054622
	Alkbh4	0.0701154	1.0498	0.636538
	Alkbh5	0.312645	1.24198	9.71834e-05
	Alkbh6	-0.0885766	-1.06332	0.521858
	Alkbh7	-0.222241	-1.16654	0.228486
	Alkbh8	-0.145081	-1.10579	0.208411
	Alms1	0.137454	1.09996	0.606336
	Alox12	-0.67556	-1.59722	0.122462
	Alox12b	-0.197183	-1.14646	0.959013
	Alox12e	0.87799	1.83781	0.738273
	Alox15	1.49276	2.81427	0.0523242
	Alox5	-1.52954	-2.88694	6.43648e-10
	Alox5ap	0.0438104	1.03083	0.921263
	Alox8	-0.399879	-1.3194	0.767899
	Aloxe3	-0.767687	-1.70254	0.515648
	Alpi	0.348787	1.27349	0.603044
	Alpk1	0.278428	1.21287	0.215398
	Alpk2	0.903398	1.87047	0.4829
	Alpk3	-0.676898	-1.5987	0.588302
	Alpl	0.089311	1.06386	0.864286
	Alppl2	-0.423302	-1.34099	0.751136
	Als2	-0.400063	-1.31957	0.0876338
	Als2cl	-0.185566	-1.13726	0.241501
	Alx3	0	1	NA
	Alx4	2.29116	4.89449	NA
	Alyref	0.445502	1.36179	0.00463575
	Alyref2	-0.176966	-1.1305	0.356071
	Amacr	-0.103012	-1.07401	0.582634
	Ambp	-1.69368	-3.23481	0.000997773
	Ambra1	-0.127025	-1.09204	0.155126
	Amd1	0.143142	1.10431	0.347854
	Amd2	-0.0494973	0.966273	0.947462
	Amdhd1	-3.44128	-10.8625	0.0868559
	Amdhd2	-0.234643	-1.17662	0.264855
	Amelx	NA		NA
	Amer1	-0.0695406	-1.04938	0.715806
	Amer2	-0.359886	-1.28332	0.594327
	Amer3	-0.546835	-1.46088	0.425332
	Amfr	0.0041383	1.00287	0.963516
	Amh	0.315264	1.24424	0.780928
	Amhr2	-1.41627	-2.66895	0.0103787
	Amigo1	-0.400371	-1.31985	0.0204256
	Amigo2	-0.664442	-1.58496	0.0142778
	Amigo3	NA		NA
	Ammecr1	0.50253	1.4167	0.000359955
	Ammecr1l	0.163839	1.12026	0.18284
	Amn	0.302831	1.23356	0.591099
	Amn1	-0.164945	-1.12112	0.442752
	Amot	0.023993	1.01677	0.928705
	Amotl1	-0.21816	-1.16325	0.240925
	Amotl2	-0.560876	-1.47516	0.0126726
	Ampd1	0.912392	1.88216	NA
	Ampd2	-0.146799	-1.10711	0.409761
	Ampd3	0.0309159	1.02166	0.898005
	Amph	-0.0639854	-1.04535	0.861374
	Amt	-0.904448	-1.87183	1.92508e-06
	Amy1	-0.826994	-1.77399	0.20385
	Amy2a1	NA		NA
	Amy2a2	NA		NA
	Amy2a3	NA		NA
	Amy2a4	NA		NA
	Amy2a5	2.77503	6.8449	0.483527
	Amz1	0.658941	1.57892	0.147562
	Amz2	-0.191328	-1.14181	0.0295299
	Anapc1	0.29498	1.22687	0.00584718
	Anapc10	0.194136	1.14404	0.174626
	Anapc11	0.0894212	1.06394	0.559412
	Anapc13	-0.00582274	0.995972	0.969868
	Anapc15	0.358159	1.28179	0.0922001
	Anapc15-ps	-1.62382	-3.0819	NA
	Anapc16	0.0405772	1.02853	0.771874
	Anapc2	-0.00519389	0.996406	0.964042
	Anapc4	0.0919268	1.06579	0.456407
	Anapc5	-0.194985	-1.14471	0.0315083
	Anapc7	-0.0463564	0.968379	0.688771
	Ang	-0.974158	-1.96449	0.075905
	Ang4	-1.72147	-3.29772	0.0192635
	Angel1	-0.597016	-1.51258	0.000493354
	Angel2	-0.290702	-1.22324	0.00193068
	Angpt1	-0.859914	-1.81493	0.00216771
	Angpt2	-0.894291	-1.8587	0.136314
	Angpt4	-0.0709023	-1.05037	0.911966
	Angptl1	-1.02999	-2.042	0.258111
	Angptl2	-0.299277	-1.23053	0.494756
	Angptl3	0	1	NA
	Angptl4	-0.738421	-1.66835	0.169539
	Angptl6	-0.257689	-1.19556	0.551301
	Angptl7	0.245081	1.18516	0.70806
	Angptl8	0.228692	1.17177	0.806986
	Ank	-0.859461	-1.81436	0.00100261
	Ank1	-0.297686	-1.22917	0.406178
	Ank2	-0.279555	-1.21382	0.276245
	Ank3	-0.00471703	0.996736	0.98455
	Ankar	2.61909	6.14361	NA
	Ankdd1a	-1.88994	-3.7062	NA
	Ankdd1b	-0.243993	-1.18427	0.8533
	Ankef1	-0.0713674	-1.05071	0.971946
	Ankfn1	-2.03338	-4.09362	NA
	Ankfy1	0.446298	1.36254	5.51026e-13
	Ankhd1	0.333799	1.26033	0.128612
	Ankib1	0.682244	1.60463	3.49857e-14
	Ankk1	0	1	NA
	Ankle1	0.47908	1.39385	0.11685
	Ankle2	-0.0147846	0.989804	0.910174
	Ankmy1	-2.06572	-4.18643	0.115487
	Ankmy2	-0.187883	-1.13909	0.0664103
	Ankra2	-0.0343343	0.976482	0.786355
	Ankrd1	1.0783	2.11155	0.225339
	Ankrd10	-0.519505	-1.43346	0.000105391
	Ankrd11	0.03328	1.02334	0.823552
	Ankrd12	-0.252035	-1.19089	0.115183
	Ankrd13a	0.323584	1.25144	9.94739e-06
	Ankrd13b	-0.148182	-1.10817	0.447068
	Ankrd13c	0.175353	1.12924	0.0161179
	Ankrd13d	-0.113702	-1.082	0.770114
	Ankrd16	-0.0564466	-1.0399	0.686072
	Ankrd17	0.288068	1.221	0.0143647
	Ankrd2	-0.385964	-1.30673	NA
	Ankrd22	-0.109597	-1.07893	0.803369
	Ankrd23	-0.707676	-1.63317	0.222182
	Ankrd24	-1.01678	-2.0234	1.99095e-09
	Ankrd26	0.0560717	1.03963	0.829049
	Ankrd27	-0.00608778	0.995789	0.950549
	Ankrd28	0.256074	1.19422	0.0248595
	Ankrd29	-0.940985	-1.91984	0.0215424
	Ankrd31	-0.386011	-1.30678	NA
	Ankrd33	-2.87943	-7.35861	NA
	Ankrd33b	-0.283151	-1.21685	0.505332
	Ankrd34a	-0.333262	-1.25986	0.524559
	Ankrd34b	-0.422999	-1.34071	0.672101
	Ankrd34c	3.33904	10.1193	NA
	Ankrd35	0.318589	1.24711	0.289356
	Ankrd36	-0.385961	-1.30673	NA
	Ankrd37	0.727943	1.65628	0.073082
	Ankrd39	0.0908307	1.06498	0.792299
	Ankrd40	-0.143536	-1.10461	0.155339
	Ankrd40cl	-0.548249	-1.46231	0.348816
	Ankrd42	-0.38157	-1.30276	0.270416
	Ankrd44	0.212841	1.15897	0.237297
	Ankrd45	-0.914318	-1.88468	0.122496
	Ankrd46	-0.400156	-1.31965	3.49846e-07
	Ankrd49	-0.1178	-1.08508	0.663561
	Ankrd50	0.601917	1.51773	6.29562e-14
	Ankrd52	0.11751	1.08486	0.494055
	Ankrd53	0.403435	1.32265	0.742167
	Ankrd54	0.201914	1.15022	0.115897
	Ankrd55	0.941131	1.92003	0.129105
	Ankrd6	-0.356394	-1.28022	0.321241
	Ankrd61	NA		NA
	Ankrd63	-0.902758	-1.86964	0.0679621
	Ankrd65	0	1	NA
	Ankrd66	1.12917	2.18733	0.366079
	Ankrd7	-1.80704	-3.49924	NA
	Ankrd9	-0.0260765	0.982088	0.901731
	Anks1	-0.0603189	-1.0427	0.6139
	Anks1b	-0.620833	-1.53776	0.145356
	Anks3	-0.157207	-1.11513	0.282711
	Anks4b	0.273622	1.20884	0.105379
	Anks6	-0.456792	-1.37249	0.127471
	Ankub1	3.73767	13.3398	NA
	Ankzf1	-0.0910234	-1.06513	0.429972
	Anln	0.884554	1.84619	0.00061803
	Ano1	-0.672148	-1.59344	0.0762884
	Ano10	-0.0733771	-1.05218	0.758256
	Ano2	-0.915026	-1.8856	0.059755
	Ano3	-0.745616	-1.67669	0.623043
	Ano4	-0.315692	-1.24461	0.528392
	Ano5	-0.743069	-1.67373	0.115335
	Ano6	-0.148812	-1.10866	0.337318
	Ano7	-0.136514	-1.09925	0.614646
	Ano8	-0.437363	-1.35413	1.32488e-05
	Ano9	0.755235	1.68791	2.30305e-12
	Anp32a	0.155818	1.11405	0.0823288
	Anp32b	0.180572	1.13333	0.226344
	Anp32e	0.344643	1.26984	0.0155111
	Anpep	-0.0947638	-1.06789	0.723649
	Antkmt	-0.0463496	0.968384	0.873948
	Antxr1	-0.422041	-1.33982	0.0563242
	Antxr2	-0.0984459	-1.07062	0.597341
	Antxrl	NA		NA
	Anxa1	0.747421	1.67879	1.3013e-07
	Anxa10	0	1	NA
	Anxa11	-0.176077	-1.12981	0.0930137
	Anxa13	-0.671912	-1.59318	0.0015981
	Anxa2	0.759835	1.6933	1.74747e-08
	Anxa3	0.143556	1.10462	0.56714
	Anxa4	0.544545	1.45856	2.03474e-10
	Anxa5	0.0413828	1.0291	0.769053
	Anxa6	-0.231201	-1.17381	0.143869
	Anxa7	-0.0657493	-1.04663	0.67847
	Anxa8	0.103933	1.0747	0.837563
	Anxa9	0.292774	1.22499	0.591498
	Aoah	0.967481	1.95542	0.0591343
	Aoc1	-1.42924	-2.69306	0.000111859
	Aoc1l2	-1.83381	-3.56476	NA
	Aoc2	0.224791	1.16861	0.335843
	Aoc3	-0.598004	-1.51362	0.0534479
	Aopep	0.0250401	1.01751	0.883381
	Aox1	-0.830588	-1.77841	0.00992544
	Aox2	-0.337361	-1.26344	0.722702
	Aox3	0.754603	1.68717	0.367642
	Aox4	0.912406	1.88218	NA
	Ap1ar	-0.267463	-1.20369	0.198085
	Ap1b1	0.151157	1.11046	0.100584
	Ap1g1	0.353013	1.27722	1.86006e-05
	Ap1g2	0.138035	1.10041	0.245247
	Ap1m1	-0.129868	-1.09419	0.299897
	Ap1m2	0.22966	1.17256	0.012912
	Ap1s1	0.599262	1.51494	9.74014e-09
	Ap1s2	-0.0758462	-1.05398	0.736355
	Ap1s3	0.00618335	1.0043	0.98197
	Ap2a1	0.240127	1.1811	0.00660886
	Ap2a2	0.332984	1.25962	0.000336007
	Ap2b1	0.251022	1.19005	0.000352661
	Ap2m1	0.280668	1.21476	0.00577352
	Ap2s1	0.455725	1.37147	0.000307274
	Ap3b1	0.0944042	1.06762	0.307939
	Ap3b2	-0.298278	-1.22968	0.455153
	Ap3d1	0.0578167	1.04089	0.416268
	Ap3m1	0.325526	1.25312	0.00167585
	Ap3m2	-0.46499	-1.38031	0.0677757
	Ap3s1	0.634666	1.55258	1.52536e-12
	Ap3s2	-0.134825	-1.09796	0.0951855
	Ap4b1	-0.424106	-1.34174	0.61267
	Ap4e1	0.188268	1.1394	0.349738
	Ap4m1	-0.328379	-1.2556	0.0124808
	Ap4s1	-0.0840769	-1.06001	0.659239
	Ap5b1	0.473653	1.38862	0.0134618
	Ap5m1	-0.12956	-1.09396	0.32755
	Ap5s1	0.0246023	1.0172	0.902846
	Ap5z1	-0.141808	-1.10329	0.221049
	Apaf1	0.824424	1.77083	1.30218e-06
	Apba1	-0.587249	-1.50238	0.0140915
	Apba2	0.520353	1.43431	0.22075
	Apba3	0.10338	1.07429	0.43483
	Apbb1	-0.72259	-1.65014	0.0064493
	Apbb1ip	0.564901	1.47929	0.00208457
	Apbb2	-0.0585731	-1.04144	0.69456
	Apbb3	0.0923731	1.06612	0.456955
	Apc	0.326826	1.25425	7.67985e-09
	Apc2	-0.388842	-1.30934	0.219842
	Apcdd1	-0.261487	-1.19871	0.396833
	Apcs	0	1	NA
	Apeh	0.21553	1.16113	0.0158669
	Apela	0.0344341	1.02416	0.979658
	Apex1	-0.107005	-1.07699	0.744523
	Apex2	0.220368	1.16503	0.308181
	Aph1a	0.355897	1.27978	0.000142121
	Aph1b	0.00993327	1.00691	0.962581
	Aph1c	-0.347101	-1.272	0.412367
	Api5	0.211302	1.15773	0.00462482
	Apip	-0.0197666	0.986392	0.933987
	Aplf	-0.0178558	0.9877	0.908262
	Apln	0.386493	1.30721	0.420822
	Aplnr	-0.738662	-1.66863	0.120399
	Aplp1	0.719841	1.647	0.000551048
	Aplp2	-0.262195	-1.1993	0.0147563
	Apmap	0.203291	1.15132	0.0947625
	Apoa1	-0.884791	-1.8465	0.706825
	Apoa2	0.559281	1.47354	0.242069
	Apoa4	-3.87797	-14.7023	0.145308
	Apoa5	0.370561	1.29286	0.920697
	Apob	-0.31071	-1.24032	0.227632
	Apobec1	0.876458	1.83586	1.17712e-06
	Apobec2	-0.843754	-1.79471	0.0340826
	Apobec3	0.951781	1.93426	2.44179e-05
	Apobec4	NA		NA
	Apobr	0.645227	1.56399	0.0831756
	Apoc1	-0.491991	-1.40638	0.520162
	Apoc2	NA		NA
	Apoc2l	NA		NA
	Apoc3	-2.11821	-4.34155	0.264358
	Apoc4	-1.55116	-2.93053	NA
	Apod	-0.1934	-1.14346	0.736394
	Apoe	-0.237607	-1.17904	0.344657
	Apof	-0.61179	-1.52815	0.825217
	Apoh	0.368064	1.29062	0.734197
	Apol10a	1.65179	3.14224	1.9586e-05
	Apol10b	1.36029	2.56738	0.00179746
	Apol11a	0.19459	1.1444	0.853331
	Apol11b	1.78013	3.43457	0.0618108
	Apol6	1.06201	2.08785	0.00971646
	Apol7a	1.60912	3.05066	2.15192e-10
	Apol7b	0.563813	1.47817	0.691471
	Apol7c	1.49823	2.82496	0.0424068
	Apol7e	1.016	2.02231	0.118883
	Apol8	-0.607557	-1.52368	0.686598
	Apol9a	1.34769	2.54504	0.000522052
	Apol9b	0.670767	1.59192	0.236865
	Apold1	-0.762933	-1.69694	0.0130492
	Apom	0.468137	1.38332	0.693119
	Apon	1.13901	2.2023	0.407875
	Apoo	0.371327	1.29354	0.00497651
	Apool	0.245406	1.18543	0.0380138
	App	-0.132224	-1.09598	0.0992625
	Appbp2	0.151284	1.11056	0.0751059
	Appl1	0.611396	1.52774	3.18224e-05
	Appl2	-0.532109	-1.44604	0.00550716
	Aprt	0.17301	1.12741	0.537252
	Aptx	-0.0895859	-1.06406	0.567733
	Aqp1	-1.03143	-2.04405	2.66693e-07
	Aqp11	-0.284222	-1.21775	0.15648
	Aqp12	0.176911	1.13046	0.912343
	Aqp2	0.912375	1.88214	NA
	Aqp3	0.768557	1.70357	0.41586
	Aqp4	0.943256	1.92286	5.86825e-05
	Aqp5	-0.829799	-1.77744	0.791439
	Aqp6	-1.30574	-2.4721	NA
	Aqp7	-0.0360194	0.975342	0.969373
	Aqp8	0.544488	1.4585	0.196934
	Aqp9	-0.154473	-1.11301	0.932414
	Aqr	0.181626	1.13416	0.230692
	Ar	-1.06469	-2.09172	0.00291902
	Araf	-0.139899	-1.10183	0.0432212
	Arap1	-0.126155	-1.09138	0.310752
	Arap2	0.723685	1.65139	5.75223e-09
	Arap3	-0.631036	-1.54868	8.32841e-06
	Arc	-0.102641	-1.07374	0.872589
	Arcn1	0.332143	1.25888	0.00032064
	Areg	1.23242	2.3496	7.53487e-06
	Arel1	0.278977	1.21333	0.00643093
	Arf1	0.409191	1.32794	4.29449e-06
	Arf2	0.358967	1.28251	0.0535908
	Arf3	0.168086	1.12357	0.0331739
	Arf4	0.351947	1.27628	7.76676e-06
	Arf5	0.395617	1.3155	0.00274509
	Arf6	0.520161	1.43412	2.83188e-09
	Arfgap1	-0.0410435	0.971952	0.702753
	Arfgap2	-0.0712151	-1.0506	0.610981
	Arfgap3	-0.236714	-1.17831	0.0370933
	Arfgef1	0.365246	1.2881	5.04619e-07
	Arfgef2	0.424419	1.34203	2.91159e-09
	Arfgef3	-0.208603	-1.15557	0.206603
	Arfip1	0.611692	1.52805	4.89686e-05
	Arfip2	-0.184368	-1.13632	0.229308
	Arfrp1	-0.221754	-1.16615	0.0222031
	Arg1	-0.0892065	-1.06378	NA
	Arg2	0.23522	1.17709	0.750082
	Arglu1	-0.189229	-1.14015	0.00386463
	Arhgap1	-0.0423622	0.971064	0.730291
	Arhgap10	-0.489399	-1.40386	0.00280981
	Arhgap11a	0.732649	1.66169	0.000195522
	Arhgap12	-0.0682391	-1.04844	0.644283
	Arhgap15	-0.254502	-1.19292	0.596844
	Arhgap17	0.31797	1.24658	0.0161896
	Arhgap18	-0.346337	-1.27133	0.0545083
	Arhgap19	0.626739	1.54407	0.00313627
	Arhgap20	-0.713371	-1.63963	0.124511
	Arhgap21	0.40328	1.32251	8.66726e-05
	Arhgap22	-0.020404	0.985957	0.953034
	Arhgap23	-0.3529	-1.27713	0.137805
	Arhgap24	-0.573533	-1.48816	0.0227902
	Arhgap25	-0.164888	-1.12108	0.757266
	Arhgap26_1	1.58031	2.99035	NA
	Arhgap26_2	-0.00060606	0.99958	0.996542
	Arhgap27	0.0793295	1.05653	0.643642
	Arhgap28	-0.102126	-1.07335	0.774801
	Arhgap29	-0.0606701	-1.04295	0.661753
	Arhgap30	0.204765	1.1525	0.670946
	Arhgap31	-0.461841	-1.3773	3.27617e-05
	Arhgap32	0.355615	1.27953	0.00457849
	Arhgap33	-0.703267	-1.62819	0.000336086
	Arhgap33os	-1.8804	-3.68178	NA
	Arhgap35	0.462806	1.37822	0.0101519
	Arhgap36	-0.00662794	0.995416	0.996611
	Arhgap39	-0.33634	-1.26255	0.016854
	Arhgap4	-0.571252	-1.48581	0.253694
	Arhgap40	0.769538	1.70472	0.673224
	Arhgap42	0.240269	1.18121	0.071067
	Arhgap44	-0.433873	-1.35085	0.220925
	Arhgap45	-0.0441232	0.969879	0.9425
	Arhgap5	0.427832	1.34521	0.000135176
	Arhgap6	-0.482466	-1.39713	0.212223
	Arhgap8	0.213261	1.15931	0.489675
	Arhgap9	0.373857	1.29581	0.38252
	Arhgdia	0.289904	1.22256	0.00131499
	Arhgdib	0.166771	1.12254	0.751436
	Arhgdig	-0.223106	-1.16724	0.625954
	Arhgef1	-0.195035	-1.14475	0.0763426
	Arhgef10	-0.460165	-1.3757	0.0237727
	Arhgef10l	0.432736	1.34979	0.00916
	Arhgef11	0.198097	1.14718	0.0963368
	Arhgef12	-0.115498	-1.08335	0.283687
	Arhgef15	-0.635821	-1.55382	0.000683108
	Arhgef16	0.303532	1.23416	0.00139145
	Arhgef17	-0.513319	-1.42733	0.00442856
	Arhgef18	-0.0778078	-1.05541	0.41297
	Arhgef19	-0.686408	-1.60927	0.00447783
	Arhgef2	0.177632	1.13103	0.275459
	Arhgef25	-0.539974	-1.45395	0.0126896
	Arhgef26	-0.118215	-1.08539	0.695615
	Arhgef28	-0.486062	-1.40062	0.00591462
	Arhgef3	0.00999517	1.00695	0.932735
	Arhgef33	-0.49774	-1.412	0.695611
	Arhgef37	-0.769068	-1.70417	0.000397645
	Arhgef38	-0.100268	-1.07197	0.669958
	Arhgef39	0.136334	1.09911	0.306899
	Arhgef4	-0.778043	-1.7148	0.00320221
	Arhgef40	-0.441563	-1.35807	0.000826319
	Arhgef5	0.561976	1.47629	1.47537e-14
	Arhgef6	0.050795	1.03584	0.862536
	Arhgef7	0.198464	1.14748	0.000730432
	Arhgef9	-0.497815	-1.41207	0.106527
	Arid1a	-0.00666354	0.995392	0.95808
	Arid1b	-0.0800465	-1.05705	0.449745
	Arid2	0.0673536	1.04779	0.445632
	Arid3a	0.700415	1.62497	0.000256629
	Arid3b	-0.19956	-1.14835	0.225639
	Arid3c	0	1	NA
	Arid4a	0.025372	1.01774	0.839029
	Arid4b	0.129384	1.09383	0.317896
	Arid5a	0.408137	1.32697	0.0951248
	Arid5b	-0.555997	-1.47018	0.00192016
	Arih1	0.254531	1.19295	0.000153196
	Arih2	0.0269087	1.01883	0.72581
	Arl1	1.02286	2.03195	5.97217e-25
	Arl10	-0.213897	-1.15982	0.35181
	Arl11	-0.0859628	-1.0614	0.912255
	Arl13a	1.75787	3.38198	NA
	Arl13b	-0.329861	-1.25689	0.056835
	Arl14	0.554747	1.46891	0.0236232
	Arl14ep	-0.0297213	0.97961	0.886162
	Arl14epl	0	1	NA
	Arl15	-0.0105633	0.992705	0.946409
	Arl16	0.174904	1.12889	0.385798
	Arl2	-0.229353	-1.17231	0.141355
	Arl2bp	0.0660544	1.04685	0.594327
	Arl3	-0.284099	-1.21765	0.285433
	Arl4a	0.472097	1.38712	1.39229e-06
	Arl4c	0.420727	1.3386	0.0860011
	Arl4d	-0.848325	-1.80041	0.054211
	Arl5a	0.136885	1.09953	0.106818
	Arl5b	0.400679	1.32013	0.00466291
	Arl5c	0.676066	1.59778	0.0432559
	Arl6	-0.210344	-1.15696	0.379507
	Arl6ip1	0.511964	1.42599	3.55228e-08
	Arl6ip4	0.204647	1.1524	0.147175
	Arl6ip5	0.0465726	1.03281	0.682572
	Arl6ip6	0.0211206	1.01475	0.898005
	Arl8a	-0.138195	-1.10053	0.348612
	Arl8b	0.180856	1.13356	0.0213804
	Arl9	-0.59544	-1.51093	0.776036
	Armc1	0.148971	1.10878	0.192427
	Armc10	0.0757394	1.0539	0.494055
	Armc12	-1.8066	-3.49817	NA
	Armc2	-1.12489	-2.18085	0.00828304
	Armc3	0.471832	1.38687	0.643642
	Armc5	0.0866036	1.06187	0.499114
	Armc6	0.125192	1.09065	0.605474
	Armc7	-0.047921	0.967329	0.833495
	Armc8	0.0702001	1.04986	0.455367
	Armc9	-1.75524	-3.37583	1.31338e-07
	Armcx1	-0.443379	-1.35979	0.0734503
	Armcx2	-0.505702	-1.41981	0.0771186
	Armcx3	-0.299901	-1.23106	0.00919234
	Armcx4	-0.334236	-1.26071	0.191019
	Armcx5	0.301352	1.2323	0.864728
	Armcx6	-0.501732	-1.41591	0.0315455
	Armh1	1.0613	2.08681	0.553022
	Armh2	-2.51177	-5.70318	0.29814
	Armh3	0.0784752	1.0559	0.504109
	Armh4	-0.594477	-1.50993	0.00621256
	Armt1	0.104597	1.07519	0.463303
	Arnt	-0.120467	-1.08709	0.129232
	Arnt2	-0.434186	-1.35115	0.295026
	Arntl	0.57255	1.48715	0.0158926
	Arntl2	0.542795	1.45679	0.0710346
	Arpc1a	0.203941	1.15184	0.0150409
	Arpc1b	0.351898	1.27624	7.56798e-06
	Arpc2	0.246882	1.18664	0.000459019
	Arpc3	0.596747	1.5123	1.15914e-10
	Arpc4	0.471452	1.3865	2.11028e-06
	Arpc5	0.436731	1.35353	1.4499e-07
	Arpc5l	0.213341	1.15937	0.0145249
	Arpin	0.212737	1.15888	0.083586
	Arpp19	0.152862	1.11177	0.0571736
	Arpp21	-1.38722	-2.61574	0.0212854
	Arr3	0	1	NA
	Arrb1	-0.138093	-1.10045	0.436131
	Arrb2	0.24817	1.1877	0.18086
	Arrdc1	0.0686198	1.04871	0.56448
	Arrdc2	0.0377359	1.0265	0.859335
	Arrdc3	-0.064192	-1.0455	0.785888
	Arrdc4	-0.0901509	-1.06448	0.656333
	Arsa	0.131291	1.09527	0.180326
	Arsb	-0.100792	-1.07236	0.342535
	Arsg	-1.08587	-2.12265	1.52515e-05
	Arsi	-0.213625	-1.1596	0.567345
	Arsj	-0.487338	-1.40186	0.315617
	Arsk	-0.609536	-1.52577	0.000194675
	Art1	-0.385999	-1.30676	NA
	Art2a	3.65775	12.621	8.3784e-07
	Art2b	0.218318	1.16338	0.790285
	Art3	-0.651879	-1.57121	0.0334844
	Art4	-0.329275	-1.25638	0.548249
	Art5	-0.874292	-1.83311	0.160367
	Artn	-0.317372	-1.24606	0.424562
	Arv1	-0.00245658	0.998299	0.993237
	Arvcf	-0.526637	-1.44057	0.00399289
	Arx	-0.538982	-1.45295	0.538833
	Arxes1	-0.439884	-1.3565	0.645491
	Arxes2	-0.691748	-1.61524	0.106889
	As3mt	-0.120997	-1.08749	0.33344
	Asah1	0.503488	1.41764	2.88892e-08
	Asah2	-0.270603	-1.20631	0.0441862
	Asap1	0.0475108	1.03348	0.795704
	Asap2	0.267318	1.20357	0.145983
	Asap3	-0.397642	-1.31735	0.198706
	Asb1	0.0435122	1.03062	0.867794
	Asb10	-2.47808	-5.57154	0.0204494
	Asb11	-0.539782	-1.45375	0.163871
	Asb12	-1.88043	-3.68184	NA
	Asb13	-0.0480518	0.967242	0.777581
	Asb14	0.85969	1.81465	0.401438
	Asb15	4.21491	18.5701	NA
	Asb16	-1.13031	-2.18906	0.0121054
	Asb17	0.912436	1.88222	NA
	Asb18	-0.66109	-1.58128	NA
	Asb2	-0.333369	-1.25995	0.303261
	Asb3	-0.234038	-1.17612	0.145228
	Asb4	0.247886	1.18747	0.778534
	Asb5	-2.09611	-4.27556	0.00169524
	Asb6	0.123696	1.08952	0.375122
	Asb7	-0.105719	-1.07603	0.379557
	Asb8	0.169774	1.12488	0.164372
	Asb9	0	1	NA
	Ascc1	-0.254042	-1.19254	0.0831391
	Ascc2	0.045081	1.03174	0.63405
	Ascc3	0.326373	1.25386	0.0621446
	Ascl1	-1.32154	-2.49932	0.013036
	Ascl2	-0.881541	-1.84234	0.000128178
	Ascl3	0.212738	1.15889	0.895609
	Ascl4	-1.04746	-2.06689	0.673557
	Ascl5	0	1	NA
	Asf1a	-0.0341822	0.976585	0.907958
	Asf1b	0.823308	1.76946	0.00454835
	Asgr1	-1.75716	-3.38031	0.364577
	Asgr2	-0.296346	-1.22803	0.756628
	Ash1l	-0.0489684	0.966627	0.69425
	Ash2l	0.079371	1.05656	0.515103
	Asic1	-0.299096	-1.23037	0.155522
	Asic2	-0.787095	-1.7256	0.0437308
	Asic3	-1.31131	-2.48167	0.329368
	Asic4	-0.25268	-1.19142	0.746091
	Asic5	-2.72113	-6.59389	0.11185
	Asl	-0.0280791	0.980725	0.853331
	Asmt	3.16803	8.98821	0.123484
	Asns	0.935809	1.91296	0.000789706
	Asnsd1	0.117787	1.08507	0.734425
	Aspa	-0.0610083	-1.04319	0.862536
	Aspdh	1.13673	2.19882	NA
	Aspg	0.0390689	1.02745	0.879445
	Asph	-0.0783	-1.05577	0.462575
	Asphd1	-0.645242	-1.564	0.447704
	Asphd2	-0.437678	-1.35442	0.323963
	Aspm	0.660545	1.58068	0.0113753
	Aspn	-0.208159	-1.15521	0.598877
	Asprv1	-1.00969	-2.01348	0.0909188
	Aspscr1	0.0483618	1.03409	0.678667
	Asrgl1	-0.885444	-1.84733	6.20797e-10
	Ass1	-0.258719	-1.19642	0.0489509
	Aste1	0.036724	1.02578	0.899373
	Astl	0	1	NA
	Astn1	-0.287518	-1.22054	0.419938
	Astn2	-0.680537	-1.60274	0.141824
	Asxl1	0.0856737	1.06118	0.499114
	Asxl2	0.108291	1.07795	0.439097
	Asxl3	-0.0781882	-1.05569	0.90207
	Asz1	0.912384	1.88215	NA
	Atad1	0.0457567	1.03222	0.552537
	Atad2	0.654016	1.57354	0.00630301
	Atad2b	0.435333	1.35222	0.000197434
	Atad3a	0.0260524	1.01822	0.904045
	Atad5	0.443372	1.35978	0.0744896
	Atat1	-0.256289	-1.1944	0.181741
	Atcay	-0.543276	-1.45728	0.187191
	Ate1	0.278207	1.21269	0.242644
	Atf1	-0.0974438	-1.06988	0.39584
	Atf2	-0.0214829	0.98522	0.832194
	Atf3	0.988063	1.98352	0.000127236
	Atf4	0.350736	1.27521	0.0453982
	Atf5	0.138875	1.10105	0.592352
	Atf6	0.178897	1.13202	0.0496754
	Atf6b	0.00591585	1.00411	0.96146
	Atf7	0.36504	1.28792	0.585505
	Atf7ip	-0.374902	-1.29675	0.00343076
	Atf7ip2	1.35625	2.56019	0.0286857
	Atg10	-0.383741	-1.30472	0.07658
	Atg101	0.0640152	1.04537	0.694414
	Atg12	0.109566	1.0789	0.310305
	Atg13	-0.34317	-1.26854	0.00103457
	Atg14	-0.356076	-1.27994	0.00549286
	Atg16l1	0.171367	1.12612	0.119374
	Atg16l2	-0.515853	-1.42984	0.00584933
	Atg2a	-0.0445461	0.969595	0.793409
	Atg2b	0.178148	1.13143	0.0164413
	Atg3	0.115366	1.08325	0.230284
	Atg4a	0.525124	1.43906	0.000553519
	Atg4a-ps	NA		NA
	Atg4b	-0.0802821	-1.05722	0.319701
	Atg4c	0.211566	1.15794	0.0478158
	Atg4d	0.260146	1.1976	0.0272843
	Atg5	0.38206	1.3032	1.99208e-08
	Atg7	-0.320406	-1.24868	0.000159083
	Atg9a	0.257261	1.19521	0.00557298
	Atg9b	0.257052	1.19503	0.718001
	Atic	0.264239	1.201	0.11685
	Atl1	-0.157974	-1.11572	0.676601
	Atl2	0.328715	1.25589	0.000475705
	Atl3	0.0482937	1.03404	0.691118
	Atm	-0.0753518	-1.05362	0.827617
	Atmin	0.196735	1.1461	0.0234576
	Atn1	0.45393	1.36977	0.416722
	Atoh1	-0.52645	-1.44038	0.0450024
	Atoh7	-2.04658	-4.13126	NA
	Atoh8	-0.491368	-1.40578	0.0486666
	Atox1	0.184044	1.13606	0.259662
	Atp10a	-0.108947	-1.07844	0.623043
	Atp10b	0.811474	1.755	7.17062e-17
	Atp10d	-0.280718	-1.2148	0.374948
	Atp11a	0.282218	1.21606	0.127167
	Atp11b	0.593482	1.50888	2.0475e-10
	Atp11c	0.318552	1.24708	0.0229278
	Atp12a	-0.508199	-1.42227	0.602905
	Atp13a1	0.225011	1.16879	0.149157
	Atp13a2	-0.197151	-1.14643	0.095026
	Atp13a3	-0.0555213	-1.03923	0.745119
	Atp13a4	-1.71787	-3.2895	0.184106
	Atp13a5	0	1	NA
	Atp1a1	-0.0263465	0.981904	0.891794
	Atp1a2	-1.07836	-2.11163	3.245e-05
	Atp1a3	-0.394798	-1.31476	0.156778
	Atp1a4	1.75203	3.36833	NA
	Atp1b1	-0.00549057	0.996201	0.976155
	Atp1b2	2.17462	4.51466	4.34937e-05
	Atp1b3	0.0547501	1.03868	0.66005
	Atp23	0.190184	1.14091	0.530293
	Atp2a1	0.438426	1.35513	0.85241
	Atp2a2	0.532223	1.44616	2.79543e-05
	Atp2a3	0.131198	1.0952	0.301309
	Atp2b1	0.245772	1.18573	0.0815514
	Atp2b2	-0.738363	-1.66828	0.0775804
	Atp2b3	-0.171839	-1.12649	0.74815
	Atp2b4	-0.24431	-1.18453	0.496214
	Atp2c1	0.271722	1.20725	0.0229391
	Atp2c2	-0.317611	-1.24627	0.217634
	Atp4a	0.0797447	1.05683	0.938886
	Atp4b	2.29244	4.89884	NA
	Atp5a1	0.294784	1.2267	0.000282617
	Atp5b	0.16552	1.12157	0.0622603
	Atp5c1	0.0907889	1.06495	0.298927
	Atp5d	0.153046	1.11191	0.238212
	Atp5e	0.225006	1.16878	0.155286
	Atp5g1	0.318308	1.24687	0.0135494
	Atp5g2	-0.00648941	0.995512	0.964634
	Atp5g3	0.466801	1.38204	5.63568e-05
	Atp5h	0.173356	1.12768	0.0700216
	Atp5j	0.285368	1.21872	0.00229988
	Atp5j2	0.366511	1.28923	0.00187451
	Atp5k	0.434167	1.35113	0.00045015
	Atp5l	0.36771	1.2903	0.00242391
	Atp5md	0.389449	1.30989	0.000221916
	Atp5mpl	0.394974	1.31492	0.00258505
	Atp5o_1	0	1	NA
	Atp5o_2	0.174162	1.12831	0.0430593
	Atp5pb	0.412227	1.33074	3.29796e-05
	Atp6ap1	0.159649	1.11702	0.0135949
	Atp6ap1l	-0.24174	-1.18242	NA
	Atp6ap2	0.110245	1.07941	0.262073
	Atp6v0a1	0.113795	1.08207	0.178609
	Atp6v0a2	0.545198	1.45922	8.20665e-08
	Atp6v0a4	-0.0815564	-1.05816	0.921331
	Atp6v0b	0.168004	1.1235	0.185777
	Atp6v0c	0.169954	1.12502	0.134897
	Atp6v0d1	0.204396	1.1522	0.00435899
	Atp6v0d2	-0.0558479	-1.03947	0.966224
	Atp6v0e	0.315321	1.24429	0.00549286
	Atp6v0e2	-0.690254	-1.61357	0.000202086
	Atp6v1a	0.355796	1.27969	0.000130135
	Atp6v1b1	-1.33633	-2.52508	NA
	Atp6v1b2	0.388885	1.30938	5.11969e-06
	Atp6v1c1	0.163202	1.11977	0.0833843
	Atp6v1c2	3.9417	15.3663	NA
	Atp6v1d	0.436137	1.35298	1.40144e-06
	Atp6v1e1	0.122917	1.08893	0.121473
	Atp6v1e2	3.54853	11.7008	NA
	Atp6v1f	0.141876	1.10334	0.287857
	Atp6v1fnb	0	1	NA
	Atp6v1g1	0.42961	1.34687	4.02165e-05
	Atp6v1g2	-0.577767	-1.49254	0.000290142
	Atp6v1g3	0	1	NA
	Atp6v1h	0.341146	1.26676	0.00010096
	Atp7a	1.0056	2.00778	9.59548e-06
	Atp7b	-1.59509	-3.02113	0.00167524
	Atp8a1	1.55683	2.94207	4.47061e-18
	Atp8a2	-0.165582	-1.12162	0.282858
	Atp8b1	0.279704	1.21395	0.00666986
	Atp8b2	-0.00444947	0.996921	0.976261
	Atp8b3	-4.2792	-19.4163	0.0916055
	Atp8b4	0.833969	1.78258	0.0575663
	Atp8b5	-1.71485	-3.28264	3.80189e-05
	Atp9a	-0.071012	-1.05045	0.485348
	Atp9b	0.0935914	1.06702	0.26515
	Atpaf1	-0.453639	-1.36949	0.000176652
	Atpaf2	0.227216	1.17057	0.0285142
	Atpif1	0.449188	1.36527	0.000253079
	Atpsckmt	0.0983439	1.07054	0.634223
	Atr	0.112626	1.08119	0.615222
	Atraid	-0.217946	-1.16308	0.035774
	Atrip	-0.120799	-1.08734	0.536428
	Atrn	-0.0277938	0.980919	0.845264
	Atrnl1	0.358919	1.28246	0.00458917
	Atrx	-0.142233	-1.10361	0.276514
	Atxn1	0.0961018	1.06888	0.753999
	Atxn10	-0.301203	-1.23217	0.00234531
	Atxn1l	0.292199	1.2245	0.000605155
	Atxn2	0.0155402	1.01083	0.903146
	Atxn2l	-0.0201121	0.986156	0.879283
	Atxn3	-0.187367	-1.13868	0.1328
	Atxn7	0.29381	1.22587	0.000507001
	Atxn7l1	0.0801411	1.05712	0.592356
	Atxn7l2	-0.405345	-1.32441	0.0712152
	Atxn7l3	0.0477037	1.03362	0.595935
	Atxn7l3b	-0.0700603	-1.04976	0.372439
	AU015836	-2.82427	-7.08255	0.383944
	AU018091	0	1	NA
	AU021092	-0.779464	-1.71649	0.026746
	AU022252	-0.063029	-1.04466	0.617095
	AU040320	0.0448356	1.03157	0.676601
	AU041133	0.0353847	1.02483	0.916196
	Auh	-0.433473	-1.35048	0.000728143
	Aunip	0.837302	1.78671	0.0448037
	Aup1	0.0870643	1.06221	0.483651
	Aurka	1.05223	2.07373	6.4577e-05
	Aurkaip1	0.20917	1.15602	0.0625813
	Aurkb	0.734217	1.66349	0.014145
	Aurkc	0.0148597	1.01035	NA
	Auts2	-0.509821	-1.42387	0.0198288
	AV320801	NA		NA
	Aven	0.304429	1.23493	0.032281
	Avil	-0.840758	-1.79099	1.39032e-06
	Avl9	0.0780226	1.05557	0.643642
	Avpi1	-0.0359676	0.975377	0.896296
	Avpr1a	-0.730245	-1.65892	0.100933
	Avpr1b	-0.846337	-1.79793	0.309665
	Avpr2	-1.34235	-2.53565	NA
	AW146154	0.501258	1.41545	0.490758
	AW209491	-0.67933	-1.6014	0.657073
	AW549877	-0.249983	-1.18919	0.0442031
	AW551984	-0.404996	-1.32409	0.169098
	AW554918	-0.391264	-1.31154	0.00448776
	Awat2	-0.591695	-1.50702	0.264538
	Axdnd1	-1.24858	-2.37608	0.161147
	Axin1	0.102889	1.07392	0.317763
	Axin2	-0.684383	-1.60701	8.3654e-05
	Axl	-0.0655994	-1.04652	0.675839
	AY074887	0.0654315	1.0464	NA
	AY358078	-2.70579	-6.52417	0.249122
	AY702102	NA		NA
	Azgp1	-1.07287	-2.10362	0.0660938
	Azi2	0.146136	1.1066	0.0379615
	Azin1	0.348035	1.27283	0.00159961
	Azin2	-0.90104	-1.86741	0.000354883
	B130021K23Rik	NA		NA
	B230112G18Rik	-3.35359	-10.2219	0.229242
	B230206I08Rik	NA		NA
	B230217C12Rik	-0.119009	-1.08599	0.829582
	B230219D22Rik	-0.0687938	-1.04884	0.651314
	B230307C23Rik	0.248572	1.18803	0.490356
	B230362B09Rik	NA		NA
	B230377A18Rik	0.0505482	1.03566	0.929668
	B2m	1.46055	2.75214	2.14427e-37
	B3galnt1	-0.32877	-1.25594	0.306392
	B3galnt2	-0.0702589	-1.04991	0.675424
	B3galt1	-0.717192	-1.64398	0.079866
	B3galt2	-3.98061	-15.7863	0.0205003
	B3galt4	-0.27761	-1.21218	0.204402
	B3galt5	0.974803	1.96537	4.80833e-11
	B3galt6	0.0928661	1.06649	0.666466
	B3galt9	-1.15715	-2.23016	NA
	B3gat1	-0.507536	-1.42162	0.688787
	B3gat2	0	1	NA
	B3gat3	-0.0694079	-1.04929	0.617236
	B3glct	-0.00465427	0.996779	0.97381
	B3gnt2	-0.0157253	0.989159	0.976261
	B3gnt3	0.413774	1.33217	4.26859e-05
	B3gnt4	NA		NA
	B3gnt5	0.207801	1.15493	0.526283
	B3gnt6	-0.810883	-1.75428	0.251467
	B3gnt7	-1.92315	-3.79249	0.000117633
	B3gnt8	-0.692727	-1.61634	0.0972003
	B3gnt9	-0.34675	-1.27169	0.250031
	B3gntl1	-0.355661	-1.27957	0.084903
	B430203G13Rik	1.8716	3.65939	0.317749
	B430306N03Rik	0.128857	1.09343	0.90415
	B430319F04Rik	-0.211027	-1.15751	0.813745
	B430319G15Rik	-0.605322	-1.52132	0.369582
	B4galnt1	0.0971969	1.06969	0.708534
	B4galnt2	0.870737	1.8286	1.88373e-05
	B4galnt3	-0.835629	-1.78463	0.0114357
	B4galnt4	0.493644	1.408	0.115449
	B4galt1	0.733599	1.66278	9.14457e-07
	B4galt2	-0.15292	-1.11182	0.704589
	B4galt3	-0.0381348	0.973913	0.823707
	B4galt4	-0.15611	-1.11428	0.300729
	B4galt5	-0.187949	-1.13914	0.237786
	B4galt6	0.00625226	1.00434	0.968465
	B4galt7	-0.0734395	-1.05222	0.574273
	B4gat1	-0.441772	-1.35827	NA
	B630019K06Rik	-0.286388	-1.21958	0.3319
	B830017H08Rik	0	1	NA
	B930086L07Rik	0	1	NA
	B930094E09Rik	-0.304142	-1.23468	0.751136
	B9d1	0.0137468	1.00957	0.96285
	B9d2	-0.380656	-1.30193	0.0813847
	Baalc	-0.91794	-1.88942	0.455925
	Baat	-0.290349	-1.22294	0.631136
	Babam1	0.195192	1.14488	0.0271332
	Babam2	0.0835838	1.05965	0.44666
	Bace1	-0.278607	-1.21302	0.00897242
	Bace2	0.11274	1.08128	0.697147
	Bach1	0.887281	1.84969	7.17062e-17
	Bach2	-1.08071	-2.11507	0.0335242
	Bad	0.178658	1.13183	0.0804559
	Bag1	0.184096	1.1361	0.12136
	Bag2	0.54813	1.46219	0.259222
	Bag3	0.202833	1.15096	0.0952849
	Bag4	-0.0171746	0.988166	0.912679
	Bag5	-0.155474	-1.11379	0.238171
	Bag6	-0.0882922	-1.06311	0.247598
[truncated: 20,152 more rows]

## Sheet: B. 2_0U
Code	Gene	log2FoldChange	Fold Change	padj
	Mettl7a2	-7.06388	-133.795	4.61817e-05
	Methig1	-6.94082	-122.855	1.23471e-05
	Wnt8b	-6.93644	-122.484	7.25046e-05
	Cyp2c69	-6.58178	-95.7883	1.59e-11
	Oaz3	-6.48592	-89.6307	1.77316e-05
	Clcnkb	-6.36056	-82.1713	8.73334e-06
	Klk13	-6.10172	-68.6755	9.32172e-06
	Slc30a10	-5.97623	-62.9542	1.96406e-14
	Mettl7a3	-5.84609	-57.5239	6.56505e-05
	Gm21190	-5.82457	-56.6723	3.36361e-08
	Il25	-5.77605	-54.798	6.91888e-06
	Mptx1	-5.74633	-53.6806	6.93774e-10
	Wfdc8	-5.39557	-42.0947	3.54228e-05
	Tgm3	-5.37785	-41.5811	5.72143e-08
	Wfdc16	-5.34909	-40.7602	0.000350047
	9330182O14Rik	-5.34806	-40.7311	0.000846463
	Pgpep1l	-5.2751	-38.7225	0.000457164
	Cyp2c67	-5.23513	-37.6645	0.00150009
	Cyp2c40	-5.20239	-36.8193	3.76996e-05
	Hmx3	-5.08534	-33.95	0.000166437
	Crisp1	-4.97422	-31.4332	0.0230014
	Cyp2d11	-4.9242	-30.3622	0.000364754
	Rxfp2	-4.90105	-29.8788	0.0169601
	Cyp2c55	-4.82444	-28.3336	7.39458e-12
	AI854703	-4.79944	-27.8468	5.31641e-11
	Igfn1	-4.78471	-27.5638	0.000133745
	Irgc1	-4.78245	-27.5208	0.000137545
	Klk1b16	-4.71537	-26.2704	0.040852
	Fxyd4	-4.70383	-26.0611	2.14195e-06
	Cyp2c68	-4.67547	-25.5538	1.31112e-10
	Zfp981	-4.59149	-24.1088	0.0362285
	Pcdhac2	-4.56809	-23.721	0.0197913
	Cntn6	-4.55943	-23.579	1.46525e-05
	Smim38	-4.5302	-23.1061	0.0273818
	Ces3b	-4.50691	-22.736	0.00361419
	Slc37a2	-4.48659	-22.4181	7.30972e-10
	Itih2	-4.46722	-22.119	2.6614e-12
	Lrrc74b	-4.43547	-21.6376	0.00580119
	Cyp2c70	-4.41651	-21.3551	0.0380133
	Prokr2	-4.37882	-20.8045	0.0355423
	Dbp	-4.36841	-20.6548	6.68144e-08
	Erbb4	-4.36279	-20.5745	0.0460773
	1700057G04Rik	-4.35903	-20.5209	0.0224503
	Inhbc	-4.33987	-20.2502	0.032313
	Scgb1b3	-4.32517	-20.0451	2.3374e-06
	Adamts18	-4.3187	-19.9553	2.88537e-08
	Asgr1	-4.31788	-19.9439	0.0147624
	Olfr658	-4.28257	-19.4617	0.00365542
	A630010A05Rik	-4.22601	-18.7135	0.000678835
	Zmat4	-4.21902	-18.6231	0.00248427
	Dipk1c	-4.21344	-18.5511	0.000840169
	Slc25a21	-4.17269	-18.0345	0.0343728
	2010106E10Rik	-4.16979	-17.9983	0.000120814
	Pbld1	-4.16464	-17.9342	1.31758e-21
	Gm3164	-4.14764	-17.7241	0.0294661
	L3mbtl4	-4.14009	-17.6316	2.27777e-05
	Ceacam13	-4.13763	-17.6016	0.0212524
	Gm5127	-4.09686	-17.111	0.00415999
	Trim38	-4.07108	-16.808	2.87458e-14
	Sox1	-3.98962	-15.8853	0.00127014
	Ndp	-3.96134	-15.5769	0.0212064
	Cyp2f2	-3.90613	-14.992	4.25285e-13
	Cyp2ab1	-3.85682	-14.4884	0.00923747
	Glycam1	-3.8363	-14.2837	0.00267109
	Fgf4	-3.82664	-14.1884	0.0108952
	H2bu1-ps	-3.81639	-14.0879	0.0355886
	Semp2l2b	-3.79172	-13.8491	0.0452033
	Hrg	-3.74132	-13.3737	4.67703e-05
	Slc7a15	-3.73679	-13.3318	6.44191e-06
	Cyp1a1	-3.70395	-13.0317	0.000328889
	Klra6	-3.70248	-13.0184	0.0159492
	Fam178b	-3.68801	-12.8885	0.000192562
	Tmem61	-3.67867	-12.8053	0.0264912
	Sstr1	-3.67451	-12.7684	7.0851e-24
	Inmt	-3.66644	-12.6972	2.61773e-08
	Serpina9	-3.65832	-12.6259	3.64672e-07
	Pdzd7	-3.6566	-12.6109	9.85294e-15
	Crisp3	-3.63427	-12.4172	7.55768e-20
	Cyp2d12	-3.60435	-12.1623	4.44819e-10
	Styxl1	-3.59035	-12.0449	0.0185383
	Afm	-3.58487	-11.9992	3.20188e-12
	Gp6	-3.57593	-11.9251	1.90833e-05
	Fzd9	-3.56933	-11.8707	2.57657e-14
	Irs4	-3.53557	-11.5961	0.0122031
	Gm37744	-3.50836	-11.3795	0.0406513
	Gm50187	-3.50818	-11.3781	0.0409003
	Mstn	-3.50811	-11.3775	0.0185015
	Lrrc6	-3.4633	-11.0295	0.0406345
	Reg4	-3.45187	-10.9425	7.73757e-06
	Sec14l4	-3.4343	-10.81	5.13406e-05
	Edn1	-3.4311	-10.7861	1.25472e-09
	Cdh7	-3.3932	-10.5064	0.0126532
	Cdh26	-3.36757	-10.3214	3.73085e-13
	Fbxw24	-3.35718	-10.2474	0.0336593
	Cfap65	-3.35192	-10.2101	0.000254525
	Masp2	-3.34957	-10.1935	0.03415
	Zmynd12	-3.34672	-10.1734	0.000482343
	Slc35f4	-3.32014	-9.98764	0.0431654
	Mlip	-3.31659	-9.96305	9.89396e-06
	Fn3k	-3.22514	-9.35114	6.81946e-10
	Klb	-3.21921	-9.31279	3.55857e-09
	Adcy8	-3.20601	-9.22793	0.00905462
	Tgm4	-3.19318	-9.14628	0.0123889
	Odf3b	-3.17062	-9.00437	4.04442e-12
	3425401B19Rik	-3.17006	-9.00081	7.44266e-12
	Ces2b	-3.16667	-8.97973	1.06366e-14
	Chst5	-3.16225	-8.95225	0.00338399
	Olfr1368	-3.13748	-8.79988	0.0112502
	Atp13a4	-3.13264	-8.77037	0.00856016
	Mnx1	-3.11979	-8.69259	6.06041e-07
	Fndc5	-3.10634	-8.61197	2.33802e-18
	Spag17	-3.0857	-8.48961	0.00124065
	Gal3st2c	-3.08263	-8.47156	4.26535e-05
	BC051019	-3.07812	-8.44515	1.02455e-05
	2200002J24Rik	-3.07601	-8.43278	0.0249122
	Naaladl1	-3.07093	-8.40315	1.08142e-16
	Fbxw22	-3.0686	-8.38962	0.000525901
	Efna3	-3.04497	-8.25329	6.12518e-21
	Igkv9-123	-3.0445	-8.25061	0.00787458
	Nek5	-3.04317	-8.243	1.58674e-07
	Tmem35a	-3.00464	-8.02579	4.42381e-16
	Rgs8	-2.98933	-7.94105	2.29157e-09
	Gm28719	-2.98587	-7.92203	0.000704348
	Gm37047	-2.98476	-7.91595	0.0198609
	Hcn1	-2.98321	-7.90745	0.000325523
	Zp2	-2.96732	-7.82082	0.000354623
	Kcne2	-2.95907	-7.77625	5.25289e-07
	Sptbn2	-2.95441	-7.75115	3.77901e-40
	Nr1d1	-2.9448	-7.69968	4.48048e-10
	Esrrg	-2.93977	-7.67289	4.08866e-12
	Cibar2	-2.93813	-7.66416	0.0132041
	Cyp4b1	-2.92587	-7.5993	7.15688e-09
	Timp4	-2.91924	-7.5645	8.96979e-05
	Slc17a2	-2.91522	-7.54341	0.000438746
	Sycn	-2.91214	-7.52734	5.24813e-08
	Rgsl1	-2.90436	-7.48685	0.0247353
	Pm20d1	-2.90338	-7.48179	3.5849e-22
	Nmbr	-2.89016	-7.41352	0.0170633
	Cyp1b1	-2.88014	-7.36222	0.0018414
	Sult1a1	-2.8773	-7.34776	7.46019e-12
	Defb37	-2.86747	-7.29782	0.0048278
	Acot12	-2.8667	-7.29396	0.035666
	Myoc	-2.86474	-7.28404	0.00847019
	Olfr165	-2.85587	-7.23939	6.70235e-08
	Hepacam	-2.85245	-7.22227	3.49938e-12
	Kcnmb2	-2.84065	-7.16342	0.0174441
	Tef	-2.80857	-7.00589	8.81858e-09
	Pabpn1l	-2.80209	-6.97449	0.0439641
	Lor	-2.79519	-6.94124	6.94331e-07
	Cd209b	-2.79438	-6.93732	0.00638641
	Nr1h5	-2.78855	-6.90935	0.00154835
	Stk33	-2.7878	-6.90577	0.00362162
	Fzd10	-2.77785	-6.8583	0.000114106
	Agbl2	-2.77775	-6.85781	6.22274e-10
	Gjb5	-2.7599	-6.77348	2.62806e-08
	Ces1b	-2.74989	-6.72666	0.00248427
	Hoxc5	-2.74146	-6.68745	0.0484547
	Slc20a1	-2.73901	-6.6761	2.31585e-15
	Grm4	-2.73172	-6.64246	0.00205396
	Sstr2	-2.72795	-6.62515	0.0419189
	Ttll6	-2.71585	-6.56982	2.69746e-20
	Hao2	-2.69409	-6.47146	1.42488e-16
	Gm21083	-2.69207	-6.4624	0.0180037
	Abcb1a	-2.68999	-6.45309	4.72862e-18
	Gnat3	-2.68363	-6.42471	4.68786e-09
	Cytl1	-2.67822	-6.40066	6.89962e-14
	Cyp2j13	-2.67229	-6.37442	5.56416e-05
	Capsl	-2.6614	-6.32647	3.08019e-15
	Slc16a9	-2.65271	-6.28848	2.68346e-15
	Ptpn20	-2.65145	-6.28299	0.0358547
	Sh2d7	-2.63625	-6.21712	2.69746e-20
	Gm37820	-2.63421	-6.20835	0.0360557
	Ppy	-2.6318	-6.19799	6.55216e-10
	Fam161a	-2.62809	-6.18206	1.98106e-12
	Tmprss13	-2.62519	-6.16967	0.0114489
	Gm48878	-2.61526	-6.12732	1.14296e-06
	Esr2	-2.61484	-6.12553	2.31641e-06
	Klhdc7a	-2.61211	-6.11395	2.11359e-26
	Cps1	-2.6085	-6.0987	0.00318321
	Kcnh6	-2.60382	-6.07895	4.84544e-10
	Sh2d6	-2.5956	-6.04439	1.02712e-32
	1700001J03Rik	-2.59013	-6.02153	0.026725
	Gm32742	-2.58535	-6.00161	1.53132e-07
	Rasd2	-2.58496	-5.99999	1.00415e-21
	Fam184b	-2.58425	-5.99702	4.08866e-12
	Scn4b	-2.5842	-5.99685	7.95809e-06
	Tmem196	-2.58268	-5.99054	1.92993e-06
	Cryba2	-2.55625	-5.88177	0.00521401
	Ggnbp1	-2.55177	-5.86351	0.0262057
	Lrfn1	-2.55001	-5.85638	0.0141245
	Ugt2b1	-2.54947	-5.85419	0.0148548
	Slc22a27	-2.54743	-5.84592	0.00641631
	St6gal2	-2.54505	-5.83629	0.000998127
	Trpm5	-2.54179	-5.82313	3.66119e-22
	Rims4	-2.5398	-5.81509	7.48511e-11
	Alb	-2.53886	-5.81129	8.45297e-06
	4930404N11Rik	-2.52306	-5.74801	0.0236048
	Shh	-2.51815	-5.72847	7.10065e-11
	Dynlt5	-2.51752	-5.72597	0.0122128
	Gm973	-2.51122	-5.70101	0.0169285
	Gm5148	-2.509	-5.69227	0.000371479
	Ckmt2	-2.50309	-5.66899	2.05613e-06
	Slc16a11	-2.50192	-5.6644	2.94546e-22
	Ttr	-2.49331	-5.63067	1.50615e-07
	Angptl1	-2.48043	-5.58064	0.00118874
	Pde6a	-2.47532	-5.56091	0.000798068
	Akr1b7	-2.46484	-5.52065	9.70494e-08
	Pgr	-2.46387	-5.51695	0.000380132
	Slc6a12	-2.46357	-5.51581	0.000534804
	Prss23	-2.44991	-5.46383	6.6622e-32
	Tekt4	-2.44822	-5.45743	0.0473534
	Dnah5	-2.44714	-5.45333	1.19359e-19
	Cyp2d22	-2.44444	-5.44315	1.48665e-17
	Svopl	-2.43901	-5.42268	2.45786e-06
	Tdo2	-2.43588	-5.41093	0.00519554
	Gm28720	-2.4165	-5.33876	0.00101276
	Fgfr3	-2.40765	-5.30608	5.82509e-24
	Coq8a	-2.40073	-5.2807	1.80596e-20
	Lmx1b	-2.40042	-5.27957	0.00215179
	Atp8b5	-2.39268	-5.25131	1.14621e-10
	Fat2	-2.38986	-5.24108	3.76748e-05
	Nmu	-2.38652	-5.22895	2.66228e-11
	Efcab1	-2.38605	-5.22724	0.000120429
	Magix	-2.38429	-5.22088	0.000446996
	Gm30698	-2.38168	-5.21144	0.01086
	Sult1c2	-2.369	-5.16584	6.59945e-29
	Ace2	-2.36295	-5.14423	5.98519e-09
	Lman1l	-2.36147	-5.13893	0.0444288
	Psg17	-2.35944	-5.13169	0.00115391
	Nr1i3	-2.35839	-5.12799	3.77258e-07
	Ccdc152	-2.35794	-5.12637	0.00146
	Mfsd13b	-2.35218	-5.10594	0.00174505
	Gal3st3	-2.35024	-5.0991	0.0036425
	Il22ra2	-2.34889	-5.09431	0.00345392
	Olfr78	-2.34375	-5.07621	3.2108e-17
	Hlf	-2.34326	-5.07448	1.59462e-08
	Chil6	-2.34225	-5.07094	0.000649921
	Selenop	-2.33683	-5.05192	1.55028e-11
	Me3	-2.33628	-5.04998	1.26189e-10
	Mapk15	-2.33575	-5.04813	1.75851e-08
	Gm3854	-2.33131	-5.03262	0.0137057
	Gm960	-2.33013	-5.02852	0.0444654
	Cpm	-2.32443	-5.00868	3.94742e-12
	Iqcd	-2.32231	-5.00132	0.0163356
	Otor	-2.3216	-4.99887	0.0312225
	Hmgcs2	-2.31969	-4.99227	6.72459e-06
	Car15	-2.30705	-4.94869	0.0148152
	Tnni1	-2.30229	-4.93239	3.15183e-06
	Rorb	-2.30222	-4.93218	0.00151605
	1810046K07Rik	-2.301	-4.92798	5.34852e-11
	Pck1	-2.30081	-4.92736	1.98447e-22
	Fam163b	-2.30032	-4.92569	0.000489009
	Odad4	-2.29797	-4.91765	0.000237207
	Zfp618	-2.29565	-4.90976	1.13796e-14
	Adh7	-2.29497	-4.90745	0.0157707
	Fam221b	-2.29371	-4.90315	0.00117206
	B3gnt6	-2.29364	-4.90293	3.38187e-05
	Rgs13	-2.28922	-4.88791	1.56772e-27
	Nr1d2	-2.28651	-4.87873	3.57046e-10
	Ces2a	-2.27881	-4.85276	2.18301e-14
	Azgp1	-2.27566	-4.84218	3.10726e-06
	Vstm5	-2.2752	-4.84066	1.22083e-20
	Dio3	-2.26869	-4.81885	0.0409003
	Spa17	-2.26053	-4.79169	0.000170424
	Agtr1b	-2.25284	-4.7662	0.00255422
	Best2	-2.24873	-4.75263	0.000535358
	Asphd1	-2.24431	-4.73811	0.00156444
	Vwce	-2.23707	-4.71438	0.0109188
	Ces3a	-2.2367	-4.71318	0.0332514
	Smim5	-2.23419	-4.70499	3.93777e-05
	Catsperd	-2.23008	-4.6916	0.00348077
	Neu2	-2.22993	-4.6911	9.71156e-07
	Sowaha	-2.22202	-4.66548	7.15267e-07
	Kcnk16	-2.22178	-4.66468	0.0208995
	Edn2	-2.2217	-4.66442	3.46085e-09
	Ccn3	-2.21964	-4.65778	1.17678e-08
	Bhlha9	-2.21643	-4.6474	0.012416
	Dcdc2b	-2.21231	-4.63416	0.0135645
	Gabrr2	-2.20675	-4.61635	0.00558568
	Hsd17b14	-2.20462	-4.60953	1.88146e-06
	Ankrd40cl	-2.20358	-4.6062	7.98971e-07
	Arx	-2.20041	-4.59609	0.00171038
	Vxn	-2.19748	-4.58677	0.00748409
	Slc6a4	-2.19541	-4.58021	5.3298e-12
	BC024139	-2.19479	-4.57823	1.39108e-07
	Gm28269	-2.19388	-4.57534	0.0224061
	Per3	-2.19297	-4.57246	1.16949e-08
	Klhl1	-2.18671	-4.55267	0.0213537
	Aoc1	-2.18548	-4.54877	1.0936e-11
	Klf15	-2.1847	-4.54634	1.6817e-07
	Myo3a	-2.18413	-4.54452	9.16847e-11
	Nxpe2	-2.17985	-4.53107	7.38002e-07
	Tppp3	-2.17748	-4.52363	7.38541e-16
	Wfdc2	-2.17415	-4.5132	8.29629e-20
	Rassf9	-2.17405	-4.5129	1.20842e-11
	Oas1d	-2.17397	-4.51262	0.000723805
	Fbxo32	-2.17357	-4.51138	5.71094e-11
	Zp1	-2.17129	-4.50426	0.00455941
	Fam222a	-2.16796	-4.49388	3.70402e-15
	C9	-2.16633	-4.48881	0.0265353
	Lamc3	-2.16615	-4.48825	1.41919e-13
	Tacr3	-2.16471	-4.48375	0.000463409
	Lrat	-2.1637	-4.48062	1.83989e-09
	Stmnd1	-2.15922	-4.46672	0.000296613
	Dcx	-2.15862	-4.46488	0.00014357
	Fbxo16	-2.15724	-4.46061	0.000413911
	Pla2g4e	-2.15601	-4.4568	0.00840719
	Slc26a8	-2.15481	-4.45309	0.00445755
	Scgb2b7	-2.14848	-4.43362	0.0342706
	Fam180a	-2.13668	-4.39748	4.82317e-05
	Trpm6	-2.13619	-4.39599	4.43089e-06
	Vsig2	-2.13397	-4.38924	4.81465e-15
	Slc34a2	-2.13183	-4.38273	9.75241e-05
	Cdkl1	-2.1277	-4.37021	1.29458e-07
	Smpx	-2.12588	-4.36469	4.30284e-09
	Gm49603	-2.12314	-4.3564	0.0303358
	Ccdc30	-2.11951	-4.34546	0.000235972
	Pou2f3	-2.11515	-4.33237	9.33147e-12
	Agr3	-2.10693	-4.30773	0.00585827
	Chga	-2.10357	-4.29773	2.40814e-27
	Cerkl	-2.09929	-4.28499	0.0364295
	Rcan2	-2.09865	-4.2831	7.58147e-18
	Kif27	-2.09862	-4.28299	0.000117382
	Selenbp1	-2.08963	-4.25639	1.40215e-13
	Galnt17	-2.08501	-4.24279	4.52077e-12
	Klhl33	-2.08185	-4.23351	5.98824e-07
	Gsdma	-2.0816	-4.23275	0.000107916
	Iqch	-2.07955	-4.22676	0.00157631
	Mep1a	-2.07899	-4.22512	2.25675e-12
	B3gnt7	-2.07576	-4.21565	2.40158e-06
	Ly6g6f	-2.07484	-4.21299	1.35733e-06
	Gpr149	-2.07205	-4.20483	7.47976e-06
	Lrguk	-2.06354	-4.1801	0.00232067
	C1qtnf4	-2.06266	-4.17755	2.7088e-06
	Mme	-2.06186	-4.17524	0.000107029
	Cyp2w1	-2.06009	-4.17012	4.17226e-07
	Unc79	-2.05929	-4.16782	6.20064e-11
	Car14	-2.05515	-4.15588	0.0011693
	Itprid1	-2.04921	-4.13878	0.000485792
	Gm128	-2.04905	-4.13834	0.0479618
	Hsbp1l1	-2.04887	-4.13782	5.54585e-13
	Adra1a	-2.04806	-4.13549	0.000263869
	Cngb1	-2.0428	-4.12044	2.03493e-05
	Ltc4s	-2.04046	-4.11375	1.82575e-17
	Dach2	-2.03855	-4.10832	0.00371393
	Gabrd	-2.03825	-4.10748	0.000292724
	Pbld2	-2.03561	-4.09995	5.18075e-15
	Foxd3	-2.03522	-4.09886	4.16408e-08
	Tenm4	-2.03396	-4.09528	3.35494e-31
	Wscd1	-2.02897	-4.08112	2.31509e-12
	Klhdc9	-2.02809	-4.07866	0.00380712
	Sox6	-2.02306	-4.06445	1.66409e-09
	Crnn	-2.02161	-4.06036	0.007998
	Pnma3	-2.01732	-4.0483	0.0167891
	Rab33a	-2.0159	-4.04433	1.21395e-05
	Tmem52	-2.01516	-4.04226	0.0103265
	Cfap206	-2.01448	-4.04035	0.0354989
	Fmo4	-2.01305	-4.03634	5.46966e-10
	Slc38a11	-2.01234	-4.03437	8.37639e-05
	Egf	-2.01106	-4.03077	7.54492e-16
	Gsg1l2	-2.00806	-4.02242	0.0278938
	Cacng5	-2.00303	-4.00841	0.0033823
	Erv3	-2.00166	-4.00459	0.0335199
	Megf10	-1.99754	-3.99318	2.28547e-07
	Nr2e3	-1.99544	-3.98739	0.000862997
	Gsdmc3	-1.99485	-3.98574	6.07775e-07
	Retreg1	-1.99472	-3.98539	4.9282e-31
	Gabrg2	-1.99352	-3.98207	0.00123972
	Hrh3	-1.99304	-3.98076	0.0203128
	Tafa1	-1.99046	-3.97364	9.75919e-07
	Spock1	-1.98817	-3.96735	3.47085e-10
	Kcnu1	-1.98525	-3.95933	0.0109643
	Dlx3	-1.98474	-3.95792	0.0249673
	Ptpru	-1.9845	-3.95725	2.79714e-17
	Alox5	-1.98278	-3.95253	8.42917e-19
	Grid2ip	-1.98193	-3.95022	0.00130316
	Mast1	-1.98041	-3.94605	5.41853e-06
	Retnla	-1.97837	-3.94047	2.19227e-09
	Actn3	-1.97332	-3.9267	0.0152875
	Rfx6	-1.97207	-3.92331	8.68758e-06
	Gm45799	-1.96853	-3.91369	0.00998445
	Tmem44	-1.96641	-3.90795	5.58315e-10
	H2-Bl	-1.96495	-3.90398	0.000156943
	Eno3	-1.96234	-3.89693	0.000111647
	Dio1	-1.96165	-3.89507	8.15076e-10
	Zan	-1.9575	-3.8839	7.50638e-08
	Mia	-1.95692	-3.88233	0.00627052
	Tll2	-1.9558	-3.87931	0.0123921
	Lurap1	-1.95515	-3.87757	0.0498815
	Lrriq3	-1.95511	-3.87744	4.21209e-05
	Calcb	-1.95451	-3.87584	1.28418e-07
	Hunk	-1.95192	-3.86889	7.86788e-25
	Slc22a3	-1.94987	-3.86339	0.000350013
	Gm44220	-1.94896	-3.86096	2.12736e-09
	Chat	-1.94567	-3.85216	6.41307e-10
	Slc26a4	-1.94549	-3.8517	0.00692079
	Insl5	-1.9437	-3.8469	5.89991e-07
	Ambp	-1.94303	-3.84513	1.6004e-05
	Mroh8	-1.9401	-3.83732	0.00100138
	Pex5l	-1.93684	-3.82867	7.87387e-08
	S100b	-1.93516	-3.8242	0.00086365
	Plcd4	-1.93079	-3.81264	0.000176255
	Il9r	-1.92835	-3.80618	0.00248847
	Tcp11	-1.92726	-3.80331	0.000173167
	Cdh19	-1.9234	-3.79316	1.8064e-12
	Shisa2	-1.92208	-3.7897	5.73115e-28
	Rbp2	-1.92196	-3.78937	8.72336e-07
	Zfp92	-1.9215	-3.78816	0.0134143
	Upb1	-1.92023	-3.78484	5.78803e-06
	St18	-1.9187	-3.78082	2.85702e-08
	Gm43534	-1.9187	-3.78082	2.75787e-08
	H1f2	-1.91796	-3.77888	2.86261e-15
	Ascl1	-1.91571	-3.773	3.79388e-05
	Robo3	-1.9157	-3.77297	0.047555
	Ackr4	-1.91498	-3.77107	0.0161509
	Vsig8	-1.90714	-3.75064	1.1637e-05
	Abca8a	-1.90601	-3.74772	2.78948e-11
	Gjc3	-1.90455	-3.74391	6.87087e-07
	Esrrb	-1.90346	-3.7411	0.0261987
	Marchf4	-1.90345	-3.74107	5.65593e-10
	Rnf32	-1.90227	-3.73801	1.28858e-23
	Col8a1	-1.90141	-3.73579	1.06206e-15
	Dhtkd1	-1.90037	-3.7331	1.87372e-05
	Bglap	-1.89799	-3.72694	0.000179045
	Syt2	-1.89351	-3.71538	5.62757e-14
	Arxes1	-1.89338	-3.71505	0.00897722
	Msi1	-1.893	-3.71407	1.16568e-13
	Srsf12	-1.89238	-3.71246	0.000364872
	D630039A03Rik	-1.89135	-3.70983	3.92361e-12
	Armc9	-1.89127	-3.70961	1.87671e-10
	Adam11	-1.89104	-3.70902	1.2746e-12
	Dnai3	-1.88736	-3.69957	0.000135025
	Zfp354b	-1.88008	-3.68096	0.000471474
	Fev	-1.87711	-3.67338	4.64594e-05
	Guca2a	-1.87554	-3.6694	1.3084e-09
	Mgat5b	-1.87221	-3.66094	0.0002937
	Mesp2	-1.87217	-3.66083	0.0110208
	Hexb	-1.87181	-3.65991	1.93375e-10
	Asb10	-1.86831	-3.65104	0.0368896
	Nptx1	-1.86749	-3.64897	5.51021e-05
	Olfr1383	-1.86438	-3.6411	0.0175615
	Csta2	-1.86409	-3.64038	0.00863327
	Pld5	-1.86298	-3.63758	6.51514e-05
	Ang4	-1.86277	-3.63705	0.00340467
	Slc6a19	-1.86179	-3.63457	4.49114e-06
	Trmt9b	-1.86109	-3.63282	4.44651e-10
	Agmo	-1.86012	-3.63039	2.25051e-11
	Cdh8	-1.85837	-3.62598	0.000647177
	Trpv3	-1.85781	-3.62456	0.000656502
	Ephb1	-1.85184	-3.6096	0.00245195
	Acsm3	-1.851	-3.60751	8.00216e-08
	Sfxn3	-1.84836	-3.60092	1.19932e-21
	Tbx6	-1.84712	-3.59781	4.5038e-07
	Kcnk9	-1.8468	-3.59701	0.00588309
	Actl6b	-1.84557	-3.59395	6.42484e-05
	Fam135b	-1.84547	-3.59371	0.0114333
	Nmur1	-1.84266	-3.5867	0.0227459
	Cys1	-1.8419	-3.58481	1.07494e-09
	Hmcn1	-1.84094	-3.58243	2.85811e-09
	Hoxd9	-1.84051	-3.58137	0.000343416
	Avpr1b	-1.83991	-3.57988	0.00647407
	Sun2	-1.83898	-3.57756	5.8676e-31
	Galnt15	-1.83816	-3.57553	4.60996e-09
	Gm45844	-1.83523	-3.56829	2.35879e-06
	Gm1123	-1.83516	-3.5681	7.04063e-10
	Ppargc1a	-1.83463	-3.56679	1.66656e-16
	Ugt1a1	-1.83302	-3.56281	0.000335504
	Calb2	-1.83287	-3.56246	3.10811e-15
	Olfr558	-1.82879	-3.55238	1.73738e-09
	Ahnak2	-1.8279	-3.5502	5.17443e-11
	Hdac11	-1.82259	-3.53716	5.47132e-61
	Enpp3	-1.82091	-3.53304	6.12484e-13
	Myom2	-1.81788	-3.52562	0.00123972
	Mro	-1.81575	-3.52043	0.00906215
	H2bc24	-1.81465	-3.51773	0.0222018
	Fmo5	-1.81441	-3.51715	1.58471e-05
	Caly	-1.81029	-3.50712	2.40124e-05
	Tet1	-1.80862	-3.50306	8.09299e-06
	Vasn	-1.80765	-3.50072	0.032554
	Ggh	-1.80624	-3.49729	7.26987e-06
	Sfrp2	-1.80573	-3.49605	1.05534e-05
	Ffar3	-1.80267	-3.48865	2.89913e-09
	Ttll10	-1.8024	-3.48799	3.62764e-15
	Vsnl1	-1.80082	-3.48417	0.00996062
	Nkx2-2	-1.79767	-3.47658	1.42494e-08
	Trpc7	-1.79556	-3.47151	0.0106689
	Cpne4	-1.79456	-3.46909	1.19341e-07
	Gm45104	-1.79364	-3.4669	2.46113e-05
	Maob	-1.79317	-3.46575	5.17534e-20
	Hpn	-1.791	-3.46055	6.2381e-08
	Acvr1c	-1.79076	-3.45997	1.00579e-14
	Dlgap3	-1.79028	-3.45881	4.63182e-12
	Bmp3	-1.78898	-3.45572	3.19854e-15
	Resp18	-1.78844	-3.45442	4.70246e-13
	Ror1	-1.7848	-3.44571	2.83047e-13
	Rftn2	-1.78457	-3.44516	1.09619e-29
	Cacnb4	-1.78435	-3.44463	4.54708e-10
	Slc5a6	-1.78285	-3.44104	1.21461e-13
	Aqp1	-1.78209	-3.43924	6.7833e-24
	Hhip	-1.78199	-3.439	9.27334e-08
	Ypel3	-1.78002	-3.43431	9.90409e-18
	Prkag3	-1.7784	-3.43046	0.0228802
	Dab1	-1.77718	-3.42757	0.000244371
	Efcab15	-1.77629	-3.42545	0.000430003
	Sstr3	-1.77584	-3.42436	5.54617e-05
	Ypel4	-1.77483	-3.42199	2.93095e-14
	M1ap	-1.77437	-3.42088	0.00558948
	Bmx	-1.77402	-3.42005	3.29003e-08
	Fam181b	-1.77161	-3.41435	0.000558102
	Gjb4	-1.77094	-3.41277	0.00392102
	Ciart	-1.76807	-3.40598	0.00167989
	Rsph10b	-1.76671	-3.40278	0.00670636
	Lrrc23	-1.76575	-3.40051	0.0100877
	Lca5l	-1.76556	-3.40006	0.00446875
	Stmn4	-1.76464	-3.39789	1.93396e-08
	Agtr1a	-1.76378	-3.39587	3.34992e-07
	Lepr	-1.76087	-3.38902	5.63778e-16
	Hs3st5	-1.76054	-3.38825	0.014614
	Pax4	-1.75921	-3.38513	0.0138413
	Celf3	-1.75509	-3.37547	7.89556e-16
	Fam107a	-1.75476	-3.3747	4.34498e-06
	Oplah	-1.75457	-3.37427	1.84781e-25
	Rasl2-9	-1.75395	-3.37281	0.0233879
	Igfals	-1.75394	-3.37278	6.85123e-05
	Mycn	-1.75373	-3.37228	1.08991e-10
	Kcna2	-1.75346	-3.37167	4.4162e-09
	Slc44a5	-1.75219	-3.36869	6.22224e-05
	Adra2b	-1.75167	-3.36747	0.00115355
	Sez6l	-1.75137	-3.36678	1.88217e-07
	Abca8b	-1.75106	-3.36605	4.21667e-12
	Sgk1	-1.75027	-3.36421	8.97748e-05
	Klk1	-1.74913	-3.36156	2.99528e-19
	Mamdc2	-1.74805	-3.35904	4.65174e-07
	Zfp879	-1.74775	-3.35833	0.00306498
	Klhl38	-1.74652	-3.35549	0.000605391
	Cfap100	-1.74462	-3.35106	0.000665985
	Pbx4	-1.74437	-3.3505	0.000121247
	Nrsn2	-1.74424	-3.35019	9.46302e-05
	Pyroxd2	-1.74191	-3.34479	9.33904e-12
	Kcnn2	-1.74162	-3.3441	0.000349773
	Pax6	-1.73949	-3.33917	0.000462362
	Sspo	-1.73893	-3.33787	4.58583e-09
	Nudt11	-1.73708	-3.3336	6.45239e-07
	Adgrb3	-1.73521	-3.32928	7.29523e-09
	Fabp3	-1.7333	-3.32488	0.00386059
	Chgb	-1.73267	-3.32343	1.26171e-15
	Gucy2g	-1.73083	-3.31919	0.033032
	Bglap3	-1.7293	-3.31566	2.14863e-11
	Cry2	-1.72736	-3.31121	1.37941e-17
	Ssu2	-1.72707	-3.31056	0.000480078
	Pdcd4	-1.72683	-3.31	3.1544e-16
	Kazald1	-1.7268	-3.30993	1.57198e-07
	Ackr1	-1.72632	-3.30882	9.34394e-15
	Dleu7	-1.72429	-3.30419	0.000367378
	Lin7a	-1.72331	-3.30192	3.62092e-06
	Kcnj11	-1.72166	-3.29815	6.48174e-09
	Syn2	-1.72154	-3.29787	2.1676e-21
	Sema5b	-1.71762	-3.28894	0.0323585
	Gstm7	-1.71704	-3.28762	2.60826e-11
	Cxxc4	-1.71661	-3.28664	2.26861e-05
	Dmc1	-1.71636	-3.28607	0.0311949
	Syt15	-1.71477	-3.28244	1.42399e-06
	Gm43267	-1.71306	-3.27855	0.0279575
	Lrrc4b	-1.71289	-3.27817	1.80369e-08
	Dpysl4	-1.71222	-3.27665	1.21064e-06
	Ralyl	-1.71045	-3.27264	0.000911972
	Dusp26	-1.70962	-3.27074	1.16125e-07
	Peli2	-1.70928	-3.26997	1.26216e-24
	Col23a1	-1.70862	-3.26848	7.92033e-07
	Nmur2	-1.70848	-3.26817	0.0498004
	Ctcfl	-1.70605	-3.26266	0.0123378
	Otc	-1.70254	-3.25474	5.24283e-08
	Pdk2	-1.7022	-3.25396	1.2354e-16
	Kcng1	-1.7014	-3.25218	1.56801e-05
	Cabyr	-1.70081	-3.25084	0.0102559
	Hoxa3	-1.70037	-3.24984	9.90341e-05
	Sox2	-1.70018	-3.24942	0.00242134
	Bmpr1b	-1.69988	-3.24875	0.000670527
	Kcnj5	-1.69979	-3.24853	1.59568e-05
	Nrep	-1.69964	-3.2482	6.04227e-10
	Capn6	-1.69917	-3.24714	2.35579e-09
	Slc17a1	-1.69786	-3.24419	2.71546e-05
	Frmpd4	-1.69725	-3.24283	0.000126329
	Zcchc18	-1.69719	-3.24269	0.000675396
	Six4	-1.69705	-3.24237	0.00373048
	Slc15a1	-1.69385	-3.2352	9.63773e-05
	Dsc3	-1.69257	-3.23232	0.00385647
	Scgn	-1.69218	-3.23144	3.48319e-13
	Slc46a1	-1.69115	-3.22915	1.60177e-09
	Moxd1	-1.69108	-3.22898	5.71141e-07
	Fmo2	-1.69103	-3.22888	3.82864e-06
	Arsg	-1.69049	-3.22767	4.50458e-14
	Itln1	-1.68938	-3.22519	0.0101114
	Jakmip3	-1.68852	-3.22325	4.96622e-05
	Sox17	-1.68733	-3.22061	2.65486e-09
	Scrg1	-1.68708	-3.22005	0.0137322
	Fam189a2	-1.68648	-3.2187	3.47309e-08
	Tlx2	-1.68548	-3.21648	6.33457e-09
	Grp	-1.68521	-3.21587	8.88929e-08
	Btnl9	-1.68418	-3.21357	8.10838e-06
	Osbp2	-1.68117	-3.20688	1.74328e-05
	Ntn4	-1.67932	-3.20277	1.99106e-14
	Dpp10	-1.67906	-3.20219	4.00952e-08
	Col9a2	-1.67862	-3.20122	7.95879e-12
	Kcnc4	-1.67685	-3.19729	6.78392e-07
	Tmod1	-1.67683	-3.19724	7.29342e-06
	Ctsf	-1.67654	-3.1966	1.16793e-20
	Brinp3	-1.67645	-3.19639	0.0121996
	Ttc36	-1.67599	-3.19539	0.00245298
	Ccdc160	-1.67513	-3.19347	0.00718104
	Gnat2	-1.67326	-3.18934	3.82681e-06
	Klf1	-1.67202	-3.18661	0.00397181
	Zfp775	-1.67039	-3.183	1.24555e-13
	Edil3	-1.66908	-3.18012	1.1139e-09
	Spata6l	-1.66828	-3.17835	8.71807e-07
	H2bu2	-1.66585	-3.173	1.89826e-06
	Dct	-1.66567	-3.17261	0.0127326
	Ano1	-1.66476	-3.17062	6.10207e-08
	Stab2	-1.66333	-3.16747	1.7078e-05
	Aire	-1.65987	-3.15988	0.0454518
	Ugt2b36	-1.65654	-3.1526	0.00120552
	Pappa2	-1.65297	-3.14479	0.00117646
	Plekhb1	-1.65129	-3.14115	2.46061e-12
	Lrrc4c	-1.65029	-3.13898	5.90392e-07
	Gm37928	-1.64937	-3.13697	0.0138931
	Chst8	-1.64925	-3.13671	5.67619e-08
	Echdc3	-1.6483	-3.13463	9.12851e-16
	Tspan33	-1.64735	-3.13258	8.81776e-26
	Fut9	-1.64518	-3.12787	6.26761e-05
	Gfra1	-1.64364	-3.12453	9.10202e-11
	Msrb2	-1.6422	-3.12141	2.38354e-11
	Crabp1	-1.64183	-3.12062	0.000140432
	Slc19a3	-1.63967	-3.11594	0.0178168
	Tppp	-1.63947	-3.1155	3.03103e-05
	Prkn	-1.63785	-3.11202	0.00110565
	Ddc	-1.63741	-3.11107	1.58453e-10
	Slc25a34	-1.63664	-3.10941	2.59759e-09
	Sfrp5	-1.63463	-3.10508	1.75802e-09
	Cmtm5	-1.63419	-3.10414	0.000282864
	Galnt13	-1.63331	-3.10223	0.000769309
	Ppil6	-1.63325	-3.10211	0.000860557
	Cldn14	-1.63229	-3.10005	0.000214695
	Arhgap20	-1.6321	-3.09964	1.38413e-05
	Gpr37l1	-1.63031	-3.0958	1.97493e-07
	Neu3	-1.63004	-3.09521	1.08217e-07
	Malrd1	-1.62905	-3.09308	8.19387e-05
	Ecm2	-1.62784	-3.0905	1.7787e-07
	Pabpc4l	-1.62757	-3.08992	0.0181742
	St6galnac1	-1.62749	-3.08976	0.00657134
	Hsd3b2	-1.62691	-3.08851	1.14144e-05
	Tm4sf4	-1.6266	-3.08784	6.85358e-11
	Gfi1b	-1.6247	-3.08378	0.0124882
	Gm8909	-1.62406	-3.08242	0.00646284
	Ttc9b	-1.62296	-3.08006	0.0424763
	Car11	-1.62182	-3.07764	4.87566e-08
	Pdxk	-1.62135	-3.07663	1.31927e-34
	Npy1r	-1.62023	-3.07423	1.58842e-10
	Hsd17b1	-1.61999	-3.07373	0.0487302
	Tbc1d24	-1.6198	-3.07332	7.97274e-21
	Fbln7	-1.61767	-3.06879	1.15211e-06
	Gabrg3	-1.61705	-3.06747	0.002946
	Lmx1a	-1.61669	-3.0667	0.000638664
	Plp1	-1.61646	-3.06621	2.46669e-13
	Necab2	-1.61576	-3.06473	0.000483163
	Tceal6	-1.61383	-3.06064	0.00265909
	Cldn5	-1.6127	-3.05824	5.4885e-11
	Plscr4	-1.61251	-3.05782	1.01837e-11
	Smbd1	-1.61236	-3.05752	0.000461835
	Hoxc4	-1.61191	-3.05656	7.27175e-05
	Slc25a27	-1.61084	-3.0543	2.89834e-15
	Kcns1	-1.60867	-3.04971	0.000470305
	Xntrpc	-1.60583	-3.04371	0.0112963
	Rprm	-1.60473	-3.04139	3.51084e-09
	Gm37711	-1.60419	-3.04025	4.87309e-07
	Igdcc4	-1.60409	-3.04005	5.02266e-10
	Hoxd12	-1.60383	-3.0395	0.0429707
	Prcd	-1.60032	-3.03211	0.0475939
	Plscr2	-1.59923	-3.02981	9.51515e-14
	Gm37093	-1.59854	-3.02837	0.00207772
	Rimkla	-1.59617	-3.02341	0.00180948
	Slc6a1	-1.59572	-3.02245	0.00158233
	Fibcd1	-1.59377	-3.01838	0.000258656
	Kcnk2	-1.59322	-3.01722	0.0010961
	Neurl1a	-1.59284	-3.01643	9.0122e-09
	Cadm2	-1.59173	-3.0141	0.000245582
	Efcab12	-1.59024	-3.011	0.00446835
	Gm44645	-1.58772	-3.00573	0.000540498
	Casq2	-1.58586	-3.00186	2.86124e-05
	Nrn1	-1.5838	-2.99759	6.4955e-08
	Rusc2	-1.58361	-2.99719	2.48173e-13
	Pcsk1n	-1.58317	-2.99628	9.70897e-18
	Ano2	-1.58287	-2.99566	0.000105392
	9430062P05Rik	-1.58232	-2.99451	0.009555
	Mgmt	-1.58159	-2.993	1.09711e-08
	Matk	-1.58148	-2.99277	1.12076e-19
	Efhd1	-1.58024	-2.99019	2.85768e-05
	Tnfrsf19	-1.57986	-2.9894	3.03536e-09
	Lrrn1	-1.57914	-2.98792	0.00123222
	Hykk	-1.57849	-2.98657	2.02101e-11
	Mchr1	-1.57677	-2.98302	0.0139355
	Dpyd	-1.57653	-2.98252	7.30145e-12
	Gab1	-1.57551	-2.9804	1.20019e-24
	Cacna2d2	-1.57383	-2.97694	1.11833e-18
	Cracr2a	-1.57261	-2.97442	1.12765e-10
	Dclk1	-1.57233	-2.97384	2.47366e-29
	6330403K07Rik	-1.57195	-2.97307	1.74553e-11
	Zscan2	-1.57154	-2.97223	1.18631e-08
	Wfikkn2	-1.57151	-2.97217	6.39016e-08
	Ramp1	-1.56984	-2.96873	2.6889e-18
	Rxrg	-1.56982	-2.96868	0.00121737
	Cyp27a1	-1.56872	-2.96641	1.66688e-15
	Enpp2	-1.5682	-2.96535	8.2489e-09
	Ank	-1.56797	-2.96487	3.10326e-12
	Zdhhc22	-1.56718	-2.96325	0.0116398
	Slc27a1	-1.56662	-2.9621	6.76822e-33
	Tmem63c	-1.56562	-2.96006	1.09379e-05
	Cabcoco1	-1.56308	-2.95484	1.02847e-06
	Slc6a15	-1.56211	-2.95286	2.18901e-05
	Lrrtm4	-1.56067	-2.94992	0.00650671
	Rflna	-1.56047	-2.9495	0.000100112
	Hoxd13	-1.5596	-2.94772	0.0143251
	Slc45a1	-1.55833	-2.94513	1.95843e-06
	Scg5	-1.55821	-2.94487	2.40574e-08
	Ankrd34b	-1.55814	-2.94475	0.0442479
	Sytl1	-1.55769	-2.94383	1.11011e-10
	Hpgd	-1.55735	-2.94312	3.0826e-13
	Ces1e	-1.55707	-2.94255	5.25345e-07
	Gm10676	-1.55678	-2.94196	0.00158797
	Lrfn2	-1.55438	-2.93707	0.0122045
	Tbc1d16	-1.55399	-2.93627	2.14901e-20
	Igfbp3	-1.55284	-2.93393	2.52689e-14
	Tmprss5	-1.55039	-2.92896	2.92074e-08
	Frs3	-1.54983	-2.92784	5.08519e-12
	Fgf18	-1.5498	-2.92777	0.0431861
	C2cd4c	-1.54922	-2.92659	6.55216e-10
	Nalcn	-1.54796	-2.92404	4.10652e-05
	Pcdh17	-1.54787	-2.92386	5.43393e-09
	Tmem25	-1.54719	-2.92248	2.73196e-12
	Scg3	-1.54706	-2.9222	2.36359e-08
	Repin1	-1.54642	-2.92092	0.0211956
	Elmod1	-1.54551	-2.91908	8.9885e-05
	Fbp1	-1.54244	-2.91288	0.00717693
	9330159F19Rik	-1.5417	-2.91136	9.57355e-05
	Zfp536	-1.54048	-2.90892	6.58222e-11
	Sox8	-1.54024	-2.90843	0.00150779
	Nxph4	-1.53832	-2.90457	0.00154408
	Olfm2	-1.5379	-2.90371	2.42878e-05
	Art5	-1.53685	-2.90161	0.00361152
	Mt3	-1.53664	-2.90118	3.76784e-06
	Pcsk4	-1.53638	-2.90066	2.6575e-09
	Rgs17	-1.53622	-2.90034	5.06045e-11
	Sstr5	-1.53566	-2.89921	0.000158444
	Insrr	-1.53549	-2.89887	0.0184757
	Mfsd2b	-1.53496	-2.8978	8.41021e-07
	Cryzl2	-1.53491	-2.8977	4.82055e-13
	Rbfox3	-1.53379	-2.89545	0.000243794
	Chrm4	-1.53364	-2.89516	0.000923983
	H2ac6	-1.53135	-2.89057	0.000122727
	Sox10	-1.53102	-2.8899	1.44476e-08
	Clec2e	-1.52865	-2.88515	4.9479e-08
	Klhl24	-1.52676	-2.88137	1.84512e-14
	Chrm1	-1.52501	-2.87788	5.25792e-15
	Macrod1	-1.52476	-2.87738	1.33397e-17
	Kcna5	-1.5246	-2.87707	0.00475102
	Tceal3	-1.52452	-2.8769	2.82726e-06
	Gm43311	-1.52368	-2.87523	0.00101415
	Fam71e1	-1.5236	-2.87508	0.0016299
	Cyp2e1	-1.52121	-2.87031	0.0425519
	Psd2	-1.5209	-2.8697	0.00372999
	Grid2	-1.52042	-2.86875	8.38752e-09
	Rasgef1b	-1.52012	-2.86814	5.47883e-11
	D630023O14Rik	-1.51805	-2.86403	0.00231598
	Atp7b	-1.51756	-2.86306	0.000576529
	Notum	-1.51627	-2.86051	0.0294187
	Susd5	-1.51416	-2.85633	2.72317e-06
	Angptl7	-1.5131	-2.85423	0.00101857
	Zfp454	-1.51231	-2.85267	0.000313063
	Pnma8b	-1.50964	-2.8474	6.90488e-14
	Shc2	-1.50951	-2.84714	7.7448e-11
	Slc10a4	-1.50833	-2.84481	1.26763e-06
	Clec3b	-1.5078	-2.84376	3.50486e-11
	Zfp467	-1.50695	-2.84209	6.49123e-24
	Pdgfrl	-1.50681	-2.84181	0.00391029
	Lhfpl5	-1.5064	-2.84101	0.000217353
	Dixdc1	-1.50539	-2.83902	8.07578e-10
	Nat8f2	-1.50429	-2.83684	0.030005
	Stox1	-1.50369	-2.83568	0.0170072
	Lgr6	-1.50359	-2.83547	0.049995
	1810010H24Rik	-1.50318	-2.83467	6.31462e-06
	Tmem145	-1.50218	-2.83271	0.00178179
	Cage1	-1.50207	-2.8325	1.1577e-05
	Fads6	-1.50103	-2.83045	4.65568e-07
	Rapgefl1	-1.50076	-2.82993	1.66557e-10
	Acad12	-1.50001	-2.82845	3.24501e-12
	Tmem59l	-1.49978	-2.82801	1.34941e-07
	Plppr5	-1.49693	-2.82242	7.32929e-05
	Snap25	-1.49686	-2.82228	1.53049e-10
	Phox2b	-1.49683	-2.82221	9.97677e-09
	Nudt10	-1.49641	-2.82139	7.87294e-06
	Abcg4	-1.49577	-2.82014	5.89566e-07
	Ces1d	-1.49344	-2.8156	3.79538e-07
	Asic2	-1.4913	-2.81141	5.4604e-06
	Bex4	-1.49123	-2.81128	9.56681e-05
	Cers1	-1.48928	-2.8075	0.0165723
	Mettl7a1	-1.48881	-2.80657	1.98097e-13
	Tph1	-1.48843	-2.80583	2.15197e-07
	Hoxd4	-1.48718	-2.80341	0.0356839
	Nxnl2	-1.48717	-2.80339	0.0347621
	Fam81a	-1.48684	-2.80274	0.00376089
	P2rx2	-1.48623	-2.80155	1.48116e-09
	Hs3st2	-1.48613	-2.80136	0.000927235
	Vstm4	-1.48592	-2.80096	2.79791e-16
	Fhit	-1.48586	-2.80085	1.63243e-08
	Nmnat3	-1.48561	-2.80036	2.13637e-10
	Ccdc92b	-1.4841	-2.79743	1.66209e-07
	Atp1a2	-1.4824	-2.79414	7.26903e-11
	Agt	-1.4806	-2.79065	1.82201e-13
	Slc24a2	-1.47885	-2.78727	0.00514159
	Nkain2	-1.47761	-2.78487	0.000162491
	Cdh4	-1.47605	-2.78186	0.00101276
	Ltbp4	-1.47542	-2.78064	3.25164e-18
	Adra2c	-1.47418	-2.77825	0.00478961
	Kyat1	-1.47334	-2.77664	5.14446e-09
	Golga7b	-1.47311	-2.7762	0.00928395
	Trim9	-1.47276	-2.77553	0.00536351
	Bmerb1	-1.4716	-2.77329	1.2218e-05
	Myrip	-1.47076	-2.77168	5.05134e-08
	Gm609	-1.46802	-2.76642	6.94472e-06
	Tmem174	-1.46747	-2.76537	0.00621082
	Asb11	-1.46616	-2.76286	2.86091e-06
	Rspo2	-1.46568	-2.76193	0.00086365
	Zfp784	-1.46548	-2.76156	0.0109343
	Lingo1	-1.46528	-2.76117	0.0263642
	3830403N18Rik	-1.46369	-2.75812	0.00131067
	Colgalt2	-1.46203	-2.75495	5.16368e-05
	Gpr61	-1.4615	-2.75394	0.028388
	Ly6g6d	-1.46142	-2.7538	2.23908e-06
	Doc2b	-1.46084	-2.7527	2.86085e-08
	Arl4d	-1.46046	-2.75196	6.71852e-05
	Dgkg	-1.4598	-2.7507	4.13353e-07
	Insm1	-1.45956	-2.75024	6.16453e-07
	Kcnab3	-1.45944	-2.75001	0.00247947
	Tceal1	-1.45929	-2.74972	4.9479e-08
	Clstn2	-1.45793	-2.74714	0.000313438
	Plxnb3	-1.45763	-2.74657	8.53674e-06
	Stmn2	-1.45728	-2.74589	1.039e-09
	Kcnb2	-1.4564	-2.74423	3.54319e-05
	Hcn4	-1.45635	-2.74413	0.0143176
	Brinp2	-1.45555	-2.74261	0.000129527
	Cda	-1.45412	-2.7399	1.9779e-13
	Unc45b	-1.45202	-2.73591	1.92772e-05
	Kcnt1	-1.45133	-2.73459	2.97473e-06
	Trim34b	-1.4511	-2.73417	0.0344414
	Lrrc3b	-1.45109	-2.73414	0.00758418
	Ctnna2	-1.44785	-2.72801	2.70328e-06
	Hoxd10	-1.44782	-2.72795	0.0102714
	Ebf4	-1.44715	-2.7267	3.03588e-08
	Pde8b	-1.44689	-2.7262	6.87485e-20
	Egflam	-1.44626	-2.725	4.02624e-09
	Oprk1	-1.44604	-2.72458	0.00161616
	Tmem132c	-1.44599	-2.72449	3.60783e-06
	Scn9a	-1.44509	-2.72279	0.000604154
	Kifc2	-1.44507	-2.72276	1.71325e-16
	Greb1l	-1.44446	-2.72161	1.94428e-07
	Ccdc184	-1.44318	-2.7192	0.000105392
	Vwa5b2	-1.44133	-2.71571	8.04044e-13
	Abcc6	-1.44092	-2.71493	4.85596e-12
	Cpe	-1.43838	-2.71016	7.72136e-09
	Col4a3	-1.43816	-2.70974	0.000112068
	Rem1	-1.43795	-2.70935	5.55138e-11
	Zkscan2	-1.43794	-2.70934	0.00167556
	Gpr173	-1.43792	-2.7093	0.000304633
	Rec8	-1.43672	-2.70705	1.52012e-07
	Ngb	-1.43651	-2.70665	3.96453e-08
	Rnf112	-1.43529	-2.70436	9.24544e-08
	Zfp395	-1.43342	-2.70086	8.35341e-39
	Tspan18	-1.43339	-2.70081	2.08948e-07
	Srcin1	-1.4328	-2.6997	5.50766e-09
	Csdc2	-1.43268	-2.69947	3.1183e-06
	Galr2	-1.43168	-2.6976	2.21878e-06
	1700003E16Rik	-1.43124	-2.69679	4.317e-12
	Mdga2	-1.42994	-2.69436	0.0124454
	Osbpl6	-1.42896	-2.69253	2.3646e-13
	Exoc3l2	-1.4287	-2.69204	1.31588e-08
	Adcyap1	-1.42813	-2.69097	0.0170072
	Asic4	-1.42747	-2.68975	0.0110159
	Mettl24	-1.42685	-2.68859	5.42444e-06
	Abtb2	-1.4266	-2.68813	2.65263e-08
	Zc2hc1c	-1.42623	-2.68743	1.25785e-07
	St8sia3	-1.42563	-2.68632	0.000316405
	Paqr6	-1.42543	-2.68594	1.72386e-10
	Hnmt	-1.42278	-2.68102	6.37595e-07
	Gm4952	-1.42082	-2.67738	0.0477462
	Sez6	-1.41986	-2.6756	8.16092e-06
	Frat2	-1.41873	-2.6735	2.86444e-16
	Amer2	-1.41848	-2.67303	0.00561202
	Syn1	-1.41846	-2.67301	2.97434e-09
	Zfp286	-1.41734	-2.67093	0.000309956
	Ldlrad3	-1.41706	-2.6704	4.9459e-17
	Nyap1	-1.41693	-2.67017	3.28947e-09
	Nt5e	-1.41672	-2.66979	0.00205639
	Syngr1	-1.41517	-2.6669	1.18631e-08
	Stpg1	-1.41431	-2.66533	0.00203313
	Gdf10	-1.41418	-2.66508	1.80653e-05
	Kcna6	-1.41378	-2.66434	8.39241e-08
	Sez6l2	-1.41287	-2.66267	3.58046e-12
	Spsb4	-1.41241	-2.66182	1.96831e-06
	Tmem8b	-1.41174	-2.66059	1.65865e-13
	Tmem130	-1.41141	-2.65996	2.54482e-06
	Fhod3	-1.41122	-2.65961	1.73407e-08
	Col28a1	-1.41088	-2.65899	2.67629e-07
	Kcnc2	-1.41032	-2.65796	0.0011443
	Shank1	-1.40953	-2.6565	6.80815e-08
	Eef1a2	-1.4095	-2.65645	2.24486e-08
	Amy1	-1.40845	-2.65451	0.00825725
	Hoxb5	-1.40843	-2.65447	8.46481e-05
	Prokr1	-1.40644	-2.65083	0.0130943
	A830018L16Rik	-1.40555	-2.64918	0.00790223
	Tafa2	-1.40524	-2.64862	0.0113167
	Tcp11l2	-1.40495	-2.64808	8.26077e-14
	Zc3h6	-1.40493	-2.64806	1.43445e-11
	Zkscan4	-1.40414	-2.6466	0.000235392
	Syt3	-1.40368	-2.64575	4.57857e-05
	Rgs7	-1.40365	-2.64569	0.000193107
	Klhl4	-1.40309	-2.64467	5.13406e-05
	Dach1	-1.40305	-2.6446	1.98973e-07
	Tmem200b	-1.40243	-2.64347	4.39327e-08
	Cntnap4	-1.40228	-2.64318	0.0218143
	Ankrd29	-1.40151	-2.64178	6.57453e-05
	Cnksr3	-1.40126	-2.64132	1.76172e-13
	Kcnf1	-1.40088	-2.64063	1.164e-08
	Ndst3	-1.40074	-2.64037	0.000141206
	Amer3	-1.40054	-2.64	0.0106207
	Gpt2	-1.40039	-2.63973	5.89241e-23
	Calcoco1	-1.40008	-2.63916	1.12076e-19
	Mfap3l	-1.39975	-2.63856	9.52825e-08
	Adgrg2	-1.3995	-2.63809	9.76357e-05
	Slc29a4	-1.39935	-2.63783	3.21015e-08
	Scg2	-1.39891	-2.63702	6.6162e-10
	Arhgef19	-1.39836	-2.63602	8.3111e-12
	Oxtr	-1.39821	-2.63575	0.00234329
	Sfxn5	-1.39775	-2.63491	5.87826e-11
	Cbln2	-1.39705	-2.63362	3.41483e-06
	Nags	-1.39687	-2.63331	0.0100198
	Galr1	-1.39656	-2.63272	0.0131416
	Prph	-1.39641	-2.63246	3.76629e-10
	Cdk5r2	-1.39635	-2.63235	0.000162188
	Cipc	-1.3961	-2.6319	7.39914e-22
	Rgs11	-1.39511	-2.63009	1.09912e-12
	Asb16	-1.39502	-2.62993	0.000323803
	Baiap3	-1.39492	-2.62973	7.45363e-08
	Ybx2	-1.39356	-2.62725	2.18203e-08
	Podxl2	-1.39348	-2.62712	2.48392e-05
	Klhl3	-1.3926	-2.62552	1.27357e-06
	Tram1l1	-1.38916	-2.61927	0.000565283
	Clvs2	-1.38823	-2.61757	0.000566392
	Arhgef9	-1.38806	-2.61727	2.53826e-08
	Zfp13	-1.38766	-2.61654	6.31749e-14
	Rnf212	-1.38746	-2.61618	0.000735294
	Dnajc28	-1.38682	-2.61502	1.2662e-08
	Tll1	-1.38583	-2.61322	0.000597834
	Actc1	-1.3852	-2.61209	0.0286383
	Smad9	-1.38479	-2.61133	7.61617e-08
	Htr4	-1.38463	-2.61104	1.6505e-06
	Cacng4	-1.38336	-2.60875	8.52087e-06
	Nrxn1	-1.38255	-2.60729	1.6627e-08
	Ttbk1	-1.38199	-2.60628	2.60161e-06
	Kit	-1.38131	-2.60505	4.42873e-14
	Epm2a	-1.38084	-2.6042	3.92983e-07
	Gng4	-1.38062	-2.6038	2.19027e-09
	Gnai1	-1.38018	-2.60301	3.54831e-19
	Gmpr	-1.37902	-2.60092	3.18085e-10
	Gm43398	-1.37824	-2.59952	0.00149504
	Arpp21	-1.37739	-2.59797	0.00791373
	Entpd3	-1.37733	-2.59787	1.88709e-08
	Ppp1r14a	-1.37572	-2.59498	7.93285e-12
	Morn4	-1.37525	-2.59412	5.39178e-06
	Slc22a4	-1.37409	-2.59205	0.00252315
	Kcnh2	-1.37363	-2.59121	1.41119e-07
	Spock2	-1.37316	-2.59037	1.08288e-08
	Myt1	-1.37116	-2.58679	0.000647177
	Sncg	-1.37104	-2.58658	3.15539e-07
	Fam131b	-1.37021	-2.58508	0.000931989
	Ntm	-1.36807	-2.58124	0.0246365
	Dnajc6	-1.36774	-2.58066	7.02113e-07
	Khdrbs2	-1.36773	-2.58064	0.00425249
	Cyp4x1	-1.36769	-2.58058	0.000140536
	Olfr920	-1.36374	-2.57352	0.000865955
	Vwa5b1	-1.36271	-2.57168	0.00117473
	Cdiptos	-1.36227	-2.57089	0.000826693
	Amt	-1.36133	-2.56923	5.62118e-16
	Jph3	-1.35845	-2.56409	1.30286e-06
	Fbxl2	-1.3584	-2.56401	1.25851e-07
	Rit2	-1.3575	-2.56241	0.000149011
	Qpct	-1.35641	-2.56047	5.4422e-08
	Slc22a17	-1.35615	-2.56001	8.74052e-12
	Stk32a	-1.35565	-2.55912	0.000719663
	Mpz	-1.35554	-2.55892	0.0355547
	Kcnv1	-1.35544	-2.55876	0.0098543
	8430422M14Rik	-1.35523	-2.55837	4.05798e-06
	Thrsp	-1.35458	-2.55722	0.0299745
	Nsg2	-1.35435	-2.55681	1.90116e-09
	Oprl1	-1.35415	-2.55646	0.00553108
	Mapk12	-1.35414	-2.55645	2.83818e-09
	Gap43	-1.35372	-2.55571	2.07934e-10
	Gprc5b	-1.35346	-2.55524	4.91921e-14
	Luzp2	-1.35275	-2.55398	0.0353967
	Slitrk3	-1.35221	-2.55303	0.00504768
	Htr3b	-1.35168	-2.55208	0.000544131
	Grip2	-1.35141	-2.55162	0.00455757
	Sardh	-1.35084	-2.55061	3.53558e-07
	Vtcn1	-1.35055	-2.5501	0.0352683
	Radx	-1.35048	-2.54997	3.86853e-06
	Crebrf	-1.35035	-2.54974	1.92221e-11
	Limch1	-1.34999	-2.5491	7.02384e-08
	Tmem171	-1.34983	-2.54881	1.98715e-18
	Lix1	-1.34972	-2.54863	1.40044e-07
	Mapk10	-1.34945	-2.54815	3.30491e-07
	Cirbp	-1.349	-2.54736	1.00738e-13
	Gm43034	-1.3485	-2.54647	0.0286929
	Zfp108	-1.34808	-2.54574	1.89826e-06
	Lsamp	-1.34746	-2.54464	1.72724e-05
	Mkx	-1.34701	-2.54385	1.99938e-15
	Hdac5	-1.34642	-2.54281	1.82343e-23
	Slc16a12	-1.34568	-2.5415	0.000412427
	Rragb	-1.34567	-2.54149	1.21219e-06
	Zcchc12	-1.34491	-2.54014	1.83693e-06
	D430019H16Rik	-1.34471	-2.53979	3.63926e-07
	Adra2a	-1.34453	-2.53948	0.00151706
	Scn3a	-1.34441	-2.53927	1.6627e-08
	Epha8	-1.34434	-2.53915	0.00381704
	Csmd1	-1.34261	-2.5361	0.00155055
	Ngfr	-1.34245	-2.53582	5.19644e-09
	Cthrc1	-1.34183	-2.53472	0.0114567
	Chrna3	-1.34115	-2.53354	3.7873e-07
	Mapk8ip1	-1.34047	-2.53234	2.33764e-10
	Slc35d3	-1.34029	-2.53202	1.38921e-05
	Dbh	-1.3402	-2.53186	1.90769e-06
	Pou3f3	-1.33988	-2.5313	4.40357e-05
	Gm45512	-1.33957	-2.53075	0.00790606
	Chadl	-1.33897	-2.5297	0.000137058
	Shd	-1.33853	-2.52893	0.00812402
	Nacad	-1.33833	-2.52859	2.32154e-06
	Hhatl	-1.338	-2.528	0.00253605
	Acot2	-1.33799	-2.528	2.25756e-08
	Ncam1	-1.33741	-2.52698	1.01851e-11
	Slc8b1	-1.33716	-2.52653	1.24444e-12
	Slc7a3	-1.33686	-2.52601	0.000203808
	Duxbl1	-1.33652	-2.52541	2.72289e-05
	Tacr2	-1.33647	-2.52533	4.36764e-06
	Tafa5	-1.33627	-2.52498	1.45396e-07
	Uchl1	-1.33604	-2.52457	3.00152e-09
	Porcn	-1.33601	-2.52453	3.09367e-15
	Ntng1	-1.336	-2.52451	0.000743762
	Cux2	-1.33576	-2.52409	6.50467e-07
	Slc35e3	-1.33456	-2.52199	3.2952e-14
	Cartpt	-1.33404	-2.52108	0.00159713
	Tcea2	-1.33402	-2.52104	5.91023e-06
	Rad9b	-1.33236	-2.51815	0.000112262
	Avpr1a	-1.33157	-2.51676	0.000306038
	Ptgfr	-1.33042	-2.51476	0.00192246
	Olfml2a	-1.33007	-2.51414	3.4376e-07
	Fxyd1	-1.32976	-2.51362	5.51637e-08
	Amhr2	-1.32963	-2.51338	0.00534934
	Rps27	-1.32921	-2.51264	0.0475939
	Rab36	-1.32862	-2.51163	5.85844e-07
	Fam183b	-1.32801	-2.51056	0.0288968
	Zfp532	-1.32786	-2.5103	4.15913e-12
	Tlcd5	-1.32777	-2.51015	6.14489e-07
	Ptpdc1	-1.32639	-2.50775	5.43325e-10
	Clec2l	-1.32585	-2.50681	0.0148568
	Ankrd24	-1.32459	-2.50462	3.15305e-18
	Myom1	-1.32436	-2.50421	8.9208e-07
	Scin	-1.32359	-2.50288	4.08441e-06
	H2bc21	-1.32274	-2.5014	1.42189e-19
	Npas3	-1.32273	-2.50138	0.00665164
	Zfp811	-1.32132	-2.49894	4.73534e-07
	Prnp	-1.32078	-2.49801	5.93197e-05
	Cuedc1	-1.31839	-2.49387	6.83537e-11
	Rnf225	-1.31813	-2.49342	0.00757689
	Minar2	-1.31774	-2.49275	9.35633e-05
	Adh1	-1.31773	-2.49274	8.90324e-05
	Pgbd5	-1.31772	-2.49273	0.000378465
	Cttnbp2	-1.31713	-2.4917	4.65089e-14
	Kank4	-1.31659	-2.49077	0.000453124
	Scn3b	-1.31578	-2.48937	6.53174e-06
	Tmem116	-1.31565	-2.48914	0.00562999
	Carmil3	-1.31471	-2.48752	4.29011e-08
	Cdkn1c	-1.31308	-2.48472	4.52779e-09
	Tinag	-1.31273	-2.48412	2.88516e-12
	Tymp	-1.31147	-2.48194	3.11544e-05
	Lingo4	-1.31118	-2.48145	0.0279099
	Wnk4	-1.31089	-2.48094	1.04721e-14
	Rnd2	-1.31084	-2.48086	2.16168e-09
	Cib2	-1.31039	-2.48009	2.6785e-06
	Rgs6	-1.30968	-2.47887	1.43262e-07
	Sv2a	-1.30928	-2.47818	1.72772e-06
	Ccdc62	-1.30709	-2.47443	1.44007e-05
	Ctnna3	-1.30706	-2.47437	0.0245703
	Elfn2	-1.30677	-2.47387	6.78921e-13
	Nrsn1	-1.30654	-2.47348	0.000333784
	Mapk8ip2	-1.30551	-2.47171	4.49181e-07
	Cyp2d9	-1.30486	-2.4706	0.000771616
	Grm7	-1.30467	-2.47027	0.000439863
	Dclk3	-1.30446	-2.46992	7.01333e-07
	Zfp30	-1.30445	-2.4699	1.64899e-05
	Slc8a3	-1.30399	-2.46911	0.000139039
	Tmod2	-1.30392	-2.46899	9.56296e-09
	Colca2	-1.30383	-2.46884	0.000108489
	Mturn	-1.30382	-2.46883	4.42783e-10
	Mkrn3	-1.30363	-2.46849	0.00377641
	Cdnf	-1.30275	-2.46699	0.000211979
	Sparcl1	-1.30242	-2.46642	1.95795e-06
	Klhl13	-1.30234	-2.46629	1.01608e-06
	Hectd2	-1.3017	-2.4652	7.22474e-09
	Cyp2d10	-1.30146	-2.46479	2.82431e-05
	Tpd52l1	-1.30071	-2.4635	1.19344e-05
	Gm826	-1.29968	-2.46174	0.0370642
	Htr3a	-1.29928	-2.46106	1.51252e-08
	Itih5	-1.29841	-2.45958	1.27914e-05
	Abca6	-1.29832	-2.45943	0.0187802
	Susd4	-1.29796	-2.45881	2.23179e-06
	Brdt	-1.29721	-2.45752	1.89364e-06
	Itpr2	-1.29651	-2.45633	4.64209e-18
	Cyp4f17	-1.29614	-2.45572	1.65865e-13
	Zfp354a	-1.29419	-2.4524	1.12268e-07
	Myl1	-1.294	-2.45206	0.0116559
	Has3	-1.29393	-2.45195	0.00184764
	A630023A22Rik	-1.29315	-2.45063	0.0314314
	Gng3	-1.29254	-2.44958	0.00234829
	Fmn2	-1.29233	-2.44922	0.00020248
	Elavl2	-1.29191	-2.44852	0.00653221
	Pard6g	-1.29117	-2.44726	7.73454e-17
	Rapgef4	-1.291	-2.44697	4.61151e-09
	Phactr3	-1.29088	-2.44678	0.00192596
	Eno2	-1.29068	-2.44643	1.52431e-10
	Ccdc177	-1.29059	-2.44629	0.0039394
	Gria1	-1.29049	-2.44612	0.000906149
	C1ql1	-1.2889	-2.44342	3.62859e-06
	Crb2	-1.28883	-2.4433	0.0181337
	Dscam	-1.28819	-2.44222	0.0136574
	Gipc3	-1.288	-2.44189	2.63156e-11
	Aatk	-1.2868	-2.43986	3.75744e-07
	Slc2a12	-1.28662	-2.43955	6.95891e-05
	Pik3ip1	-1.28653	-2.43941	4.68616e-11
	Bnipl	-1.28648	-2.43932	8.56319e-05
	Diras1	-1.28641	-2.43921	0.00272308
	Neil2	-1.28614	-2.43875	0.0357609
	Sybu	-1.28446	-2.43591	8.8783e-10
	Pcsk1	-1.2843	-2.43564	5.22226e-08
	Gas6	-1.28388	-2.43493	3.489e-20
	4930550C14Rik	-1.28335	-2.43404	0.0297902
	Eomes	-1.28273	-2.43299	0.0350531
	Negr1	-1.28123	-2.43046	1.48229e-06
	Cyp26b1	-1.28112	-2.43027	0.00763111
	Nxph3	-1.28034	-2.42897	0.000199721
	Syt9	-1.27957	-2.42767	0.000435319
	Prss53	-1.27938	-2.42735	0.00615706
	Map7d2	-1.27784	-2.42476	0.000137462
	Catspere2	-1.27747	-2.42413	0.0112882
	Ano5	-1.27735	-2.42393	0.00120823
	Sncb	-1.27716	-2.42362	0.000344107
	Tle2	-1.27681	-2.42302	2.6614e-12
	Rgs7bp	-1.27659	-2.42266	1.07291e-06
	C1qtnf9	-1.27651	-2.42252	0.000372161
	Zfp804a	-1.27619	-2.42199	0.00226976
	Fam184a	-1.27592	-2.42153	0.00270894
	Npy2r	-1.27548	-2.42079	0.0012089
	Fxyd7	-1.27441	-2.419	2.83828e-06
	Gdap1l1	-1.27391	-2.41815	0.000353655
	Acot6	-1.27386	-2.41807	1.03431e-08
	Pxylp1	-1.27352	-2.4175	5.54519e-26
	Prrt2	-1.27348	-2.41744	0.0129359
	Tcf7l1	-1.27347	-2.41742	2.18626e-05
	Siglecf	-1.27336	-2.41723	0.000104584
	Npy4r	-1.27221	-2.41531	1.56106e-05
	Lrrn4cl	-1.27217	-2.41525	1.23493e-06
	Gal3st2b	-1.2717	-2.41446	0.0155607
	Srrm3	-1.27155	-2.4142	0.00211087
	Nwd1	-1.27136	-2.41389	0.0476503
	Aldh2	-1.27087	-2.41307	2.05905e-10
	Mab21l4	-1.27063	-2.41268	6.95129e-06
	Reln	-1.269	-2.40995	5.9032e-07
	Gfra3	-1.26897	-2.40989	6.07775e-07
	Madcam1	-1.26872	-2.40948	0.040646
	Lrrc61	-1.26809	-2.40843	2.3182e-09
	Car7	-1.26784	-2.40801	0.000536267
	Klhdc8b	-1.2678	-2.40795	1.11587e-10
	Apbb1	-1.26755	-2.40752	1.86903e-08
	Pcdhgc3	-1.26723	-2.40698	0.0041906
	Mpp2	-1.267	-2.40661	1.23299e-10
	Pdk4	-1.26557	-2.40422	0.0037765
	Gigyf1	-1.26548	-2.40407	7.83713e-15
	Vat1l	-1.26545	-2.40402	8.64737e-05
	Srrm4	-1.26531	-2.40379	0.000343033
	Plekhg6	-1.26521	-2.40363	1.39816e-07
	Sema4g	-1.26519	-2.40359	1.43315e-11
	Scn7a	-1.26428	-2.40207	1.6953e-07
	Htra3	-1.264	-2.4016	7.74309e-10
	Gm43102	-1.26344	-2.40067	0.0383958
	Zfp979	-1.26177	-2.3979	0.000430845
	Ccm2l	-1.26166	-2.39771	1.95208e-07
	Trnp1	-1.26138	-2.39725	3.91501e-05
	Gng7	-1.26135	-2.3972	7.91602e-06
	Sema6c	-1.26075	-2.3962	3.94674e-06
	Col4a4	-1.26025	-2.39538	0.00391029
	Iqsec3	-1.26014	-2.39518	1.76493e-06
	Klf11	-1.25998	-2.39492	6.65962e-07
	Foxc2	-1.25992	-2.39482	0.0303085
	Coro2b	-1.25977	-2.39458	6.04907e-10
	Lpar4	-1.25941	-2.39397	0.0103174
	Atp2b2	-1.25867	-2.39275	0.000313869
	Mindy4	-1.25855	-2.39255	1.95593e-07
	Sord	-1.25801	-2.39166	4.08945e-13
	Lhfpl4	-1.25789	-2.39146	4.17618e-05
	Phyhipl	-1.25718	-2.39027	0.00592122
	Txnip	-1.25636	-2.38893	6.8168e-17
	Rgs5	-1.25598	-2.3883	0.00151281
	Slc25a42	-1.25597	-2.38828	2.26632e-22
	Afap1l2	-1.25584	-2.38806	2.25258e-17
	Ldhb	-1.25583	-2.38805	1.88577e-09
	Lrrc8e	-1.25521	-2.38702	3.55083e-11
	Bdh2	-1.25509	-2.38682	0.00795579
	Enpp6	-1.25465	-2.38609	0.0022677
	Nbl1	-1.2544	-2.38568	3.79398e-10
	Tubb4a	-1.25428	-2.38548	1.12742e-06
	Gcg	-1.25349	-2.38417	1.4368e-10
	Clgn	-1.25315	-2.38361	0.00072484
	Gria2	-1.25314	-2.3836	9.5801e-05
	Gm14443	-1.25301	-2.38338	0.00183456
	Aadac	-1.25285	-2.38312	2.59518e-07
	Adgrg6	-1.25176	-2.38132	1.33137e-07
	Prdm6	-1.25149	-2.38086	3.78164e-05
	Ankrd63	-1.25122	-2.38043	0.00279106
	Dmtn	-1.25065	-2.37949	4.83509e-07
	Ptprn	-1.25011	-2.37859	9.04425e-07
	Kcns3	-1.2501	-2.37858	4.39831e-08
	Pcp4	-1.24957	-2.3777	0.00457136
	Abcc2	-1.24944	-2.37749	0.00028597
	Socs2	-1.24837	-2.37574	5.149e-25
	Pdzk1ip1	-1.24717	-2.37376	2.13906e-07
	Kcnh8	-1.24713	-2.37368	0.0100127
	Gm5485	-1.24652	-2.37269	1.22951e-10
	Tlcd1	-1.24647	-2.3726	2.58264e-14
	Cobl	-1.24608	-2.37196	9.20009e-13
	Prima1	-1.24586	-2.3716	0.000183857
	Plbd1	-1.24553	-2.37105	4.46121e-06
	Scrn1	-1.24447	-2.36932	1.60635e-07
	Pcsk2	-1.2443	-2.36903	1.0088e-06
	Meox2	-1.24331	-2.36741	0.000121138
	Meis3	-1.24192	-2.36513	5.80909e-14
	Sgip1	-1.24177	-2.36489	0.000107508
	Vip	-1.24086	-2.3634	1.20878e-08
	Syngr3	-1.24071	-2.36314	9.75766e-06
	Tmod4	-1.24063	-2.36301	0.0093175
	Slc25a23	-1.24044	-2.3627	2.60384e-08
	Tchh	-1.24044	-2.3627	0.00206049
	Cadm3	-1.23991	-2.36184	8.39077e-10
	Armcx6	-1.23969	-2.36149	4.91942e-10
	Pcdh10	-1.23968	-2.36146	0.000580241
	Kcnq4	-1.23926	-2.36078	1.79841e-06
	Glt1d1	-1.2389	-2.36019	5.15644e-11
	Acsl6	-1.23881	-2.36004	7.02637e-06
	Slc9a3r2	-1.23874	-2.35992	4.24957e-25
	Pdzrn4	-1.23823	-2.35909	0.0179456
	Dlgap1	-1.23787	-2.3585	0.00180948
	Ston1	-1.23756	-2.358	2.44845e-09
	Ism1	-1.23747	-2.35784	0.00115495
	Vmn2r57	-1.23692	-2.35695	0.0101724
	Nrbp2	-1.23651	-2.35628	3.23755e-14
	Kif17	-1.23586	-2.35521	0.00443885
	Bco2	-1.23556	-2.35472	6.90632e-07
	Rasgef1c	-1.23553	-2.35468	6.45083e-05
	Shisa3	-1.23527	-2.35426	9.5964e-05
	Klhl32	-1.23465	-2.35324	1.61484e-05
	Sprn	-1.23443	-2.35288	0.000443554
	Nxpe4	-1.23443	-2.35288	0.00361301
	Cpne5	-1.23153	-2.34816	0.00883308
	Gck	-1.23152	-2.34814	0.0166631
	Myorg	-1.23134	-2.34785	6.89544e-16
	Notch3	-1.23124	-2.34769	7.8913e-16
	Glrb	-1.23093	-2.34718	0.000106246
	Npr2	-1.23052	-2.34651	4.24384e-09
	Pkdrej	-1.22994	-2.34558	0.000608492
	Elavl3	-1.22992	-2.34554	8.12388e-06
	Fhl1	-1.2299	-2.34551	1.29767e-06
	Gsdmc4	-1.22914	-2.34427	0.00332621
	Mmp11	-1.22856	-2.34333	1.07614e-06
	Tmem255b	-1.22784	-2.34215	6.65551e-05
	Rsph9	-1.22682	-2.3405	1.23107e-06
	Nat8l	-1.2268	-2.34048	0.000363108
	Ppp1r1a	-1.22669	-2.34029	5.95116e-06
	Ulk4	-1.22628	-2.33962	0.00189845
	Tlr5	-1.22622	-2.33953	1.19172e-05
	Bach2	-1.22544	-2.33826	0.00501626
	Pwwp3b	-1.22522	-2.3379	0.0174815
	Slc10a6	-1.2248	-2.33723	0.0177414
	Caskin1	-1.22384	-2.33568	4.9539e-06
	Cacnb1	-1.22357	-2.33525	1.17556e-11
	Lrrc3	-1.22344	-2.33502	0.000169184
	Arhgef37	-1.22332	-2.33484	8.66577e-11
	Axin2	-1.2232	-2.33463	5.24405e-16
	Elavl4	-1.22305	-2.33439	1.51824e-06
	Ppp2r2b	-1.22287	-2.33411	0.00107734
	Pfkm	-1.22275	-2.33391	1.36669e-13
	Ndnf	-1.22215	-2.33293	0.00274368
	Ano4	-1.22214	-2.33293	0.00111084
	Nlgn1	-1.22205	-2.33278	0.0218258
	Tbxa2r	-1.22082	-2.3308	2.68499e-05
	Fgf1	-1.22039	-2.33009	3.2947e-05
	Atcay	-1.21915	-2.32809	0.000241415
	Art3	-1.21862	-2.32723	1.86935e-06
	Pdgfd	-1.2183	-2.32672	5.93709e-10
	Gsdmc2	-1.21812	-2.32644	0.00527015
	P4htm	-1.21792	-2.32611	3.35611e-05
	Wnt6	-1.21718	-2.32492	0.00376618
	Nlgn3	-1.21671	-2.32416	3.76338e-05
	Efcc1	-1.21668	-2.32411	0.000100445
	Nrxn2	-1.21658	-2.32396	1.7165e-05
	Rundc3b	-1.21644	-2.32372	6.14682e-10
	Nexmif	-1.21589	-2.32284	0.0155915
	Ppp2r2c	-1.21524	-2.32179	3.07943e-06
	Otud1	-1.21507	-2.32152	2.57585e-09
	Ddo	-1.21483	-2.32113	0.000773693
	Rab6b	-1.21439	-2.32043	4.79409e-08
	9030607J07Rik	-1.2142	-2.32013	0.039156
	Gm43852	-1.21415	-2.32004	0.003168
	Stmn3	-1.21393	-2.31969	3.05036e-06
	Wasf1	-1.21355	-2.31908	1.45777e-07
	Kcnip1	-1.21256	-2.31748	0.0142144
	Wasf3	-1.21253	-2.31744	2.77537e-07
	Mmrn1	-1.21228	-2.31703	4.62524e-11
	Dpysl5	-1.21165	-2.31602	5.62538e-05
	Fibin	-1.21099	-2.31496	2.50489e-06
	Ptn	-1.21052	-2.3142	3.78059e-06
	Psd	-1.2102	-2.3137	3.71948e-07
	Elapor1	-1.21018	-2.31367	5.35969e-10
	Heyl	-1.21011	-2.31356	5.91116e-06
	Rasl10b	-1.20986	-2.31315	0.00167843
	Gpsm1	-1.20978	-2.31302	1.24855e-13
	Fmo1	-1.20977	-2.31301	1.05538e-06
	Grik5	-1.20977	-2.313	2.35851e-11
	Dcaf12l1	-1.20921	-2.31211	0.000131987
	Unc5c	-1.20904	-2.31183	0.000210891
	Ypel1	-1.20902	-2.31181	9.8495e-05
	Chst10	-1.20869	-2.31128	0.000185138
	Lgi1	-1.20806	-2.31027	0.00455367
	Nalf1	-1.20786	-2.30995	0.00188744
	Gstt1	-1.2074	-2.30921	8.56644e-16
	Tek	-1.20702	-2.30861	8.29746e-12
	Tnxb	-1.20645	-2.30769	3.67797e-08
	Rpgrip1	-1.20548	-2.30614	0.00456401
	Gfra2	-1.20539	-2.30599	1.16185e-06
	Gas1	-1.20443	-2.30447	4.29778e-07
	Iyd	-1.20393	-2.30366	5.10878e-06
	Hcar1	-1.20355	-2.30305	0.000280145
	Nmnat2	-1.20336	-2.30276	2.09212e-07
	Frg2f1	-1.20311	-2.30236	4.45758e-06
	Tsku	-1.20261	-2.30156	5.40662e-07
	Sobp	-1.20258	-2.3015	2.71498e-05
	Rtn1	-1.20233	-2.3011	1.54906e-07
	Sypl2	-1.20206	-2.30067	0.0309197
	Pln	-1.20172	-2.30014	0.0239404
	Foxred2	-1.2012	-2.29931	9.32604e-06
	Col11a1	-1.20104	-2.29905	0.0047754
	Hoxb3	-1.20035	-2.29795	0.000455003
	Lrp3	-1.20022	-2.29775	3.47383e-08
	Ascl2	-1.19984	-2.29714	2.53709e-09
	Ebf3	-1.19977	-2.29704	3.33717e-07
	Clstn3	-1.19912	-2.296	8.05461e-05
	Crym	-1.199	-2.29581	5.82698e-06
	Gm45205	-1.199	-2.2958	0.0400588
	Unc5d	-1.19802	-2.29424	0.0225927
	Grik3	-1.19774	-2.29381	2.50707e-05
	Hand2	-1.19772	-2.29376	8.40441e-07
	Ces2c	-1.19722	-2.29297	1.35697e-08
	Abat	-1.19668	-2.29212	2.23895e-06
	Stx1b	-1.19657	-2.29194	2.79763e-07
	Garnl3	-1.19626	-2.29145	4.36428e-09
	Gvin-ps1	-1.19613	-2.29125	2.08215e-16
	Rbfox1	-1.19587	-2.29083	0.000129793
	Pdzd4	-1.19501	-2.28947	3.21023e-09
	Ppp1r9a	-1.19492	-2.28932	7.91449e-16
	Extl1	-1.19255	-2.28557	0.00203728
	Cyp3a13	-1.19237	-2.28528	5.05361e-09
	Nrip2	-1.19035	-2.28208	0.00136972
	Fam163a	-1.19017	-2.2818	7.29348e-05
	Gm43268	-1.18931	-2.28043	9.425e-06
	Cd209a	-1.18923	-2.28031	0.00985623
	Pde4c	-1.18908	-2.28008	0.00191578
	St6galnac2_1	-1.18904	-2.28001	5.15561e-18
	Thbs4	-1.189	-2.27995	0.000174603
	Irf2bpl	-1.18883	-2.27968	1.51997e-13
	Begain	-1.18805	-2.27845	3.81476e-06
	Sorcs2	-1.18791	-2.27823	8.22717e-14
	Chd5	-1.18769	-2.27788	1.03828e-06
	Fras1	-1.18596	-2.27516	0.00429336
	Tmem200c	-1.18551	-2.27444	0.0153988
	Cckar	-1.18478	-2.27329	0.0020439
	Syt6	-1.18354	-2.27134	4.15229e-05
	Cntd1	-1.18319	-2.27078	0.0103741
	Gdnf	-1.18306	-2.27057	0.000512305
	Rimbp2	-1.18179	-2.26859	3.41176e-12
	Vit	-1.18149	-2.2681	0.0111364
	4921507P07Rik	-1.18123	-2.2677	0.0024546
	Tmem179	-1.1806	-2.26671	3.65235e-07
	Hsd3b3	-1.18	-2.26577	5.08287e-05
	Tmem150c	-1.17975	-2.26538	0.000571452
	Sntg2	-1.17975	-2.26537	3.74057e-05
	Cplx1	-1.1788	-2.26389	0.000348903
	Astn2	-1.17865	-2.26365	0.00204377
	Ntn1	-1.17865	-2.26364	8.95327e-14
	Nedd9	-1.17861	-2.26358	2.01718e-11
	Slitrk5	-1.1781	-2.26279	0.00836489
	Art4	-1.17757	-2.26196	0.00454337
	Pnma2	-1.17595	-2.25942	0.00801925
	Stra6l	-1.17554	-2.25877	1.23124e-08
	Fcrls	-1.17542	-2.25858	3.91114e-05
	Tlcd3b	-1.17531	-2.25842	3.59775e-05
	Peli3	-1.17497	-2.25787	1.19126e-05
	Ric3	-1.17414	-2.25658	7.99099e-07
	Arhgap24	-1.17413	-2.25656	2.36359e-08
	Ntn3	-1.17343	-2.25547	0.000400707
	Prelp	-1.17323	-2.25516	1.47312e-09
	Grem2	-1.17277	-2.25444	4.73584e-09
	Mylip	-1.17259	-2.25416	3.35486e-12
	Tsc22d1	-1.17253	-2.25407	2.07754e-13
	Il17re	-1.1722	-2.25354	5.36849e-17
	Slc24a3	-1.17176	-2.25286	8.39033e-06
	Guca1b	-1.17158	-2.25258	6.00602e-06
	Pnck	-1.17125	-2.25207	3.26692e-05
	Lmtk3	-1.17099	-2.25166	5.0815e-07
	Mn1	-1.17016	-2.25037	3.08664e-05
	Soga3	-1.16843	-2.24766	0.00268319
	Osr1	-1.16772	-2.24656	0.000179547
	Atp6v0e2	-1.1673	-2.24592	4.22343e-13
	Tmem267	-1.16728	-2.24589	0.00120425
	Hecw1	-1.16717	-2.24571	0.0261827
	Camk2a	-1.16597	-2.24384	7.17177e-09
	Bche	-1.16581	-2.24359	2.0219e-09
	Rarb	-1.16557	-2.24321	0.00482045
	Zfpm2	-1.16548	-2.24308	0.000707426
	Rnf165	-1.16517	-2.24259	0.00334174
	Tmem47	-1.16493	-2.24222	2.2412e-07
	Wfdc1	-1.16451	-2.24157	4.19987e-06
	Cbarp	-1.16374	-2.24037	3.22961e-07
	Gpr182	-1.16315	-2.23945	3.83225e-07
	Cox4i2	-1.16071	-2.23567	0.00138627
	Celf4	-1.16067	-2.23562	1.41421e-07
	Gm44509	-1.16066	-2.23559	2.20836e-05
	Colec10	-1.16047	-2.23531	0.0306625
	Fbxl16	-1.16021	-2.23491	1.01151e-05
	Brsk2	-1.16001	-2.2346	0.000449875
	Tmie	-1.15923	-2.23338	0.000537383
	Ogdhl	-1.15812	-2.23166	0.000155484
	Gli1	-1.15749	-2.23068	3.41671e-06
	Rnf144b	-1.15727	-2.23035	5.10563e-06
	Meis1	-1.15644	-2.22907	6.24038e-06
	Fsd1	-1.15518	-2.22712	0.018015
	Mxra8	-1.15515	-2.22707	1.58466e-12
	Syp	-1.1546	-2.22623	1.64676e-10
	Chrnb2	-1.15452	-2.22611	4.10523e-11
	Pink1	-1.15372	-2.22488	6.40927e-13
	Spock3	-1.15318	-2.22404	0.000191943
	Mill2	-1.15268	-2.22327	1.87526e-16
	Kif5a	-1.15206	-2.22231	5.33144e-07
	Anks1b	-1.15173	-2.22181	0.00106084
	Gm37397	-1.1516	-2.22159	0.00420379
	Jph4	-1.15126	-2.22107	1.3877e-07
	Syt1	-1.15108	-2.22081	4.75622e-07
	Bend5	-1.15018	-2.21941	0.00184248
	Zdhhc1	-1.14934	-2.21812	1.80566e-17
	Pyy	-1.14899	-2.21759	1.27046e-08
	Reep6	-1.14838	-2.21665	1.12208e-12
	Ogn	-1.14768	-2.21558	0.000234804
	Radil	-1.14739	-2.21512	0.00121941
	Tub	-1.14675	-2.21415	4.7182e-05
	Epha5	-1.14674	-2.21414	0.00204689
	Tns4	-1.14608	-2.21312	1.27033e-10
	Sh3rf2	-1.14555	-2.2123	8.5072e-06
	Pde2a	-1.14537	-2.21202	0.0153241
	Vmac	-1.14524	-2.21183	1.00231e-19
	Cyp4f13	-1.14505	-2.21154	1.59774e-13
	Adck5	-1.14481	-2.21117	4.31659e-14
	Gpc3	-1.14446	-2.21064	0.000397369
	Kcnj15	-1.14422	-2.21027	0.0313936
	Isl2	-1.14329	-2.20884	0.00333952
	Cyp2u1	-1.14279	-2.20808	0.000268817
	Csrnp3	-1.14199	-2.20685	0.0366051
	Hpgds	-1.14126	-2.20574	1.40353e-09
	Pth1r	-1.14108	-2.20546	2.74842e-06
	Lypd6	-1.14101	-2.20536	0.00658908
	Plppr3	-1.14048	-2.20455	0.00102967
	Hspb8	-1.14016	-2.20406	1.80037e-07
	Tgfbr3	-1.14011	-2.20398	2.6935e-10
	Ap3b2	-1.13973	-2.20339	0.000155396
	Msantd1	-1.13959	-2.20319	0.00120671
	Cavin2	-1.13936	-2.20284	3.1522e-08
	Arvcf	-1.13917	-2.20255	2.48947e-13
	Etv1	-1.13914	-2.2025	5.65525e-07
	Faim2	-1.13817	-2.20102	6.95195e-07
	Rims3	-1.13804	-2.20081	2.02331e-05
	Sugct	-1.13794	-2.20067	9.12243e-07
	Gucy1a1	-1.13789	-2.20059	3.96528e-08
	Pakap_2	-1.13738	-2.19981	0.000666443
	Ntsr1	-1.1371	-2.19939	6.14641e-05
	Ngf	-1.13659	-2.19861	0.00148308
	Nefm	-1.13573	-2.1973	8.97414e-05
	Slc6a7	-1.13417	-2.19492	8.33999e-06
	Asphd2	-1.13367	-2.19417	0.00130316
	Cplx2	-1.1335	-2.19391	2.85871e-12
	Auts2	-1.13346	-2.19384	4.73206e-10
	Caln1	-1.13321	-2.19346	0.0428986
	Ephx4	-1.13272	-2.19272	0.000175516
	Rbm20	-1.13229	-2.19207	4.70099e-06
	Ryr2	-1.13219	-2.19191	4.40009e-06
	Aspn	-1.13175	-2.19125	6.50321e-05
	Reep2	-1.13167	-2.19112	1.50529e-05
	Ndn	-1.13067	-2.18961	6.54365e-06
	Ctf1	-1.13047	-2.1893	3.48985e-07
	Gnao1	-1.1304	-2.1892	2.78515e-07
	Cyp2c23	-1.13015	-2.18881	0.0368558
	Spry1	-1.12982	-2.18832	1.36355e-13
	Jam3	-1.12894	-2.18698	1.9061e-09
	Odad1	-1.12834	-2.18607	1.53013e-07
	Hmcn2	-1.12773	-2.18515	0.000274146
	Cacnb2	-1.12739	-2.18464	0.000460191
	Zfp677	-1.12708	-2.18416	1.32914e-06
	1110032F04Rik	-1.12702	-2.18407	0.0374098
	Ccdc106	-1.12669	-2.18357	0.00476938
	Ntf3	-1.12655	-2.18336	0.00177308
	Lrrc31	-1.12598	-2.18249	0.00347951
	Angptl2	-1.12458	-2.18038	0.000623955
	Sv2c	-1.12432	-2.17998	2.39145e-06
	Clec14a	-1.1238	-2.1792	2.40853e-05
	Zfp964	-1.1235	-2.17876	2.24286e-05
	Pirt	-1.12348	-2.17872	9.28607e-06
	Adam33	-1.12325	-2.17838	7.16063e-06
	Fbxo2	-1.12318	-2.17827	0.00475736
	Slc16a7	-1.12218	-2.17675	4.90901e-06
	C1qtnf3	-1.12198	-2.17646	6.03234e-05
	Isl1	-1.12194	-2.17639	0.00368049
	Sh3gl3	-1.121	-2.17498	7.32686e-05
	Ankrd34a	-1.12078	-2.17465	0.00543544
	Dner	-1.11982	-2.1732	1.24012e-05
	Dcst2	-1.11968	-2.17299	0.0324696
	Kcnip3	-1.11948	-2.17269	8.14972e-05
	Cyp2d13	-1.11924	-2.17233	0.011155
	Mettl27	-1.11913	-2.17215	2.49138e-12
	Slc35f1	-1.11911	-2.17213	0.00211678
	Kank3	-1.1189	-2.17182	4.81347e-11
	Fez1	-1.11877	-2.17162	1.63562e-05
	Syt17	-1.11875	-2.17159	6.3015e-05
	Col8a2	-1.11815	-2.17069	0.00278793
	Sst	-1.11798	-2.17044	1.77374e-05
	Spib	-1.11793	-2.17035	0.048384
	Tagln3	-1.11741	-2.16957	0.00027613
	Ak5	-1.11733	-2.16945	0.00158309
	Nell2	-1.11703	-2.169	0.000141446
	Zfr2	-1.1168	-2.16866	2.45347e-09
	Nrp2	-1.11657	-2.16831	4.08536e-11
	Chn1	-1.11586	-2.16724	0.000149307
	Cul9	-1.11441	-2.16507	8.50035e-08
	Gdap1	-1.11362	-2.16388	0.00176551
	Prkar1b	-1.11269	-2.16249	3.78669e-08
	Gabrb3	-1.11263	-2.16239	0.0001719
	Pcbp3	-1.11254	-2.16226	4.32345e-07
	Zmat1	-1.11246	-2.16214	0.000158759
	Slc5a7	-1.1121	-2.1616	0.000677498
	Plekhd1	-1.11209	-2.16159	1.76904e-06
	Slc2a4	-1.11177	-2.16111	7.72025e-06
	Kcnk3	-1.11156	-2.1608	3.52321e-05
	Tmeff2	-1.1114	-2.16056	0.00930164
	Dkk3	-1.11115	-2.16018	7.86975e-10
	Hoxb2	-1.10958	-2.15783	0.000794017
	Arxes2	-1.10936	-2.1575	0.0019656
	Sec31b	-1.10911	-2.15712	0.000117751
	Hspb7	-1.10867	-2.15646	0.00154556
	Dgkb	-1.10828	-2.15589	0.000390074
	Snhg11	-1.1079	-2.15531	3.68429e-06
	Anks6	-1.1073	-2.15442	5.0937e-06
	Fut10	-1.10722	-2.15431	1.81492e-05
	Fbxl20	-1.10715	-2.1542	1.40391e-12
	Skida1	-1.10667	-2.15347	0.000703549
	Pnma8a	-1.10474	-2.1506	0.000231654
	Adcy5	-1.10464	-2.15046	2.21388e-06
	Shc4	-1.10448	-2.15022	0.000612134
	Klhdc1	-1.10407	-2.1496	1.38428e-08
	Ebf1	-1.10398	-2.14947	0.000755082
	Gde1	-1.10372	-2.14908	3.1373e-08
	Plagl1	-1.10216	-2.14676	0.000236079
	1700029J07Rik	-1.10204	-2.14658	7.13266e-05
	Thsd1	-1.10178	-2.14619	0.000167702
	Vipr2	-1.10126	-2.14542	1.16442e-06
	Npas4	-1.10102	-2.14506	0.0026655
	Glul	-1.10031	-2.14401	2.87854e-09
	Greb1	-1.10024	-2.1439	4.87763e-06
	Cachd1	-1.09886	-2.14186	2.07754e-13
	Gm10461	-1.09784	-2.14033	5.0036e-05
	Zfp773	-1.09752	-2.13987	0.000174522
	Inha	-1.09673	-2.13869	3.76764e-05
	Fap	-1.09667	-2.1386	3.47824e-08
	Ccdc3	-1.09655	-2.13843	5.36789e-11
	Serinc5	-1.09601	-2.13763	1.07904e-11
	Srpk3	-1.09565	-2.13709	0.00416159
	Appl2	-1.09464	-2.1356	1.32315e-11
	Nap1l2	-1.09463	-2.13559	0.00481887
	Acss1	-1.09434	-2.13515	4.82055e-13
	Trabd2b	-1.09431	-2.1351	2.71082e-07
	Wscd2	-1.09405	-2.13472	0.000170036
	Map6	-1.09328	-2.13358	1.71776e-05
	Itga8	-1.09285	-2.13295	0.000384152
	Epb41l1	-1.09243	-2.13233	3.33886e-20
	Wnt2b	-1.09213	-2.13188	1.54777e-05
	Prkg1	-1.09207	-2.1318	5.44106e-05
	Hyi	-1.09032	-2.12922	1.25742e-08
	Grin3a	-1.08963	-2.12819	0.00497437
	Col25a1	-1.08959	-2.12814	0.0100385
	Hpd	-1.08928	-2.12767	3.01374e-07
	Smarcd3	-1.0886	-2.12667	5.02328e-06
	Scn5a	-1.08836	-2.12632	0.000106489
	Igsf21	-1.08784	-2.12555	0.00195362
	Trim67	-1.08755	-2.12513	0.00299784
	Snph	-1.08654	-2.12364	5.04529e-11
	Slc7a14	-1.08639	-2.12342	4.32552e-05
	Kcnq3	-1.0863	-2.12329	0.00134038
	Izumo4	-1.08606	-2.12294	1.58407e-11
	Pamr1	-1.08596	-2.12279	3.22588e-05
	Mamld1	-1.08584	-2.12261	7.01513e-07
	Olfml1	-1.08574	-2.12247	0.00042537
	Sorbs2	-1.0857	-2.1224	2.10599e-11
	Fcna	-1.08566	-2.12234	9.52338e-05
	Dact1	-1.08557	-2.12221	6.25995e-05
	Hspa12b	-1.08538	-2.12193	2.51796e-07
	Eda	-1.08439	-2.12049	0.00278442
	Rph3a	-1.08377	-2.11956	0.00321284
	Adrb1	-1.08347	-2.11912	0.00234958
	Prkar2b	-1.08335	-2.11895	5.23723e-09
	Cxxc5	-1.08294	-2.11835	2.25467e-14
	Nynrin	-1.08278	-2.11811	9.84003e-08
	Snca	-1.08251	-2.11772	0.00878926
	Pygm	-1.08184	-2.11674	0.00012833
	Rims1	-1.0818	-2.11667	5.70183e-05
	Tril	-1.08127	-2.1159	2.81672e-05
	Nkx3-2	-1.08115	-2.11572	0.00367777
	Kantr	-1.08073	-2.1151	1.91058e-13
	Zfp112	-1.0807	-2.11506	0.00105994
	Emcn	-1.08053	-2.11482	1.11807e-07
	Kcnip4	-1.0805	-2.11476	0.00158309
	Pdp2	-1.07993	-2.11393	4.77511e-06
	Itgb8	-1.0798	-2.11374	0.00025404
	P3h2	-1.07954	-2.11337	3.85206e-06
	Aplnr	-1.07915	-2.11279	0.00643166
	Wnt9a	-1.07903	-2.11261	0.0108153
	Nat14	-1.07884	-2.11233	1.05621e-05
	Plppr2	-1.07841	-2.11171	2.58479e-09
	Slc25a47	-1.07795	-2.11104	4.61519e-09
	Peg3	-1.07783	-2.11085	8.06462e-05
	Rfx2	-1.07742	-2.11026	1.43091e-05
	Lims2	-1.07739	-2.11022	8.3852e-06
	Gm11627	-1.07718	-2.10991	0.00608821
	Sema5a	-1.077	-2.10965	4.09372e-10
	Castor2	-1.07674	-2.10927	5.12545e-06
	Cers4	-1.0767	-2.10921	6.67014e-12
	Tcf21	-1.07575	-2.10782	1.50287e-09
	Gpr161	-1.07518	-2.10698	6.9434e-08
	Pou6f1	-1.07479	-2.10641	8.92644e-11
	Ank1	-1.07451	-2.10601	7.53315e-05
	Apc2	-1.07406	-2.10535	1.85206e-05
	Unc80	-1.07392	-2.10515	0.000824349
	Cdh2	-1.07359	-2.10467	3.57735e-05
	Tent5b	-1.07343	-2.10443	0.00868611
	Chrdl1	-1.073	-2.1038	1.50161e-05
	Pde1c	-1.07286	-2.1036	0.000471474
	Cd36	-1.07257	-2.10318	4.10282e-05
	Zfp2	-1.07198	-2.10232	2.05617e-05
	Adarb1	-1.07172	-2.10194	3.86051e-07
	Maneal	-1.07145	-2.10155	0.0201219
	Mycbpap	-1.07129	-2.10131	2.04917e-06
	Lgi4	-1.07112	-2.10106	3.45393e-05
	Tmem191c	-1.07076	-2.10054	4.93797e-06
	Gm49027	-1.07055	-2.10023	0.000831503
	Saxo2	-1.06998	-2.09941	0.036349
	Nkd1	-1.06971	-2.09901	5.07373e-06
	Letm2	-1.06946	-2.09865	8.31044e-06
	Tgfb1i1	-1.06934	-2.09847	3.89487e-07
	Khk	-1.06886	-2.09778	1.18643e-10
	Podn	-1.06852	-2.09728	3.15104e-10
	Enpep	-1.06836	-2.09705	0.00083952
	P2rx6	-1.06789	-2.09636	0.00369259
	Zfp78	-1.06678	-2.09476	0.00428931
	Cntnap2	-1.06616	-2.09386	0.00113693
	Stum	-1.06612	-2.09379	0.000130161
	Sema3g	-1.06571	-2.0932	9.67388e-08
	Scml4	-1.06409	-2.09085	3.17603e-12
	Myl9	-1.06398	-2.09069	0.00012824
	A4gnt	-1.06334	-2.08976	0.0209017
	Zfp874b	-1.06257	-2.08865	4.55516e-10
	Zc4h2	-1.06255	-2.08862	0.00015413
	Tbx3	-1.0623	-2.08825	1.0123e-05
	Apba1	-1.0619	-2.08768	1.49066e-07
	Marveld1	-1.0618	-2.08754	3.12884e-06
	Rgma	-1.06098	-2.08635	1.55026e-05
	Fbxo41	-1.06055	-2.08573	0.00529856
	Sult1d1	-1.05975	-2.08457	7.4057e-06
	Dnajc12	-1.05917	-2.08373	1.10246e-08
	Lyplal1	-1.05906	-2.08358	1.46208e-12
	Zfp579	-1.05869	-2.08303	4.40098e-18
	Abi3bp	-1.05853	-2.08281	5.33268e-06
	Cntfr	-1.05714	-2.0808	0.000230617
	Cend1	-1.05709	-2.08073	0.000280776
	Pdlim3	-1.05705	-2.08068	0.000377046
	Bhlhb9	-1.05601	-2.07918	1.48643e-06
	Sptbn4	-1.05584	-2.07893	0.0190516
	Dtx3	-1.05483	-2.07748	5.46915e-13
	Gstm1	-1.05439	-2.07685	1.04019e-08
	Syt14	-1.05342	-2.07544	0.0106664
	Dpp6	-1.05312	-2.07501	0.000530355
	Rell2	-1.053	-2.07484	0.00703095
	Fam221a	-1.05231	-2.07385	3.64852e-05
	Enpp5	-1.0523	-2.07383	2.50018e-20
	Mblac2	-1.05217	-2.07365	3.85165e-11
	Tdrp	-1.05129	-2.07239	4.42259e-05
	Pitpnm3	-1.05127	-2.07236	1.1894e-06
	Tmem198b	-1.05127	-2.07236	2.79786e-10
	Rhbdl3	-1.05105	-2.07203	9.98745e-05
	Lrrn2	-1.05072	-2.07156	4.75652e-06
	Gm45819	-1.05061	-2.07141	0.0144466
	Tmem255a	-1.05053	-2.07129	0.0111522
	Nrgn	-1.05048	-2.07122	0.00291478
	Fxyd6	-1.04996	-2.07047	2.99463e-05
	Csad	-1.04994	-2.07044	8.46758e-16
	Lmod1	-1.04991	-2.07039	2.31665e-05
	Rgcc	-1.04955	-2.06988	3.37844e-08
	Gm47640	-1.0491	-2.06924	0.00184564
	Rtn2	-1.04802	-2.06769	2.18452e-08
	Lrrc51	-1.0473	-2.06665	9.0689e-06
	Nog	-1.04715	-2.06645	0.00564699
	Gpr27	-1.04707	-2.06633	0.00147861
	Ttc12	-1.04651	-2.06552	0.00322665
	Eva1c	-1.04595	-2.06472	0.0430292
	Vkorc1	-1.04555	-2.06416	4.62318e-05
	Ndrg2	-1.04549	-2.06406	1.45492e-09
	Adam22	-1.04488	-2.06319	1.86008e-09
	Etv5	-1.04471	-2.06296	1.16798e-05
	Krt23	-1.04415	-2.06215	0.0115582
	Cacna2d3	-1.04384	-2.06171	0.0246449
	Gsn	-1.04331	-2.06095	1.08315e-21
	Nell1	-1.04325	-2.06087	0.0353696
	Mest	-1.04316	-2.06073	0.000898307
	Aoc3	-1.04249	-2.05978	4.93149e-05
	Tceal5	-1.04205	-2.05915	0.0377889
	Trdmt1	-1.04174	-2.05871	6.10866e-09
	Enox1	-1.04102	-2.05769	0.0292759
	Ccdc166	-1.04059	-2.05707	4.08595e-16
	Tmem229a	-1.04055	-2.05701	0.0172355
	Abtb1	-1.04004	-2.05628	9.31038e-11
	Etv4	-1.03941	-2.05539	3.8914e-05
	Col20a1	-1.03913	-2.05498	1.11699e-06
	Ramp2	-1.03895	-2.05474	1.76855e-06
	Cables1	-1.03881	-2.05453	3.753e-10
	Pcmtd2	-1.03807	-2.05348	1.39967e-15
	Samd14	-1.03785	-2.05316	1.69946e-13
	Sarm1	-1.03783	-2.05314	0.00274454
	Adcy1	-1.03773	-2.05299	0.0103683
	Phf24	-1.0376	-2.05281	1.28953e-05
	Acad10	-1.03706	-2.05205	7.84006e-09
	Tcn2	-1.03658	-2.05136	9.08525e-15
	Sult4a1	-1.03616	-2.05077	9.87753e-05
	Ccdc173	-1.03609	-2.05066	0.0282381
	Cox7a1	-1.03586	-2.05034	9.03651e-06
	Aldh1a7	-1.03586	-2.05034	2.53759e-05
	Ifit1bl2	-1.03551	-2.04984	0.00361419
	Tfpi2	-1.03516	-2.04934	3.03653e-06
	Arhgap44	-1.03486	-2.04891	0.000246128
	Cfap20dc	-1.0342	-2.04797	0.0105547
	Gsg1l	-1.03416	-2.04792	0.00674337
	Ifi27	-1.03397	-2.04766	1.37303e-09
	Ptgis	-1.03295	-2.04621	4.4252e-06
	Sh3bgr	-1.03269	-2.04583	1.57671e-05
	Iqcg	-1.03259	-2.04569	0.0194983
	Mtcl1	-1.0325	-2.04556	8.58674e-07
	Cabp1	-1.0315	-2.04414	0.00142621
	Syndig1	-1.03145	-2.04408	0.011349
	Nr4a1	-1.0307	-2.04301	0.00468459
	Cc2d2a	-1.03058	-2.04284	6.21158e-12
	Ina	-1.03057	-2.04283	0.00172115
	Chp2	-1.02964	-2.04152	3.0677e-05
	Clip3	-1.02955	-2.04139	7.54501e-07
	Id4	-1.02895	-2.04055	1.53324e-11
	Vsig10	-1.02844	-2.03981	2.1676e-21
	Dok7	-1.02749	-2.03848	0.00142093
	Adgrb2	-1.02687	-2.0376	8.73269e-05
	Kcnj12	-1.02615	-2.03659	0.0130565
	Fgf13	-1.02593	-2.03627	2.58534e-05
	Acsl3	-1.02589	-2.03621	5.14684e-10
	Triqk	-1.02583	-2.03614	4.69115e-07
	Per1	-1.02548	-2.03564	5.13406e-05
	Il7	-1.02526	-2.03532	7.87328e-05
	Kcnab1	-1.02498	-2.03494	0.0102872
	Cfap91	-1.02423	-2.03387	0.0159114
	Lgr5	-1.02333	-2.0326	1.49755e-05
	Inca1	-1.02212	-2.0309	0.0078934
	Zfp316	-1.02192	-2.03061	2.00372e-16
	Sike1	-1.02189	-2.03058	2.75194e-20
	Scel	-1.0218	-2.03045	0.0018938
	Islr	-1.02154	-2.03009	1.44104e-05
	Slc17a5	-1.02133	-2.02979	6.12982e-13
	Cadps	-1.02079	-2.02903	0.000351118
	Slc8a2	-1.02072	-2.02892	0.000144775
	Tcaf2	-1.02055	-2.0287	1.1139e-09
	Armc2	-1.0202	-2.02821	0.00562743
	Flt4	-1.0196	-2.02735	3.60471e-12
	Afap1l1	-1.01932	-2.02696	3.20409e-11
	Rnf208	-1.01928	-2.02691	0.000499614
	Zfp641	-1.01897	-2.02647	0.00111593
	Wdr45	-1.01881	-2.02625	1.14904e-09
	Popdc2	-1.01825	-2.02547	0.000279204
	Tmem108	-1.01821	-2.02541	0.00174047
	Jph2	-1.01806	-2.02519	7.66662e-05
	Rab3c	-1.01791	-2.02498	5.62585e-07
	Ushbp1	-1.01742	-2.0243	4.00327e-07
	Cped1	-1.01737	-2.02423	5.12291e-06
	Alk	-1.01706	-2.02379	0.00687223
	Scn11a	-1.01687	-2.02353	0.000148728
	Hey1	-1.01678	-2.0234	0.000255211
	Piezo2	-1.01618	-2.02256	1.29668e-08
	Gm38309	-1.01618	-2.02255	0.00275847
	Cntn3	-1.01617	-2.02254	0.00717349
	Iffo1	-1.01614	-2.0225	2.80311e-09
	Shisal1	-1.01599	-2.02228	0.0170987
	Trpc4	-1.0144	-2.02006	0.0164449
	Thra	-1.01439	-2.02006	4.73609e-15
	Rwdd3	-1.01366	-2.01903	0.000169139
	Smtn	-1.01364	-2.019	1.13681e-05
	Pfn2	-1.01303	-2.01815	2.46173e-05
	Slco2b1	-1.01243	-2.01731	9.33732e-10
	Pcolce2	-1.01208	-2.01682	0.00238977
	Sfxn4	-1.01096	-2.01525	0.00206054
	Rbpms2	-1.01006	-2.014	3.71824e-05
	Kank2	-1.00891	-2.01238	6.21281e-09
	Reck	-1.00875	-2.01217	8.31044e-06
	Kctd12b	-1.00871	-2.01211	6.15461e-07
	Sgce	-1.008	-2.01112	3.26706e-06
	Inka2	-1.0077	-2.0107	0.00126058
	Mustn1	-1.00757	-2.01052	2.46392e-09
	Sostdc1	-1.00742	-2.01031	0.00228162
	Adgrg1	-1.00724	-2.01006	2.45308e-15
	Sh3d21	-1.00706	-2.00981	7.21938e-05
	Fut4	-1.00622	-2.00864	3.74466e-08
	Zfp647	-1.00489	-2.00679	0.00230191
	Rai2	-1.00467	-2.00648	1.3083e-06
	Crip2	-1.00423	-2.00588	2.02753e-09
	Zfp551	-1.00421	-2.00584	0.0190402
	Snx32	-1.00362	-2.00502	1.81937e-06
	Gm47881	-1.00353	-2.00491	0.0470613
	Gm42636	-1.0034	-2.00471	0.019345
	Grb7	-1.00339	-2.00471	3.53958e-10
	Gm33167	-1.00302	-2.00419	0.0266184
	Gabarapl1	-1.00238	-2.0033	1.36617e-12
	Ptprb	-1.00233	-2.00324	1.97793e-08
	Tacc2	-1.00221	-2.00306	3.91958e-15
	Fkbp9	-1.00196	-2.00272	3.69642e-24
	Pdzrn3	-1.0008	-2.0011	9.91692e-08
	Snn	-1.00045	-2.00062	0.00133395
	Sat2	-1.00044	-2.00061	0.0199561
	Fam189a1	-0.999991	-1.99999	5.25461e-06
	B3galnt1	-0.999448	-1.99923	6.3036e-05
	Kcnj3	-0.998279	-1.99762	0.0122039
	Phactr1	-0.998018	-1.99725	7.27412e-06
	Gria3	-0.99762	-1.9967	7.20329e-05
	Evc	-0.997571	-1.99664	1.36389e-05
	Eml1	-0.99737	-1.99636	2.78347e-05
	Clic6	-0.997011	-1.99586	0.000133888
	Fzd2	-0.996403	-1.99502	5.48729e-07
	Slc25a36	-0.996288	-1.99486	2.27019e-19
	Ntrk3	-0.996033	-1.99451	0.000927024
	Glb1l2	-0.995787	-1.99417	0.0333115
	Ndrg4	-0.99552	-1.9938	1.12389e-05
	Tspan2	-0.995332	-1.99354	0.000101469
	Frmd5	-0.995327	-1.99353	0.00131318
	Map1lc3a	-0.995195	-1.99335	1.53392e-07
	Hoxa11	-0.994646	-1.99259	4.52797e-11
	Cacna1a	-0.994299	-1.99211	4.15841e-10
	Arsk	-0.993669	-1.99124	3.224e-12
	Aldh6a1	-0.993474	-1.99097	3.04745e-08
	Hoxd8	-0.993265	-1.99068	0.0377889
	Tal1	-0.992385	-1.98947	0.00164253
	Nipal4	-0.992283	-1.98933	9.26344e-05
	Carns1	-0.991612	-1.98841	0.000341696
	Rorc	-0.991452	-1.98818	2.22176e-05
	Oaz2	-0.990924	-1.98746	9.53654e-18
	Gjb3	-0.990898	-1.98742	1.19229e-10
	Foxp2	-0.990852	-1.98736	1.29723e-05
	Tmem231	-0.990272	-1.98656	2.82167e-06
	Cbfa2t3	-0.989719	-1.9858	2.99054e-09
	H2-Q1	-0.989535	-1.98554	0.00835065
	Mxra7	-0.989358	-1.9853	7.32276e-06
	Ophn1	-0.988656	-1.98434	1.92937e-08
	Per2	-0.987337	-1.98252	0.00599206
	Hbp1	-0.987011	-1.98207	7.57724e-10
	Kif3c	-0.984712	-1.97892	1.10067e-09
	Stac	-0.984517	-1.97865	0.0289528
	Zbtb4	-0.983915	-1.97783	5.50378e-10
	Rbms3	-0.983607	-1.9774	4.54642e-06
	Irag1	-0.983377	-1.97709	1.3494e-05
	Chodl	-0.982936	-1.97648	0.0236001
	Nebl	-0.98275	-1.97623	0.000510531
	Nkd2	-0.98178	-1.9749	0.00327927
	Gucy1b1	-0.98089	-1.97368	2.02331e-05
	Ctse	-0.980785	-1.97354	0.0202767
	Calcrl	-0.980058	-1.97254	2.86242e-12
	A430103D13Rik	-0.979074	-1.9712	0.0225555
	Dock3	-0.97849	-1.9704	1.00198e-05
	Unc119	-0.978214	-1.97002	0.000717454
	Kif26a	-0.978173	-1.96997	0.00154408
	1810062G17Rik	-0.97809	-1.96986	0.0236975
	Chrm2	-0.977653	-1.96926	3.11469e-05
	Tmc7	-0.97765	-1.96926	9.88467e-06
	Zfp608	-0.977001	-1.96837	1.67557e-09
	Zfp558	-0.97675	-1.96803	0.0155915
	Rnf167	-0.976396	-1.96754	2.91919e-14
	Tmcc2	-0.976076	-1.96711	1.01859e-05
	Zfp651	-0.975957	-1.96694	5.61044e-05
	Pacsin3	-0.975808	-1.96674	1.25467e-10
	Frrs1l	-0.975435	-1.96623	0.00698367
	Il15	-0.974925	-1.96554	1.3147e-09
	Rnf144a	-0.974476	-1.96493	0.00013643
	Bcam	-0.974282	-1.96466	8.72729e-08
	Lpar3	-0.974167	-1.96451	0.0239352
	Thbs3	-0.973966	-1.96423	2.25668e-05
	Azin2	-0.973723	-1.9639	1.02941e-05
	Col27a1	-0.973599	-1.96373	0.000160802
	Car2	-0.973545	-1.96366	1.83531e-08
	Ccdc157	-0.973406	-1.96347	1.39229e-10
	Zcchc3	-0.973222	-1.96322	0.000168943
	Tgfb2	-0.973212	-1.96321	3.53523e-06
	Lamb2	-0.97297	-1.96288	2.38954e-09
	Meis2	-0.972962	-1.96287	4.02603e-06
	Nim1k	-0.971436	-1.96079	0.008245
	Pak3	-0.971212	-1.96049	0.00440485
	Dync2li1	-0.971064	-1.96029	4.78954e-05
	Ldb1	-0.971063	-1.96028	1.43782e-34
	Tincr	-0.970738	-1.95984	1.93351e-05
	Shank3	-0.97067	-1.95975	3.22392e-11
	Lrrc29	-0.970508	-1.95953	2.82135e-06
	Slc7a8	-0.969841	-1.95862	2.25723e-07
	Ak1	-0.969421	-1.95805	2.98447e-05
	Tmtc1	-0.969358	-1.95797	1.22036e-05
	Gask1b	-0.968794	-1.9572	4.5382e-06
	Prrt1	-0.968486	-1.95679	0.000113637
	Cacna1h	-0.968341	-1.95659	8.41695e-06
	Tbc1d19	-0.966527	-1.95413	1.79349e-14
	Cpeb1	-0.966429	-1.954	2.16755e-05
	Kndc1	-0.96481	-1.95181	0.0098797
	Nupr1l	-0.964508	-1.9514	0.0441206
	Trpc3	-0.964443	-1.95131	0.00392398
	Gabre	-0.963308	-1.94977	0.00146625
	Prickle1	-0.962687	-1.94894	4.52639e-06
	Disp2	-0.962474	-1.94865	1.68386e-06
	Adgrl1	-0.962362	-1.9485	9.2748e-08
	Ahcyl2	-0.961965	-1.94796	5.79626e-06
	Kcnb1	-0.961941	-1.94793	0.000611556
	Accs	-0.961392	-1.94719	3.5673e-07
	Ccdc57	-0.960813	-1.94641	0.000204124
	Hsd17b13	-0.960426	-1.94588	0.00598783
	Egfl8	-0.960349	-1.94578	0.00111814
	Ephx1	-0.960262	-1.94566	0.00125043
	Hepacam2	-0.960123	-1.94548	3.61261e-09
	Plekhg5	-0.959744	-1.94497	1.98864e-15
	Cd200	-0.95949	-1.94462	1.17717e-11
	Pcp4l1	-0.958907	-1.94384	4.97957e-06
	Pclo	-0.958555	-1.94336	0.00369301
	Rhobtb3	-0.958441	-1.94321	1.12825e-07
	Dzank1	-0.957468	-1.9419	0.000619736
	Ksr2	-0.957285	-1.94165	0.0141711
	Cadm4	-0.957046	-1.94133	1.87372e-05
	Palmd	-0.956627	-1.94077	0.0107042
	Cryab	-0.956538	-1.94065	9.18789e-05
	Tmem38a	-0.956065	-1.94001	6.51514e-05
	Ugdh	-0.956038	-1.93998	3.47673e-05
	Sdc2	-0.955679	-1.93949	3.48319e-13
	Bbs2	-0.955672	-1.93948	5.04058e-11
	Zfp36l2	-0.955626	-1.93942	1.25659e-06
	Zfp791	-0.95552	-1.93928	0.00122946
	Fam227a	-0.955232	-1.93889	0.00497551
	Emid1	-0.955056	-1.93866	0.00312553
	Fzd8	-0.954493	-1.9379	1.5136e-14
	Ccl27a	-0.95435	-1.93771	0.000753322
	Celf6	-0.953872	-1.93706	0.000129606
	Btnl1	-0.953872	-1.93706	0.00599527
	Adcyap1r1	-0.953672	-1.9368	0.00045663
	Flcn	-0.953637	-1.93675	5.78104e-21
	Grik2	-0.953636	-1.93675	0.00206652
	Rhebl1	-0.953148	-1.93609	0.00257543
	Rtkn	-0.952914	-1.93578	7.56312e-09
	Gm45871	-0.95285	-1.93569	0.000144113
	Dand5	-0.952806	-1.93563	4.75658e-06
	Npr1	-0.952805	-1.93563	1.21585e-05
[truncated: 20,152 more rows]

## Sheet: C. 5I_0U
Code	Gene	log2FoldChange	Fold Change	padj
	Oaz3	-7.5637	-189.191	5.40574e-07
	Mettl7a2	-6.97816	-126.077	5.80026e-05
	Mettl7a3	-6.90687	-119.998	2.21185e-06
	Fxyd4	-6.71081	-104.75	6.6118e-10
	Clcnkb	-6.27485	-77.4313	1.20293e-05
	Wnt8b	-6.27365	-77.3672	0.00035657
	Slc30a10	-5.91727	-60.4332	4.4841e-14
	A630010A05Rik	-5.84446	-57.459	7.02056e-06
	Mptx1	-5.70793	-52.2705	1.06102e-09
	Klhdc7b	-5.6328	-49.6185	7.57917e-05
	Wfdc6b	-5.58721	-48.0749	0.00430591
	Atp13a4	-5.45475	-43.8576	5.10883e-05
	Glycam1	-5.41395	-42.6347	1.81318e-05
	Wfdc8	-5.30985	-39.6665	4.79658e-05
	Wfdc16	-5.26337	-38.409	0.000432863
	Gm3164	-5.19	-36.5044	0.00510812
	Cyp2c40	-5.11667	-34.6954	5.16987e-05
	Apoc3	-5.00049	-32.0108	0.00314474
	Slc28a2b	-4.97354	-31.4185	0.000761125
	Sox1	-4.93586	-30.6086	0.00037332
	Gsta2	-4.87265	-29.2964	0.0117765
	Gm9918	-4.83164	-28.4753	0.031121
	Cdh7	-4.807	-27.993	0.000946678
	Th	-4.78209	-27.514	0.00392471
	Methig1	-4.69236	-25.8548	0.00161511
	Pgpep1l	-4.61231	-24.4592	0.00233529
	Lbhd2	-4.49942	-22.6183	0.0206025
	Pcdhac2	-4.48238	-22.3527	0.0213265
	Cfap61	-4.43928	-21.6948	0.00168538
	Slc37a2	-4.43423	-21.6191	1.34565e-09
	Slc35f4	-4.42047	-21.4138	0.00757215
	Pabpn1l	-4.40461	-21.1796	0.00161942
	Sec14l4	-4.33279	-20.1511	5.71664e-06
	Tex26	-4.29584	-19.6416	0.0227739
	Prokr2	-4.29311	-19.6044	0.0375412
	Atp8b3	-4.2867	-19.5175	0.0461789
	2700080J24Rik	-4.28382	-19.4787	0.00374472
	Myh1	-4.27229	-19.3235	0.0169337
	Grin2b	-4.22821	-18.742	0.00277455
	Itih2	-4.20294	-18.4167	4.73548e-11
	Olfr658	-4.18954	-18.2464	0.0044989
	Tmprss12	-4.17236	-18.0304	0.00447646
	1700011L22Rik	-4.15139	-17.7702	0.0245694
	Gldn	-4.10013	-17.1499	0.0489072
	H2bc23	-4.0992	-17.1388	0.0409854
	AI854703	-4.08771	-17.0029	2.77342e-08
	Gm37509	-4.08673	-16.9913	0.0207997
	Tdrd9	-4.0711	-16.8083	0.00872507
	C1qtnf5	-4.05968	-16.6757	0.0293359
	Cfap299	-4.04491	-16.5059	0.0219269
	Pcdhga10	-4.04187	-16.4712	0.0353416
	Fbxw22	-3.98394	-15.8229	3.90731e-05
	Hoxc5	-3.97021	-15.673	0.00916935
	Acot5	-3.88274	-14.751	0.0318118
	Igkv9-123	-3.87847	-14.7074	0.000657257
	Otop3	-3.865	-14.5707	0.0099742
	Hrg	-3.85817	-14.5019	3.23033e-05
	Mlip	-3.84296	-14.3498	2.20004e-06
	Gm37047	-3.83644	-14.2851	0.0043587
	Gm47513	-3.82045	-14.1276	0.0122731
	H4c18	-3.81687	-14.0927	0.036008
	Htr6	-3.81367	-14.0615	0.0248563
	Cd300ld3	-3.80833	-14.0095	0.0223404
	B3galt2	-3.79564	-13.8867	0.00842093
	Gm49096	-3.75512	-13.5022	0.00465864
	Cpne6	-3.74526	-13.4102	8.35192e-05
	Hamp	-3.73329	-13.2994	0.039972
	Mogat1	-3.71032	-13.0893	0.0381223
	Scgb1b3	-3.68429	-12.8553	1.59825e-05
	Gbx2	-3.6801	-12.818	0.0463148
	Ly6g6g	-3.66162	-12.6548	0.0448851
	Slc22a27	-3.65668	-12.6116	0.000546466
	Slc27a5	-3.65551	-12.6013	0.0277613
	Olfr1368	-3.64924	-12.5467	0.0062283
	Gm38285	-3.63007	-12.3811	0.0219845
	Sec14l5	-3.62829	-12.3659	0.0408141
	Adamts18	-3.59805	-12.1094	2.13121e-06
	Stxbp5l	-3.59252	-12.063	0.035881
	Sstr2	-3.53942	-11.6271	0.012107
	Gm19935	-3.46491	-11.0419	0.0387309
	Cyp2c55	-3.45919	-10.9982	1.32173e-06
	Camp	-3.44383	-10.8817	0.00568705
	Gm8281	-3.43989	-10.852	0.0130359
	Agbl4	-3.43606	-10.8232	0.00672771
	Gm42492	-3.42816	-10.7641	0.0368823
	Dipk1c	-3.40667	-10.605	0.00336047
	Lrrc6	-3.37758	-10.3933	0.0438564
	Gm973	-3.36977	-10.3372	0.00390045
	Slc17a2	-3.36869	-10.3294	8.62059e-05
	Eif3j2	-3.34736	-10.1779	0.031121
	Serpina1e	-3.30111	-9.85671	0.00238754
	Crip3	-3.30053	-9.85281	0.00352627
	Inmt	-3.29449	-9.8116	5.46496e-07
	Gm42755	-3.28677	-9.75924	0.0247242
	Gucy1a2	-3.27199	-9.65979	0.0122014
	Dapl1	-3.2681	-9.63375	0.0343882
	Cyp2c69	-3.24818	-9.50169	0.000315225
	Capn3	-3.21007	-9.25396	0.020669
	Tgm3	-3.20817	-9.24177	0.00161073
	H2ac18	-3.19878	-9.1818	0.022527
	Igfn1	-3.18402	-9.08834	0.00180437
	Tmprss13	-3.17608	-9.03847	0.00195452
	Slc17a6	-3.16491	-8.96875	0.000566735
	Naaladl1	-3.15998	-8.93817	1.84347e-17
	Pax9	-3.13909	-8.80966	0.032309
	Pbld1	-3.13754	-8.80025	4.3141e-13
	T2	-3.12811	-8.74291	0.0199944
	Psg16	-3.10262	-8.5898	0.0343082
	Spata3	-3.09726	-8.55794	0.0285505
	Odf3b	-3.05844	-8.33069	2.6717e-11
	Gm5127	-3.02239	-8.12513	0.0206323
	Fbll1	-3.00664	-8.03688	0.00101738
	Cibar2	-2.97976	-7.88854	0.0122014
	Ghrhr	-2.97974	-7.88844	0.0299693
	Crisp3	-2.97345	-7.85411	2.86709e-14
	Svopl	-2.97145	-7.84323	5.90383e-08
	Wnt16	-2.95949	-7.77851	0.00362721
	Ces1b	-2.94754	-7.71435	0.00133818
	Klra7	-2.9471	-7.71197	0.00129199
	Otor	-2.93859	-7.66664	0.00817384
	2010106E10Rik	-2.93215	-7.63246	0.00453345
	Pfn4	-2.92684	-7.60441	0.0287314
	Capsl	-2.90507	-7.49052	4.93561e-17
	Ces2b	-2.90473	-7.48876	1.60087e-12
	Clec12b	-2.90105	-7.46971	0.0341122
	Reg4	-2.89909	-7.45957	0.00019896
	Slco1a4	-2.8972	-7.44977	0.0268772
	Casp14	-2.89429	-7.4348	0.0311631
	Gal3st2c	-2.89374	-7.43193	0.000129182
	Dsc3	-2.89285	-7.42738	2.95929e-06
	Fam221b	-2.89184	-7.42219	0.000123431
	Gm21190	-2.88576	-7.39095	3.73534e-05
	Lurap1	-2.86716	-7.29626	0.00850251
	Ncr1	-2.86281	-7.27429	0.00194192
	Me3	-2.8624	-7.27225	2.37961e-14
	Pdzd7	-2.86037	-7.26203	1.83297e-09
	Gm44712	-2.85626	-7.24136	0.0379327
	Tmem35a	-2.85514	-7.23571	1.26037e-14
	Cyp2f2	-2.84271	-7.17364	1.45762e-07
	Cyp2c68	-2.84113	-7.16583	0.000129182
	Trim38	-2.83285	-7.1248	1.51702e-09
	St6galnac5	-2.82726	-7.09726	0.0475254
	Ppy	-2.81624	-7.04325	5.28531e-11
	Asic3	-2.8119	-7.02207	0.023853
	Cyp4b1	-2.79264	-6.92898	3.67056e-08
	Cntnap4	-2.78876	-6.91036	2.97464e-05
	Cyp2d12	-2.77647	-6.85172	1.96775e-06
	2810405F15Rik	-2.77613	-6.8501	0.0233554
	Rflna	-2.75113	-6.73246	1.18495e-09
	Sstr1	-2.75112	-6.73238	3.21598e-14
	Cdh26	-2.73846	-6.67356	5.36277e-10
	Dcdc2b	-2.72332	-6.60392	0.00371574
	3425401B19Rik	-2.72191	-6.59745	9.11523e-10
	1700001J03Rik	-2.7125	-6.55456	0.0204962
	Tekt4	-2.70646	-6.52716	0.031121
	Fn3k	-2.67528	-6.38761	1.71875e-07
	Gm40377	-2.65926	-6.31707	0.0328945
	Cntn6	-2.6565	-6.30502	0.00130744
	Ighv6-6	-2.65225	-6.28645	0.011792
	Zmat4	-2.65001	-6.27673	0.0382358
	Hepacam	-2.64883	-6.27158	9.8642e-11
	Cacng2	-2.64577	-6.25829	0.0193804
	Slc6a12	-2.64313	-6.24684	0.000237697
	Fndc5	-2.63375	-6.20639	1.39945e-13
	Gm21083	-2.62484	-6.16816	0.0205595
	Klhl14	-2.62269	-6.15895	0.0330708
	Nxph4	-2.6194	-6.14496	3.23792e-07
	Lrrc10b	-2.61225	-6.11458	0.000463762
	Rims4	-2.6085	-6.09869	2.90434e-11
	Dnai2	-2.60274	-6.07439	0.00112081
	Serpina9	-2.60176	-6.07025	0.000174011
	Prrt2	-2.59734	-6.05171	4.01477e-06
	Bglap2	-2.58384	-5.99532	0.045167
	Dbp	-2.58118	-5.9843	0.00181519
	Klb	-2.58079	-5.98268	2.1415e-06
	Slc20a1	-2.57572	-5.96167	1.28893e-13
	Six4	-2.57371	-5.95337	1.99143e-05
	Itprid1	-2.56928	-5.93515	2.03283e-05
	Mnx1	-2.56237	-5.90675	2.53151e-05
	Kcnh6	-2.52218	-5.74451	1.93709e-09
	4930562C15Rik	-2.52192	-5.74344	0.0173472
	Ugt2b1	-2.51928	-5.73297	0.0161491
	Il25	-2.51363	-5.71055	0.00935883
	Fzd9	-2.51299	-5.708	5.0228e-08
	Tacr3	-2.5015	-5.66272	6.87313e-05
	Dynlt5	-2.47383	-5.55515	0.0136184
	Fam180a	-2.47354	-5.55405	3.04562e-06
	Klk13	-2.46763	-5.53136	0.0279066
	Iglv2	-2.46403	-5.51757	0.00146854
	Calcb	-2.45948	-5.5002	1.03667e-10
	Nmur1	-2.45348	-5.47735	0.003406
	Cfi	-2.4497	-5.46303	0.00869638
	Gabrg2	-2.44235	-5.43525	9.84539e-05
	Esrrg	-2.43445	-5.40558	1.02954e-08
	Scn4b	-2.42345	-5.36452	2.75904e-05
	Ugt8a	-2.41964	-5.35038	0.0318145
	Sptbn2	-2.40621	-5.30081	9.55748e-28
	Agtr1b	-2.40597	-5.29993	0.00140915
	Cd209b	-2.40436	-5.294	0.0188173
	H2-Bl	-2.38734	-5.23193	6.35565e-06
	Tdo2	-2.38253	-5.21449	0.00615448
	Efna3	-2.37155	-5.17498	9.87811e-14
	Sh2d6	-2.36964	-5.16811	1.29452e-27
	Zp2	-2.36768	-5.16109	0.00326335
	Nmbr	-2.36609	-5.15541	0.0447405
	Il22ra2	-2.35963	-5.1324	0.0031962
	Aldh3b3	-2.35651	-5.12131	0.04006
	Tgm4	-2.34182	-5.06942	0.0481906
	Tmem52	-2.32734	-5.01878	0.00359328
	Sis	-2.32501	-5.01069	0.00997839
	Nxph2	-2.32154	-4.99864	0.0154123
	Edn2	-2.32068	-4.99569	8.24071e-10
	Tex15	-2.30521	-4.94241	9.53018e-06
	Ly6h	-2.30259	-4.93344	1.19135e-05
	Ascl1	-2.29902	-4.92124	1.78135e-06
	Mme	-2.29502	-4.90761	1.76267e-05
	Ly6g6f	-2.29428	-4.90511	2.01012e-07
	Atp8b5	-2.29205	-4.89751	7.76661e-10
	L3mbtl4	-2.29035	-4.89173	0.0038576
	B3gat1	-2.28928	-4.88813	0.0261109
	Asb10	-2.28308	-4.86715	0.0114425
	Cpm	-2.28053	-4.85855	1.24849e-11
	A830018L16Rik	-2.27147	-4.82815	5.03867e-05
	Camk2n2	-2.2629	-4.79956	0.00932124
	Fam228b	-2.25741	-4.78134	0.0391456
	Ttc36	-2.25281	-4.76612	6.85495e-05
	Repin1	-2.25084	-4.7596	0.000898211
	Sult1a1	-2.24568	-4.7426	1.26491e-07
	Gm32742	-2.2405	-4.7256	5.28251e-06
	Nr1h5	-2.23963	-4.72275	0.0102451
	Sowaha	-2.23445	-4.70583	7.14084e-07
	Fcer2a	-2.23421	-4.70506	0.0247798
	Lor	-2.23355	-4.70289	4.6939e-05
	Fam131b	-2.22426	-4.67273	1.2559e-07
	Cacng5	-2.22376	-4.67108	0.00134186
	Efcab1	-2.22319	-4.66926	0.000319908
	Phospho1	-2.22315	-4.66912	0.000609042
	Gnat3	-2.21689	-4.64891	1.04833e-06
	Catspere2	-2.20805	-4.62052	2.79894e-05
	Fgf14	-2.20622	-4.61465	0.000768776
	Hoxd12	-2.20514	-4.61118	0.00464066
	Odad3	-2.20363	-4.60636	0.0122385
	Nek5	-2.19826	-4.58924	8.02703e-05
	Ankrd63	-2.19811	-4.58877	4.04957e-07
	Trpm5	-2.1903	-4.56401	9.29878e-17
	Slc19a3	-2.18362	-4.54292	0.00219926
	Bdh2	-2.18351	-4.54256	4.75665e-06
	Sh2d7	-2.1817	-4.53689	2.16204e-14
	Mchr1	-2.17894	-4.52822	0.00061345
	Cyp1a1	-2.17818	-4.52582	0.0348552
	Edn1	-2.17306	-4.5098	0.000158961
	Mia	-2.16843	-4.49535	0.00267115
	C9	-2.16239	-4.47656	0.0266175
	Prss23	-2.16108	-4.47249	5.63322e-25
	Chga	-2.1563	-4.45769	1.49831e-28
	Shh	-2.15537	-4.45482	1.61563e-08
	Klhdc7a	-2.15495	-4.45354	2.42769e-18
	Lrrc23	-2.15138	-4.44251	0.00190107
	Gm28719	-2.14273	-4.41598	0.00836907
	Ces2a	-2.14259	-4.41555	9.29846e-13
	BC024139	-2.1424	-4.41497	3.09428e-07
	Olfr165	-2.13894	-4.40439	6.24473e-05
	Agbl2	-2.13422	-4.38999	1.64356e-06
	Dcx	-2.13318	-4.38684	0.000188172
	Shd	-2.13116	-4.3807	4.10844e-05
	Gabrr2	-2.12822	-4.37179	0.00737494
	Gm49603	-2.12618	-4.36561	0.0295661
	Pde6g	-2.11864	-4.34286	0.00278249
	Sycn	-2.11766	-4.33989	9.67958e-05
	Ang4	-2.11189	-4.32256	0.0007791
	Mapk15	-2.10915	-4.31436	3.77719e-07
	Robo3	-2.10776	-4.31023	0.0283364
	Npc1l1	-2.10011	-4.28743	0.0033231
	Cytl1	-2.09701	-4.27822	3.91546e-09
	Chst5	-2.09482	-4.27172	0.0439475
	Ankdd1b	-2.09436	-4.27037	0.0308526
	Ninj2	-2.08762	-4.25047	0.0118589
	Siglech	-2.08508	-4.24298	0.0081785
	Zfp114	-2.0849	-4.24245	0.00693391
	Gsdma	-2.08423	-4.24048	0.000110576
	Dnah11	-2.08307	-4.23706	0.00461999
	Vstm5	-2.08023	-4.22875	2.1849e-17
	Magix	-2.07876	-4.22443	0.00206161
	Pnma3	-2.07793	-4.222	0.0137478
	Tecta	-2.07726	-4.22004	0.0338524
	Kcnu1	-2.07536	-4.21449	0.00803888
	Ttll6	-2.07497	-4.21336	2.68581e-12
	Slc16a9	-2.07112	-4.20214	6.99107e-10
	Fgfr3	-2.06856	-4.19468	7.06333e-18
	Upb1	-2.06838	-4.19414	1.19818e-06
	Irs3	-2.06367	-4.18049	0.000421242
	Gjb5	-2.06084	-4.17229	3.57333e-05
	Aard	-2.05647	-4.15968	0.0012388
	Gpr149	-2.05489	-4.15511	9.7556e-06
	Gm44220	-2.05488	-4.15508	3.99097e-10
	Kcna4	-2.05358	-4.15136	0.0310556
	Zmynd12	-2.05282	-4.14917	0.0161067
	Dab1	-2.05276	-4.14898	2.98358e-05
	Nmu	-2.05263	-4.1486	1.02889e-08
	Spag17	-2.04985	-4.14062	0.0274675
	Pex5l	-2.04961	-4.13994	1.87031e-08
	Vmn1r90	-2.04855	-4.1369	0.0317099
	Gm4952	-2.04812	-4.13566	0.00421393
	Rbfox3	-2.04029	-4.11327	1.49712e-06
	Nmur2	-2.03748	-4.10528	0.0201076
	Sult1c2	-2.03733	-4.10484	1.31718e-21
	Tnni1	-2.03171	-4.08889	4.34939e-05
	Alpk3	-2.02584	-4.0723	0.0411008
	Rassf9	-2.02321	-4.06486	3.32571e-10
	Tbx6	-2.0231	-4.06455	4.26541e-08
	Fhl5	-2.02191	-4.06122	0.0105567
	Cyp2e1	-2.01562	-4.04354	0.00541453
	Slc16a11	-1.99831	-3.99532	3.48443e-15
	Akr1b7	-1.99784	-3.99401	1.60037e-05
	Iqcd	-1.99265	-3.97968	0.0373072
	Tspo2	-1.99067	-3.9742	0.0260774
	Nxpe2	-1.98921	-3.9702	6.95825e-06
	Dnah5	-1.98804	-3.96697	1.19255e-13
	Gm8909	-1.98774	-3.96614	0.000709145
	Gm28269	-1.98715	-3.96452	0.0360057
	Insl5	-1.98652	-3.96279	3.49875e-07
	Rnf32	-1.98514	-3.95902	3.4925e-25
	Ankrd29	-1.98406	-3.95606	4.25794e-08
	Lin7a	-1.98162	-3.94936	2.95308e-07
	Htr2b	-1.98101	-3.94769	0.00146027
	Adgra1	-1.98002	-3.94499	0.00185645
	Dleu7	-1.97999	-3.94491	6.17466e-05
	Prss53	-1.97754	-3.93822	3.40858e-05
	Acss3	-1.97564	-3.93301	0.0047077
	Trpc7	-1.97457	-3.93012	0.00538619
	Adra2c	-1.97285	-3.92544	0.00018406
	Enpp3	-1.97219	-3.92364	1.35276e-14
	M1ap	-1.97181	-3.92261	0.00222896
	Tppp3	-1.96508	-3.90434	4.92869e-13
	Galnt14	-1.96357	-3.90025	0.0152143
	Slc45a1	-1.96355	-3.90022	4.99093e-09
	Lrrc4b	-1.96309	-3.89896	2.0392e-10
	Abcg5	-1.96267	-3.89784	0.000230228
	Abca6	-1.96173	-3.89528	0.00050904
	Cpne4	-1.9601	-3.89089	9.3891e-09
	Cntd1	-1.95918	-3.88841	3.68664e-05
	Sox2	-1.95844	-3.88642	0.000532041
	Rgs13	-1.95775	-3.88457	8.31983e-21
	Pck1	-1.95744	-3.88372	1.87282e-16
	St8sia2	-1.95623	-3.88047	0.0257338
	Hao2	-1.9535	-3.87314	3.31029e-09
	Slc10a4	-1.95124	-3.86708	4.79045e-10
	Sapcd1	-1.95064	-3.86546	0.0257516
	Pappa2	-1.94967	-3.86287	0.000120148
	Adam11	-1.94843	-3.85953	3.27709e-13
	Nr1d1	-1.94778	-3.85781	5.16564e-05
	Zfp618	-1.94603	-3.85314	7.923e-11
	Cdh19	-1.94525	-3.85105	1.33204e-12
	Cyp2d22	-1.94467	-3.84949	1.674e-11
	Cdkl1	-1.94045	-3.83824	1.55102e-06
	Ackr1	-1.93941	-3.83549	1.41904e-17
	Il9r	-1.93878	-3.83382	0.00230707
	Ccdc30	-1.93764	-3.83078	0.000716407
	Wfdc2	-1.93647	-3.82767	7.83043e-16
	Galnt17	-1.9364	-3.8275	1.5215e-10
	Nup62cl	-1.93615	-3.82683	0.041948
	Fam184b	-1.93378	-3.82056	1.20544e-07
	Rasd2	-1.93076	-3.81256	1.31727e-12
	BC051019	-1.92874	-3.80723	0.00270936
	Trim9	-1.92815	-3.80566	0.000322152
	Irgc1	-1.92776	-3.80465	0.0362581
	Chat	-1.92574	-3.79933	1.30046e-09
	Dpp10	-1.92408	-3.79494	3.68246e-10
	St8sia5	-1.91925	-3.78227	0.0250045
	Sox10	-1.91674	-3.7757	1.56854e-12
	Ptpru	-1.91536	-3.77207	4.59047e-16
	B3gnt7	-1.91535	-3.77205	1.50891e-05
	Scgn	-1.91499	-3.7711	5.11074e-16
	Gm48630	-1.91472	-3.7704	0.00203103
	Stk33	-1.91159	-3.76224	0.0373141
	Gck	-1.91028	-3.75883	0.000222458
	Ttr	-1.91023	-3.75869	6.80439e-05
	Gm28720	-1.90536	-3.74603	0.00808702
	Mycn	-1.90535	-3.74601	3.82319e-12
	Gas2l2	-1.90077	-3.73414	0.0122352
	1190005I06Rik	-1.89805	-3.72709	0.016509
	Hmgcs2	-1.89708	-3.72459	0.000271317
	Adra1a	-1.89364	-3.71572	0.000722623
	Gm10766	-1.8907	-3.70815	0.00413374
	Abcb1a	-1.89021	-3.7069	1.93155e-09
	Klhl33	-1.89	-3.70634	6.09426e-06
	Abcg8	-1.88914	-3.70414	0.000874875
	Igfals	-1.88587	-3.69576	2.26881e-05
	Fat2	-1.88347	-3.68961	0.00102004
	Sox6	-1.88222	-3.68643	2.35663e-08
	Fzd10	-1.88088	-3.683	0.00766232
	Sspo	-1.88045	-3.6819	3.07781e-10
	Kcnj11	-1.87939	-3.67919	5.53843e-10
	Syt2	-1.87871	-3.67746	1.24571e-13
	Cbln2	-1.87853	-3.67701	8.01329e-10
	Thrsp	-1.87655	-3.67196	0.00188182
	Hoxc4	-1.87467	-3.66719	5.5532e-06
	Hsd17b14	-1.87327	-3.66363	5.35043e-05
	Hsbp1l1	-1.87299	-3.66292	4.71232e-11
	Dnai3	-1.87079	-3.65733	0.000172261
	Rufy4	-1.87024	-3.65595	0.007769
	Bex4	-1.87016	-3.65572	9.94852e-07
	Sell	-1.86872	-3.65209	0.0258381
	Gal3st3	-1.86848	-3.65147	0.0165801
	Gp6	-1.86684	-3.64734	0.0167696
	Cps1	-1.86633	-3.64603	0.038055
	Pm20d1	-1.86572	-3.64449	6.60874e-10
	Syt3	-1.86485	-3.6423	1.19972e-07
	Rcan2	-1.86364	-3.63925	2.37713e-14
	Ccdc160	-1.86178	-3.63455	0.00301563
	Hpn	-1.86018	-3.63053	2.18033e-08
	Armc9	-1.85428	-3.61571	5.19681e-10
	Ccdc190	-1.85412	-3.61531	0.0387618
	Paqr6	-1.84908	-3.6027	1.68326e-15
	Olfm2	-1.84695	-3.59738	4.63114e-07
	Neu3	-1.84615	-3.59538	2.17811e-09
	Kcng1	-1.84281	-3.58708	3.40773e-06
	Tef	-1.84085	-3.58222	0.000221332
	Sstr3	-1.83989	-3.57983	3.46278e-05
	Gjb4	-1.83635	-3.57106	0.00269461
	Sema5b	-1.83342	-3.5638	0.0227193
	Sfrp5	-1.83331	-3.56354	2.46582e-11
	Pou2f3	-1.83193	-3.56013	3.41013e-09
	Slc22a4	-1.83193	-3.56013	6.81755e-05
	Unc79	-1.83067	-3.55703	5.91541e-09
	Srsf12	-1.83063	-3.55692	0.000571234
	Fbxo2	-1.82872	-3.55221	4.56705e-06
	Fam183b	-1.82767	-3.54963	0.00262416
	Aoc1	-1.82492	-3.54287	1.89626e-08
	Cdh8	-1.82448	-3.54179	0.000836036
	Tceal1	-1.82425	-3.54123	1.89991e-11
	Ephb1	-1.82387	-3.5403	0.00291409
	Pgr	-1.81847	-3.52708	0.00560586
	Lrriq3	-1.81753	-3.52477	0.000139733
	Coq8a	-1.81524	-3.51919	3.56939e-12
	Thsd7b	-1.81433	-3.51696	0.00533978
	Cyp2w1	-1.81386	-3.51582	8.39751e-06
	Hoxd13	-1.81013	-3.50673	0.00379242
	Sstr5	-1.80983	-3.50602	1.22079e-05
	Esr2	-1.80949	-3.50519	0.000775229
	Dio1	-1.80859	-3.50301	1.81195e-08
	Rorb	-1.80685	-3.49878	0.0112697
	Fabp7	-1.80485	-3.49394	0.000445905
	Ptger1	-1.8022	-3.48751	0.0094479
	Abca8a	-1.79942	-3.48081	4.22158e-10
	Nptx1	-1.79869	-3.47905	0.000107139
	Nrsn2	-1.79812	-3.47768	6.19531e-05
	Selenbp1	-1.79778	-3.47685	2.84141e-10
	Slc6a4	-1.79687	-3.47464	2.05137e-08
	Phyhipl	-1.79588	-3.47227	0.00010531
	Tmem44	-1.79582	-3.47212	1.73265e-08
	Fibcd1	-1.7938	-3.46728	4.16045e-05
	Gprin2	-1.79339	-3.46628	0.000469634
	Msrb2	-1.79273	-3.4647	5.16472e-13
	Nr2e3	-1.79045	-3.45923	0.00275152
	Cyp2j13	-1.78985	-3.45778	0.00392378
	Plscr2	-1.78951	-3.45698	2.41068e-16
	Vwa5b2	-1.78941	-3.45674	2.88303e-18
	Wfikkn2	-1.78786	-3.45303	1.04927e-09
	Rgs8	-1.78509	-3.4464	0.00021569
	Timp4	-1.7847	-3.44546	0.0143298
	Kcna6	-1.7826	-3.44047	1.7388e-11
	Gjc3	-1.782	-3.43902	3.6926e-06
	Hoxd9	-1.78149	-3.43781	0.000534903
	Cacnb4	-1.78057	-3.43561	6.67833e-10
	Echdc3	-1.77671	-3.42643	1.0325e-17
	Kif27	-1.77649	-3.42591	0.00112043
	Prrt4	-1.77637	-3.42564	0.00417178
	Kcne2	-1.77551	-3.4236	0.00134014
	Tmem145	-1.77248	-3.41641	0.000259002
	Lca5l	-1.77165	-3.41445	0.00434979
	Enpp2	-1.77155	-3.4142	7.97953e-11
	Nkx2-2	-1.77078	-3.41238	2.81238e-08
	Rftn2	-1.77059	-3.41193	5.3703e-29
	Best2	-1.76712	-3.40374	0.00725045
	Arpp21	-1.766	-3.40109	0.000713251
	Celf3	-1.76276	-3.39346	8.2547e-16
	Hhip	-1.76268	-3.39329	1.3933e-07
	H2ac6	-1.7622	-3.39216	1.0473e-05
	Hlf	-1.76156	-3.39065	2.60207e-05
	Selenop	-1.75933	-3.3854	5.50679e-07
	Lrrc17	-1.75617	-3.37801	0.0334243
	Myom2	-1.75565	-3.37678	0.00180465
	Col4a4	-1.75542	-3.37624	6.87528e-05
	Slc26a4	-1.755	-3.37526	0.0143377
	Vit	-1.75346	-3.37166	0.000157157
	Pln	-1.75253	-3.36949	0.000764873
	S100b	-1.75043	-3.36459	0.00257922
	Slc38a11	-1.74789	-3.35866	0.000555149
	Adgrb3	-1.74473	-3.35132	8.02598e-09
	Efhd1	-1.74429	-3.3503	4.52571e-06
	Vsig8	-1.74215	-3.34533	5.96307e-05
	Sez6l	-1.74185	-3.34463	2.49265e-07
	Golga7b	-1.74084	-3.3423	0.0021783
	Agtr2	-1.74083	-3.34228	0.03644
	Cdh4	-1.74022	-3.34086	0.000128392
	Ccdc152	-1.73968	-3.3396	0.0167137
	Tmem59l	-1.73898	-3.338	1.38562e-09
	Mroh8	-1.73829	-3.33639	0.00305051
	Zfp804a	-1.73358	-3.32551	4.06665e-05
	Klrb1c	-1.73311	-3.32443	0.0441494
	Kl	-1.73246	-3.32294	0.0205423
	Gm37093	-1.72938	-3.31585	0.000894898
	Fam71e1	-1.72902	-3.31502	0.000384006
	Gm47881	-1.72694	-3.31026	0.000565007
	P2rx3	-1.72545	-3.30684	0.00240667
	Aldh3a1	-1.72481	-3.30536	0.0123855
	Madcam1	-1.72118	-3.29705	0.00410406
	Capn6	-1.72046	-3.29541	2.05362e-09
	Kcne1l	-1.7204	-3.29529	0.0407203
	Sun2	-1.72002	-3.2944	4.50183e-27
	Edil3	-1.71897	-3.29202	4.48311e-10
	Esrrb	-1.71701	-3.28753	0.0430834
	Ccdc184	-1.71687	-3.28723	5.12049e-06
	Fgf18	-1.71556	-3.28424	0.0244703
	Ell3	-1.71499	-3.28295	0.00670411
	Necab2	-1.71481	-3.28254	0.000214953
	Ccn3	-1.7134	-3.27933	1.40156e-05
	Spock1	-1.71216	-3.2765	6.20542e-08
	Jakmip3	-1.71147	-3.27494	4.38903e-05
	Slc22a3	-1.71041	-3.27254	0.00168136
	Chgb	-1.70941	-3.27027	3.92049e-15
	Adra2b	-1.70885	-3.26899	0.00151539
	Fmo2	-1.70798	-3.26704	3.20081e-06
	Pkhd1l1	-1.70778	-3.26657	6.90602e-05
	Dcaf12l1	-1.70675	-3.26424	1.20774e-07
	Hcn4	-1.7049	-3.26007	0.0040466
	Ace2	-1.7027	-3.25509	3.21562e-05
	Col23a1	-1.70097	-3.2512	9.5688e-07
	Cyp4x1	-1.69953	-3.24796	3.06603e-06
	Actc1	-1.69941	-3.24768	0.00663063
	Klf15	-1.69829	-3.24516	5.32951e-05
	Cpne5	-1.6976	-3.2436	0.000314647
	Clec3b	-1.69742	-3.2432	1.10434e-13
	Slc25a27	-1.69687	-3.24198	1.78394e-16
	P4htm	-1.69141	-3.22972	9.96228e-09
	Gfra1	-1.6898	-3.22613	3.30323e-11
	H4c3	-1.68891	-3.22414	0.0227895
	Actl6b	-1.68756	-3.22111	0.000258597
	Grp	-1.6862	-3.21808	9.8255e-08
	Neu2	-1.68249	-3.20982	0.000171347
	Resp18	-1.68203	-3.20878	1.28056e-11
	Ffar3	-1.6814	-3.20739	3.39563e-08
	Gabrd	-1.6787	-3.2014	0.00272829
	Tlx2	-1.67781	-3.19942	1.01528e-08
	Gm32444	-1.67496	-3.19311	0.0122872
	Hoxd10	-1.67401	-3.191	0.00267741
	Lepr	-1.67294	-3.18863	1.90606e-14
	Catsperd	-1.67265	-3.188	0.0264639
	Sfrp2	-1.67215	-3.18689	4.80771e-05
	Kcna2	-1.67193	-3.18641	2.56673e-08
	Siglecf	-1.67044	-3.18312	4.0274e-07
	Gpr37l1	-1.66968	-3.18144	1.07944e-07
	Cngb1	-1.66782	-3.17733	0.000487158
	Gria2	-1.66756	-3.17677	3.17616e-07
	Smim5	-1.66699	-3.17551	0.00179043
	Plekhb1	-1.66668	-3.17482	1.9869e-12
	Dusp15	-1.66658	-3.17461	0.034229
	Gsto2	-1.66479	-3.17067	0.0421082
	Ntng1	-1.66376	-3.16841	2.90809e-05
	Itln1	-1.66358	-3.16802	0.0108706
	Slitrk3	-1.66339	-3.1676	0.000702698
	Rsph10b	-1.6633	-3.1674	0.0104737
	Slc24a2	-1.66274	-3.16617	0.00180327
	Susd4	-1.66128	-3.16296	3.44134e-09
	Calb2	-1.66072	-3.16174	1.20633e-12
	Rspo2	-1.65975	-3.15962	0.000180889
	Myt1	-1.65908	-3.15815	4.17965e-05
	Efcab15	-1.65878	-3.15749	0.000995741
	Pcsk1n	-1.65745	-3.15458	4.02158e-19
	Efcab12	-1.65719	-3.15401	0.00312098
	Gnat2	-1.65641	-3.15231	5.56641e-06
	Actn3	-1.65607	-3.15157	0.0410045
	Tmem196	-1.65514	-3.14955	0.00133675
	Cacna1i	-1.65424	-3.14758	0.0307354
	Alb	-1.65366	-3.14631	0.00295453
	Tspan33	-1.65308	-3.14504	8.66946e-26
	Nlgn3	-1.652	-3.14268	2.39128e-08
	Olfr78	-1.65107	-3.14067	1.74236e-09
	Cyp27a1	-1.65017	-3.13871	7.44846e-17
	Fam163b	-1.64867	-3.13544	0.0103819
	Pax4	-1.64498	-3.12744	0.0208485
	Galr2	-1.64488	-3.12721	6.44138e-08
	Hoxd11	-1.64315	-3.12346	0.030963
	Angptl1	-1.64191	-3.12078	0.0294358
	Afap1l2	-1.64092	-3.11864	4.42035e-28
	Cldn34c1	-1.63894	-3.11437	0.000625104
	Zfp784	-1.63462	-3.10505	0.00470245
	Cux2	-1.63274	-3.10101	1.44559e-09
	Ror1	-1.63229	-3.10004	2.99211e-11
	Gm5741	-1.63178	-3.09895	0.0470871
	Stmnd1	-1.63171	-3.09879	0.00437512
	Maob	-1.63119	-3.09769	1.15661e-16
	Map7d2	-1.63115	-3.09759	1.26411e-06
	Sardh	-1.62893	-3.09284	9.15712e-10
	Rxrg	-1.62667	-3.088	0.000820251
	Zfp385c	-1.62473	-3.08384	0.04239
	Shisa3	-1.6247	-3.08379	3.23248e-07
	Slc34a2	-1.62388	-3.08204	0.00346651
	Psd2	-1.62337	-3.08094	0.00194664
	Scg3	-1.6232	-3.08058	5.22936e-09
	Osr1	-1.62229	-3.07864	2.09947e-07
	Tmem108	-1.62209	-3.07821	9.18892e-07
	Chrm4	-1.62197	-3.07795	0.000465539
	Fbp1	-1.62157	-3.07709	0.00452199
	Cmtm5	-1.62069	-3.07522	0.000326771
	Hdac11	-1.62048	-3.07476	2.8217e-48
	Smad9	-1.61572	-3.06465	4.77041e-10
	Plscr4	-1.61416	-3.06132	1.21953e-11
	Tceal6	-1.61376	-3.06049	0.00271758
	Retreg1	-1.61356	-3.06005	1.66615e-20
	Lamc3	-1.61303	-3.05894	2.63323e-08
	Lrfn2	-1.6128	-3.05844	0.00924437
	Peli2	-1.61257	-3.05796	6.64465e-22
	Fmo5	-1.61242	-3.05765	0.000138551
	Rhpn1	-1.61175	-3.05623	0.0215614
	Retn	-1.61034	-3.05324	0.00144845
	Gm45844	-1.60837	-3.04908	3.61013e-05
	Il12a	-1.60823	-3.04879	0.035247
	Fut9	-1.60737	-3.04697	9.48098e-05
	Kcnc2	-1.60735	-3.04691	0.00020896
	Zan	-1.60706	-3.04631	1.23256e-05
	Oxtr	-1.60647	-3.04507	0.000468703
	Gm37296	-1.60571	-3.04346	0.0327063
	Nsg2	-1.60559	-3.0432	1.19243e-12
	Osbp2	-1.60441	-3.0407	4.39622e-05
	Pdxk	-1.60428	-3.04045	9.15191e-34
	Bmp3	-1.60219	-3.03603	2.36371e-12
	Atp1a2	-1.60143	-3.03444	2.41232e-12
	Popdc3	-1.60093	-3.03338	0.0327319
	Sox11	-1.59931	-3.02998	0.0261371
	Pdzrn4	-1.59647	-3.02402	0.00205432
	Btnl9	-1.59645	-3.02399	2.48234e-05
	Adra1b	-1.59633	-3.02372	0.0238841
	Col9a2	-1.59595	-3.02293	9.87646e-11
	Ctcfl	-1.59553	-3.02205	0.0188747
	Azgp1	-1.59497	-3.02088	0.00112837
	Pnma8b	-1.59406	-3.01898	3.41171e-15
	Marchf4	-1.59387	-3.01858	1.58561e-07
	Fndc8	-1.59332	-3.01742	0.0195867
	Chst10	-1.59243	-3.01557	9.46819e-07
	D630003M21Rik	-1.5917	-3.01404	4.79299e-06
	6330403K07Rik	-1.59029	-3.01109	1.3054e-11
	Zfp775	-1.58919	-3.0088	2.28637e-12
	Amer2	-1.58877	-3.00792	0.00192926
	H1f2	-1.58692	-3.00408	9.56127e-11
	Scn3a	-1.58649	-3.00319	4.99835e-11
	Abtb2	-1.5857	-3.00152	6.95947e-10
	Agtr1a	-1.58518	-3.00045	4.97038e-06
	Egf	-1.58082	-2.9914	2.16027e-10
	Car11	-1.58071	-2.99116	1.19825e-07
	Gpr119	-1.57999	-2.98967	0.0301438
	Hs3st5	-1.57887	-2.98736	0.0277394
	Skida1	-1.57796	-2.98548	1.62495e-06
	Syn2	-1.57793	-2.98541	4.5498e-18
	Dok5	-1.57682	-2.98312	0.00166008
	Dct	-1.57569	-2.98077	0.0180615
	Aatk	-1.57535	-2.98008	4.90657e-10
	Sez6	-1.57505	-2.97947	8.20282e-07
	Spsb4	-1.57441	-2.97814	1.32965e-07
	Slc26a8	-1.57431	-2.97793	0.0335012
	Fbxo32	-1.57412	-2.97754	2.96053e-06
	Syt15	-1.57356	-2.97639	1.04718e-05
	Mesp2	-1.57345	-2.97615	0.0307575
	Tmem25	-1.57232	-2.97382	1.68045e-12
	Ecm2	-1.57164	-2.97242	5.23159e-07
	Lmx1a	-1.56984	-2.96872	0.000920371
	Vtcn1	-1.56865	-2.96628	0.0128865
	Fmn2	-1.56538	-2.95955	7.80548e-06
	Stab2	-1.56435	-2.95743	5.47987e-05
	Smpx	-1.56391	-2.95654	1.68438e-05
	Ctsf	-1.56318	-2.95505	5.16641e-18
	Dach2	-1.56283	-2.95433	0.0239265
	Ppargc1a	-1.56215	-2.95294	3.18828e-12
	Tafa2	-1.56132	-2.95124	0.00468685
	Kcnc4	-1.56	-2.94854	4.07495e-06
	Zfp879	-1.55976	-2.94804	0.00803154
	Tenm4	-1.55891	-2.94631	6.30258e-19
	Kcnk9	-1.55768	-2.9438	0.0197019
	Tph1	-1.55519	-2.93872	6.34972e-08
	Sema6c	-1.55399	-2.93628	1.62636e-08
	Tm4sf4	-1.5531	-2.93447	5.88774e-10
	Alox5	-1.55201	-2.93226	3.74547e-12
	Unc45b	-1.55183	-2.93189	5.4426e-06
	Fam107a	-1.55169	-2.93161	5.34588e-05
	Lats2	-1.55135	-2.93091	2.37621e-05
	Fam161a	-1.55098	-2.93016	3.84323e-05
	Gng7	-1.55092	-2.93005	5.5567e-08
	Lix1	-1.55066	-2.92951	1.91383e-09
	Asb11	-1.54999	-2.92815	8.56363e-07
	Pcdh17	-1.54816	-2.92445	6.19988e-09
	Oas1d	-1.54815	-2.92442	0.012286
	Plxnb3	-1.54716	-2.9224	2.50976e-06
	Fam229b	-1.5443	-2.91663	0.0231148
	Unc5d	-1.54428	-2.91658	0.00302348
	S100a7a	-1.54424	-2.91651	0.00212842
	Agr3	-1.54313	-2.91427	0.0419775
	Fmo4	-1.54273	-2.91346	2.29877e-06
	Nr1i3	-1.54271	-2.91342	0.000772487
	Afm	-1.53999	-2.90793	0.0010332
	Clca2	-1.53961	-2.90716	0.012828
	Cldn14	-1.53886	-2.90565	0.000497636
	Asb5	-1.53668	-2.90127	0.00521455
	Tafa1	-1.53594	-2.89977	0.000136848
	Galnt15	-1.53393	-2.89573	1.21099e-06
	Spib	-1.5336	-2.89508	0.00480925
	Tmod1	-1.53323	-2.89434	4.39393e-05
	Kcnb2	-1.53231	-2.89249	1.4393e-05
	Hunk	-1.53218	-2.89223	9.92146e-16
	Tymp	-1.53058	-2.88902	1.68089e-06
	Hexb	-1.52938	-2.88662	2.64693e-07
	Phox2b	-1.52933	-2.88651	5.46125e-09
	1810046K07Rik	-1.52902	-2.88589	6.62061e-06
	Rgs7	-1.52855	-2.88497	5.41471e-05
	D630039A03Rik	-1.52809	-2.88404	2.82697e-08
	Tspan18	-1.5278	-2.88346	3.28042e-08
	Slitrk1	-1.52766	-2.88317	0.000626431
	Pdgfrl	-1.52735	-2.88255	0.00345297
	Gm37711	-1.52707	-2.882	1.85784e-06
	Cers1	-1.52561	-2.87908	0.0135011
	Gap43	-1.52545	-2.87876	1.0562e-12
	Trpm6	-1.52516	-2.87819	0.00127975
	Igfbp3	-1.52341	-2.87469	1.00728e-13
	Moxd1	-1.52214	-2.87217	7.20643e-06
	Fcrls	-1.52177	-2.87144	1.19149e-07
	Tmprss5	-1.52117	-2.87023	6.05111e-08
	Gm48878	-1.52085	-2.8696	0.00260567
	Glrb	-1.52034	-2.86858	1.9732e-06
	Stmn4	-1.51977	-2.86746	1.31341e-06
	Iqch	-1.51794	-2.86381	0.0189173
	Slc25a34	-1.51766	-2.86327	3.98418e-08
	Slitrk5	-1.51534	-2.85867	0.000616435
	9430062P05Rik	-1.51523	-2.85845	0.0129175
	Cyp26b1	-1.51507	-2.85812	0.00140049
	Hs3st2	-1.51375	-2.85551	0.000743187
	Gm43311	-1.51362	-2.85525	0.00112859
	Fam135b	-1.51293	-2.8539	0.0369655
	Gsdmc3	-1.51257	-2.85319	0.000193719
	Lrat	-1.51169	-2.85143	3.20091e-05
	Chil6	-1.51153	-2.85113	0.0238959
	Rbfox1	-1.50976	-2.84763	1.68341e-06
	Sfxn3	-1.50763	-2.84343	1.05222e-14
	Tlcd5	-1.50757	-2.8433	1.93016e-08
	Lmtk3	-1.50675	-2.84169	1.21092e-10
	Slc5a6	-1.50453	-2.83733	5.30133e-10
	Catip	-1.50415	-2.83657	0.0095879
	Iglc3	-1.50393	-2.83615	0.0410725
	Rgs6	-1.50203	-2.8324	1.91413e-09
	Cntn5	-1.50193	-2.83222	0.0299716
	Hmcn1	-1.5006	-2.8296	1.59579e-06
	Neurl1a	-1.49997	-2.82836	7.18149e-08
	Mep1a	-1.49907	-2.8266	6.17838e-07
	Begain	-1.49898	-2.82643	8.88168e-09
	Sfxn4	-1.49776	-2.82404	5.33526e-06
	Slc2a12	-1.49694	-2.82243	3.99893e-06
	Rdh16f2	-1.4969	-2.82235	0.00435866
	Tshr	-1.49672	-2.822	0.0367473
	Slc27a1	-1.4954	-2.81943	5.52498e-30
	Slc15a1	-1.49528	-2.81919	0.000622397
	Ccdc106	-1.49416	-2.81699	0.000212762
	Ypel4	-1.4937	-2.81609	1.43193e-10
	Frs3	-1.49329	-2.81531	3.88246e-11
	Fam184a	-1.49163	-2.81206	0.000454941
	Dclk1	-1.49114	-2.81111	2.18343e-26
	Ak5	-1.49094	-2.81072	2.73901e-05
	Ahnak2	-1.49021	-2.8093	1.13633e-07
	Zkscan4	-1.48912	-2.80718	0.000110621
	St18	-1.48846	-2.80589	1.53471e-05
	Spock2	-1.48813	-2.80525	6.28091e-10
	Epha8	-1.48764	-2.80431	0.00130397
	Mmd2	-1.48554	-2.80021	0.000733276
	Matk	-1.48482	-2.79881	2.24026e-17
	Myrip	-1.48422	-2.79766	4.28061e-08
	Gm1123	-1.48388	-2.797	8.27177e-07
	Isl1	-1.48295	-2.79519	0.000112057
	Porcn	-1.48285	-2.795	5.22043e-18
	Prdm6	-1.48263	-2.79458	1.08701e-06
	Ckmt2	-1.48191	-2.79319	0.00552828
	Plpp7	-1.48093	-2.79128	0.000219559
	Dbh	-1.47971	-2.78893	1.54649e-07
	Lmx1b	-1.47873	-2.78703	0.0487011
	Mamdc2	-1.47745	-2.78456	2.38162e-05
	Srcin1	-1.47743	-2.78453	2.18555e-09
	Cacna2d3	-1.4771	-2.78389	0.00120739
	Rragb	-1.4757	-2.78119	1.3429e-07
	Shisa2	-1.47444	-2.77876	8.06983e-17
	Ltbp4	-1.47433	-2.77855	4.66811e-18
	Spin2c	-1.47328	-2.77652	0.000309823
	Pld5	-1.47283	-2.77566	0.00148217
	Ypel3	-1.47141	-2.77293	2.09763e-12
	Phkg1	-1.47108	-2.77229	0.0343465
	Ambp	-1.47097	-2.77208	0.000969596
	Rasgef1c	-1.47	-2.77021	2.25058e-06
	Diras1	-1.46911	-2.76851	0.000625394
	Carmil3	-1.46786	-2.76611	1.29816e-09
	Avpr1a	-1.4677	-2.7658	6.94972e-05
	Svop	-1.46714	-2.76473	0.000575085
	Chst7	-1.46689	-2.76426	3.15828e-05
	Ngb	-1.46664	-2.76377	2.35458e-08
	Atp7b	-1.46455	-2.75978	0.00090133
	B3gnt6	-1.46435	-2.7594	0.00992679
	Prelid3a	-1.46375	-2.75824	0.0417189
	Insm1	-1.463	-2.75681	6.64525e-07
	Nrn1	-1.46262	-2.75609	6.73438e-07
	Dmkn	-1.46104	-2.75307	1.82805e-06
	Cntfr	-1.45936	-2.74986	4.49399e-07
	Srpk3	-1.45915	-2.74945	0.000110107
	Greb1l	-1.45825	-2.74775	1.6738e-07
	Grid2ip	-1.45703	-2.74542	0.0162057
	Emilin3	-1.45384	-2.73937	0.00840705
	Bmx	-1.4524	-2.73663	6.33104e-06
	Zfp811	-1.45234	-2.73651	3.90826e-08
	Enpp6	-1.45187	-2.73562	0.000408667
	Gng4	-1.45052	-2.73306	4.19214e-10
	Ralyl	-1.45012	-2.73231	0.00491068
	P2rx2	-1.44897	-2.73013	4.49633e-09
	Prkn	-1.44689	-2.7262	0.00397386
	Lrrc4c	-1.44589	-2.7243	1.298e-05
	Fbln7	-1.44584	-2.72422	1.42344e-05
	Car7	-1.44578	-2.7241	0.000100536
	Sez6l2	-1.44513	-2.72288	1.59348e-12
	Bcan	-1.44464	-2.72194	0.00420458
	Ano2	-1.4438	-2.72036	0.000416899
	Csta2	-1.44239	-2.71771	0.0420841
	Rbm11	-1.44157	-2.71615	0.0249988
	Eno2	-1.44067	-2.71447	1.13038e-12
	Gm43398	-1.44045	-2.71406	0.000962493
	Pax6	-1.43974	-2.71272	0.00359676
	Bglap	-1.43942	-2.71212	0.0040544
	Fbxw15	-1.43836	-2.71012	0.0432585
	Rec8	-1.43788	-2.70922	1.68081e-07
	H4c11	-1.43697	-2.70751	0.011473
	Kazald1	-1.43544	-2.70465	1.41719e-05
	Plppr5	-1.43523	-2.70425	0.000150482
	Aqp1	-1.43484	-2.70353	8.69634e-16
	Unc5c	-1.4345	-2.70289	1.19031e-05
	Tmem150c	-1.43344	-2.7009	2.88846e-05
	Col8a1	-1.43342	-2.70085	2.13622e-09
	Otud1	-1.43331	-2.70066	2.93965e-12
	Cyp2d10	-1.433	-2.70008	3.82171e-06
	Nbl1	-1.43286	-2.69981	8.8818e-13
	Hykk	-1.43255	-2.69923	1.41383e-09
	Sncb	-1.43133	-2.69695	6.19566e-05
	Gprc5b	-1.43079	-2.69594	2.58178e-15
	Gm37074	-1.43063	-2.69565	0.0305875
	Pbld2	-1.42892	-2.69245	4.97542e-08
	Foxd3	-1.42844	-2.69156	0.000111823
	Ntn4	-1.42833	-2.69136	9.62305e-11
	Anks1b	-1.4278	-2.69036	5.27059e-05
	Rph3a	-1.42736	-2.68955	0.000116546
	Tbc1d16	-1.42693	-2.68875	2.77244e-17
	Rem1	-1.42665	-2.68821	1.03933e-10
	Kcns1	-1.42594	-2.6869	0.00199173
	Baiap3	-1.42571	-2.68647	4.40936e-08
	Ly6g6d	-1.42518	-2.68548	4.51657e-06
	Luzp2	-1.42502	-2.68518	0.0253328
	Slc46a1	-1.42481	-2.68479	4.63114e-07
	Ankrd24	-1.42419	-2.68365	1.23659e-20
	Prima1	-1.42361	-2.68256	2.23988e-05
	Wnt6	-1.42345	-2.68226	0.000704966
	Dlgap3	-1.42294	-2.68132	2.94448e-08
	Kcnt1	-1.42274	-2.68093	5.19768e-06
	Nat8l	-1.42191	-2.67939	3.36694e-05
	Rprml	-1.4213	-2.67827	0.0118153
	Klhl3	-1.42127	-2.6782	8.86564e-07
	Egflam	-1.42052	-2.67683	9.02876e-09
	Trim34b	-1.41981	-2.6755	0.0371295
	Kcng4	-1.41963	-2.67517	0.000511666
	Lingo1	-1.41957	-2.67505	0.0305283
	Tcf7l1	-1.41948	-2.6749	2.09484e-06
	Itga11	-1.41891	-2.67384	3.06702e-08
	Paqr9	-1.41885	-2.67372	0.0430536
	Pdk2	-1.41851	-2.67309	7.78013e-12
	Cldn5	-1.41626	-2.66892	1.0177e-08
	Slc35d3	-1.41534	-2.66722	4.79982e-06
	Ttn	-1.41525	-2.66705	0.00968271
	Jph3	-1.41517	-2.66691	5.34514e-07
	Kcnk3	-1.4145	-2.66568	1.19202e-07
	Eef1a2	-1.41393	-2.66462	2.25034e-08
	Nrep	-1.41385	-2.66447	3.37674e-07
	9330159F19Rik	-1.41381	-2.6644	0.000361569
	Bmerb1	-1.41359	-2.66398	2.86543e-05
	Slc16a12	-1.41245	-2.66189	0.000208013
	Syngr1	-1.41127	-2.65971	1.4871e-08
	Maneal	-1.41123	-2.65964	0.00197244
	Rprm	-1.41113	-2.65946	2.46724e-07
	Vsig2	-1.41047	-2.65824	2.93466e-07
	Doc2b	-1.40967	-2.65677	9.73988e-08
	Ces1d	-1.40967	-2.65677	1.83572e-06
	Klhl4	-1.40954	-2.65652	4.93832e-05
	Fhod3	-1.40925	-2.656	2.0582e-08
	Arhgap20	-1.40731	-2.65243	0.000199739
	Zcchc12	-1.40723	-2.65228	6.3991e-07
	Cubn	-1.40676	-2.65141	0.0117916
	Ttll10	-1.40631	-2.65058	9.86784e-10
	Kcnj12	-1.40599	-2.65	0.000567924
	Asic4	-1.40573	-2.64952	0.0119601
	Pde4c	-1.40457	-2.64739	0.000229405
	Wnt2b	-1.40403	-2.6464	2.82697e-08
	Rusc2	-1.40394	-2.64624	1.16297e-10
	Tekt2	-1.40377	-2.64592	0.000602871
	Mrap2	-1.40364	-2.64567	0.0481108
	Rnf112	-1.40319	-2.64485	2.04797e-07
	Gigyf1	-1.40266	-2.6439	1.008e-17
	Elavl2	-1.40259	-2.64377	0.00318234
	Rbp2	-1.40179	-2.6423	0.000391566
	Cadps	-1.40174	-2.6422	8.14598e-07
	Tppp	-1.40165	-2.64204	0.000405549
	Elfn2	-1.40153	-2.64182	2.14327e-14
	Fam217a	-1.40027	-2.63952	0.0329097
	Megf10	-1.40024	-2.63946	0.000251803
	Fibin	-1.39971	-2.63849	4.99564e-08
	Adipoq	-1.39854	-2.63635	0.0131319
	Cys1	-1.39844	-2.63616	4.40028e-06
	Zdbf2	-1.39815	-2.63563	0.00974355
	Mapk8ip2	-1.39757	-2.63457	6.87692e-08
	Krt14	-1.39743	-2.63433	0.0168076
	Gipc3	-1.39688	-2.63332	8.76258e-13
	Tcp11	-1.39657	-2.63274	0.00628595
	Oplah	-1.39626	-2.63218	1.63853e-16
	Ltc4s	-1.3959	-2.63153	2.43945e-09
	Lgi4	-1.39478	-2.62948	6.47739e-08
	Nmnat2	-1.39465	-2.62924	2.64984e-09
	Crabp1	-1.39452	-2.62902	0.0012057
	Slc35e3	-1.39434	-2.62868	3.15385e-15
	Tmem63c	-1.39383	-2.62775	9.29939e-05
	Mpz	-1.39291	-2.62609	0.029018
	Kcnj5	-1.3929	-2.62605	0.000419529
	Clvs2	-1.39276	-2.62581	0.000536368
	Scg5	-1.39258	-2.62548	6.97728e-07
	Aplnr	-1.39251	-2.62535	0.000342406
	Slc22a17	-1.39216	-2.62471	3.11709e-12
	Extl1	-1.39186	-2.62417	0.000296932
	Grm7	-1.39072	-2.62209	0.000189523
	Adgrb2	-1.3895	-2.61987	1.08892e-07
	C2cd4c	-1.38637	-2.61421	3.59421e-08
	Hnmt	-1.38602	-2.61357	1.39162e-06
	Adrb3	-1.38371	-2.60939	0.000294466
	Pyroxd2	-1.38178	-2.60589	8.12247e-08
	Nalf1	-1.38048	-2.60355	0.000349931
	Tafa5	-1.38013	-2.60292	6.2089e-08
	Fbxo41	-1.37971	-2.60216	0.000268504
	Tmem179	-1.37951	-2.6018	3.82665e-09
	Tmem200b	-1.37946	-2.6017	8.12875e-08
	Syngr3	-1.3788	-2.60052	9.31515e-07
	Frmpd4	-1.37763	-2.59841	0.00181856
	Chadl	-1.37759	-2.59835	9.03343e-05
	Asic2	-1.37726	-2.59775	2.87457e-05
	Snap25	-1.37724	-2.59771	4.75448e-09
	Pde2a	-1.37656	-2.59649	0.00333444
	Scn9a	-1.37626	-2.59595	0.00109919
	Fxyd7	-1.37624	-2.59591	5.60959e-07
	Ntm	-1.37602	-2.59552	0.0233489
	Nr1d2	-1.37585	-2.59522	0.000226827
	Gdf10	-1.37562	-2.59479	3.17783e-05
	Scg2	-1.37561	-2.59478	1.49496e-09
	Abca8b	-1.37548	-2.59453	6.28739e-08
	Dclk3	-1.37533	-2.59427	1.99523e-07
	Ccm2l	-1.37528	-2.59418	1.80974e-08
	Tet1	-1.37375	-2.59143	0.000724866
	Stpg1	-1.37357	-2.59111	0.00275487
	Car3	-1.37094	-2.58639	0.0125208
	Slc17a1	-1.37046	-2.58553	0.000740972
	Gng3	-1.37028	-2.58521	0.0012566
	Nalcn	-1.37021	-2.58508	0.000292518
	Acad12	-1.36928	-2.58341	2.61157e-10
	Chodl	-1.36843	-2.58189	0.00115685
	Tchh	-1.36843	-2.58189	0.0006399
	Dusp26	-1.3676	-2.5804	2.52044e-05
	Stmn2	-1.36709	-2.5795	1.24699e-08
	Syn1	-1.36691	-2.57917	1.29888e-08
	Slc6a1	-1.36688	-2.57912	0.00678298
	Soga3	-1.36615	-2.57783	0.000450104
	Hoxb5	-1.36593	-2.57742	0.00014232
	Necab1	-1.36554	-2.57672	0.000473751
	Wscd1	-1.36382	-2.57365	1.35216e-06
	Nudt11	-1.36344	-2.57298	9.2665e-05
	Gm48069	-1.36263	-2.57153	0.00477871
	Plp1	-1.36157	-2.56964	8.89526e-10
	Rpgrip1	-1.35984	-2.56657	0.00135555
	Amer3	-1.3592	-2.56542	0.0129383
	Minar2	-1.35785	-2.56302	5.84074e-05
	Frem1	-1.35747	-2.56235	0.0092261
	Cacnb1	-1.35722	-2.56191	7.37488e-14
	Chst8	-1.35645	-2.56054	7.66776e-06
	Fabp3	-1.35539	-2.55865	0.0232086
	Togaram2	-1.35493	-2.55785	0.0409854
	Uchl1	-1.35207	-2.55278	2.22514e-09
	Has3	-1.34904	-2.54743	0.00115337
	Mapk10	-1.34813	-2.54581	3.77707e-07
	Cpe	-1.34693	-2.54371	7.57817e-08
	Igsf21	-1.34666	-2.54323	0.000127641
	H1f3	-1.34656	-2.54305	0.0078373
	Stx1b	-1.34581	-2.54174	8.59678e-09
	Meox2	-1.34527	-2.54078	3.65217e-05
	Myt1l	-1.34474	-2.53984	0.0023009
	Gpr63	-1.34409	-2.53871	0.0379137
	Amhr2	-1.34311	-2.53698	0.00484744
	Acsm3	-1.34247	-2.53585	0.000127923
	Ryr2	-1.34185	-2.53477	5.08191e-08
	Caskin1	-1.34053	-2.53245	6.04563e-07
	Ar	-1.33998	-2.53148	1.68235e-05
	Fgf1	-1.33921	-2.53013	5.76904e-06
	Zcchc18	-1.33918	-2.53008	0.00732059
	Gm49027	-1.33904	-2.52983	2.99012e-05
	Car14	-1.33758	-2.52727	0.036294
	Ciart	-1.33745	-2.52704	0.0194202
	Nkx3-2	-1.33664	-2.52563	0.000274087
	Ppp1r1a	-1.33638	-2.52516	1.02108e-06
	Asb16	-1.33567	-2.52392	0.000587153
	Mturn	-1.33489	-2.52257	2.03624e-10
	Ybx2	-1.33488	-2.52254	9.41788e-08
	Fbxl2	-1.33488	-2.52254	2.44041e-07
	Zfp641	-1.33474	-2.52231	2.00331e-05
	Klk1	-1.33467	-2.52218	1.33661e-11
	Lingo4	-1.3345	-2.52189	0.0241941
	Ksr2	-1.33372	-2.52052	0.000538397
	Ank	-1.33324	-2.51967	3.9094e-09
	Zfp454	-1.33278	-2.51888	0.00149157
	Wasf1	-1.33259	-2.51855	1.01335e-08
	Cacna2d2	-1.33239	-2.51819	1.05088e-13
	Nyap1	-1.3321	-2.51769	3.14722e-08
	Tceal3	-1.33152	-2.51668	4.61837e-05
	Frrs1l	-1.33068	-2.51522	0.000238313
	Ctnnd2	-1.33059	-2.51506	4.50562e-06
	Cmya5	-1.32926	-2.51274	0.014844
	Megf6	-1.32849	-2.51139	6.85732e-08
	Agmo	-1.32729	-2.5093	1.96883e-06
	Grik5	-1.32611	-2.50726	3.07533e-13
	Fam222a	-1.32169	-2.49959	1.59579e-06
	Pcdh15	-1.32156	-2.49936	0.00114541
	4921507P07Rik	-1.32069	-2.49786	0.000729544
	Ajm1	-1.32061	-2.49772	5.57587e-05
	Trarg1	-1.32031	-2.4972	0.000555911
	Nebl	-1.32029	-2.49716	2.74938e-06
	Reln	-1.32001	-2.49668	2.20102e-07
	Nrxn1	-1.31942	-2.49566	8.33804e-08
	Ebf2	-1.31837	-2.49385	0.0482512
	Ntn3	-1.31737	-2.49212	7.58044e-05
	Cyp2d9	-1.31726	-2.49193	0.000665382
	Fam163a	-1.31597	-2.48969	1.18305e-05
	Kcnc1	-1.31583	-2.48946	0.00161617
	Scn3b	-1.31546	-2.48882	7.20708e-06
	Nrg3	-1.31492	-2.48788	0.0266348
	Slc7a10	-1.31402	-2.48634	0.0466377
	Ppp1r14a	-1.31348	-2.48541	8.35321e-11
	Rims3	-1.31307	-2.48469	8.94761e-07
	Cxcl14	-1.31299	-2.48456	3.3545e-07
	Cacng4	-1.31265	-2.48398	2.57369e-05
	Fev	-1.31257	-2.48383	0.00417178
	Adcyap1	-1.31181	-2.48253	0.0278739
	Rtl3	-1.30804	-2.47605	0.028458
	Kcnip1	-1.30721	-2.47463	0.00747758
	Zfp395	-1.30694	-2.47415	2.32129e-32
	Zc2hc1c	-1.30688	-2.47407	1.4287e-06
	Gstt1	-1.30562	-2.4719	5.10109e-18
	Sord	-1.30449	-2.46997	6.50843e-14
	Chrnb2	-1.30441	-2.46983	2.03757e-13
	Prph	-1.30406	-2.46924	5.94812e-09
	Tlr5	-1.30348	-2.46823	3.5927e-06
	Pnck	-1.30346	-2.4682	3.71635e-06
	Kcnh2	-1.30325	-2.46784	6.66528e-07
	Stk32a	-1.3025	-2.46656	0.00116395
	Atp2b2	-1.30248	-2.46653	0.000196295
	Faim2	-1.30014	-2.46253	1.48119e-08
	Cadm3	-1.30004	-2.46236	1.46004e-10
	Lhfpl4	-1.29948	-2.46141	2.42654e-05
	Cbarp	-1.29917	-2.46088	1.23537e-08
	Bmpr1b	-1.29914	-2.46083	0.00893672
	Tmem8b	-1.29904	-2.46066	1.50422e-11
	Slc8a3	-1.29894	-2.46048	0.000152001
	Foxred2	-1.29842	-2.4596	1.77911e-06
	Limch1	-1.29837	-2.4595	2.46224e-07
	Htr3b	-1.29821	-2.45924	0.000912428
	Castor2	-1.29813	-2.45911	3.4416e-08
	Lrp3	-1.29764	-2.45827	2.78407e-09
	Ppp2r2c	-1.29688	-2.45698	6.95266e-07
	Abcg4	-1.29513	-2.45399	1.66677e-05
	Negr1	-1.29448	-2.45289	1.27634e-06
	Colq	-1.29356	-2.45132	1.16479e-05
	Jph4	-1.29269	-2.44984	3.62669e-09
	Cfd	-1.29219	-2.44899	0.0182654
	Nacad	-1.29116	-2.44725	5.65509e-06
	Syt17	-1.29108	-2.44711	4.06791e-06
	Apbb1	-1.28925	-2.44401	1.19655e-08
	Garnl3	-1.28918	-2.44389	3.45462e-10
	Wnt9a	-1.28881	-2.44326	0.00211859
	Dixdc1	-1.28849	-2.44271	1.8e-07
	Mycbpap	-1.28788	-2.44169	1.21374e-08
	Thsd1	-1.28676	-2.43979	1.20741e-05
	Hectd2	-1.28655	-2.43943	1.37582e-08
	Bglap3	-1.28638	-2.43914	6.47469e-07
	Rgs11	-1.28599	-2.43849	6.6368e-11
	Tcf21	-1.28509	-2.43697	5.64139e-13
	Sbspon	-1.28441	-2.43583	0.0251125
	Rnd2	-1.2838	-2.43479	5.56885e-09
	Colgalt2	-1.2835	-2.43429	0.000398625
	Elavl4	-1.28307	-2.43357	4.81722e-07
	Tmem116	-1.28298	-2.43341	0.00697515
	Slc38a4	-1.28228	-2.43223	0.00299542
	Dtx1	-1.28222	-2.43213	0.00236739
	Zfp677	-1.28132	-2.43062	4.68542e-08
	Asphd2	-1.2806	-2.4294	0.000284844
	Radx	-1.2801	-2.42856	1.30403e-05
	Fam181b	-1.27974	-2.42796	0.0126787
	Kcnf1	-1.27968	-2.42785	2.2476e-07
	Olfr558	-1.27964	-2.42779	2.33576e-05
	Cthrc1	-1.27951	-2.42757	0.0157387
	Plppr4	-1.27784	-2.42476	0.0342498
	Coro2b	-1.27756	-2.42429	4.45465e-10
	Hey2	-1.27754	-2.42425	0.000243379
	Dlgap1	-1.27705	-2.42342	0.00125478
	Ssu2	-1.27463	-2.41937	0.0100502
	Plcd4	-1.27393	-2.41819	0.0129822
	Klhl13	-1.27358	-2.41761	1.92678e-06
	Alox12	-1.2729	-2.41647	0.000477891
	Rnf144a	-1.27289	-2.41645	5.51176e-07
	Dach1	-1.27212	-2.41516	2.69241e-06
	Kifc2	-1.27192	-2.41482	5.70123e-13
	Hdac5	-1.27166	-2.4144	6.69585e-21
	Slc9a3r2	-1.27064	-2.41269	3.51901e-26
	Nkx6-3	-1.27013	-2.41182	0.00321806
	Rarb	-1.26866	-2.40938	0.00206865
	Bach2	-1.2686	-2.40928	0.00346898
	Fbxl16	-1.26847	-2.40906	1.40995e-06
	Ccdc173	-1.26816	-2.40855	0.00660045
	Wasf3	-1.26805	-2.40836	8.32371e-08
	Mapk8ip1	-1.26801	-2.4083	2.44727e-09
	Ankrd40cl	-1.26797	-2.40823	0.00568366
	Pnpla3	-1.26672	-2.40613	0.0245931
	Ano5	-1.26626	-2.40537	0.00135892
	Adgrg2	-1.2661	-2.40511	0.000434695
	Mast1	-1.26527	-2.40372	0.00360871
	Apba1	-1.26471	-2.40279	4.41324e-10
	Daam2	-1.26462	-2.40264	6.71401e-08
	Npr1	-1.26447	-2.40239	5.51056e-09
	Slc16a7	-1.26436	-2.40221	2.69243e-07
	Trabd2b	-1.26412	-2.40181	3.40491e-09
	Col20a1	-1.26318	-2.40025	3.34259e-09
	Gli1	-1.26288	-2.39975	4.16799e-07
	Ccdc92b	-1.26223	-2.39866	9.00414e-06
	Retnla	-1.26102	-2.39665	0.0001398
	Hhatl	-1.2604	-2.39561	0.00447505
	Nrxn2	-1.25951	-2.39414	8.77567e-06
	Kcnj3	-1.25904	-2.39337	0.00140068
	Tubb4a	-1.2576	-2.39098	1.14914e-06
	Trdc	-1.25702	-2.39002	0.0267984
	Zfp532	-1.25698	-2.38995	6.88709e-11
	Npy2r	-1.25611	-2.38851	0.00144636
	Ccdc157	-1.25608	-2.38846	1.82992e-16
	Tnxb	-1.25608	-2.38846	1.04769e-08
	Nefm	-1.25586	-2.38809	1.48922e-05
	Fam167a	-1.25565	-2.38775	0.000290042
	Plppr3	-1.2552	-2.387	0.000306763
	Amt	-1.25221	-2.38206	1.28655e-13
	Fgd5	-1.25219	-2.38203	7.65038e-17
	Gas1	-1.25158	-2.38102	1.53296e-07
	B3gnt8	-1.25143	-2.38078	0.000302356
	Pdzd4	-1.25138	-2.3807	7.08887e-10
	Trgc4	-1.2511	-2.38022	0.00362935
	Cox4i2	-1.25106	-2.38016	0.000576836
	Enox1	-1.25089	-2.37989	0.00767558
	Kcnv1	-1.25015	-2.37867	0.0171026
	Fgf13	-1.24859	-2.37609	2.95826e-07
	Tmem132e	-1.24828	-2.37558	0.000555775
	Mmrn1	-1.24825	-2.37553	1.49881e-11
	Dscam	-1.24736	-2.37407	0.0165321
	Ldlrad3	-1.24561	-2.37119	2.40913e-13
	Vkorc1	-1.24482	-2.36989	1.30335e-06
	Rnf212	-1.24439	-2.36919	0.00251866
	Lgi1	-1.24405	-2.36862	0.00342665
	Grid2	-1.24398	-2.36851	2.54656e-06
	Grip2	-1.24365	-2.36797	0.00910896
	Sall2	-1.24264	-2.36631	2.03351e-11
	Gm38343	-1.24263	-2.3663	0.0240862
	Tmem130	-1.24258	-2.36621	3.78232e-05
	Klhl32	-1.24255	-2.36617	1.52435e-05
	Csdc2	-1.24251	-2.3661	5.83721e-05
	Fam81a	-1.24244	-2.36599	0.0156216
	Unc80	-1.24231	-2.36578	0.000104022
	C1qtnf9	-1.2415	-2.36444	0.000544331
	Nxph3	-1.24135	-2.36419	0.000320234
	Cracr2a	-1.24067	-2.36308	4.91787e-07
	Spata6l	-1.24041	-2.36265	0.000187089
	Runx1t1	-1.23972	-2.36153	5.38393e-06
	Gm33167	-1.23922	-2.36071	0.00552397
	Morn4	-1.23872	-2.35989	4.45758e-05
	Tram1l1	-1.23864	-2.35977	0.00213448
	Ggh	-1.23846	-2.35947	0.00260144
	Grem2	-1.23832	-2.35924	7.11676e-10
	Ptpdc1	-1.23722	-2.35744	8.54691e-09
	Nefl	-1.23715	-2.35733	0.0257506
	Ankrd45	-1.23695	-2.357	0.0133975
	Ncan	-1.23628	-2.3559	0.0453488
	Zfp354b	-1.236	-2.35544	0.0195799
	Syt9	-1.2354	-2.35447	0.000691954
	Grik4	-1.23448	-2.35296	0.000924259
	Jam3	-1.23416	-2.35244	6.14176e-11
	Slc6a7	-1.23313	-2.35077	1.28325e-06
	Hoxb3	-1.23299	-2.35054	0.00030772
	Odad4	-1.23291	-2.35041	0.0466527
	Sst	-1.23233	-2.34946	2.1826e-06
	Vip	-1.23217	-2.34919	1.72136e-08
	Mgat5b	-1.2321	-2.34908	0.0170999
	Nynrin	-1.23165	-2.34836	1.37259e-09
	Notch3	-1.23145	-2.34803	1.10384e-15
	Guca2a	-1.23086	-2.34707	9.62569e-05
	Plbd1	-1.23084	-2.34704	6.08535e-06
	Ina	-1.23014	-2.3459	0.000165817
	Zfp30	-1.22973	-2.34523	5.22737e-05
	Cryzl2	-1.22953	-2.34491	8.56373e-09
	Tmod2	-1.22945	-2.34477	7.32579e-08
	Trdmt1	-1.2287	-2.34355	1.27386e-11
	Gm42517	-1.22866	-2.34349	0.00684903
	Nrip2	-1.22834	-2.34297	0.000977375
	Tcp11l2	-1.22798	-2.34238	9.0006e-11
	Apc2	-1.22635	-2.33974	1.0298e-06
	Adamtsl5	-1.22568	-2.33865	2.26033e-09
	Sncg	-1.2243	-2.33642	5.68123e-06
	Adarb1	-1.2236	-2.33529	7.29373e-09
	Zfpm2	-1.22345	-2.33504	0.000372022
	Trmt9b	-1.22342	-2.335	2.94239e-05
	Ngfr	-1.22323	-2.33469	1.22325e-07
	4930550C14Rik	-1.22292	-2.33418	0.0375412
	Tacr2	-1.22259	-2.33365	2.90989e-05
	Cntnap2	-1.22145	-2.3318	0.000186593
	Calr3	-1.2206	-2.33044	0.0403804
	Gria1	-1.22055	-2.33035	0.00171413
	Mmp11	-1.22048	-2.33025	1.40764e-06
	Rab6b	-1.22047	-2.33023	4.48334e-08
	Cda	-1.22039	-2.33009	8.68035e-10
	Dpysl5	-1.21951	-2.32868	5.14131e-05
	Nnat	-1.21951	-2.32867	0.0224814
	Cabcoco1	-1.21687	-2.32442	0.000154992
	Mest	-1.21649	-2.3238	0.000100549
	Kit	-1.21529	-2.32187	4.39127e-11
	Dmtn	-1.21506	-2.3215	1.12756e-06
	Psd	-1.2147	-2.32092	3.60166e-07
	Sytl1	-1.21446	-2.32054	6.66035e-07
	Rit2	-1.21433	-2.32032	0.000727516
	Chd5	-1.21305	-2.31826	6.55026e-07
	Mapk12	-1.21288	-2.318	1.18407e-07
	Dnajc28	-1.21261	-2.31756	7.57774e-07
	Col28a1	-1.21154	-2.31585	1.13135e-05
	Syt1	-1.21127	-2.31541	1.21215e-07
	Ascl2	-1.21106	-2.31508	2.18163e-09
	1810010H24Rik	-1.21066	-2.31443	0.000275433
	Calcoco1	-1.21032	-2.31388	6.60148e-15
	Mn1	-1.20945	-2.31249	1.67553e-05
	Cplx1	-1.20909	-2.31191	0.000243981
	Cckar	-1.20691	-2.30843	0.00161071
	Rtn1	-1.20641	-2.30763	1.51129e-07
	Sypl2	-1.2052	-2.3057	0.0291454
	Msi1	-1.20493	-2.30526	1.74502e-06
	Gng8	-1.20476	-2.30498	0.0103441
	Gabrb3	-1.20467	-2.30484	5.02505e-05
	Ptprn	-1.2043	-2.30426	2.45571e-06
	Khdrbs2	-1.20364	-2.3032	0.0119436
	Hcar1	-1.20362	-2.30316	0.000283475
	Tle2	-1.20325	-2.30257	5.62069e-11
	Tmem132b	-1.20224	-2.30096	0.0186855
	Ndnf	-1.20198	-2.30055	0.00320099
	Nalf2	-1.2018	-2.30026	0.0496478
	H2bc21	-1.20161	-2.29996	2.89588e-16
	Rab33a	-1.20144	-2.29969	0.00872239
	Pdcd4	-1.20108	-2.29911	2.09459e-08
	Nkain2	-1.20066	-2.29844	0.00232518
	Tnfrsf19	-1.20013	-2.29761	7.43616e-06
	Stmn3	-1.20001	-2.29741	4.29419e-06
	Ogn	-1.19992	-2.29727	0.000116618
	Gpc3	-1.19852	-2.29504	0.000200141
	Mfap3l	-1.19785	-2.29398	5.86433e-06
	Rarres2	-1.19746	-2.29336	1.30938e-12
	Dgkb	-1.1974	-2.29325	0.00012803
	Shank1	-1.19734	-2.29316	5.31495e-06
	Scrn1	-1.19686	-2.29241	5.25693e-07
	Cry2	-1.1968	-2.2923	4.94778e-09
	Atcay	-1.19651	-2.29184	0.000321284
	Tgfbr3	-1.1953	-2.28992	4.07492e-11
	Rimklb	-1.19524	-2.28982	0.0468117
	Cplx2	-1.19508	-2.28957	2.33192e-13
	9330162G02Rik	-1.19484	-2.28919	0.0178368
	Fras1	-1.19446	-2.28859	0.00393867
	Reep1	-1.19444	-2.28856	4.6586e-09
	Syp	-1.19434	-2.2884	4.72574e-11
	P2ry10b	-1.19431	-2.28835	0.0196179
	8430422M14Rik	-1.19386	-2.28764	5.17225e-05
	Arsg	-1.19381	-2.28756	7.94758e-08
	Scn7a	-1.19368	-2.28736	8.95883e-07
	Jph1	-1.19339	-2.2869	2.71993e-05
	Trim67	-1.19312	-2.28647	0.00121149
	Tsacc	-1.1925	-2.28548	0.0192416
	Caly	-1.19209	-2.28484	0.0053448
	Prkar1b	-1.192	-2.28469	4.14059e-09
	Hey1	-1.19172	-2.28425	1.86981e-05
	Pde8b	-1.19161	-2.28408	7.68109e-14
	Sptb	-1.19118	-2.28339	1.52248e-07
	Zfp874b	-1.19092	-2.28299	3.77403e-12
	Mpp2	-1.19055	-2.2824	1.8111e-09
	Fbxl7	-1.19055	-2.28239	0.000171977
	Igdcc4	-1.19012	-2.28172	5.3461e-06
	Nell2	-1.19008	-2.28165	5.09566e-05
	Pcsk2	-1.18987	-2.28132	3.24468e-06
	Clu	-1.18971	-2.28107	0.00985572
	Col25a1	-1.18959	-2.28089	0.00452199
	Npy4r	-1.18894	-2.27986	5.79312e-05
	Sarm1	-1.18829	-2.27883	0.000588686
	Ntsr1	-1.18761	-2.27774	3.10397e-05
	Gdnf	-1.18738	-2.27739	0.000483431
	Klc3	-1.18672	-2.27634	0.000943911
	Ncam1	-1.18653	-2.27604	2.02413e-09
	Ldhb	-1.18642	-2.27587	1.64579e-08
	Trpc6	-1.1861	-2.27536	0.00815711
	Olfml1	-1.18593	-2.2751	0.000123539
	A630023A22Rik	-1.185	-2.27363	0.047999
	Cobl	-1.18484	-2.27338	1.44106e-11
	Pdk4	-1.18456	-2.27294	0.00675366
	Rgma	-1.18412	-2.27225	1.34141e-06
	Slc6a19	-1.18388	-2.27187	0.00367269
	Galr1	-1.18361	-2.27145	0.035558
	Slc1a2	-1.18291	-2.27035	0.0262366
	Brsk2	-1.18275	-2.27009	0.000344008
	Slc36a2	-1.18272	-2.27004	0.00204292
	Nags	-1.18176	-2.26853	0.030489
	Pitx1	-1.18174	-2.26849	4.859e-06
	Kcnk2	-1.18129	-2.26779	0.0168479
	Ptpn5	-1.18103	-2.26739	0.0250792
	Vstm4	-1.18051	-2.26657	7.44437e-11
	Gm11627	-1.18019	-2.26606	0.00249475
	Gm44645	-1.17981	-2.26547	0.0103115
	Kank3	-1.17967	-2.26524	5.83661e-12
	Sv2a	-1.1794	-2.26482	1.83387e-05
	Zmat1	-1.17938	-2.2648	6.372e-05
	Gm45819	-1.17931	-2.26468	0.00550539
	Prkar2b	-1.17882	-2.26391	2.63654e-10
	Ddc	-1.17872	-2.26376	5.68606e-06
	Npr2	-1.17845	-2.26334	2.15169e-08
	Nudt10	-1.17813	-2.26284	0.000413182
	Vwa5b1	-1.17668	-2.26056	0.00526947
	Art3	-1.17626	-2.2599	4.58819e-06
	Dnajc6	-1.17623	-2.25985	2.1719e-05
	Brinp2	-1.17613	-2.25969	0.00217812
	Abi3bp	-1.17496	-2.25787	4.22026e-07
	Qpct	-1.17444	-2.25706	2.97737e-06
	Tbc1d24	-1.17422	-2.25671	1.59231e-11
	Ccdc85a	-1.17422	-2.2567	0.00443203
	Zfp647	-1.17316	-2.25504	0.000400646
	Kcnn2	-1.17305	-2.25487	0.0175201
	Tmem132c	-1.173	-2.2548	0.000183206
	Fmo1	-1.17191	-2.2531	2.52703e-06
	Acvr1c	-1.17185	-2.253	4.607e-07
	Gm45104	-1.17156	-2.25254	0.00616494
	Gmpr	-1.17122	-2.25201	1.14012e-07
	Zcchc3	-1.17119	-2.25197	5.83659e-06
	Crym	-1.17118	-2.25196	1.06237e-05
	Tek	-1.17087	-2.25147	4.40297e-11
	Myo3a	-1.17069	-2.25119	0.000427077
	Cdk5r2	-1.17017	-2.25039	0.00167071
	Cuedc1	-1.16901	-2.24857	9.32321e-09
	Cacnb2	-1.16882	-2.24828	0.000274246
	Slc6a15	-1.16823	-2.24736	0.00154391
	Kif17	-1.16737	-2.24603	0.00728105
	Bend5	-1.1667	-2.24498	0.00155073
	Rnf208	-1.16648	-2.24463	6.66291e-05
	Napb	-1.16587	-2.24369	3.19568e-07
	Agt	-1.16574	-2.24348	8.78472e-09
	Elavl3	-1.16395	-2.2407	2.59194e-05
	Ntn1	-1.16358	-2.24013	2.42253e-13
	Kcnt2	-1.16318	-2.2395	0.00220646
	Clstn2	-1.16315	-2.23946	0.00398342
	Nlgn1	-1.1627	-2.23876	0.0285853
	Kif5a	-1.16252	-2.23849	4.52656e-07
	Etv1	-1.1625	-2.23845	3.52381e-07
	Sgk1	-1.16237	-2.23824	0.0112437
	Sparcl1	-1.16202	-2.23771	2.49708e-05
	Pcsk4	-1.16119	-2.23641	7.80396e-06
	Tmeff2	-1.16115	-2.23636	0.00624007
	Osbpl6	-1.16055	-2.23542	3.40491e-09
	Ces1e	-1.15994	-2.23447	0.000222222
	Arhgef19	-1.15937	-2.2336	1.9399e-08
	Zfp365	-1.15926	-2.23343	0.00211414
	Gab1	-1.15852	-2.23229	8.11868e-14
	Srrm3	-1.15775	-2.23109	0.00520465
	Bmp6	-1.1573	-2.23039	8.36758e-10
	Scn5a	-1.15712	-2.23012	3.84188e-05
	Macroh2a2	-1.15648	-2.22913	7.80856e-07
	Kcnq4	-1.15578	-2.22805	9.35819e-06
	Kyat1	-1.15573	-2.22797	5.92457e-06
	Csrnp3	-1.1549	-2.22669	0.0331415
	Azin2	-1.15433	-2.22582	1.83867e-07
	Hpgd	-1.15407	-2.22541	9.56355e-08
	Lrrc61	-1.15401	-2.22532	6.44702e-08
	Ccbe1	-1.15385	-2.22507	0.00157286
	Cd36	-1.1534	-2.22437	9.99513e-06
	Ttbk1	-1.15127	-2.2211	9.68826e-05
	Rgs17	-1.15068	-2.22018	1.11214e-06
	Fxyd1	-1.15006	-2.21924	3.12734e-06
	Vat1l	-1.1496	-2.21852	0.000384394
	Opcml	-1.14861	-2.217	0.0156216
	Rasal1	-1.14818	-2.21635	0.0335388
	Pcp4	-1.14722	-2.21487	0.00936539
	C1qtnf4	-1.14661	-2.21393	0.00837555
	Gm37078	-1.14653	-2.21381	0.0461485
	Zfp354a	-1.14619	-2.21329	2.76925e-06
	Htra3	-1.14607	-2.2131	2.9916e-08
	Camk2a	-1.14565	-2.21245	1.54258e-08
	Eno3	-1.14504	-2.21152	0.0299178
	Prelp	-1.14475	-2.21108	4.2295e-09
	Mrgpre	-1.14459	-2.21083	2.60782e-08
	Rarres1	-1.1441	-2.21009	0.0410365
	Iyd	-1.1432	-2.20871	1.61557e-05
	Zfp467	-1.14317	-2.20866	3.59766e-14
	Zfp964	-1.143	-2.20841	1.79797e-05
	Kcnip4	-1.14221	-2.2072	0.000810825
	Ifit1bl2	-1.14209	-2.20701	0.00119599
	Slc25a23	-1.14208	-2.20699	3.51967e-07
	Dennd2a	-1.14204	-2.20692	2.60953e-09
	Adgrg3	-1.14182	-2.2066	1.34958e-06
	Flvcr2	-1.14155	-2.20618	0.0156232
	Fez1	-1.14141	-2.20596	1.17414e-05
	Clip3	-1.14121	-2.20566	4.12065e-08
	Slc5a7	-1.14099	-2.20532	0.000481079
	Scn11a	-1.14028	-2.20423	2.20532e-05
	Fam131a	-1.13952	-2.20307	1.3341e-06
	Chrm1	-1.13881	-2.20199	6.7488e-09
	Rasgrp2	-1.13849	-2.20151	1.30016e-06
	Rimbp2	-1.13748	-2.19996	2.77295e-11
	Lrrn4cl	-1.13735	-2.19977	1.58099e-05
	Pou3f3	-1.13731	-2.19971	0.000564887
	Pik3ip1	-1.13671	-2.19878	7.60293e-09
	Lsamp	-1.13662	-2.19865	0.00031635
	Phactr3	-1.13614	-2.19793	0.0064781
	Snhg11	-1.1357	-2.19725	2.16575e-06
	Tnr	-1.13541	-2.19681	0.00999768
	Lhfpl5	-1.13507	-2.19629	0.00545473
	Armcx6	-1.13473	-2.19577	1.44394e-08
	Zscan2	-1.13383	-2.1944	4.07303e-05
	Isl2	-1.13351	-2.19391	0.00355941
	Rgs5	-1.13344	-2.19382	0.00435098
	Adamts10	-1.1333	-2.1936	6.10942e-13
	Arxes2	-1.13246	-2.19233	0.0015858
	Slc29a4	-1.13236	-2.19216	8.73901e-06
	Zfp128	-1.13232	-2.19212	5.57769e-05
	Mdga2	-1.13167	-2.19113	0.0490528
	Mettl7a1	-1.13078	-2.18976	3.40011e-08
	Sntg2	-1.13063	-2.18954	8.15443e-05
	6430550D23Rik	-1.13057	-2.18945	0.0242246
	Ebf4	-1.13051	-2.18936	1.5433e-05
	Tlcd1	-1.13036	-2.18914	6.37537e-12
	Zfp13	-1.13002	-2.18862	1.00248e-09
	Chrna3	-1.12786	-2.18534	2.24235e-05
	Ces2c	-1.12772	-2.18513	1.02865e-07
	Fam78b	-1.12738	-2.18462	4.38605e-05
	Abcc2	-1.12735	-2.18457	0.00110156
	Slc8b1	-1.12716	-2.18429	2.92077e-09
	Adcyap1r1	-1.12711	-2.18421	2.94312e-05
	Pth1r	-1.12697	-2.184	3.96516e-06
	Trpc4	-1.12687	-2.18384	0.00695744
	Cdh6	-1.126	-2.18253	4.39332e-06
	Itgb8	-1.12563	-2.18196	0.000141211
	Angptl7	-1.12475	-2.18064	0.0163967
	Hoxb13	-1.12453	-2.18031	0.0484989
	Zdhhc1	-1.12451	-2.18028	1.22287e-16
	Dscaml1	-1.12446	-2.18019	0.00212256
	Kank4	-1.12435	-2.18004	0.00285941
	Gucy1a1	-1.12344	-2.17866	6.52148e-08
	Ebf3	-1.1234	-2.17859	1.9837e-06
	Pirt	-1.12331	-2.17847	9.71347e-06
	Inha	-1.12326	-2.17838	2.7159e-05
	Cpa6	-1.12252	-2.17727	0.00206865
	Robo4	-1.12223	-2.17683	2.12574e-09
	Klhl24	-1.12141	-2.17559	2.64434e-08
	Myct1	-1.12133	-2.17547	3.67222e-05
	Iqsec3	-1.12106	-2.17506	2.35746e-05
	Clec2e	-1.12096	-2.17491	8.04131e-05
	Rasgef1b	-1.12044	-2.17413	1.86191e-06
	Thsd7a	-1.12039	-2.17405	4.00814e-05
	Pgbd5	-1.11987	-2.17327	0.00268841
	Fam110b	-1.11904	-2.17202	7.22257e-05
	Cnksr3	-1.11844	-2.17112	5.63255e-09
	Tagln3	-1.11808	-2.17057	0.00028182
	Cdkn1c	-1.11696	-2.1689	7.57087e-07
	Ahrr	-1.11577	-2.16711	0.0106922
	Cd83	-1.11557	-2.16681	0.030838
	Reep2	-1.11544	-2.16662	2.09947e-05
	Ccl27a	-1.11447	-2.16516	8.6212e-05
	Fat3	-1.11417	-2.1647	0.00308779
	Chrdl1	-1.11404	-2.16451	7.12835e-06
	Slc8a2	-1.11374	-2.16406	3.20888e-05
	Gfra2	-1.11358	-2.16382	7.9135e-06
	Gnao1	-1.11328	-2.16338	4.60252e-07
	Sv2c	-1.11296	-2.16288	3.29701e-06
	Macrod1	-1.11292	-2.16282	5.84177e-10
	Ddo	-1.11277	-2.16261	0.00213451
	Gm44509	-1.11244	-2.16211	5.11672e-05
	Kif26a	-1.11214	-2.16167	0.00028237
	Guca1b	-1.11197	-2.16141	1.91692e-05
	Plppr2	-1.11153	-2.16075	1.05818e-09
	Kcnj15	-1.11078	-2.15963	0.0355827
	Myorg	-1.11046	-2.15915	4.64612e-13
	Nkd1	-1.1104	-2.15905	2.23858e-06
	Ypel1	-1.11022	-2.15879	0.000364007
	Armc2	-1.11004	-2.15852	0.00257194
	B3galt1	-1.11002	-2.15849	0.00129003
	Gnai1	-1.10957	-2.15781	9.49525e-13
	Bcam	-1.10924	-2.15732	1.09076e-09
	1700029J07Rik	-1.10906	-2.15705	6.90086e-05
	Syt6	-1.10813	-2.15566	0.000132317
	Plin1	-1.10785	-2.15524	0.0439475
	Tspyl5	-1.10782	-2.1552	0.00027661
	Hmcn2	-1.10758	-2.15484	0.000352321
	Podxl2	-1.10721	-2.15429	0.00089044
	Clec1a	-1.10704	-2.15403	0.000368457
	Tril	-1.10686	-2.15376	1.84874e-05
	Mill2	-1.10675	-2.15361	3.8664e-15
	Foxf2	-1.10658	-2.15334	1.36027e-08
	Meis1	-1.10639	-2.15306	1.65855e-05
	Ptn	-1.10618	-2.15275	2.65726e-05
	Gpr179	-1.10567	-2.15198	0.0487381
	Slc24a3	-1.1052	-2.15129	2.8488e-05
	Nova2	-1.10463	-2.15044	1.84766e-10
	Gpsm1	-1.10461	-2.1504	1.68378e-11
	Axin2	-1.1045	-2.15025	3.60334e-13
	Hand2	-1.10432	-2.14998	6.30098e-06
	1700003E16Rik	-1.10403	-2.14955	7.73546e-08
	Comp	-1.10402	-2.14952	0.0339572
	Rab3c	-1.1017	-2.14607	6.4123e-08
	St8sia3	-1.10148	-2.14574	0.00558056
	Rgs7bp	-1.10105	-2.14511	2.96724e-05
	Dtx3	-1.10092	-2.14492	6.31688e-14
	Bex1	-1.10054	-2.14436	0.000106172
	Enkur	-1.1004	-2.14414	0.0286122
	Fam227a	-1.1003	-2.14399	0.00114101
	Pou6f1	-1.10005	-2.14362	4.06151e-11
	Evc2	-1.09913	-2.14225	2.98879e-06
	Reck	-1.09894	-2.14197	1.20167e-06
	Slco2b1	-1.09848	-2.14129	3.58282e-11
	Cntn3	-1.09766	-2.14007	0.00339885
	Tmem171	-1.09745	-2.13977	1.70228e-12
	Stra6l	-1.0967	-2.13864	1.25401e-07
	Pygm	-1.09564	-2.13707	0.000105537
	Pcdh10	-1.09521	-2.13645	0.00245091
	Dkk3	-1.09352	-2.13394	1.70826e-09
	Ccdc8	-1.09339	-2.13375	1.25352e-05
	Exoc3l2	-1.09273	-2.13277	1.65658e-05
	Samd14	-1.09228	-2.1321	1.24115e-14
	Add2	-1.09184	-2.13146	0.00450689
	Hspa1a	-1.09124	-2.13058	0.0086649
	Tmie	-1.09119	-2.13049	0.00114228
	Pcbp3	-1.09079	-2.1299	8.02579e-07
	Ppp2r2b	-1.09074	-2.12984	0.00365833
	Anks6	-1.09036	-2.12928	7.67821e-06
	Ntrk3	-1.09025	-2.12911	0.00027661
	Aff3	-1.08983	-2.1285	0.00133094
	Pcyt1b	-1.08983	-2.12849	0.0014607
	Cyp4f17	-1.0894	-2.12786	6.50169e-10
	Arl4d	-1.08917	-2.12752	0.00340527
	Acot2	-1.08803	-2.12583	6.10616e-06
	Kndc1	-1.08799	-2.12578	0.00331564
	Pdzrn3	-1.08789	-2.12564	7.08286e-09
	Slc7a14	-1.0872	-2.12461	4.37543e-05
	Shc4	-1.0872	-2.12461	0.000752649
	Sostdc1	-1.08713	-2.12451	0.000978009
	Peg3	-1.08688	-2.12414	7.02722e-05
	Grik3	-1.08688	-2.12414	0.000142172
	Adgrg6	-1.08553	-2.12216	5.40166e-06
	Fap	-1.08528	-2.12179	6.08854e-08
	Kantr	-1.08513	-2.12156	2.27346e-13
	Tcea2	-1.08463	-2.12084	0.000239503
	Epor	-1.08431	-2.12036	0.0268772
	Olfml2a	-1.08399	-2.11989	3.77644e-05
	Gpr182	-1.08378	-2.11959	2.51989e-06
	Htr3a	-1.08295	-2.11837	2.87335e-06
	Kif7	-1.08286	-2.11824	0.000231968
	Casq2	-1.08278	-2.11812	0.00501426
	Syt14	-1.08217	-2.11722	0.00829111
	Snn	-1.0814	-2.11609	0.000483431
	Celf4	-1.08118	-2.11576	1.07899e-06
	Smim1	-1.08073	-2.11511	3.93235e-05
	Fbxo17	-1.08072	-2.11509	0.000324031
	Myom1	-1.08065	-2.11499	7.26712e-05
	Arhgef37	-1.07848	-2.1118	1.31191e-08
	Selp	-1.07796	-2.11105	0.0270388
	Ramp1	-1.07794	-2.11102	3.3021e-09
	Sorcs2	-1.07794	-2.11101	1.63855e-11
	Trnp1	-1.07616	-2.10842	0.000496832
	AU021092	-1.07516	-2.10696	0.000356539
	Tmcc2	-1.07464	-2.10619	1.19742e-06
	Rem2	-1.07451	-2.10601	0.0201463
	Cttnbp2	-1.07446	-2.10594	1.05425e-09
	Fads6	-1.07435	-2.10578	0.000314982
	Astn2	-1.07361	-2.1047	0.00505756
	Mindy4	-1.07339	-2.10438	9.36034e-06
	Rnf225	-1.07307	-2.1039	0.0297586
	Adam33	-1.07306	-2.10389	1.92281e-05
	Epha5	-1.07278	-2.10349	0.00396665
	Fstl5	-1.07255	-2.10314	0.00942729
	Cadm2	-1.07242	-2.10296	0.0141512
	Efcc1	-1.07149	-2.1016	0.000636001
	Cavin2	-1.07073	-2.1005	2.32153e-07
	Scube3	-1.07048	-2.10014	0.000625889
	Cxxc4	-1.07008	-2.09955	0.0086395
	Adamts19	-1.06923	-2.09831	0.0178091
	Oprk1	-1.06913	-2.09817	0.0214142
	Cdh2	-1.06701	-2.09509	4.11602e-05
	Flt4	-1.06689	-2.09492	4.72728e-13
	Wscd2	-1.06681	-2.0948	0.000251803
	Podn	-1.06625	-2.09399	4.25295e-10
	Tbxa2r	-1.06576	-2.09327	0.000268564
	Reep6	-1.06435	-2.09123	5.59262e-11
	Fbxo27	-1.06415	-2.09094	0.0353238
	Rilpl1	-1.0639	-2.09057	7.67876e-07
	Ripor3	-1.06331	-2.08972	0.000173306
	Shank3	-1.06275	-2.08891	4.76883e-13
	Thbs4	-1.06253	-2.0886	0.000849827
	Mxra8	-1.06205	-2.0879	1.07035e-10
	Vav2	-1.06101	-2.08639	1.11403e-07
	Prex2	-1.06059	-2.08579	2.51531e-05
	Gja4	-1.05946	-2.08415	6.20793e-07
	Hspa12b	-1.0594	-2.08407	5.49154e-07
	Zfp108	-1.05922	-2.0838	0.000185462
	Astn1	-1.05916	-2.08372	9.18409e-05
	Ushbp1	-1.05883	-2.08324	1.45881e-07
	Radil	-1.05859	-2.0829	0.0029066
	Rapgefl1	-1.05857	-2.08286	9.27079e-06
	Dync2li1	-1.05797	-2.082	9.87455e-06
	Prss36	-1.05754	-2.08138	3.90443e-05
	Pdzk1ip1	-1.05747	-2.08128	1.3064e-05
	Lims2	-1.05708	-2.08072	1.29866e-05
	Ntf3	-1.05643	-2.07978	0.00341927
	Elmod1	-1.05592	-2.07904	0.00742165
	Sh3gl3	-1.05549	-2.07842	0.000200397
	Dlec1	-1.05507	-2.07782	0.0110678
	P3h2	-1.05435	-2.07678	6.93911e-06
	Cib2	-1.05405	-2.07634	0.000172468
	Nphp4	-1.05396	-2.07623	0.000305968
	Dgkg	-1.05335	-2.07534	0.000291009
	Nap1l2	-1.05223	-2.07373	0.00681975
	Ston1	-1.05211	-2.07356	4.88962e-07
	Arhgef9	-1.0516	-2.07282	2.94239e-05
	Entpd3	-1.05158	-2.0728	2.03468e-05
	Gpt2	-1.05136	-2.07249	2.02041e-13
	Gpr161	-1.0513	-2.07239	1.52717e-07
	Adgrb1	-1.05111	-2.07212	7.88573e-08
	Cntn2	-1.05086	-2.07176	0.0211049
	Dzank1	-1.05019	-2.07081	0.000175635
	Prnp	-1.05012	-2.0707	0.00155938
	Adcy1	-1.04894	-2.06901	0.00910453
	C1ql1	-1.0481	-2.0678	0.000173442
	Meis2	-1.04742	-2.06682	6.95371e-07
	Gpr37	-1.04648	-2.06549	0.0346968
	Lonrf2	-1.04609	-2.06493	0.000797431
	Clgn	-1.04607	-2.0649	0.00488436
	Gpihbp1	-1.04585	-2.06458	0.000567911
	Ebf1	-1.04563	-2.06427	0.0014385
	Rab36	-1.04539	-2.06392	9.32346e-05
	Hapln4	-1.04495	-2.0633	0.026983
	Dmxl2	-1.0449	-2.06322	2.63575e-06
	Akap12	-1.04486	-2.06317	2.86404e-08
	Col5a3	-1.04482	-2.06311	2.28859e-07
	Nell1	-1.04447	-2.0626	0.0335012
	Dennd2c	-1.04439	-2.06249	0.000478768
	Dpp6	-1.04372	-2.06154	0.000589231
	Gm43268	-1.04235	-2.05958	0.000109027
	Sprn	-1.04209	-2.05921	0.00316571
	Larp6	-1.04119	-2.05792	0.000197481
	Cyp46a1	-1.04096	-2.0576	0.0174571
	Sox8	-1.03947	-2.05547	0.0342161
	Crip2	-1.03936	-2.05532	6.35002e-10
	Sgip1	-1.03886	-2.05461	0.00129607
	Pyy	-1.03784	-2.05315	3.34245e-07
	Tmem47	-1.03583	-2.05029	4.81004e-06
	D430019H16Rik	-1.03525	-2.04947	0.000100138
	Ndn	-1.03507	-2.04921	4.01043e-05
	Gm47976	-1.03494	-2.04903	0.0236275
	Syt11	-1.0344	-2.04826	4.96305e-08
	Pde1c	-1.03435	-2.0482	0.000760854
	Mkx	-1.03428	-2.04809	1.37259e-09
	Unc13c	-1.03408	-2.0478	0.0445267
	Rragd	-1.03396	-2.04764	0.000390455
	Fcna	-1.03395	-2.04763	0.000211962
	Htr4	-1.03392	-2.04758	0.000416655
	Cul9	-1.0336	-2.04712	7.82426e-07
	Snca	-1.03329	-2.04668	0.0122327
	Arhgef10	-1.03275	-2.04592	1.42052e-09
	Disp2	-1.03267	-2.0458	2.87554e-07
	Rfx2	-1.03248	-2.04553	3.40858e-05
	Slc25a42	-1.0323	-2.04528	1.81073e-15
	Ankrd6	-1.03209	-2.04499	0.000249337
	Nkain4	-1.03208	-2.04497	0.0209234
	Heyl	-1.0316	-2.04429	0.000126889
	Gstm7	-1.03057	-2.04283	7.81429e-05
	Prrt1	-1.03045	-2.04267	4.01663e-05
	Ism1	-1.03016	-2.04226	0.00729327
	Vtn	-1.02994	-2.04194	0.00401255
	Npnt	-1.02989	-2.04187	0.00443325
	Ptgir	-1.02988	-2.04185	0.0012199
	Crebrf	-1.02955	-2.04138	4.27943e-07
	Adrb2	-1.02936	-2.04111	0.00141439
	Frat2	-1.02905	-2.04068	4.22636e-09
	Cyp2u1	-1.02809	-2.03932	0.00107512
	Mboat2	-1.0278	-2.03892	9.88149e-08
	Flacc1	-1.02777	-2.03887	0.0164044
	Dpysl4	-1.0277	-2.03877	0.00350421
	S1pr3	-1.0273	-2.03821	3.19128e-07
	Angptl2	-1.02708	-2.0379	0.00184029
	Aoc3	-1.02703	-2.03782	6.51396e-05
	Gm37397	-1.02694	-2.03769	0.0108135
	Rai2	-1.0268	-2.0375	8.40324e-07
	Kcnb1	-1.02585	-2.03615	0.000244973
	Hpgds	-1.0233	-2.03257	6.77234e-08
	Adamts8	-1.02326	-2.03251	6.12668e-05
	Wnt5b	-1.02314	-2.03234	0.000310501
	Pwwp3b	-1.0231	-2.03229	0.0479186
	Pakap_2	-1.02305	-2.03221	0.00227256
	Ap3b2	-1.02289	-2.03198	0.000722913
	Spry1	-1.02255	-2.03151	2.80138e-11
	Aox1	-1.02252	-2.03146	0.000234649
	Ank2	-1.02192	-2.03061	2.7631e-07
	Kif1a	-1.02165	-2.03024	1.72555e-05
	Frg2f1	-1.02121	-2.02963	0.00010416
	Snhg4	-1.02019	-2.02819	0.00120567
	Klf11	-1.01951	-2.02722	6.77794e-05
	Myl1	-1.0195	-2.02722	0.0486646
	Marveld1	-1.01947	-2.02718	8.22752e-06
	Gsg1l	-1.01895	-2.02644	0.00744531
	Itpr2	-1.01874	-2.02615	1.44689e-11
	Ccdc166	-1.01868	-2.02607	2.73004e-15
	Tenm2	-1.01817	-2.02535	0.00420329
	Msantd1	-1.01816	-2.02533	0.00393722
	Sox17	-1.01798	-2.02508	0.000340228
	Grik1	-1.01787	-2.02493	0.0118812
	She	-1.01712	-2.02387	2.0025e-07
	Tgfb1i1	-1.01686	-2.02351	1.57095e-06
	Slc35f1	-1.01659	-2.02314	0.00537246
	Nrbp2	-1.01639	-2.02285	6.5446e-10
	Snph	-1.01625	-2.02266	1.01384e-09
	Mfsd2b	-1.01604	-2.02235	0.00123356
	Cipc	-1.01577	-2.02198	4.92094e-12
	Susd5	-1.01576	-2.02196	0.00171604
	Kcnh8	-1.01538	-2.02143	0.0368823
	Arvcf	-1.01509	-2.02103	9.10538e-11
	Col16a1	-1.01474	-2.02055	2.07775e-12
	Ehd3	-1.01457	-2.0203	1.05479e-08
	Fign	-1.01441	-2.02007	0.00154819
	Gfra3	-1.01377	-2.01919	7.35364e-05
	Tmem38a	-1.01357	-2.01891	2.25988e-05
	Wfdc1	-1.01334	-2.01857	7.03348e-05
	Cntn1	-1.0133	-2.01852	0.000375591
	Atp2b3	-1.01311	-2.01826	0.00721218
	Pfkm	-1.01224	-2.01704	1.20167e-09
	Mybpc2	-1.01186	-2.01651	0.00603235
	Mustn1	-1.01179	-2.01641	2.40933e-09
	Cnrip1	-1.01064	-2.0148	0.000651172
	Lmod1	-1.0105	-2.01461	4.8515e-05
	Rhbdl3	-1.01019	-2.01418	0.000191834
	Irag1	-1.01005	-2.01397	7.9135e-06
	Alk	-1.01002	-2.01394	0.00715631
	Sult4a1	-1.00989	-2.01375	0.000153083
	Lhx6	-1.00945	-2.01315	0.0166675
	Gask1a	-1.00897	-2.01247	0.0245931
	Zfp423	-1.00881	-2.01226	8.8811e-05
	Ggt7	-1.00862	-2.01198	4.09256e-06
	Itih5	-1.00797	-2.01108	0.00082811
	Fzd2	-1.00771	-2.01071	4.40178e-07
	Hoxb2	-1.00768	-2.01068	0.00240359
	Pald1	-1.00737	-2.01024	3.18966e-08
	Dok7	-1.00714	-2.00992	0.0017433
	Kcns3	-1.00683	-2.0095	1.15763e-05
	Arhgap44	-1.00682	-2.00948	0.00036693
	Emcn	-1.00681	-2.00946	8.74435e-07
	Palm	-1.00603	-2.00837	9.17422e-11
	Kcnab3	-1.00591	-2.00822	0.0378946
	Gm43719	-1.00516	-2.00716	0.00455012
	Pcdh20	-1.00507	-2.00704	0.00265329
	Fgd1	-1.0042	-2.00583	3.5831e-07
	Gabarapl1	-1.0038	-2.00528	1.58021e-12
	Tmem198b	-1.00356	-2.00494	2.10304e-09
	Efs	-1.00285	-2.00395	1.49492e-06
	Slc2a4	-1.00233	-2.00323	6.07138e-05
	Pcp4l1	-1.002	-2.00277	1.85436e-06
	Rab2b	-1.00178	-2.00247	0.000483431
	Zfp575	-1.00164	-2.00228	0.0456574
	Pde1b	-1.00146	-2.00203	1.90965e-13
	Sfxn5	-1.00082	-2.00113	3.71635e-06
	Tub	-1.00079	-2.00109	0.000412635
	Socs2	-1.00065	-2.0009	1.90454e-16
	Nfe2l3	-1.00014	-2.0002	0.000884231
	3830403N18Rik	-1.00006	-2.00008	0.0305556
	Iglc2	-1.00005	-2.00006	0.0499122
	Slc25a29	-0.998989	-1.9986	1.15638e-06
	Zfp354c	-0.998093	-1.99736	6.15762e-07
	Tmem200c	-0.997919	-1.99712	0.0420947
	Tsc22d1	-0.99736	-1.99634	6.01422e-10
	Tlcd3b	-0.997236	-1.99617	0.000485677
	Itga2b	-0.996559	-1.99524	0.000432308
	Scin	-0.996545	-1.99522	0.000629333
	Slc16a2	-0.996262	-1.99482	5.41729e-05
	Dhtkd1	-0.996176	-1.99471	0.0244485
	Cbx7	-0.994939	-1.993	5.60252e-24
	Nrsn1	-0.994317	-1.99214	0.00690657
	Epm2a	-0.994217	-1.992	0.000284184
	Tincr	-0.993135	-1.99051	1.33209e-05
	Popdc2	-0.992406	-1.9895	0.000399963
	Hic1	-0.992125	-1.98911	5.45566e-07
	Klhdc8b	-0.992089	-1.98906	5.78899e-07
	Pcsk1	-0.992021	-1.98897	3.17954e-05
	Galnt18	-0.991964	-1.98889	9.31016e-05
	Armcx1	-0.991312	-1.98799	1.16528e-06
	Itga8	-0.991078	-1.98767	0.00133439
	Lyplal1	-0.990883	-1.9874	4.70027e-11
	Ccl21a	-0.990717	-1.98717	0.000266882
	Ric3	-0.990559	-1.98696	3.47072e-05
	Kcnq3	-0.989991	-1.98617	0.00356861
	Rnf207	-0.989935	-1.9861	0.00930862
	Gipr	-0.989627	-1.98567	0.0107462
	Prickle1	-0.989439	-1.98541	2.58663e-06
	Myom3	-0.989084	-1.98492	0.00408969
	Egfl8	-0.989059	-1.98489	0.00080262
	Glp2r	-0.988607	-1.98427	0.000145829
	Acsl6	-0.988477	-1.98409	0.000366539
	Zfp651	-0.987581	-1.98286	4.57237e-05
	H2bu2	-0.987573	-1.98285	0.00447748
	Col4a6	-0.987408	-1.98262	0.0014145
	Ephx2	-0.986728	-1.98169	2.50243e-08
	Cped1	-0.986512	-1.98139	1.05087e-05
	Nckap5l	-0.986099	-1.98082	1.15688e-07
	Tmem191c	-0.984918	-1.9792	2.89412e-05
	Zbtb4	-0.984846	-1.9791	6.35002e-10
	Rtp3	-0.984641	-1.97882	0.0167898
	Csad	-0.984182	-1.97819	6.47808e-14
	Matn4	-0.983292	-1.97697	0.0053448
	Dlg4	-0.982271	-1.97557	4.43957e-07
	Ndst4	-0.982028	-1.97524	0.00727613
	Bhlhb9	-0.981356	-1.97432	8.63514e-06
	Mipol1	-0.981237	-1.97416	0.00104503
	Meis3	-0.980953	-1.97377	3.69408e-09
	Cacna1h	-0.980099	-1.9726	6.73281e-06
	Kif3c	-0.979884	-1.97231	1.58181e-09
	Calcrl	-0.979868	-1.97228	3.74547e-12
	Cd200	-0.979849	-1.97226	5.29028e-12
	Mageh1	-0.979808	-1.9722	3.72532e-08
	Fut10	-0.979684	-1.97203	0.000162618
	Flrt2	-0.97942	-1.97167	0.00034784
	Zfp112	-0.97924	-1.97143	0.00309717
	Lrrc51	-0.97917	-1.97133	3.61303e-05
	Tal1	-0.978523	-1.97045	0.00192929
	Il15	-0.978396	-1.97027	1.41151e-09
	Iffo1	-0.978323	-1.97017	1.29345e-08
	Ust	-0.978167	-1.96996	4.23766e-05
	Pfn2	-0.977934	-1.96964	4.88975e-05
	Ldb2	-0.977637	-1.96924	7.89406e-06
	Rgcc	-0.977503	-1.96905	3.19128e-07
	Kcnip3	-0.977465	-1.969	0.000606814
	Zfhx4	-0.977115	-1.96852	0.000952036
	Nrp2	-0.976653	-1.9679	1.01335e-08
	Gcg	-0.976421	-1.96758	8.09191e-07
	Rnf144b	-0.976154	-1.96721	0.000136395
	Fhl1	-0.975195	-1.96591	0.000151523
	Tmem229a	-0.974978	-1.96561	0.0252889
	Gm609	-0.974945	-1.96557	0.00311404
	Zfta	-0.974593	-1.96509	3.75939e-10
	Sema4g	-0.974016	-1.9643	2.8425e-07
	Sh3bgr	-0.973712	-1.96389	4.9938e-05
	Sorbs3	-0.973627	-1.96377	1.21322e-08
	Brdt	-0.973184	-1.96317	0.00037332
	Ces2g	-0.97313	-1.96309	1.24325e-05
	Epb41l1	-0.971824	-1.96132	4.06885e-16
	Mtss2	-0.97159	-1.961	0.000112586
	Rwdd3	-0.97142	-1.96077	0.000328966
	Tie1	-0.971188	-1.96045	5.1996e-13
	Nmnat3	-0.971141	-1.96039	4.0987e-05
	Tmem198	-0.971009	-1.96021	0.0400056
	Adcy5	-0.970712	-1.95981	3.64785e-05
	Ndrg4	-0.970423	-1.95942	1.95894e-05
	Stac2	-0.969961	-1.95879	0.00451633
	Hspb8	-0.969765	-1.95852	1.0805e-05
	Dner	-0.969441	-1.95808	0.000171877
	Ccdc62	-0.969204	-1.95776	0.00135371
	Syt4	-0.969137	-1.95767	0.000858923
	Arhgef25	-0.969083	-1.9576	1.19553e-07
	Letm2	-0.968889	-1.95733	5.80221e-05
	Tshz3	-0.968538	-1.95686	1.01285e-05
	Mtcl1	-0.968477	-1.95677	4.3879e-06
	Kctd12b	-0.968295	-1.95653	1.91186e-06
	1810062G17Rik	-0.968128	-1.9563	0.024633
	Ptprb	-0.967491	-1.95544	6.84403e-08
	Kank2	-0.966894	-1.95463	2.98164e-08
	Gas6	-0.96686	-1.95458	7.39365e-12
	Erg	-0.966727	-1.9544	4.66996e-09
	Cdh3	-0.966338	-1.95387	0.00464223
	Krt23	-0.96617	-1.95365	0.0194279
	Odad1	-0.965565	-1.95283	8.1651e-06
	Sema3f	-0.965522	-1.95277	1.67062e-12
	Dact1	-0.965254	-1.95241	0.000399393
	Iqcg	-0.965189	-1.95232	0.0286122
	Ccdc39	-0.965055	-1.95214	0.0031121
	Gm14296	-0.964657	-1.9516	1.37088e-06
	Ifi27	-0.964493	-1.95138	1.91128e-08
	Gpm6a	-0.964423	-1.95128	0.00765466
	Sorcs1	-0.964422	-1.95128	0.0131619
	Gsn	-0.964233	-1.95103	1.54814e-18
	Frem2	-0.963947	-1.95064	5.08103e-06
	Plagl1	-0.963646	-1.95023	0.00139151
	Atp6v0e2	-0.962358	-1.94849	3.07136e-09
	Cend1	-0.962278	-1.94838	0.000976982
	Zbtb20	-0.961671	-1.94756	9.98584e-08
	Cetn4	-0.961176	-1.9469	0.0112648
	L3hypdh	-0.961169	-1.94689	0.00386043
	Zfp40	-0.960835	-1.94644	8.43797e-10
	Lrrn2	-0.959748	-1.94497	3.20091e-05
	Zc4h2	-0.959595	-1.94476	0.000661045
	Piezo2	-0.959101	-1.9441	9.37071e-08
	Pcdh9	-0.959022	-1.94399	0.00123236
	Gpm6b	-0.958906	-1.94384	4.65224e-06
	Cd34	-0.958583	-1.9434	1.63917e-10
	Cacng7	-0.958572	-1.94339	2.75765e-06
	Antxr1	-0.958083	-1.94273	1.30483e-07
	Dpyd	-0.956898	-1.94113	4.36521e-05
	Cfap91	-0.956545	-1.94066	0.0240707
	Nupr1l	-0.955813	-1.93967	0.044762
	Mab21l4	-0.955195	-1.93884	0.000842374
	Sgtb	-0.955183	-1.93883	7.66776e-06
	Ccdc187	-0.95499	-1.93857	0.0469886
	Nrgn	-0.954927	-1.93848	0.0069767
	Armcx2	-0.954812	-1.93833	5.16816e-05
	Zfp316	-0.954021	-1.93726	2.36436e-14
	Tmem255b	-0.953996	-1.93723	0.00208419
	Ppp1r9a	-0.953868	-1.93706	1.8459e-10
	Dock3	-0.953012	-1.93591	1.85706e-05
	Grb14	-0.952984	-1.93587	0.000146375
	Col11a1	-0.952747	-1.93555	0.026822
	Tbx3	-0.952109	-1.9347	8.39842e-05
	Rims1	-0.951933	-1.93446	0.000433728
	Npy1r	-0.951257	-1.93356	0.000201464
	Il17re	-0.950668	-1.93277	1.53386e-11
	Cacna1a	-0.950657	-1.93275	2.85471e-09
	Zfr2	-0.950104	-1.93201	4.67155e-07
	Cyp2j9	-0.949855	-1.93168	3.8125e-05
	Ldb1	-0.949838	-1.93166	5.90463e-33
	Pamr1	-0.949715	-1.93149	0.000306543
	Rcsd1	-0.94934	-1.93099	0.000113043
	Spock3	-0.949259	-1.93088	0.00230707
	Lrrc3	-0.948739	-1.93019	0.0040176
	Mdk	-0.948018	-1.92922	0.000281496
	Pard6g	-0.948014	-1.92922	8.87672e-10
	Tgfb2	-0.947913	-1.92908	6.8181e-06
	Asrgl1	-0.947459	-1.92847	2.29603e-13
	Mt3	-0.946819	-1.92762	0.00518704
	Pacsin1	-0.946794	-1.92758	3.74594e-05
	Tcn2	-0.946622	-1.92736	2.01829e-12
	Zc3h6	-0.946582	-1.9273	5.74037e-06
	Mypop	-0.946351	-1.92699	2.72491e-05
	Rbms3	-0.94628	-1.9269	1.11175e-05
	Ano1	-0.94572	-1.92615	0.00282534
	Avil	-0.94527	-1.92555	1.14363e-09
	St6galnac2_1	-0.945232	-1.9255	9.51523e-12
	Nceh1	-0.944802	-1.92492	2.04462e-05
	Aspn	-0.943928	-1.92376	0.000956791
	Otc	-0.943143	-1.92271	0.00331095
	Chrm2	-0.943075	-1.92262	6.12668e-05
	Crybb3	-0.942241	-1.92151	0.017416
	Glb1l2	-0.941724	-1.92082	0.0430384
	Krt222	-0.941689	-1.92078	0.00736068
	Evc	-0.941279	-1.92023	4.33657e-05
	Slc36a1	-0.941236	-1.92017	8.00139e-05
	Phactr1	-0.941188	-1.92011	2.52156e-05
	Ptgis	-0.940558	-1.91927	3.21087e-05
	Grin3a	-0.940485	-1.91917	0.0159551
	Tle3	-0.938668	-1.91676	2.24867e-09
	Nkx2-3	-0.938521	-1.91656	1.90461e-09
	Slc25a36	-0.938309	-1.91628	3.48938e-17
	Nipal4	-0.938298	-1.91627	0.000230226
	Thra	-0.938116	-1.91602	6.10791e-13
	1700094D03Rik	-0.937463	-1.91516	1.36153e-05
	Afap1l1	-0.937286	-1.91492	1.31839e-09
	Gm42568	-0.93661	-1.91403	0.0367123
	Mylip	-0.936189	-1.91347	3.65336e-08
	Cyp2d13	-0.936147	-1.91341	0.0353586
	Gulp1	-0.935735	-1.91286	4.70642e-07
	Zfp975	-0.935524	-1.91259	1.11319e-09
	Pkdrej	-0.935441	-1.91248	0.00974951
	Slc1a3	-0.934741	-1.91155	0.000995986
	Rin3	-0.934401	-1.9111	3.12229e-08
	Zscan18	-0.933996	-1.91056	0.0188497
	Ramp2	-0.933619	-1.91006	1.97348e-05
	Pigz	-0.933408	-1.90978	0.015111
	Fgfr2	-0.933183	-1.90948	1.94794e-09
	Chn1	-0.932958	-1.90919	0.00166081
	Tmem231	-0.932914	-1.90913	1.13167e-05
	Fam221a	-0.932767	-1.90893	0.000274665
	Adamtsl4	-0.932363	-1.9084	5.23738e-08
	Nefh	-0.932072	-1.90801	0.000644017
	Slc43a3	-0.931983	-1.9079	3.52771e-10
	Zfp536	-0.931623	-1.90742	7.04755e-05
	Pcdh12	-0.93105	-1.90666	0.00710419
	Gabre	-0.930928	-1.9065	0.00211897
	Adgrl1	-0.930705	-1.90621	2.70491e-07
	Rtn2	-0.930689	-1.90619	7.91253e-07
[truncated: 20,152 more rows]

## Sheet: D. 10_0U
Code	Gene	log2FoldChange	Fold Change	padj
	Scgb1b3	-7.29798	-157.366	1.53675e-11
	Mptx1	-7.26445	-153.75	1.32466e-16
	Mettl7a2	-7.24275	-151.455	6.43573e-06
	Methig1	-7.11968	-139.071	1.24322e-06
	Wnt8b	-7.11531	-138.65	1.09458e-05
	Slc17a2	-6.99097	-127.201	3.4507e-10
	Ighv1-11	-6.8993	-119.37	0.000120321
	Igkv9-123	-6.64398	-100.009	1.96381e-08
	Clcnkb	-6.53943	-93.0172	6.97893e-07
	Slc30a10	-6.41855	-85.5412	4.61522e-18
	Glycam1	-6.38281	-83.4485	8.07559e-08
	Grin2b	-6.23338	-75.2374	3.11059e-06
	Adamts18	-6.19675	-73.351	3.4277e-13
	Igfn1	-6.12232	-69.6631	7.76334e-08
	Ighv1-4	-6.09966	-68.5774	0.000105209
	Dipk1c	-5.94177	-61.4682	2.31945e-06
	Gm21190	-5.91628	-60.3919	5.82021e-10
	Sdr16c6	-5.88123	-58.9422	0.00135152
	Smim38	-5.87772	-58.7988	0.00152466
	Fxyd4	-5.77084	-54.6004	1.30432e-09
	A630010A05Rik	-5.62814	-49.4584	2.40581e-06
	Asgr1	-5.62645	-49.4002	0.000435773
	Il25	-5.5702	-47.5113	2.33151e-06
	Cd207	-5.48331	-44.7342	0.00357887
	Cyp2c40	-5.38125	-41.6792	3.14404e-06
	Mettl7a3	-5.27277	-38.6599	3.49984e-05
	Apoc3	-5.26507	-38.4542	0.000746896
	Fabp1	-5.26507	-38.4542	0.00191882
	Slc35f4	-5.26213	-38.3759	0.000503663
	Tgm3	-5.2046	-36.8757	2.76347e-08
	Lrrc74b	-5.19141	-36.5401	0.000386324
	Asic5	-5.13265	-35.0817	0.000416853
	Slco1a4	-5.11082	-34.555	0.000126176
	Rxfp2	-5.07992	-33.8226	0.00706793
	Olfr411	-4.99719	-31.9376	0.0114443
	AI854703	-4.97612	-31.4747	6.14343e-13
	C9	-4.91719	-30.2149	2.44173e-05
	Klk1b11	-4.86746	-29.1911	0.00068618
	Ighv9-4	-4.85835	-29.0075	2.90388e-05
	Gal3st2c	-4.78296	-27.5305	1.17355e-11
	Tmprss13	-4.75191	-26.9443	1.15073e-06
	Cyp2c69	-4.73779	-26.682	2.39564e-08
	Gm49603	-4.72245	-26.3997	5.53097e-05
	Drd2	-4.6955	-25.9111	6.4775e-05
	Slc37a2	-4.6937	-25.8788	9.2074e-12
	Crisp1	-4.67218	-25.4957	0.0211575
	Serpind1	-4.63479	-24.8433	0.0120497
	Prg3	-4.63383	-24.8269	0.0313197
	Ccdc113	-4.58995	-24.083	0.0427334
	Iglv2	-4.56244	-23.6283	2.90467e-10
	Tex26	-4.56042	-23.5952	0.00878113
	1700057G04Rik	-4.53789	-23.2296	0.00946527
	Smim17	-4.52654	-23.0475	0.0432335
	Gm37176	-4.51526	-22.8681	0.00232564
	Klra6	-4.50888	-22.7671	0.00159784
	Serpina9	-4.49314	-22.52	1.76151e-10
	Pgpep1l	-4.49217	-22.5049	0.0013197
	Itih2	-4.4881	-22.4415	7.45183e-14
	Slc22a27	-4.48181	-22.344	2.43804e-05
	Cyp2f2	-4.47692	-22.2683	2.15921e-18
	Gm17660	-4.47689	-22.2679	0.0205985
	Gm8281	-4.47018	-22.1646	0.000663462
	Cyp2c67	-4.4522	-21.89	0.00376708
	Inmt	-4.445	-21.781	1.72275e-12
	Shox2	-4.4406	-21.7147	0.0206401
	Acsm5	-4.43605	-21.6463	0.0342559
	Cacng1	-4.43105	-21.5714	0.00353833
	Sec14l4	-4.42366	-21.4612	2.54644e-07
	Igkv4-54	-4.41887	-21.39	0.0472787
	Ceacam13	-4.41268	-21.2984	0.00711371
	Tssk3	-4.4069	-21.2133	0.0276404
	Wfdc6b	-4.40105	-21.1274	0.0168355
	Ccdc190	-4.3731	-20.7221	3.15151e-05
	Slc28a2b	-4.34653	-20.344	0.00134963
	Fbxw22	-4.34028	-20.256	1.57793e-06
	Otor	-4.33065	-20.1213	0.000191221
	Cyp2c68	-4.31477	-19.901	3.69236e-10
	Gm21083	-4.30942	-19.8273	0.000480566
	Pbld1	-4.27652	-19.3803	3.28978e-25
	Oaz3	-4.27081	-19.3037	0.000292994
	Mlip	-4.26488	-19.2246	2.41685e-08
	Gm50187	-4.26412	-19.2145	0.0056984
	Crisp3	-4.2424	-18.9274	2.8323e-28
	Cntnap4	-4.21129	-18.5236	8.78544e-09
	Myh1	-4.15215	-17.7796	0.0123341
	Th	-4.14652	-17.7104	0.00686561
	Tekt3	-4.14253	-17.6615	0.000385311
	Lhfpl1	-4.13115	-17.5226	0.00520823
	Trim38	-4.07168	-16.815	4.8399e-17
	Gm47982	-4.06292	-16.7133	0.0136436
	Rergl	-4.05978	-16.6769	0.0015114
	9330182O14Rik	-4.05196	-16.5868	0.00654659
	Gm3164	-4.04805	-16.5418	0.0203002
	Rdh7	-4.01366	-16.1523	0.0454118
	Cytl1	-3.97417	-15.7161	1.67581e-29
	Agbl2	-3.97108	-15.6824	4.42475e-19
	Reg4	-3.95491	-15.5077	4.69268e-08
	Pcdhga5	-3.95191	-15.4755	0.0202058
	Slc5a4b	-3.95072	-15.4626	0.000439289
	Myo15	-3.94909	-15.4453	0.00361932
	4930469K13Rik	-3.94687	-15.4215	0.00831073
	Cyp2c55	-3.9449	-15.4004	3.96594e-09
	Fgf4	-3.91166	-15.0497	0.00422762
	Fzd9	-3.91058	-15.0384	1.29194e-18
	Umod	-3.90649	-14.9958	0.0319771
	Cyp2d12	-3.89937	-14.922	9.0102e-13
	Mnx1	-3.89778	-14.9056	2.24402e-10
	Il22ra2	-3.89115	-14.8372	1.44015e-07
	Gldn	-3.88381	-14.762	0.0456737
	Pak5	-3.87909	-14.7137	2.57347e-06
	Gm43800	-3.83922	-14.3126	0.0152351
	Asb10	-3.83317	-14.2528	4.38124e-05
	Fam166b	-3.83282	-14.2493	0.00245445
	Ighv5-16	-3.8079	-14.0053	0.000108178
	Ighv5-6	-3.75609	-13.5112	0.00154603
	Htr6	-3.755	-13.5011	0.0158626
	Cdh26	-3.74463	-13.4044	2.75186e-17
	Dapl1	-3.72504	-13.2235	0.00807331
	Cyp1a1	-3.72087	-13.1854	0.000103437
	Klb	-3.68268	-12.8409	1.00111e-12
	Hmx2	-3.67939	-12.8117	0.0228532
	Adarb2	-3.63647	-12.4361	0.0357044
	H2bc23	-3.62063	-12.3004	0.0456191
	Sstr1	-3.61682	-12.2679	7.35266e-26
	Pdzd7	-3.61338	-12.2387	6.4461e-16
	Pdzk1	-3.60289	-12.1501	0.0155165
	Plppr1	-3.59939	-12.1206	0.00244568
	Esrrg	-3.58795	-12.0249	5.57158e-19
	Dbp	-3.56588	-11.8423	3.32245e-06
	Ighv10-1	-3.56513	-11.8362	1.62613e-05
	Cd209b	-3.55641	-11.7649	0.000205309
	Odf3b	-3.5501	-11.7135	2.55408e-16
	Best2	-3.53978	-11.63	3.83614e-09
	Tmem35a	-3.53816	-11.6169	1.53602e-23
	H2-M5	-3.52813	-11.5365	0.0118582
	Atp13a4	-3.51943	-11.4671	0.00163764
	Ces1b	-3.50517	-11.3543	5.35414e-05
	Fndc5	-3.48995	-11.2352	4.27553e-25
	Ascl1	-3.48042	-11.1612	1.48303e-12
	Nr1h5	-3.48005	-11.1584	3.11557e-05
	Irgc1	-3.44753	-10.9096	0.000246961
	Ppy	-3.44236	-10.8706	2.13906e-17
	Hrg	-3.42578	-10.7464	4.96591e-05
	Capn3	-3.41204	-10.6445	0.00670258
	Ighv3-8	-3.3902	-10.4846	0.00573068
	Naaladl1	-3.38984	-10.482	4.31955e-22
	Mc2r	-3.37782	-10.395	0.00915726
	Gabrr2	-3.36071	-10.2725	1.38524e-05
	Klra7	-3.34237	-10.1427	9.52478e-05
	Iqub	-3.34019	-10.1274	0.0206965
	Wfdc16	-3.33258	-10.0741	0.0095664
	Col6a6	-3.32155	-9.99739	0.0128842
	Cpm	-3.31587	-9.95811	1.15427e-25
	Gsdma	-3.29765	-9.83316	1.93904e-10
	2010106E10Rik	-3.29018	-9.78232	0.000637851
	Ttll9	-3.28841	-9.77033	0.0241183
	Shh	-3.28533	-9.74952	4.65278e-18
	Mstn	-3.26951	-9.6432	0.0132122
	Nme9	-3.26643	-9.62259	0.019691
	Adam5	-3.25999	-9.57978	0.00454816
	Sult1a1	-3.25807	-9.56705	2.39498e-16
	Zp2	-3.21945	-9.3143	3.17087e-05
	Rims4	-3.21459	-9.283	3.70072e-18
	Grm1	-3.21116	-9.26093	0.0384972
	L3mbtl4	-3.20701	-9.23437	3.32777e-05
	Klhl14	-3.2008	-9.19466	0.00524234
	Cyp4b1	-3.19695	-9.17019	1.93534e-11
	Zmat4	-3.18931	-9.12174	0.00746238
	Rgs8	-3.18714	-9.10805	1.05291e-11
	Nmbr	-3.18603	-9.10105	0.0044296
	Itprid1	-3.18378	-9.08683	2.82258e-08
	Rxfp3	-3.17631	-9.03994	0.00986284
	Nmur1	-3.17303	-9.01938	8.64151e-05
	Fcer2a	-3.16148	-8.9475	0.000533539
	Kcnj16	-3.15925	-8.93364	0.0294693
	Capsl	-3.15877	-8.93068	1.74539e-22
	Gm42755	-3.14303	-8.83377	0.0160842
	Il12a	-3.12981	-8.75321	2.45545e-05
	Olfr658	-3.12573	-8.72845	0.00964252
	Tmem61	-3.12472	-8.72234	0.0319473
	Gm33320	-3.12127	-8.70154	0.0498374
	Sult1c2	-3.10986	-8.63298	1.95347e-53
	Serpina1e	-3.10498	-8.60387	0.00201611
	Fcmr	-3.09945	-8.57094	0.00305322
	Ces2b	-3.08851	-8.50615	1.35963e-15
	Wfdc8	-3.07069	-8.40177	0.00145505
	Trpv1	-3.06666	-8.37829	0.000513512
	Gcgr	-3.06286	-8.35625	0.000425135
	Gm7361	-3.05324	-8.30073	0.0270636
	Hsd17b14	-3.04826	-8.27214	4.11741e-12
	Wee2	-3.0428	-8.24087	0.0132625
	Klk10	-3.03756	-8.21104	0.00231154
	Chst5	-3.00654	-8.03634	0.0021265
	Hoxd12	-3.00252	-8.014	4.27347e-05
	Tpo	-2.99924	-7.99581	0.00837034
	Dnai3	-2.98563	-7.92073	2.52431e-09
	Cps1	-2.98309	-7.90677	0.000288236
	Cacng5	-2.9794	-7.88658	7.93167e-06
	Tal2	-2.97643	-7.87034	0.00394641
	Kcne2	-2.9748	-7.86145	3.88373e-08
	Ifi214	-2.97429	-7.85872	0.00268326
	Car14	-2.97266	-7.84983	7.9504e-07
	Gabrd	-2.94773	-7.71536	5.59537e-08
	Kcnmb3	-2.94708	-7.71187	0.0443825
	Gm5127	-2.9435	-7.69274	0.0110726
	Gjb5	-2.94297	-7.68992	2.85473e-10
	Ccn3	-2.94291	-7.6896	8.67514e-16
	Casp14	-2.94239	-7.68682	0.0193449
	Ggnbp1	-2.94185	-7.68393	0.00571809
	Epha10	-2.93627	-7.65427	0.0480771
	Gnb3	-2.93116	-7.62721	0.00011984
	Afm	-2.92839	-7.61259	9.43199e-11
	Olfr1368	-2.92311	-7.58477	0.00737635
	Edn2	-2.91945	-7.56556	2.3234e-16
	Ighv5-9	-2.91606	-7.54782	0.0490815
	Igkv6-17	-2.90356	-7.48269	0.00952843
	Lin7a	-2.8867	-7.39576	1.09164e-13
	Ly6g6f	-2.88279	-7.37575	8.69164e-12
	Scn4b	-2.85718	-7.24596	1.38054e-07
	Gm28719	-2.85648	-7.24247	0.000255313
	Pck1	-2.85348	-7.2274	2.22363e-37
	Nxpe2	-2.85303	-7.22517	5.6174e-12
	St6gal2	-2.8526	-7.22301	7.93914e-05
	Agtr2	-2.85058	-7.21292	0.000269471
	Gm42668	-2.84644	-7.19222	0.0101278
	Dleu7	-2.84527	-7.18638	3.86962e-09
	Gm44220	-2.84443	-7.18221	1.11715e-19
	Hs3st4	-2.84319	-7.17605	0.0189594
	Hepacam	-2.84036	-7.16197	9.70042e-14
	Scrg1	-2.83675	-7.14411	2.99847e-05
	Klhdc7b	-2.83231	-7.12215	0.0116278
	Trpm5	-2.82457	-7.08401	8.3181e-30
	Madcam1	-2.82081	-7.06557	3.89626e-07
	Akr1b7	-2.81528	-7.03856	9.98686e-11
	B3gnt7	-2.81438	-7.03419	7.89515e-12
	Sh2d6	-2.80992	-7.01245	4.10313e-42
	Igkv4-68	-2.79519	-6.94121	0.0119801
	Fn3k	-2.79137	-6.92288	4.13714e-09
	Spef2	-2.78742	-6.90392	0.0406914
	3425401B19Rik	-2.78591	-6.89673	4.8219e-12
	Svopl	-2.7831	-6.88329	1.18636e-08
	Fam180a	-2.78106	-6.87359	1.98172e-08
	Cfap65	-2.77655	-6.85212	0.000269645
	Mia	-2.77635	-6.85116	4.68796e-05
	Ces3b	-2.77605	-6.84975	0.0333588
	Fank1	-2.76488	-6.79692	0.00183215
	Nmu	-2.76232	-6.78487	3.73463e-16
	Sh2d7	-2.76165	-6.78173	1.449e-24
	Cckbr	-2.76165	-6.78169	0.0450686
	Scgb2b7	-2.75499	-6.75046	0.00363723
	Cpne4	-2.7548	-6.74961	2.31989e-17
	Ighd	-2.75111	-6.73237	0.005131
	Fgfr3	-2.74132	-6.68682	8.13422e-34
	Tekt4	-2.73661	-6.66501	0.0156264
	Tef	-2.72702	-6.62088	3.54361e-09
	Hhip	-2.72282	-6.60161	4.67052e-18
	Fam184b	-2.72099	-6.59326	6.50041e-15
	Ninj2	-2.72015	-6.5894	0.000468813
	Ucp3	-2.71252	-6.55464	0.00101084
	Slc6a12	-2.70719	-6.53046	4.40074e-05
	Pex5l	-2.70486	-6.51996	6.69307e-15
	Klk14	-2.70063	-6.50086	0.0307193
	Pfn4	-2.6963	-6.48136	0.0183064
	Crip3	-2.6896	-6.45136	0.00701517
	Scn4a	-2.68319	-6.42273	0.0040685
	Efna3	-2.68072	-6.41175	3.50781e-19
	Azgp1	-2.67079	-6.36776	5.94246e-09
	Hlf	-2.66845	-6.35746	8.46486e-12
	Gnat3	-2.66119	-6.32556	4.2485e-10
	Slc20a1	-2.65887	-6.31537	5.38727e-16
	Timp4	-2.65401	-6.29413	9.83211e-05
	Gp6	-2.65259	-6.28793	0.000278826
	1810046K07Rik	-2.64965	-6.27516	1.66711e-15
	2700080J24Rik	-2.64891	-6.27195	0.0452008
	Rasd2	-2.64477	-6.25395	5.25417e-25
	Ccdc160	-2.64462	-6.25333	1.0627e-05
	Ttr	-2.63629	-6.21729	3.66375e-09
	Prlr	-2.62978	-6.18931	0.00274065
	Avpr1b	-2.62382	-6.16378	3.39884e-05
	Camp	-2.62034	-6.14894	0.0115934
	Prr29	-2.61286	-6.11714	0.00808889
	Mpp4	-2.6091	-6.10122	0.00167488
	Dnah11	-2.6081	-6.09699	0.000151295
	Lepr	-2.59988	-6.06237	6.03631e-36
	Gpr119	-2.59979	-6.062	0.000135875
	Gpr149	-2.59233	-6.03071	3.05588e-09
	Cacna1i	-2.59007	-6.02127	0.000221051
	Sfrp2	-2.58308	-5.99218	1.88948e-11
	Sycn	-2.57294	-5.95019	3.89626e-07
	Col9a2	-2.56918	-5.93471	8.99236e-28
	Mpz	-2.56624	-5.92266	1.41706e-05
	Hoxd11	-2.56478	-5.91666	0.000298053
	Stmnd1	-2.56419	-5.91424	5.87175e-06
	Insl5	-2.56349	-5.91134	2.09686e-12
	Cyp4x1	-2.55968	-5.89576	2.96486e-13
	Gm44294	-2.55414	-5.87318	0.0464472
	Sptbn2	-2.54766	-5.84686	1.36175e-34
	B3gnt6	-2.54704	-5.84436	9.14294e-07
	Enpp3	-2.54659	-5.84253	1.42918e-25
	Ackr1	-2.54361	-5.83047	1.34972e-31
	Trgc4	-2.54331	-5.82924	2.61756e-09
	Iqcd	-2.5431	-5.82839	0.00427368
	Slc16a9	-2.54092	-5.81962	8.55794e-16
	Cr2	-2.53442	-5.79345	0.00891337
	Tmem44	-2.53331	-5.78899	3.22991e-17
	Gabrg2	-2.53066	-5.77835	1.24108e-05
	Iglc2	-2.52337	-5.74925	2.72225e-08
	Pou2f3	-2.51919	-5.7326	1.21261e-17
	Hoxd10	-2.51728	-5.72503	1.27244e-06
	Blk	-2.51577	-5.71901	0.00211415
	Grm4	-2.51563	-5.71848	0.00195352
	Pappa2	-2.51541	-5.71759	1.10109e-07
	Cyp2d22	-2.51364	-5.71058	2.26318e-20
	Coq8a	-2.50488	-5.67601	1.86578e-24
	Aard	-2.50072	-5.65967	2.65912e-05
	Ighv6-6	-2.50069	-5.65958	0.0115021
	Syt15	-2.49789	-5.64857	1.38722e-13
	Tnni1	-2.48782	-5.60931	8.44182e-08
	Stmn4	-2.47342	-5.55358	2.83572e-16
	Il9r	-2.47334	-5.55327	2.96613e-05
	Klf15	-2.47265	-5.55063	3.02294e-10
	Cd19	-2.47007	-5.54069	0.00804146
	Angptl1	-2.46319	-5.51435	0.000465811
	Olfr165	-2.4607	-5.50483	8.57872e-07
	Rassf9	-2.45107	-5.46821	5.8294e-16
	Ano2	-2.44499	-5.44522	2.50441e-10
	Rgsl1	-2.43957	-5.42481	0.0324426
	Gad1	-2.43869	-5.4215	0.00332186
	Atp8b5	-2.43811	-5.41932	2.15893e-12
	Dchs2	-2.43403	-5.40402	0.00406203
	Kcna2	-2.43061	-5.39122	6.79244e-18
	Clec2l	-2.4288	-5.38447	7.403e-06
	Rcan2	-2.42687	-5.37727	8.77792e-26
	Abca8a	-2.42071	-5.35435	3.54256e-19
	Gabbr2	-2.41673	-5.33961	0.00200478
	Col9a1	-2.41348	-5.32759	0.00875949
	Mme	-2.41062	-5.31701	1.30442e-06
	Elovl2	-2.40854	-5.30936	0.000957181
	Alb	-2.40487	-5.29588	4.33359e-06
	Rflna	-2.3989	-5.274	8.25776e-10
	Catsperd	-2.39831	-5.27184	0.000672374
	Tdo2	-2.39638	-5.26479	0.00294556
	Lrfn2	-2.39478	-5.25898	4.50084e-05
	Pnma3	-2.39352	-5.25438	0.00216802
	Hao2	-2.38943	-5.23949	1.25906e-14
	Pm20d1	-2.38691	-5.23036	4.03032e-17
	Vsig8	-2.38606	-5.22728	8.52397e-09
	Sspo	-2.38431	-5.22093	2.31208e-17
	Adam11	-2.38063	-5.20765	3.33678e-21
	Gal3st2b	-2.38018	-5.20601	6.51011e-07
	Sox6	-2.37954	-5.20372	5.68652e-14
	Nr1d1	-2.37724	-5.19542	1.22772e-07
	Sox1	-2.37683	-5.19394	0.02708
	Siglech	-2.37545	-5.18899	0.00118996
	Ttll6	-2.37543	-5.18891	1.83158e-17
	Slc6a11	-2.37492	-5.18708	6.44895e-07
	Gm826	-2.37391	-5.18344	6.47449e-05
	Ttll13	-2.37159	-5.17511	0.00585059
	Slc22a3	-2.37144	-5.17456	3.46724e-06
	Ckmt2	-2.37021	-5.17018	1.5991e-06
	Wfdc2	-2.36906	-5.16605	1.32733e-25
	Klhdc7a	-2.36272	-5.1434	2.83247e-24
	Cdkl1	-2.36175	-5.13993	4.3046e-10
	Ttn	-2.3597	-5.13264	4.19776e-06
	Nek5	-2.35753	-5.12491	5.01799e-06
	Gm32742	-2.35588	-5.11905	2.843e-07
	Stk33	-2.34843	-5.0927	0.00580976
	Klrc2	-2.34755	-5.08959	0.00493191
	Nxph4	-2.34713	-5.08812	3.44521e-07
	Fat2	-2.34511	-5.08099	1.21736e-05
	Btnl9	-2.34326	-5.07447	4.41011e-11
	4930562C15Rik	-2.34258	-5.0721	0.0121589
	Plk5	-2.33875	-5.05864	0.035434
	G630022F23Rik	-2.33426	-5.04294	0.00116484
	Gm28720	-2.33207	-5.03529	0.000501318
	Spib	-2.3307	-5.03051	3.25338e-06
	Iglc3	-2.32798	-5.02103	0.000502248
	Fam163b	-2.32783	-5.0205	0.000120721
	Nxph1	-2.32758	-5.01964	0.00148792
	BC024139	-2.32259	-5.00231	2.60209e-09
	Egfl6	-2.31519	-4.9767	0.00372217
	Cmtm5	-2.31479	-4.97532	4.9451e-08
	Abca6	-2.31338	-4.97047	1.07936e-05
	Enpp2	-2.31125	-4.96314	1.80374e-19
	Cd79a	-2.30431	-4.9393	0.00254826
	Hsbp1l1	-2.30122	-4.92873	9.51905e-18
	Egf	-2.29836	-4.91897	2.17124e-22
	Sfrp5	-2.29718	-4.91496	7.67734e-19
	Cd209a	-2.29562	-4.90966	1.04865e-07
	Ffar1	-2.29398	-4.90409	0.00164204
	Evx2	-2.29185	-4.89683	0.0028091
	Gm48878	-2.28296	-4.86677	1.93176e-06
	Sema6c	-2.28233	-4.86461	2.62106e-18
	Zfp618	-2.28157	-4.86206	5.17807e-16
	M1ap	-2.27778	-4.8493	0.000141918
	Lmo3	-2.2752	-4.84063	3.73874e-05
	Fbxo32	-2.27308	-4.83353	4.30763e-13
	Efcab1	-2.27234	-4.83105	5.42998e-05
	Npy	-2.27174	-4.82907	0.0262438
	Agtr1b	-2.27141	-4.82796	0.000952614
	Dio1	-2.26863	-4.81866	5.05334e-14
	Sstr5	-2.2625	-4.79822	6.03727e-09
	Ugt2b1	-2.26132	-4.7943	0.0144843
	Ccdc152	-2.25804	-4.78341	0.000848642
	Igfals	-2.2566	-4.77863	5.87605e-08
	Bglap	-2.25476	-4.77253	2.12031e-06
	Cdh19	-2.2546	-4.77203	2.3707e-18
	Tmem52	-2.2542	-4.77071	0.00186063
	Hpn	-2.25347	-4.76828	5.10489e-13
	St8sia5	-2.25011	-4.75721	0.00457436
	Fev	-2.24512	-4.74077	2.16208e-07
	Fbxw15	-2.24338	-4.73504	0.000738408
	Gm973	-2.24065	-4.72612	0.0165497
	H2-Bl	-2.23639	-4.71217	4.12131e-06
	Igkv9-120	-2.23343	-4.70251	0.00976328
	Ifi208	-2.23196	-4.69771	0.00217939
	Syt2	-2.2299	-4.69103	9.11033e-21
	Cyp2d10	-2.22825	-4.68566	1.17776e-14
	Cd22	-2.22498	-4.67503	0.00948841
	Agtr1a	-2.22439	-4.67313	7.99744e-12
	Vit	-2.21868	-4.65467	3.27355e-07
	Ambp	-2.21858	-4.65434	1.45022e-07
	Tmem145	-2.21694	-4.64908	1.0593e-06
	Tppp3	-2.21477	-4.64207	5.12462e-18
	Ssu2	-2.21227	-4.63405	1.87727e-06
	S100b	-2.21063	-4.62877	4.38585e-05
	Nr2e3	-2.20922	-4.62425	7.25775e-05
	Ffar3	-2.20818	-4.62093	1.68768e-14
	Nup62cl	-2.20608	-4.61421	0.0119464
	Selenbp1	-2.20533	-4.61181	1.71797e-16
	Gjc3	-2.20529	-4.61166	9.35577e-10
	Lrrc10b	-2.20525	-4.61155	0.000753293
	Kcng1	-2.20231	-4.60216	2.92856e-09
	Matk	-2.19858	-4.59026	1.2733e-39
	Neu2	-2.19737	-4.58642	1.70812e-07
	Cntn6	-2.19703	-4.58535	0.00284754
	Siglecf	-2.1966	-4.58398	1.37541e-12
	Plscr4	-2.1946	-4.57762	1.21675e-22
	Lor	-2.19432	-4.57674	1.33789e-05
	Shd	-2.19425	-4.57652	4.14585e-06
	Psd2	-2.19364	-4.57459	7.66239e-06
	Ccdc13	-2.19019	-4.56364	0.0333861
	Calb2	-2.18902	-4.55997	2.5012e-23
	Dab1	-2.18846	-4.55818	1.47693e-06
	Pax5	-2.18823	-4.55745	0.0231946
	Galnt17	-2.18337	-4.54212	1.24321e-14
	Cd164l2	-2.18277	-4.54024	0.00121412
	Baiap3	-2.18182	-4.53727	8.99617e-19
	Dscam	-2.18139	-4.53591	6.39644e-06
	Mchr1	-2.18138	-4.53588	0.000221269
	Cyp2w1	-2.17806	-4.52544	1.05658e-08
	Aldh3b3	-2.17677	-4.5214	0.0376022
	Cyp2e1	-2.17427	-4.51356	0.00132922
	Sis	-2.1742	-4.51334	0.00906954
	Pdzrn4	-2.17294	-4.50942	7.32243e-06
	Selenop	-2.17244	-4.50786	3.86056e-11
	Prss23	-2.17164	-4.50535	8.1034e-28
	Prrt2	-2.17015	-4.5007	8.28484e-06
	Efhd1	-2.16983	-4.49971	1.13035e-09
	Dlx3	-2.16898	-4.49706	0.00749446
	Odad4	-2.16669	-4.48992	0.000159913
	Kcna6	-2.16517	-4.48521	3.80491e-18
	Aoc1	-2.16466	-4.48361	1.20551e-12
	Gpr83	-2.16396	-4.48143	0.0240836
	Zfp454	-2.16371	-4.48065	5.04849e-08
	Gm8909	-2.16027	-4.47	8.32084e-05
	Ecm2	-2.15946	-4.46748	2.39857e-13
	Dhtkd1	-2.15736	-4.46099	2.0782e-07
	Hhatl	-2.15592	-4.45653	1.43572e-07
	Col23a1	-2.15528	-4.45455	3.10026e-11
	Cibar2	-2.15325	-4.44828	0.0413028
	Rgs13	-2.15234	-4.44548	5.66484e-28
	Cldn5	-2.1522	-4.44504	2.53964e-20
	Nat8f2	-2.15175	-4.44367	0.00076277
	Hmcn1	-2.14979	-4.43764	1.8814e-13
	Ctcfl	-2.14673	-4.42824	0.00066913
	Arhgap20	-2.14583	-4.42546	9.80093e-10
	Ccr6	-2.14442	-4.42116	0.00851557
	Fmn2	-2.14331	-4.41773	8.05832e-11
	Mt3	-2.13905	-4.40472	7.41012e-12
	Gck	-2.13894	-4.40438	8.16278e-06
	Plekhb1	-2.13892	-4.40433	8.78095e-22
	Gm1123	-2.13792	-4.40127	2.63696e-14
	Sstr3	-2.13751	-4.40001	2.38619e-07
	Tet1	-2.13694	-4.39829	1.89258e-08
	Tbx6	-2.13681	-4.39787	5.12319e-10
	Fzd10	-2.13642	-4.39671	0.0010964
	Epor	-2.1358	-4.39482	4.52189e-06
	Ephb1	-2.13067	-4.37922	0.000176135
	Ctsf	-2.12956	-4.37584	8.56929e-36
	8430422M14Rik	-2.12949	-4.37562	3.56667e-14
	9430062P05Rik	-2.12922	-4.37481	0.000201742
	Psg17	-2.12771	-4.37022	0.00149773
	Actc1	-2.12692	-4.36783	0.000257307
	Magix	-2.12531	-4.36296	0.00066047
	Rxrg	-2.12421	-4.35963	3.0537e-06
	Kif27	-2.12329	-4.35686	2.92702e-05
	Repin1	-2.12021	-4.34756	0.000625506
	Nek10	-2.11845	-4.34227	0.000762785
	Hcn4	-2.11814	-4.34133	0.000125191
	Tenm4	-2.11809	-4.34119	1.72059e-37
	Impg2	-2.11736	-4.339	0.000560806
	Ces2a	-2.11314	-4.32633	8.29408e-14
	Gm38343	-2.11263	-4.32479	4.2075e-05
	Cyp2j13	-2.11188	-4.32254	0.000242424
	Retreg1	-2.11092	-4.31968	4.62077e-38
	Siglecg	-2.10803	-4.31102	0.00993429
	Ankrd63	-2.10321	-4.29663	1.03154e-07
	Vwa5b2	-2.1023	-4.29394	1.29989e-27
	Alox5	-2.10211	-4.29337	2.33992e-23
	Fbll1	-2.10084	-4.28959	0.00748498
	Clec3b	-2.09822	-4.28179	1.80924e-22
	Nkapl	-2.09817	-4.28167	0.00303294
	Colgalt2	-2.09463	-4.27118	6.94193e-10
	Catspere2	-2.09411	-4.26962	1.03728e-05
	Mslnl	-2.09404	-4.26941	0.00156011
	Aire	-2.09351	-4.26784	0.00585529
	Plp1	-2.09012	-4.25785	1.54924e-23
	Chat	-2.08852	-4.25311	1.37985e-12
	Klk13	-2.08838	-4.25271	0.041205
	Zmynd12	-2.08771	-4.25072	0.0072874
	Trpm6	-2.08743	-4.24992	1.98645e-06
	Tbc1d16	-2.08691	-4.24837	2.96834e-39
	Mamdc2	-2.08638	-4.24681	1.49297e-10
	Per3	-2.08502	-4.24281	6.19783e-09
	Slc26a8	-2.08474	-4.24199	0.00244539
	Notum	-2.08208	-4.23416	0.00114071
	Lpar3	-2.08086	-4.2306	1.54672e-07
	Dnah5	-2.07821	-4.22283	1.07114e-16
	Adh7	-2.07692	-4.21905	0.0140235
	Dpp10	-2.0769	-4.21898	5.32475e-13
	Efcab15	-2.07596	-4.21624	1.03674e-05
	Fmo5	-2.07557	-4.2151	1.38872e-07
	Chst3	-2.07225	-4.20541	0.0194829
	Mroh8	-2.0693	-4.19682	0.00014509
	Olfr78	-2.0689	-4.19566	1.02229e-15
	Adra2b	-2.06887	-4.19557	3.73153e-05
	Armc9	-2.06678	-4.18952	1.57637e-13
	Wfikkn2	-2.06542	-4.18557	5.19887e-14
	Neu3	-2.06532	-4.18526	8.84909e-13
	Lrrc17	-2.06471	-4.1835	0.00680445
	Zfp784	-2.06466	-4.18335	0.000129327
	Abcg5	-2.06161	-4.17451	3.29275e-05
	Marchf4	-2.0568	-4.16064	7.43332e-13
	Mapk15	-2.05665	-4.16019	1.03154e-07
	Hvcn1	-2.05439	-4.15368	0.000110348
	Hoxd9	-2.05016	-4.14151	1.87987e-05
	Nrn1	-2.04439	-4.12499	1.3838e-13
	Agmo	-2.04158	-4.11697	6.57053e-15
	Trpv3	-2.04151	-4.11675	6.12202e-05
	Atp1a2	-2.03908	-4.10984	2.52705e-21
	Pde6a	-2.03805	-4.1069	0.00188073
	Galnt15	-2.03619	-4.1016	5.5701e-12
	Fmo2	-2.03608	-4.10131	2.93746e-09
	Htr3b	-2.03582	-4.10055	3.86219e-08
	Nptx1	-2.035	-4.09823	2.48538e-06
	Adra1a	-2.03025	-4.08474	8.8318e-05
	Fcrl1	-2.0302	-4.08461	0.0167565
	Cd83	-2.03005	-4.08418	1.39987e-05
	Kcna5	-2.0287	-4.08037	4.98713e-05
	Fam222a	-2.0286	-4.08009	4.15518e-15
	Ankrd40cl	-2.02831	-4.07927	1.484e-06
	Mgat5b	-2.02719	-4.0761	2.44812e-05
	Myrip	-2.02658	-4.07437	1.673e-15
	Cxcr5	-2.02561	-4.07163	0.00935728
	Dbh	-2.02342	-4.06546	2.12985e-14
	Gpr37l1	-2.01704	-4.04752	7.41012e-12
	Fam71e1	-2.01556	-4.04337	8.41075e-06
	Slc45a1	-2.01328	-4.03699	7.88821e-11
	Dct	-2.01273	-4.03545	0.00112486
	Rnf32	-2.01048	-4.02915	3.17185e-29
	Dynlt5	-2.0099	-4.02754	0.0252486
	Irs3	-2.00866	-4.02408	0.000153168
	Kcnip1	-2.00843	-4.02345	8.38169e-06
	Esrrb	-2.00804	-4.02236	0.0102152
	Slc7a15	-2.00673	-4.01869	0.00204345
	Hoxc4	-2.00612	-4.017	1.45435e-07
	Abcb1a	-2.00491	-4.01363	1.31412e-11
	Klk1	-2.00443	-4.01231	2.177e-27
	Slc6a4	-2.00335	-4.00929	2.71144e-11
	Sertm1	-2.00071	-4.00197	0.0198766
	Hexb	-2.00027	-4.00074	6.01648e-13
	Kcnn2	-1.99979	-3.99941	1.06591e-05
	Fam161a	-1.99911	-3.99752	1.30572e-08
	Upb1	-1.99793	-3.99426	4.68863e-07
	Scgn	-1.99716	-3.99213	1.12723e-19
	Aplnr	-1.99558	-3.98776	3.30692e-08
	Dusp26	-1.99527	-3.98692	4.66783e-11
	Pnma8b	-1.99236	-3.97888	1.52476e-25
	Gsg1l2	-1.99199	-3.97785	0.016368
	Slc25a34	-1.99192	-3.97765	1.43957e-14
	Edn1	-1.98984	-3.97193	0.000247214
	Galr2	-1.98976	-3.9717	2.96169e-12
	Elavl2	-1.98937	-3.97062	8.11699e-06
	Tnfrsf13c	-1.98811	-3.96717	0.0217263
	Bmx	-1.98751	-3.96553	4.3605e-11
	Mesp2	-1.98665	-3.96314	0.00320395
	Kcnh6	-1.98575	-3.96068	1.54842e-07
	Shisa3	-1.9805	-3.9463	2.83155e-11
	Itln1	-1.97881	-3.94168	0.00110249
	H2-Eb2	-1.9774	-3.93784	0.00572608
	Col26a1	-1.97474	-3.93058	0.0101531
	Cadm2	-1.97334	-3.92677	1.18297e-06
	Plscr2	-1.97326	-3.92655	3.66192e-22
	Nrep	-1.97279	-3.92528	2.58931e-14
	Sypl2	-1.97202	-3.92318	0.000105914
	Gabra2	-1.96871	-3.91418	0.0256165
	Slc16a11	-1.96863	-3.91396	6.71275e-17
	Chga	-1.96715	-3.90994	1.8301e-26
	Echdc3	-1.96657	-3.90839	4.40345e-24
	Fam181b	-1.96621	-3.90741	3.77357e-05
	Odad3	-1.96513	-3.90447	0.01113
	Tex15	-1.96378	-3.90084	2.00044e-05
	Mmd2	-1.96305	-3.89885	1.75511e-06
	Prss53	-1.96164	-3.89506	7.08079e-06
	Rtl3	-1.96105	-3.89344	0.00039734
	Ptpru	-1.96075	-3.89265	8.99617e-19
	D630003M21Rik	-1.95972	-3.88988	1.69986e-09
	Slc6a15	-1.95922	-3.88851	1.43461e-08
	Cyp2d9	-1.95813	-3.88557	4.68706e-08
	Efcab12	-1.958	-3.88523	0.000165959
	Iglc1	-1.95763	-3.88424	0.00577116
	Kcnj11	-1.9574	-3.88361	2.15893e-12
	Syn2	-1.95424	-3.87512	5.11202e-30
	Dsc3	-1.95295	-3.87166	0.000323497
	Actl6b	-1.95268	-3.87093	5.3813e-06
	Nkx2-2	-1.95194	-3.86894	4.9684e-11
	Cntn4	-1.95144	-3.86759	0.019504
	Vstm5	-1.95142	-3.86756	2.62256e-17
	Ano5	-1.95129	-3.86719	1.64878e-07
	Ky	-1.94983	-3.8633	3.97085e-05
	Grm7	-1.9497	-3.86294	2.42967e-08
	Epha6	-1.94827	-3.8591	0.0120187
	Paqr6	-1.94622	-3.85363	1.03176e-19
	Nudt10	-1.94494	-3.85021	8.18953e-10
	Gria1	-1.9449	-3.85011	8.52715e-08
	Tmprss5	-1.94401	-3.84775	1.53901e-13
	Tlx2	-1.94328	-3.84578	1.10522e-12
	Insrr	-1.94306	-3.8452	0.00118455
	Fam107a	-1.94262	-3.84402	5.98829e-08
	Gm4952	-1.94139	-3.84076	0.00307706
	Gal3st3	-1.94083	-3.83925	0.00610155
	Ajap1	-1.93965	-3.83612	9.59082e-05
	Cox4i2	-1.9375	-3.83043	1.524e-08
	Resp18	-1.93748	-3.83036	9.88818e-17
	Brme1	-1.93707	-3.82927	0.00623806
	Retn	-1.93482	-3.8233	3.98849e-05
	Ces1d	-1.93289	-3.8182	2.38664e-12
	Tacr3	-1.93283	-3.81804	0.000704014
	Smad9	-1.93243	-3.81697	1.94365e-15
	Maob	-1.93136	-3.81414	2.20467e-25
	Srsf12	-1.93042	-3.81166	8.75186e-05
	Vtcn1	-1.93026	-3.81123	0.000950025
	Exoc3l2	-1.92947	-3.80914	4.03609e-16
	Acsm3	-1.92794	-3.80512	3.06766e-09
	Plbd1	-1.92782	-3.8048	2.57408e-14
	Zcchc18	-1.92769	-3.80446	3.32676e-05
	Nat8f3	-1.92766	-3.80436	0.0366041
	Celf3	-1.92727	-3.80334	8.73285e-21
	Igkv16-104	-1.92664	-3.80167	0.0242902
	Emilin3	-1.92613	-3.80034	0.000165219
	Cmah	-1.92593	-3.79982	2.81099e-08
	Nrsn2	-1.9248	-3.79685	3.79733e-06
	Hmgcs2	-1.92461	-3.79635	8.39305e-05
	Krt83	-1.92326	-3.79278	0.0285044
	Cd79b	-1.92223	-3.79009	0.00443184
	Pcdhgc4	-1.9217	-3.7887	0.0338468
	St8sia2	-1.91965	-3.78332	0.0170767
	Crabp1	-1.91847	-3.78022	1.90206e-06
	Rftn2	-1.9182	-3.7795	5.31885e-38
	Slc6a1	-1.91667	-3.77551	4.5469e-05
	Hrh3	-1.91634	-3.77464	0.0145078
	Epha8	-1.91584	-3.77334	8.67749e-06
	Kazald1	-1.91293	-3.76572	5.97799e-10
	Brinp2	-1.91145	-3.76186	7.11441e-08
	Chit1	-1.91112	-3.76101	0.0109087
	Myl1	-1.91039	-3.75912	5.35871e-05
	Msrb2	-1.90981	-3.75761	1.89539e-16
	Tspan33	-1.90875	-3.75484	8.97998e-38
	Mep1a	-1.90812	-3.75321	1.1258e-11
	Kcnab3	-1.9078	-3.75236	2.31633e-05
	Cldn11	-1.90617	-3.74813	0.00149574
	Fcrla	-1.90473	-3.74439	0.00931787
	Cryzl2	-1.90231	-3.7381	2.79912e-21
	Ntng1	-1.90141	-3.73579	2.86964e-07
	Smpx	-1.90127	-3.73541	2.13042e-08
	Wscd1	-1.90121	-3.73527	9.12833e-13
	Lix1	-1.90075	-3.73406	4.35647e-15
	Grp	-1.89978	-3.73157	1.37723e-10
	Hoxd13	-1.89892	-3.72933	0.00118381
	Arpp21	-1.89633	-3.72264	8.26496e-05
	Slc15a1	-1.89611	-3.72209	3.11986e-06
	Prkag3	-1.89372	-3.71591	0.00832184
	Zfp804a	-1.89296	-3.71395	1.31812e-06
	Agr3	-1.89279	-3.71353	0.00684196
	Fcrls	-1.8916	-3.71046	2.15893e-12
	Adra1b	-1.89034	-3.70723	0.00366302
	Ror1	-1.88928	-3.7045	2.55373e-16
	Sowaha	-1.88836	-3.70214	6.1943e-06
	Lingo2	-1.88812	-3.70153	0.0143889
	Ngb	-1.88586	-3.69573	2.01857e-14
	Slc17a6	-1.88436	-3.69189	0.019033
	Armc2	-1.88386	-3.69061	5.8929e-08
	C2cd4c	-1.88365	-3.69008	1.85441e-15
	Slc46a1	-1.88342	-3.6895	1.02699e-12
	Fmo4	-1.88319	-3.68891	6.75441e-10
	Me3	-1.88304	-3.68852	2.10193e-08
	Slc38a11	-1.882	-3.68585	5.18932e-05
	Guca2a	-1.88029	-3.6815	1.27611e-10
	Csta2	-1.87646	-3.67172	0.00411245
	Ankrd29	-1.8763	-3.67133	1.37761e-08
	Klrb1c	-1.87551	-3.66932	0.0183275
	Cryba2	-1.8755	-3.66928	0.0197206
	Amhr2	-1.87411	-3.66575	2.46308e-05
	Mycn	-1.87301	-3.66296	2.21222e-13
	Gjb4	-1.8727	-3.66218	0.00103445
	Sun2	-1.87167	-3.65957	3.41671e-35
	Fbp1	-1.87076	-3.65725	0.00042111
	Tspan18	-1.87024	-3.65594	5.40583e-13
	Arxes1	-1.86993	-3.65516	0.00507031
	Edil3	-1.86879	-3.65226	4.4254e-13
	Rbfox3	-1.86873	-3.6521	1.69263e-06
	Iyd	-1.8684	-3.65129	4.80371e-14
	Gnat2	-1.86579	-3.64467	3.41206e-08
	C1qtnf4	-1.86567	-3.64437	3.99404e-06
	Abca8b	-1.86483	-3.64224	5.14444e-15
	Car3	-1.86433	-3.64098	0.000226595
	Zan	-1.86337	-3.63857	6.07831e-08
	Rhbdl3	-1.86054	-3.63144	1.28563e-13
	Fbln7	-1.86019	-3.63056	2.40575e-09
	Peli2	-1.86012	-3.63038	5.58482e-32
	Lzts1	-1.85987	-3.62976	2.88764e-06
	Fam183b	-1.85932	-3.62837	0.000872345
	H2-Ob	-1.85906	-3.62772	0.00597353
	Lamc3	-1.85902	-3.6276	6.91995e-12
	Aqp1	-1.85899	-3.62754	1.81262e-28
	Smim5	-1.85822	-3.6256	0.000170311
	Syt9	-1.85687	-3.62222	4.88477e-08
	Retnla	-1.85349	-3.61374	1.98015e-09
	Dcdc2b	-1.85261	-3.61154	0.0209815
	Rprm	-1.8517	-3.60926	4.7145e-13
	Klhl33	-1.85142	-3.60856	1.88816e-06
	Cyp27a1	-1.85074	-3.60686	2.98168e-23
	Ttc9b	-1.8502	-3.6055	0.0113828
	Ltc4s	-1.84994	-3.60486	5.20076e-17
	Ypel3	-1.84651	-3.59628	6.82909e-21
	Fam81a	-1.84624	-3.59561	0.000106857
	Ighm	-1.8461	-3.59528	0.00144713
	BC051019	-1.84563	-3.59411	0.00170162
	Lrat	-1.84112	-3.58289	5.84539e-08
	Cux2	-1.84078	-3.58204	3.13457e-13
	Pyroxd2	-1.83894	-3.57748	2.49161e-14
	9330159F19Rik	-1.8388	-3.57713	6.38563e-07
	Lep	-1.83818	-3.57559	0.0341523
	Fam221b	-1.83775	-3.57451	0.00374012
	Stra6	-1.83756	-3.57404	0.0100643
	Tfr2	-1.83518	-3.56816	0.0209814
	Zfp354b	-1.83499	-3.5677	0.000194689
	Lrrc4c	-1.83318	-3.56321	3.25264e-09
	Reln	-1.8325	-3.56155	1.55721e-14
	Rph3a	-1.83182	-3.55985	1.20357e-07
	Cys1	-1.83169	-3.55954	1.19542e-10
	Cdh10	-1.83136	-3.55871	0.00655542
	Zfp879	-1.83047	-3.55652	0.000764941
	Abcc2	-1.82976	-3.55478	1.14865e-08
	Gm37711	-1.82941	-3.55393	9.47752e-10
	Hcar1	-1.82795	-3.55032	3.26953e-09
	Tmem255b	-1.82698	-3.54794	2.6299e-10
	Syt3	-1.82628	-3.54623	1.66256e-08
	Csdc2	-1.82523	-3.54362	2.31846e-10
	Nudt11	-1.82344	-3.53924	2.19841e-08
	Spag8	-1.82243	-3.53676	0.0194171
	Car11	-1.82211	-3.53597	6.57089e-11
	Dclk3	-1.82113	-3.53358	2.15978e-13
	Ypel4	-1.81814	-3.52626	8.7117e-17
	A4gnt	-1.81814	-3.52626	1.19202e-05
	Ms4a1	-1.81799	-3.52589	0.0326172
	Pla2g4e	-1.81696	-3.52338	0.0139631
	Scnn1g	-1.81531	-3.51934	0.0136217
	Bank1	-1.81505	-3.51871	0.0198647
	Sbspon	-1.81439	-3.51711	0.00062881
	Pdk2	-1.81308	-3.51392	1.3798e-20
	Rgs6	-1.81264	-3.51286	1.08592e-14
	P2rx2	-1.81169	-3.51053	5.48255e-15
	Ano1	-1.8108	-3.50836	3.99617e-10
	Lrfn5	-1.80945	-3.50508	0.00306785
	Ugt2b5	-1.80828	-3.50224	0.00420136
	Tmem59l	-1.80773	-3.50092	1.35602e-11
	Zfp811	-1.80439	-3.49281	3.18117e-13
	Spa17	-1.80383	-3.49147	0.00090404
	Art4	-1.8034	-3.49042	2.85947e-06
	Pcsk1n	-1.80269	-3.48869	5.73164e-25
	Adipoq	-1.80255	-3.48835	0.00053727
	Klhl4	-1.80172	-3.48635	2.73787e-08
	Rasgef1c	-1.79853	-3.47866	5.74571e-10
	Pbx4	-1.79704	-3.47507	1.66284e-05
	Bach2	-1.79698	-3.47493	7.45515e-06
	Orm1	-1.79608	-3.47275	0.0184431
	Arx	-1.79526	-3.47077	0.00472424
	Sybu	-1.79429	-3.46844	1.31574e-19
	Gfra1	-1.79397	-3.46768	6.42133e-14
	Neurl1a	-1.79394	-3.4676	6.15438e-12
	Dlgap3	-1.79341	-3.46633	9.38918e-14
	Cngb1	-1.7932	-3.46583	5.41682e-05
	Scg3	-1.79318	-3.46577	6.09002e-12
	Arl4d	-1.79207	-3.46311	1.61953e-07
	Oprk1	-1.792	-3.46294	2.60087e-05
	Gm5148	-1.79088	-3.46025	0.00507236
	Adgrb3	-1.79033	-3.45894	1.64949e-10
	Nrsn1	-1.79021	-3.45865	1.33498e-07
	Dcx	-1.78851	-3.45458	0.000494939
	Chrm1	-1.78769	-3.45262	3.24817e-22
	Sgk1	-1.78748	-3.45211	2.0843e-05
	Kcnk16	-1.78747	-3.4521	0.0407232
	Trpc7	-1.78619	-3.44903	0.00539222
	Cfap44	-1.78548	-3.44733	0.0417839
	Col4a6	-1.78495	-3.44606	3.86459e-10
	Rspo2	-1.78492	-3.44601	1.32465e-05
	Wnt6	-1.78417	-3.44421	5.10518e-06
	Nr1d2	-1.78379	-3.44331	2.78349e-07
	Ccdc184	-1.78242	-3.44003	3.07023e-07
	Osr1	-1.78087	-3.43634	9.9062e-10
	Porcn	-1.78043	-3.43528	2.38875e-28
	Begain	-1.7754	-3.42334	3.04319e-13
	Necab2	-1.77383	-3.41961	3.90792e-05
	Prkn	-1.77373	-3.41936	0.000141877
	Lmx1b	-1.77249	-3.41643	0.0101755
	Ltbp4	-1.77152	-3.41414	2.55477e-28
	D630039A03Rik	-1.77142	-3.4139	7.06495e-12
	Nrgn	-1.77136	-3.41376	5.46543e-08
	Rnf112	-1.77053	-3.4118	2.55333e-12
	Slc25a27	-1.77038	-3.41144	3.38555e-20
	Fads6	-1.77018	-3.41097	2.38187e-10
	Stab2	-1.76979	-3.41005	9.05434e-07
	Nebl	-1.76956	-3.40951	1.81362e-11
	Gm28729	-1.76885	-3.40783	0.0185019
	Unc45b	-1.768	-3.40581	2.74698e-08
	Ace2	-1.76763	-3.40495	4.06144e-06
	Susd5	-1.76657	-3.40243	5.2507e-09
	Sprn	-1.7658	-3.40063	7.46308e-08
	Isl1	-1.76459	-3.39778	8.07731e-07
	Cacna2d2	-1.76429	-3.39707	1.38475e-25
	Fam167a	-1.76274	-3.39342	5.06407e-08
	Tmem240	-1.76267	-3.39326	0.0344152
	Ntn4	-1.76217	-3.39208	1.88627e-17
	Chst10	-1.75833	-3.38307	6.16963e-09
	Cacnb4	-1.75805	-3.38241	4.77952e-11
	Ramp1	-1.75755	-3.38123	6.20994e-25
	Sez6l	-1.75702	-3.37999	2.42361e-08
	Gabrp	-1.75517	-3.37565	0.00250881
	Klk1b4	-1.75514	-3.3756	0.0269898
	Ppp1r14a	-1.75346	-3.37166	2.68514e-20
	P4htm	-1.7504	-3.36451	1.95387e-10
	Myt1	-1.74973	-3.36295	3.0606e-06
	Sardh	-1.74969	-3.36286	2.14487e-12
	H2-DMb2	-1.74545	-3.35299	0.00351111
	Sytl1	-1.74421	-3.35012	1.97722e-14
	Thrsp	-1.74215	-3.34534	0.00220133
	Tek	-1.7421	-3.34522	2.20467e-25
	Cdh8	-1.74123	-3.3432	0.000494956
	Adh1	-1.73942	-3.33902	2.74816e-08
	Ntf3	-1.73869	-3.33733	2.18584e-07
	Cacng4	-1.73848	-3.33684	2.46484e-09
	Vsig2	-1.73831	-3.33644	1.41753e-11
	Sox10	-1.7383	-3.33641	8.03667e-12
	Olfml2a	-1.73763	-3.33487	1.28489e-12
	Tmem116	-1.73259	-3.32325	8.89479e-05
	Fmo1	-1.73138	-3.32044	1.14597e-13
	Prdm6	-1.73116	-3.31995	1.08777e-09
	Megf10	-1.72966	-3.3165	1.19334e-06
	Clgn	-1.7294	-3.31591	6.36029e-07
	Gstm7	-1.72829	-3.31334	1.05219e-12
	Lmx1a	-1.72824	-3.31322	8.71604e-05
	Hpd	-1.72708	-3.31057	4.42501e-18
	Rbfox1	-1.72683	-3.30999	3.92927e-09
	Hsd17b1	-1.72593	-3.30793	0.020982
	Tceal3	-1.72579	-3.30762	1.52499e-08
	Chil6	-1.72522	-3.30631	0.00513888
	Ahrr	-1.72463	-3.30496	1.80468e-05
	Abi3bp	-1.72231	-3.29964	1.95017e-15
	Sfxn3	-1.72203	-3.29901	7.45323e-21
	Ebf1	-1.72115	-3.297	1.36515e-08
	Gm45819	-1.7208	-3.2962	1.24342e-05
	Lyzl4	-1.72047	-3.29545	0.008986
	Asphd2	-1.71883	-3.29169	1.77199e-07
	6330403K07Rik	-1.7186	-3.29117	6.30862e-15
	Gucy2g	-1.71788	-3.28952	0.020442
	2010109A12Rik	-1.71736	-3.28833	0.0397749
	Cers1	-1.71577	-3.28471	0.00269182
	Egflam	-1.71552	-3.28415	1.27422e-13
	Ggh	-1.71541	-3.28391	6.39644e-06
	Eno3	-1.71521	-3.28344	0.000361734
	Enpp6	-1.71485	-3.28262	7.08293e-06
	Slitrk3	-1.71467	-3.28223	0.000131019
	Pax6	-1.71384	-3.28033	0.000181984
	St18	-1.71327	-3.27904	9.03478e-08
	Ccdc92b	-1.71116	-3.27423	1.24265e-10
	Fsd2	-1.70997	-3.27154	0.0404995
	H1f2	-1.7099	-3.27138	1.25852e-13
	Cybrd1	-1.70971	-3.27096	3.00399e-08
	Dclk1	-1.70939	-3.27022	4.3431e-38
	Cldn14	-1.70925	-3.2699	3.40838e-05
	1110032F04Rik	-1.70846	-3.26813	0.000626586
	Elavl3	-1.70677	-3.2643	3.8788e-11
	Vstm4	-1.70612	-3.26281	2.41845e-23
	Fras1	-1.70581	-3.26211	8.98663e-06
	Tril	-1.70268	-3.25506	1.52727e-12
	Mfsd13b	-1.70256	-3.25478	0.00874543
	Nme5	-1.70187	-3.25322	0.0175458
	Srcin1	-1.70151	-3.25242	1.94588e-13
	Fibcd1	-1.70032	-3.24974	2.85626e-05
	Efcc1	-1.69981	-3.24859	7.07952e-09
	Dnah9	-1.69962	-3.24816	0.000450978
	Oas1d	-1.69954	-3.24797	0.00266958
	Slc10a4	-1.699	-3.24675	6.00999e-09
	Tcp11	-1.69849	-3.2456	0.0003341
	Rab33a	-1.69805	-3.24463	6.20208e-05
	Gm609	-1.69758	-3.24357	2.78103e-08
	Gng7	-1.69747	-3.24332	1.60628e-10
	Sox8	-1.69707	-3.24241	0.000164587
	Srrm3	-1.69701	-3.24228	1.00004e-05
	Cldn34c1	-1.6967	-3.24159	0.000137481
	Trarg1	-1.69652	-3.24118	1.8808e-06
	Emid1	-1.69625	-3.24057	1.01073e-08
	Tmem130	-1.69574	-3.23944	1.65309e-09
	Pla2g2d	-1.69491	-3.23757	0.00064687
	Slc22a17	-1.69471	-3.23711	1.70067e-19
	Lrguk	-1.69463	-3.23693	0.00442353
	Gm43311	-1.69425	-3.23609	7.98312e-05
	Fbxo41	-1.69365	-3.23475	1.52537e-06
	Srpk3	-1.6936	-3.23463	1.48755e-06
	Cdkn1c	-1.69314	-3.23359	1.01411e-15
	Fbxo2	-1.69274	-3.23269	4.27047e-06
	Klhl38	-1.69203	-3.23111	0.000293039
	Rgs7bp	-1.69142	-3.22975	5.31242e-12
	Ntm	-1.69136	-3.22961	0.00249335
	Zp1	-1.69062	-3.22796	0.0156908
	Olfm2	-1.689	-3.22432	7.20101e-07
	Unc79	-1.68881	-3.22392	6.27032e-09
	Frs3	-1.68873	-3.22373	1.18212e-15
	Syn1	-1.68872	-3.2237	6.54242e-14
	Grip2	-1.68851	-3.22324	0.000127652
	Oprl1	-1.68696	-3.21978	0.000187311
	Acss3	-1.68582	-3.21724	0.00897535
	Ermap	-1.68569	-3.21695	0.0077952
	Lingo4	-1.68491	-3.21519	0.00202454
	Fhl5	-1.68396	-3.21309	0.0168182
	Slc27a1	-1.68288	-3.21068	1.27453e-41
	Podxl2	-1.68167	-3.20798	5.35507e-08
	Ablim3	-1.68162	-3.20788	2.47232e-20
	Syngr1	-1.68089	-3.20627	6.22362e-13
	Pax4	-1.68033	-3.20501	0.0103203
	Klhdc9	-1.68013	-3.20456	0.00898622
	Cabcoco1	-1.6786	-3.20118	2.11451e-08
	Edar	-1.67785	-3.19951	0.00452315
	Kcne1l	-1.6775	-3.19874	0.0271155
	Pygm	-1.67668	-3.1969	1.62887e-10
	Ddc	-1.67554	-3.19439	4.37462e-12
	Kcnk2	-1.67485	-3.19286	0.000230449
	Tlcd5	-1.67456	-3.19222	2.19233e-11
	Dnai1	-1.67361	-3.19012	8.13935e-06
	Hnmt	-1.67267	-3.18805	4.3352e-10
	Cd37	-1.66843	-3.17868	0.00348353
	Shisa2	-1.66771	-3.17711	1.67736e-23
	Ccdc85a	-1.66757	-3.17678	1.38281e-05
	Rarres1	-1.66713	-3.17583	0.00121856
	Armcx6	-1.66701	-3.17556	1.6035e-18
	Gm37397	-1.66628	-3.17395	8.57925e-06
	Pdxk	-1.66571	-3.1727	3.76904e-40
	Nkain2	-1.66526	-3.1717	5.24726e-06
	Bmerb1	-1.66396	-3.16884	1.20084e-07
	Gm42517	-1.66352	-3.16788	7.9011e-05
	Rapsn	-1.66231	-3.16523	0.0335124
	Olfr558	-1.66051	-3.16128	4.09636e-09
	Lsamp	-1.65879	-3.15752	1.5718e-08
	Casq2	-1.65732	-3.1543	3.12349e-06
	Ptgfr	-1.65707	-3.15375	3.16235e-05
	Ncr1	-1.65662	-3.15277	0.0241277
	Fabp3	-1.65641	-3.15232	0.00261109
	Sfxn4	-1.65623	-3.15192	5.96231e-08
	Esr2	-1.65451	-3.14816	0.000882855
	Abcg8	-1.6532	-3.14531	0.00183939
	Kit	-1.6526	-3.14399	1.32e-21
	Npy2r	-1.65071	-3.13987	6.72446e-06
	Tsacc	-1.65063	-3.13971	0.000445103
	Grid2	-1.65019	-3.13875	2.49809e-11
	Ebf4	-1.64924	-3.13669	1.67466e-11
	Lgi1	-1.64886	-3.13585	2.91826e-05
	Phox2b	-1.64768	-3.1333	2.0429e-11
	Dtx1	-1.64632	-3.13035	2.59258e-05
	Actn3	-1.64586	-3.12934	0.0280946
	Minar2	-1.6454	-3.12834	1.75284e-07
	Abcg4	-1.64264	-3.12236	4.86534e-09
	Caly	-1.63771	-3.11171	3.65542e-05
	Tceal6	-1.63728	-3.11078	0.00094789
	Kcnb2	-1.63609	-3.10823	6.69718e-07
	Qpct	-1.63529	-3.10649	3.10358e-12
	Rem1	-1.63513	-3.10615	2.37658e-15
	Slc24a2	-1.63505	-3.10599	0.000792176
	Jph3	-1.6346	-3.10501	5.31221e-10
	Nlgn3	-1.63371	-3.10311	3.23494e-09
	Colec11	-1.63356	-3.10277	0.0140753
	Trim9	-1.63345	-3.10255	0.000827469
	Kcnt1	-1.63279	-3.10113	1.88239e-08
	Tafa2	-1.63132	-3.09795	0.00141593
	Macrod1	-1.62945	-3.09395	4.41104e-22
	Plxnb3	-1.62934	-3.09371	1.07051e-07
	Hdac11	-1.62885	-3.09267	2.42491e-54
	Sox17	-1.62881	-3.09258	7.62211e-10
	Zfp395	-1.62571	-3.08594	1.14875e-54
	Glp2r	-1.62555	-3.0856	1.53106e-11
	Sema5b	-1.6231	-3.08037	0.0255221
	Spock2	-1.62218	-3.0784	7.28156e-13
	Lca5l	-1.62151	-3.07697	0.00455881
	Ces1e	-1.62105	-3.07598	2.77998e-08
	Tmem132c	-1.61996	-3.07366	2.9041e-08
	Tmem179	-1.61957	-3.07284	1.321e-13
	Rtl1	-1.6194	-3.07248	0.033666
	Tafa5	-1.61847	-3.0705	1.17355e-11
	Mest	-1.61794	-3.06938	2.79013e-08
	Tafa1	-1.61761	-3.06866	1.41371e-05
	Ksr2	-1.6174	-3.06821	6.27583e-06
	Tmem196	-1.61737	-3.06816	0.000650687
	Ebf3	-1.61697	-3.06729	2.78449e-13
	Fgf1	-1.61678	-3.0669	4.29266e-09
	Avpr1a	-1.61659	-3.0665	2.54449e-06
	Carmil3	-1.6165	-3.0663	7.96149e-13
	Cacna2d3	-1.61505	-3.06323	0.000137896
	Nalf1	-1.61419	-3.0614	7.23329e-06
	Ppp1r1a	-1.61359	-3.06013	2.3544e-10
	Oxtr	-1.6135	-3.05993	0.000153906
	Sncb	-1.61153	-3.05575	1.25595e-06
	Lrrc3b	-1.61131	-3.05529	0.00128889
	Gm37928	-1.61111	-3.05487	0.00883791
	Ciart	-1.61025	-3.05305	0.0023649
	Ccr7	-1.61005	-3.05263	0.000901051
	Tcap	-1.60876	-3.0499	0.0499742
	Negr1	-1.60863	-3.04962	1.16456e-10
	Mmrn1	-1.60861	-3.04957	2.20563e-20
	Sox2	-1.60841	-3.04916	0.0018848
	Msi1	-1.6075	-3.04723	9.00303e-12
	Cntnap2	-1.60739	-3.047	1.28715e-07
	Brinp3	-1.6067	-3.04554	0.00859885
	Fhod3	-1.60669	-3.04553	8.87285e-12
	Tmem174	-1.60665	-3.04543	0.00122825
	Fxyd7	-1.60425	-3.04037	3.47972e-10
	Diras1	-1.60347	-3.03874	5.603e-05
	Gas2l2	-1.60128	-3.03412	0.0211596
	Slc35d3	-1.60086	-3.03324	2.90483e-08
	Gm29427	-1.59983	-3.03108	0.0131512
	Oplah	-1.59963	-3.03065	1.14372e-23
	Cacnb1	-1.59861	-3.02852	6.87094e-21
	Scn7a	-1.59786	-3.02694	1.87862e-12
	Meox2	-1.59768	-3.02655	1.31502e-07
	Tcf21	-1.59759	-3.02638	1.55316e-21
	Abtb2	-1.59707	-3.02528	3.6099e-11
	Pcsk4	-1.59688	-3.02488	4.48854e-11
	Brsk2	-1.596	-3.02304	2.06708e-07
	Lrrc4b	-1.59544	-3.02187	1.89258e-08
	Pbld2	-1.59494	-3.02082	8.4807e-11
	Afap1l2	-1.59345	-3.01771	6.7487e-30
	Tmem169	-1.59336	-3.01752	0.00288842
	Hc	-1.59202	-3.01471	0.00837555
	Pnpla3	-1.59175	-3.01415	0.00218453
	Luzp2	-1.59058	-3.01171	0.00684082
	Cfd	-1.58939	-3.00922	0.00169425
	Slc2a12	-1.589	-3.00842	1.44015e-07
	Mapk8ip2	-1.58865	-3.00768	5.92261e-11
	Anks1b	-1.58803	-3.00639	1.26071e-06
	Tcp11l2	-1.5879	-3.0061	4.3199e-19
	H2bc8	-1.58784	-3.00598	0.00373831
	Rusc2	-1.58759	-3.00547	9.0359e-15
	D630023O14Rik	-1.58656	-3.00332	0.000571983
	Stox1	-1.58649	-3.00318	0.00618607
	Tcf7l1	-1.58532	-3.00074	1.56613e-08
	Galr1	-1.58461	-2.99927	0.00221253
	Bdh2	-1.58445	-2.99893	0.000281149
	Foxd3	-1.58342	-2.9968	4.1536e-06
	Fez1	-1.58337	-2.99669	7.3955e-11
	Sez6	-1.58274	-2.99538	1.08524e-07
	Dcaf12l1	-1.58166	-2.99315	9.03401e-08
	Arhgef19	-1.58135	-2.99249	2.91688e-16
	Zfp536	-1.58121	-2.9922	6.86101e-13
	Syt17	-1.58108	-2.99194	1.44566e-09
	Trabd2b	-1.58103	-2.99184	3.04104e-15
	Stmn2	-1.58019	-2.99009	2.27103e-12
	Gap43	-1.57967	-2.98901	3.61754e-15
	Ifit1bl2	-1.57928	-2.98821	1.35875e-06
	Acad12	-1.57921	-2.98805	7.45453e-15
	Rtn1	-1.57859	-2.98678	2.08915e-13
	Slitrk2	-1.57626	-2.98195	0.0409754
	Lhfpl4	-1.57559	-2.98058	3.99002e-08
	Ppp2r2c	-1.57556	-2.98051	1.08707e-10
	Scg5	-1.57538	-2.98014	1.85466e-09
	Adrb3	-1.57466	-2.97865	9.99548e-06
	Epm2a	-1.57436	-2.97802	6.70335e-10
	Tceal1	-1.57414	-2.97757	3.37532e-10
	Aatk	-1.57409	-2.97748	3.50165e-11
	Igkv14-111	-1.57345	-2.97616	0.0276864
	Mycbpap	-1.57318	-2.9756	1.05639e-13
	Gm32444	-1.57312	-2.97548	0.0110062
	Cage1	-1.57266	-2.97453	7.54199e-07
	Kcnu1	-1.57188	-2.97292	0.0267094
	Lyl1	-1.57089	-2.97087	0.00311008
	Pdcd4	-1.57051	-2.97009	5.27759e-15
	Maneal	-1.57019	-2.96945	0.000201501
	Trdc	-1.57009	-2.96923	0.00266275
	Fibin	-1.56995	-2.96894	7.04658e-11
	Cbln2	-1.56927	-2.96754	2.46048e-08
	Limch1	-1.56765	-2.96422	2.6491e-11
	Hapln4	-1.56761	-2.96413	0.000298257
	Zfp114	-1.56738	-2.96366	0.0238711
	Ybx2	-1.56534	-2.95947	2.36746e-11
	Ndst3	-1.56509	-2.95896	4.74517e-06
	Atp2b2	-1.56423	-2.9572	1.52841e-06
	Slc29a4	-1.56405	-2.95682	4.65698e-11
	C1ql1	-1.5633	-2.95529	2.0308e-09
	Aldh3a1	-1.5625	-2.95365	0.0146796
	Adamts13	-1.56217	-2.95298	0.0199692
	Gdf10	-1.56176	-2.95214	4.51054e-07
	Zfp532	-1.56021	-2.94898	6.3938e-18
	Kcnf1	-1.55927	-2.94705	1.57581e-11
	Opcml	-1.55827	-2.94501	0.000378196
	Trim34b	-1.55807	-2.94459	0.0132629
	Chrm4	-1.55604	-2.94046	0.000299327
	C1qtnf9	-1.55463	-2.93758	3.22731e-06
	Ang4	-1.55297	-2.93422	0.0101036
	Mmp11	-1.55238	-2.93301	5.00192e-11
	Gmpr	-1.55172	-2.93167	6.07139e-14
	Gpr37	-1.5516	-2.93141	0.000664352
	Cyp26b1	-1.5512	-2.93061	0.000465718
	Atp7b	-1.55073	-2.92965	0.000151278
	Sez6l2	-1.5489	-2.92594	6.20815e-16
	Ncam1	-1.54849	-2.92511	7.33503e-17
	Slc17a1	-1.54764	-2.92338	4.27462e-05
	Kcnh2	-1.54755	-2.92321	2.79918e-10
	Slc7a10	-1.54755	-2.92321	0.0108442
	Lrrtm4	-1.5469	-2.92188	0.00348497
	Sv2c	-1.5466	-2.92127	4.39585e-12
	Mapk12	-1.54528	-2.91861	5.50715e-13
	4930550C14Rik	-1.54495	-2.91794	0.00425736
	Npr1	-1.5447	-2.91743	2.9681e-14
	Gm45844	-1.54423	-2.91649	1.9756e-05
	Gsg1l	-1.54392	-2.91585	1.13623e-05
	Pyy	-1.54371	-2.91544	4.2017e-16
	Lta	-1.54344	-2.91489	0.00420465
	Serpinf2	-1.54327	-2.91455	0.0273284
	Klhl13	-1.54293	-2.91386	6.55028e-10
	Dach1	-1.54229	-2.91256	1.06037e-09
	Rit2	-1.54194	-2.91186	3.96204e-06
	Tnfrsf19	-1.54096	-2.90987	6.86554e-10
	Ppargc1a	-1.5408	-2.90957	2.88547e-13
	Cd36	-1.54071	-2.90938	2.4438e-10
	Kcnj3	-1.54059	-2.90913	2.54862e-05
	Gm45743	-1.54047	-2.90889	0.00201166
	Coro2b	-1.54011	-2.90817	9.97608e-16
	Cd300lg	-1.53989	-2.90772	3.92836e-14
	Tmem200b	-1.53893	-2.9058	1.66805e-10
	Nsg2	-1.53827	-2.90447	4.52174e-13
	Hykk	-1.53827	-2.90446	3.86839e-12
	Aff3	-1.53725	-2.90241	1.05151e-06
	Ndnf	-1.53725	-2.9024	4.75665e-05
	Tnxb	-1.53663	-2.90116	8.38582e-14
	Tmem25	-1.53584	-2.89958	1.58012e-13
	Lrrc23	-1.53558	-2.89905	0.0150592
	Gpsm1	-1.53545	-2.89879	2.46316e-23
	Zdbf2	-1.53474	-2.89736	0.00211366
	Pcdhgc3	-1.53465	-2.89719	0.00017852
	Scnn1b	-1.53444	-2.89677	0.000446946
	Otud7a	-1.53404	-2.89595	0.026592
	Snap25	-1.53316	-2.8942	3.85585e-12
	Grik3	-1.53037	-2.88859	8.33983e-09
	Kcns3	-1.52911	-2.88607	1.05312e-12
	Spock1	-1.52909	-2.88603	1.78053e-07
	Ccr9	-1.52887	-2.8856	0.00738935
	Eef1a2	-1.52807	-2.88401	1.19893e-10
	Lhfpl5	-1.52774	-2.88334	5.34786e-05
	Ar	-1.52737	-2.8826	1.40053e-07
	Haao	-1.52678	-2.88141	0.0110273
	Inca1	-1.52652	-2.88091	1.82824e-05
	Shank1	-1.52619	-2.88024	5.05046e-10
	6430571L13Rik	-1.52598	-2.87983	0.0339874
	Tppp	-1.52467	-2.87722	4.00069e-05
	Mpp2	-1.52445	-2.87678	2.21916e-16
	H2-Oa	-1.52429	-2.87646	0.00927871
	Hoxb13	-1.5223	-2.87249	0.00352951
	Zfp92	-1.52226	-2.8724	0.0317078
	Tph1	-1.51913	-2.86618	1.89258e-08
	Mro	-1.51765	-2.86324	0.0170759
	Soga3	-1.51757	-2.86309	2.61469e-05
	Hunk	-1.5175	-2.86295	3.23093e-17
	Cpe	-1.51737	-2.86268	1.10366e-10
	Vasn	-1.51718	-2.86232	0.0472357
	Fam135b	-1.51712	-2.86218	0.0231308
	Zfp775	-1.51596	-2.85989	8.84909e-13
	Prelid3a	-1.51591	-2.8598	0.0218907
	Mylip	-1.5158	-2.85956	1.55499e-21
	Rab6b	-1.51526	-2.8585	4.1678e-13
	Tmod1	-1.51461	-2.85722	1.63423e-05
	Nbl1	-1.5145	-2.857	1.05248e-15
	H4c3	-1.51403	-2.85606	0.0285755
	Cracr2a	-1.51324	-2.85451	5.5088e-11
	Rbp2	-1.51322	-2.85447	4.25519e-05
	Prrt1	-1.5128	-2.85364	9.93272e-11
	Kifc2	-1.51234	-2.85272	7.7589e-20
	Kcnj5	-1.51117	-2.85041	3.8981e-05
	Dgkb	-1.51093	-2.84994	2.06662e-07
	Dpyd	-1.50929	-2.8467	3.89297e-12
	Ascl2	-1.50926	-2.84663	1.77666e-15
	Mturn	-1.50901	-2.84615	1.86567e-14
	Gfra2	-1.50836	-2.84486	8.49287e-11
	Slc5a6	-1.50753	-2.84323	3.60873e-11
	Trpc4	-1.50718	-2.84254	9.38681e-05
	Mettl7a1	-1.50694	-2.84208	4.00812e-15
	Mmp24	-1.5067	-2.8416	0.00474449
	Pcdh15	-1.50616	-2.84054	6.26063e-05
	Dlx1	-1.50588	-2.83998	0.0162266
	Spsb4	-1.50499	-2.83822	6.21997e-08
	Plin1	-1.50447	-2.8372	0.0028182
	Lrp3	-1.50386	-2.836	1.94825e-13
	Zfpm2	-1.50335	-2.83501	2.59106e-06
	Gli1	-1.50236	-2.83305	1.19893e-10
	Ptpdc1	-1.50136	-2.83109	8.269e-14
	Pcdh10	-1.5004	-2.82921	7.52474e-06
	1700016H13Rik	-1.50025	-2.82891	0.0316691
	Tcerg1l	-1.49973	-2.8279	0.00813106
	Dmc1	-1.49839	-2.82527	0.0369953
	Tbxa2r	-1.49787	-2.82425	3.55243e-08
	Adra2c	-1.49784	-2.8242	0.00194734
	Slc16a12	-1.49735	-2.82323	2.48014e-05
	Bnipl	-1.49716	-2.82287	9.96023e-07
	Dscaml1	-1.49682	-2.8222	1.03738e-05
	Galnt14	-1.49599	-2.82059	0.0416381
	Sord	-1.49547	-2.81956	7.37482e-20
	Chgb	-1.49539	-2.8194	3.6525e-13
	Cdh4	-1.49465	-2.81797	0.000319208
	Gm43820	-1.4944	-2.81747	0.0377641
	D430019H16Rik	-1.49312	-2.81498	1.65806e-09
	Mpped2	-1.49211	-2.813	0.00225209
	Kcnk3	-1.4921	-2.81297	2.6089e-09
	Uchl1	-1.49197	-2.81273	2.13169e-12
	Tub	-1.49091	-2.81067	1.46986e-08
	Gm45104	-1.4908	-2.81045	0.000166312
	A530030E21Rik	-1.49042	-2.8097	0.00628329
	Klhl3	-1.48993	-2.80876	3.01768e-08
	Rapgefl1	-1.48956	-2.80803	2.0541e-11
	Ankrd24	-1.48898	-2.8069	4.02379e-25
	Ttll10	-1.48866	-2.80629	4.93469e-12
	Zkscan4	-1.48798	-2.80496	2.5649e-05
	Enho	-1.48776	-2.80453	6.76125e-09
	Lmtk3	-1.48698	-2.80303	1.04782e-11
	Pln	-1.48692	-2.8029	0.00227566
	Dmtn	-1.48602	-2.80114	1.84991e-10
	Kcnip4	-1.48535	-2.79986	2.78699e-06
	Csmd1	-1.48395	-2.79714	0.000159156
	Cd7	-1.48314	-2.79557	0.000675121
	Rimkla	-1.48277	-2.79486	0.00170736
	Wnt5b	-1.48276	-2.79483	1.89521e-08
	Ttc36	-1.4825	-2.79432	0.00375172
	Zc2hc1c	-1.48231	-2.79396	4.48137e-09
	Duxbl1	-1.4804	-2.79026	6.01615e-07
	Pde8b	-1.4801	-2.78968	4.92861e-23
	Csrnp3	-1.47994	-2.78937	0.00297806
	Slc8b1	-1.47988	-2.78925	9.63643e-17
	Rnd2	-1.47954	-2.78861	6.66411e-13
	Slc26a4	-1.47921	-2.78796	0.0244963
	Hectd2	-1.4791	-2.78774	2.41948e-12
	Pdzk1ip1	-1.47887	-2.7873	5.77988e-11
	Ccm2l	-1.47833	-2.78626	7.76596e-11
	Pcp4	-1.47801	-2.78564	0.000293104
	Ccdc8	-1.47661	-2.78295	2.48097e-10
	Snn	-1.47608	-2.78191	2.91111e-07
	Morn4	-1.47579	-2.78135	1.76929e-07
	Ushbp1	-1.47425	-2.7784	5.396e-15
	Pcsk2	-1.47365	-2.77724	6.52224e-10
	Tbc1d24	-1.47341	-2.77677	2.19022e-19
	Agt	-1.47248	-2.77498	8.80436e-15
	Slc6a7	-1.47243	-2.77489	6.0605e-10
	Rnf165	-1.47177	-2.77362	6.27176e-05
	Ism1	-1.47139	-2.77289	3.21601e-05
	Lingo1	-1.47105	-2.77224	0.015446
	Gm43102	-1.46957	-2.7694	0.00836108
	Sncg	-1.46949	-2.76925	5.61528e-09
	Ngfr	-1.46896	-2.76823	1.15285e-11
	Disp3	-1.46888	-2.76807	0.0249387
	Mdga2	-1.4688	-2.76791	0.00538852
	Dusp15	-1.46838	-2.76711	0.042742
	Nrxn3	-1.46687	-2.76422	0.00431938
	Fam184a	-1.46635	-2.76321	0.000199922
	Slc9a3r2	-1.46545	-2.7615	2.83461e-38
	Ncan	-1.46497	-2.76058	0.00986981
	Cbln4	-1.46477	-2.7602	0.0495399
	Stmn3	-1.46412	-2.75896	1.86728e-09
	Angpt1	-1.46343	-2.75764	1.24274e-10
	Fxyd2	-1.46333	-2.75744	0.001164
	Kcnj12	-1.46263	-2.7561	0.000113236
	Clstn2	-1.462	-2.75491	9.13422e-05
	Gprin2	-1.46166	-2.75426	0.00180427
	Nat8l	-1.46146	-2.75386	5.08316e-06
	Hpgds	-1.46112	-2.75323	1.98964e-16
	Saxo2	-1.46031	-2.75168	0.00175125
	Ptprb	-1.46011	-2.75129	3.15285e-18
	Ankrd45	-1.45962	-2.75036	0.00152327
	Elavl4	-1.45867	-2.74856	9.54832e-10
	Scin	-1.45694	-2.74525	6.75896e-08
	Kcnc4	-1.45656	-2.74454	2.86333e-06
	Rcsd1	-1.45648	-2.74439	1.70226e-10
	Gstt1	-1.45588	-2.74324	1.07113e-24
	Angptl7	-1.45499	-2.74154	0.000760407
	Zscan2	-1.45495	-2.74147	1.59309e-08
	Cxcl14	-1.45467	-2.74094	1.59421e-09
	Rgs17	-1.4542	-2.74005	4.3909e-11
	Vwa5b1	-1.45363	-2.73896	0.000199942
	Zfp647	-1.45321	-2.73817	2.25129e-06
	Riiad1	-1.45266	-2.73713	0.0201612
	Igdcc4	-1.45187	-2.73562	2.85621e-09
	Apba1	-1.45125	-2.73446	2.04311e-14
	Cry2	-1.45102	-2.73401	4.02834e-14
	Ttbk1	-1.4506	-2.73322	1.30564e-07
	Scn11a	-1.45041	-2.73285	6.9543e-09
	Dixdc1	-1.44998	-2.73204	3.667e-10
	Adrb1	-1.44906	-2.7303	1.09559e-05
	H2bu2	-1.44897	-2.73014	6.75822e-06
	Ypel1	-1.44829	-2.72884	5.68706e-07
	Zfp677	-1.44776	-2.72784	3.58925e-11
	Pcdh17	-1.44731	-2.72699	8.18076e-09
	Zfp30	-1.44591	-2.72435	2.95052e-07
	Gm37475	-1.44527	-2.72315	0.0219776
	Zfp354a	-1.44394	-2.72062	2.25118e-10
	Fabp7	-1.44357	-2.71994	0.00224838
	Ramp2	-1.44332	-2.71945	1.34336e-12
	Grik5	-1.44286	-2.71859	3.08499e-17
	Fgf13	-1.44202	-2.71701	2.35343e-10
	Rims2	-1.44199	-2.71695	0.00277189
	Wnt2b	-1.44142	-2.71589	1.04719e-09
	Map7d2	-1.44108	-2.71524	4.00752e-06
	Zkscan2	-1.44029	-2.71376	0.000690056
	Podn	-1.43884	-2.71102	2.4804e-19
	Bhlhe41	-1.43883	-2.71102	2.79842e-06
	Itih5	-1.4388	-2.71095	2.59338e-07
	Moxd1	-1.43845	-2.7103	5.01384e-06
	Fut9	-1.43841	-2.71021	0.000207729
	Htra3	-1.4377	-2.70888	1.17953e-13
	Slc10a6	-1.43758	-2.70865	0.00246319
	Olfr1383	-1.43731	-2.70815	0.0440093
	Sec31b	-1.43677	-2.70713	9.1132e-08
	Kcnc2	-1.43575	-2.70522	0.000375146
	Susd4	-1.43506	-2.70394	2.03958e-08
	Rtn2	-1.43387	-2.7017	4.30185e-16
	Dact1	-1.43103	-2.69639	1.50824e-08
	Megf6	-1.43098	-2.6963	4.6818e-10
	Ccdc40	-1.43054	-2.69547	0.00807831
	Bmp3	-1.42997	-2.69441	3.43664e-11
	Npy4r	-1.42995	-2.69438	2.23691e-07
	1810010H24Rik	-1.42974	-2.69399	3.61461e-06
	Psd	-1.4284	-2.69149	1.66678e-10
	Slc35e3	-1.42839	-2.69145	7.83094e-18
	Car7	-1.42816	-2.69104	2.53401e-05
	Rnf144a	-1.42813	-2.69097	1.84749e-09
	Itga8	-1.42798	-2.69069	5.96264e-07
	Kctd12b	-1.42757	-2.68993	5.6427e-14
	Rab36	-1.42731	-2.68945	9.89509e-09
	Fam131b	-1.42716	-2.68917	0.00021019
	Col11a1	-1.42694	-2.68876	0.000290416
	Hs3st2	-1.42686	-2.68861	0.000635906
	Chadl	-1.42649	-2.68792	1.32951e-05
	Fam169b	-1.42642	-2.6878	0.0122701
	Mfsd2b	-1.42629	-2.68755	1.01468e-06
	Ston1	-1.42621	-2.68739	2.85629e-13
	S100a7a	-1.42592	-2.68686	0.00202147
	Mn1	-1.42586	-2.68675	5.5455e-08
	Npnt	-1.42571	-2.68647	2.02136e-05
	St6galnac3	-1.42563	-2.68632	2.87396e-05
	Dach2	-1.42558	-2.68623	0.0246693
	Tm4sf4	-1.42443	-2.68408	1.05615e-09
	Cox8b	-1.42427	-2.68378	0.0379144
	Grin3a	-1.42363	-2.6826	6.94592e-05
	Gng4	-1.42317	-2.68174	5.43346e-11
	Calcb	-1.42314	-2.68169	3.32676e-05
	Bend5	-1.42288	-2.6812	3.24192e-05
	Ank	-1.42235	-2.68021	2.19233e-11
	Fam163a	-1.4222	-2.67994	3.82541e-07
	Ccdc148	-1.42136	-2.67839	0.00390254
	Acot6	-1.42091	-2.67754	9.91725e-12
	Gprc5c	-1.41997	-2.6758	6.0185e-09
	Kcnq5	-1.41971	-2.67532	4.59187e-07
	Rragb	-1.4189	-2.67382	4.13223e-08
	Pigz	-1.4176	-2.67141	6.20208e-05
	Ptger1	-1.41716	-2.6706	0.0219658
	Dpysl5	-1.41699	-2.67027	4.65206e-07
	Spock3	-1.4168	-2.66994	8.91308e-07
	Olfr1034	-1.41565	-2.66781	0.0262317
	Cfap20dc	-1.41558	-2.66767	0.000144021
	Lgi4	-1.41484	-2.6663	4.62126e-09
	Lrrc55	-1.41471	-2.66607	0.00108378
	Notch3	-1.41471	-2.66606	1.18907e-22
	Cadm3	-1.41456	-2.66578	1.09213e-13
	Prima1	-1.41317	-2.66322	5.11416e-06
	Ephx2	-1.41317	-2.66321	1.58639e-17
	H2bc21	-1.41264	-2.66224	1.56694e-24
	Septin4	-1.41249	-2.66196	3.59586e-11
	Rgs11	-1.41203	-2.66111	1.57739e-14
	Calcoco1	-1.41147	-2.66008	5.07431e-22
	Adgrg6	-1.41142	-2.65999	2.27659e-10
	Chd5	-1.41116	-2.65951	6.0605e-10
	Msantd1	-1.41097	-2.65916	1.56747e-05
	Robo4	-1.41084	-2.65893	9.72703e-16
	Dmkn	-1.41053	-2.65835	8.13865e-07
	Gm37093	-1.41042	-2.65815	0.00337375
	Ppil6	-1.41017	-2.65769	0.00181525
	Dlgap1	-1.40898	-2.65549	0.000131019
	Rhpn1	-1.40896	-2.65545	0.0286452
	Thbs4	-1.40841	-2.65444	1.92756e-06
	Cntfr	-1.40833	-2.6543	1.41622e-07
	Tmem8b	-1.40779	-2.6533	6.96209e-15
	Cntln	-1.40734	-2.65248	2.54589e-14
	Cttnbp2	-1.40657	-2.65106	1.62983e-17
	Osbpl6	-1.40519	-2.64854	2.24159e-14
	Nxph3	-1.40423	-2.64676	1.2411e-05
	Apbb1	-1.40407	-2.64647	3.6331e-11
	Nxpe4	-1.40363	-2.64567	0.000369952
	Snca	-1.40319	-2.64486	0.000223158
	Ces2c	-1.40303	-2.64456	1.56967e-12
	Prph	-1.4025	-2.64359	2.71378e-11
	Hey2	-1.402	-2.64268	1.48834e-05
	Amt	-1.40189	-2.64247	9.78002e-19
	Pcdh12	-1.40155	-2.64185	1.07034e-05
	Cntn2	-1.40152	-2.6418	0.000827622
	Col20a1	-1.4005	-2.63994	2.49486e-12
	Rpgrip1	-1.40014	-2.63928	0.000366025
	Trmt9b	-1.39958	-2.63824	2.5657e-07
	Zfp467	-1.39937	-2.63786	6.41688e-23
	Tle2	-1.39907	-2.63731	4.29187e-16
	Plxdc1	-1.39864	-2.63653	1.89258e-08
	Adamts19	-1.39858	-2.63642	0.000765398
	Sarm1	-1.39796	-2.63529	1.32006e-05
	Fut10	-1.39698	-2.6335	7.27457e-09
	Schip1	-1.39651	-2.63264	0.0412251
	Elmod1	-1.39641	-2.63245	0.000127095
	Camk2a	-1.39573	-2.63121	1.77422e-13
	Kcns1	-1.39542	-2.63066	0.00122058
	Dpysl4	-1.39531	-2.63044	1.84972e-05
	Ctnna2	-1.39527	-2.63037	1.33501e-06
	Cmya5	-1.3951	-2.63006	0.00594393
	Ldlrad3	-1.39495	-2.6298	2.75907e-18
	Flt4	-1.39493	-2.62976	7.44725e-24
	Hoxb5	-1.39431	-2.62863	3.43761e-05
	Scg2	-1.39421	-2.62845	7.30794e-11
	Pgr	-1.3939	-2.62788	0.0172682
	Kif5a	-1.39384	-2.62778	1.0057e-10
	Ptn	-1.39333	-2.62684	1.41558e-08
	Tlcd3b	-1.39321	-2.62662	1.55941e-07
	Slc35f1	-1.3931	-2.62643	3.65542e-05
	Gstm1	-1.39272	-2.62574	8.69165e-16
	Jph4	-1.39261	-2.62553	1.1258e-11
	Dtx3	-1.3925	-2.62533	6.07752e-24
	Cidea	-1.39218	-2.62475	0.0367956
	Slitrk1	-1.3916	-2.6237	0.0007549
	Ldhb	-1.39125	-2.62306	1.66363e-12
	Castor2	-1.39004	-2.62087	3.08343e-10
	Slc6a19	-1.39003	-2.62085	0.000236144
	Gng3	-1.38979	-2.6204	0.000416309
	Dnajc28	-1.38959	-2.62004	1.26359e-09
	Zcchc12	-1.38936	-2.61963	1.55296e-07
	Gnao1	-1.38869	-2.6184	1.72511e-11
	Ntn3	-1.38839	-2.61787	6.60636e-06
	Scn5a	-1.38827	-2.61765	1.15522e-07
	Gfra3	-1.38803	-2.61721	5.55385e-09
	Cckar	-1.38798	-2.61711	0.000100326
	Fat3	-1.38793	-2.61703	6.91857e-05
	Ccdc187	-1.38653	-2.61449	0.00158123
	1700029J07Rik	-1.38632	-2.61411	8.67437e-08
	Axin2	-1.38621	-2.61392	2.82442e-22
	Scrn1	-1.38542	-2.61248	5.21243e-10
	Nkx3-2	-1.3853	-2.61227	5.57952e-05
	Rasgef1b	-1.38487	-2.61148	2.85516e-10
	Col4a4	-1.38466	-2.6111	0.000609204
	Gm47881	-1.38435	-2.61053	0.00253859
	Iqcg	-1.38375	-2.60946	0.000620927
	Crnn	-1.38329	-2.60863	0.0497314
	Prkar2b	-1.38298	-2.60806	2.4088e-15
	Prelp	-1.38231	-2.60685	4.02834e-14
	Ddo	-1.38222	-2.60669	3.98997e-05
	Clstn3	-1.38102	-2.60453	1.14795e-06
	Apc2	-1.38098	-2.60445	3.82064e-09
	Col8a2	-1.38015	-2.60295	6.71151e-05
	Kcnh8	-1.37975	-2.60224	0.00197976
	Btla	-1.37924	-2.60132	0.0152738
	Ripor3	-1.3792	-2.60124	1.60662e-07
	Olfml1	-1.37875	-2.60042	1.5136e-06
	Itpr2	-1.37864	-2.60024	2.1361e-22
	Foxred2	-1.3781	-2.59926	5.48282e-08
	Fbxl2	-1.37629	-2.59599	9.36569e-09
	Adcyap1	-1.37596	-2.59541	0.0119795
	Rnf212	-1.37575	-2.59503	0.000313778
	Col5a3	-1.37567	-2.59488	3.12205e-13
	Gm10766	-1.37504	-2.59375	0.0234437
	4930563E22Rik	-1.3749	-2.5935	0.000201623
	Adgrg3	-1.37411	-2.59207	3.9732e-10
	Acvr1c	-1.37371	-2.59136	2.48845e-10
	Cpne5	-1.37371	-2.59135	0.00153371
	Gigyf1	-1.37361	-2.59118	4.47723e-19
	Mapk10	-1.37311	-2.59028	3.10351e-08
	Nkx6-3	-1.3728	-2.58973	0.000557779
	Snhg11	-1.37252	-2.58922	9.09898e-10
	Evc	-1.37211	-2.58848	1.4868e-10
	Tle3	-1.37162	-2.58762	1.1094e-20
	Frem2	-1.37155	-2.58748	3.44854e-12
	Art3	-1.37068	-2.58592	1.11903e-08
	Wfdc1	-1.37044	-2.5855	7.61813e-09
	Vkorc1	-1.37038	-2.58538	1.07023e-08
	Kcnq4	-1.36945	-2.58373	1.87553e-08
	Klhl24	-1.36908	-2.58307	4.3463e-13
	Kyat1	-1.36863	-2.58226	9.71892e-09
	Eno2	-1.3682	-2.58147	6.02137e-13
	Cntn3	-1.36741	-2.58008	8.2875e-05
	Ank1	-1.36737	-2.57999	6.53656e-08
	Cbfa2t3	-1.36707	-2.57946	3.06212e-18
	Sv2a	-1.36701	-2.57935	1.05488e-07
	Asic2	-1.36663	-2.57867	8.28213e-06
	Dnah1	-1.36609	-2.57771	0.00784216
	Pnck	-1.36556	-2.57677	2.23328e-07
	Ccl27a	-1.36458	-2.57502	2.25953e-07
	Tgfbr3	-1.36424	-2.57441	1.08077e-15
	Mettl24	-1.3641	-2.57415	3.03987e-06
	Anks6	-1.36405	-2.57407	1.93389e-09
	Ccl21a	-1.36382	-2.57366	6.4687e-08
	Npc1l1	-1.36333	-2.57278	0.0375197
	Slc8a3	-1.36173	-2.56994	2.06558e-05
	Gucy1a1	-1.36113	-2.56887	2.79467e-12
	Gpt2	-1.35992	-2.56672	4.65052e-24
	Adam33	-1.35976	-2.56642	6.49438e-09
	Scube3	-1.3592	-2.56543	2.91832e-06
	Slc25a29	-1.35902	-2.56511	1.36995e-12
	Gm43534	-1.3587	-2.56454	1.92981e-05
	Synpr	-1.35688	-2.56131	0.0231958
	Nrxn2	-1.35657	-2.56076	3.14192e-07
	Tmod2	-1.35642	-2.56049	2.34299e-10
	Syt1	-1.3561	-2.55992	2.56464e-10
	Ntsr1	-1.35556	-2.55897	2.9984e-07
	Rims3	-1.35531	-2.55852	5.68495e-08
	Colq	-1.35484	-2.55769	8.42449e-07
	Slc44a5	-1.35436	-2.55684	0.000813769
	Htr3a	-1.35409	-2.55635	3.60345e-10
	Zim1	-1.35381	-2.55585	0.0464073
	Jam3	-1.35326	-2.55489	2.07177e-14
	Cib2	-1.35262	-2.55376	2.14635e-07
	Gm14443	-1.35256	-2.55365	0.000272875
	Gabrb3	-1.35253	-2.5536	9.58314e-07
	Grem2	-1.35233	-2.55325	7.76202e-13
	Clip3	-1.3522	-2.55301	4.06307e-12
	Tekt2	-1.35158	-2.55191	0.000360844
	Shc2	-1.35135	-2.55151	3.85588e-10
	Lyplal1	-1.35121	-2.55126	1.25907e-21
	Nynrin	-1.35047	-2.54996	1.43329e-12
	Glb1l2	-1.34979	-2.54876	0.00151406
	Otc	-1.34979	-2.54876	5.27091e-06
	Klhdc8b	-1.34939	-2.54804	3.29797e-13
	Prokr1	-1.34921	-2.54773	0.00982272
	Pcp4l1	-1.34895	-2.54727	5.91373e-12
	Fbxo17	-1.34871	-2.54685	1.3193e-06
	Ryr2	-1.34741	-2.54455	5.42272e-09
	Nrbp2	-1.34714	-2.54407	2.47774e-18
	Faim2	-1.34677	-2.54343	3.81677e-10
	Rfx6	-1.34626	-2.54253	0.000808806
	Gas1	-1.34576	-2.54163	1.87599e-09
	Mtcl1	-1.34399	-2.53852	8.05483e-12
	Atcay	-1.34373	-2.53808	1.42218e-05
	Smbd1	-1.34359	-2.53782	0.0012617
	Cd46	-1.34342	-2.53752	3.18803e-20
	Pnma8a	-1.34331	-2.53732	1.53247e-06
	Zfp423	-1.34249	-2.53588	2.05394e-08
	Gimap8	-1.34222	-2.53541	1.42005e-05
	Tymp	-1.3406	-2.53257	4.46418e-06
	Lrrc51	-1.339	-2.52976	1.32537e-09
	Rgcc	-1.33861	-2.52908	6.78889e-14
	Pirt	-1.33852	-2.52892	1.68307e-08
	Slc24a3	-1.3381	-2.52818	5.80431e-08
	Adgrl1	-1.33808	-2.52814	2.34013e-15
	Kank3	-1.33775	-2.52757	7.12676e-17
	Cxxc4	-1.33772	-2.52751	0.000381427
	Zfp979	-1.33752	-2.52716	5.6333e-05
	Cplx2	-1.33736	-2.52689	2.54509e-18
	Mill2	-1.33681	-2.52592	5.51727e-24
	Myom2	-1.33579	-2.52414	0.0118809
	Zfp286	-1.33555	-2.52372	0.000245539
	Gramd1b	-1.33408	-2.52115	2.12102e-27
	Pclo	-1.33314	-2.51951	1.19993e-05
	Wasf3	-1.33312	-2.51947	1.76725e-09
	Klc3	-1.3331	-2.51944	6.09002e-05
	Pdzd4	-1.33234	-2.51811	2.28141e-12
	Col6a4	-1.33224	-2.51794	2.44918e-05
	Celf4	-1.33222	-2.51791	1.23928e-10
	Vav2	-1.33213	-2.51774	1.07767e-12
	Gpc3	-1.33168	-2.51696	9.80712e-06
	Unc80	-1.33149	-2.51662	7.97807e-06
	Colec10	-1.33113	-2.516	0.00696979
	Tbx2	-1.33101	-2.51579	9.58157e-09
	Thsd1	-1.33097	-2.51572	1.06691e-06
	Zfp300	-1.32932	-2.51284	0.0333819
	Galnt9	-1.32884	-2.51201	0.00527688
	Daam2	-1.32706	-2.5089	1.41987e-09
	Npas3	-1.32689	-2.50862	0.00292525
	Egfl8	-1.3266	-2.50811	1.27941e-06
	Frmpd4	-1.32621	-2.50742	0.00119582
	Lrrc61	-1.3259	-2.50689	3.1169e-11
	Lats2	-1.325	-2.50533	6.43214e-05
	Hoxd4	-1.32496	-2.50527	0.0398331
	Radil	-1.32474	-2.50488	5.59619e-05
	Zdhhc22	-1.32444	-2.50436	0.019911
	Fgd5	-1.32408	-2.50372	4.78054e-21
	Dennd2a	-1.32395	-2.50351	1.59653e-13
	Nlgn1	-1.32334	-2.50245	0.00676943
	Meis1	-1.32294	-2.50175	3.52692e-08
	Gpihbp1	-1.32163	-2.49949	2.76053e-06
	Atoh8	-1.32163	-2.49949	1.0558e-11
	Iglv3	-1.32152	-2.4993	0.0174545
	Rapgef4	-1.32026	-2.49711	1.64958e-10
	Erg	-1.31925	-2.49537	1.49846e-17
	Chrdl1	-1.31866	-2.49435	1.28111e-08
	Rarres2	-1.31841	-2.49391	1.04247e-16
	Ntrk3	-1.31819	-2.49353	2.28493e-06
	Peg3	-1.31813	-2.49342	2.38619e-07
	Gm43398	-1.31792	-2.49307	0.000961959
	Cnksr3	-1.31774	-2.49276	2.49682e-13
	Elfn2	-1.31774	-2.49276	1.22449e-14
	Lhx6	-1.31724	-2.4919	0.000690859
	Irag2	-1.31708	-2.49161	3.61721e-06
	Sall2	-1.31693	-2.49135	2.5702e-14
	Pard6g	-1.31686	-2.49124	1.13102e-19
	Prex2	-1.31678	-2.49109	2.01603e-08
	Aqp7	-1.31667	-2.4909	0.0306174
	Nalcn	-1.316	-2.48975	0.000178162
	Pdgfd	-1.31596	-2.48968	9.87612e-13
	Scn3b	-1.3159	-2.48958	1.3991e-06
	Islr	-1.31578	-2.48938	2.22498e-09
	Caskin1	-1.3157	-2.48924	1.60602e-07
	Emcn	-1.31552	-2.48891	5.79319e-12
	Lonrf2	-1.31546	-2.48881	5.68662e-06
	Gipr	-1.31516	-2.4883	0.000236759
	Clu	-1.31501	-2.48805	0.00223952
	Dgki	-1.31487	-2.4878	0.00369303
	Col8a1	-1.31434	-2.48689	5.92044e-09
	Gprc5b	-1.31429	-2.4868	7.18393e-15
	Doc2b	-1.314	-2.48631	1.06489e-07
	Prrt4	-1.31291	-2.48443	0.0209814
	Igfbp3	-1.31213	-2.48308	1.14395e-11
	Cntd1	-1.31138	-2.48179	0.00199062
	Nyap1	-1.31123	-2.48152	6.74505e-09
	Mxra8	-1.31117	-2.48142	2.12568e-17
	Ndst4	-1.31113	-2.48135	0.000103821
	Plppr5	-1.31103	-2.48118	0.000191221
	Slc25a23	-1.31072	-2.48065	4.39918e-10
	Crybb3	-1.3107	-2.48062	0.000319405
	Rorc	-1.31067	-2.48057	1.86037e-09
	Amer3	-1.31065	-2.48054	0.00938087
	Mfap3l	-1.31039	-2.48009	1.20493e-07
	Dgkg	-1.31012	-2.47963	1.257e-06
	Cyp2d13	-1.30911	-2.47789	0.00129657
	Dzank1	-1.30888	-2.47749	4.82523e-07
	Adra2a	-1.3088	-2.47735	0.00101111
	Il17re	-1.30866	-2.47711	4.41878e-23
	Peli3	-1.30866	-2.47711	1.81426e-07
	Fxyd1	-1.30837	-2.47662	1.46017e-08
	Ak5	-1.30825	-2.4764	6.56617e-05
	Glp1r	-1.30806	-2.47609	0.000363083
	Pik3ip1	-1.30788	-2.47577	1.3131e-12
	Phospho1	-1.30723	-2.47465	0.0263953
	Ajm1	-1.30693	-2.47414	1.70356e-05
	Nrxn1	-1.30674	-2.47382	1.12286e-08
	Cplx1	-1.30465	-2.47023	2.18788e-05
	Cuedc1	-1.30418	-2.46943	8.86679e-12
	Fut4	-1.30293	-2.46729	3.25433e-14
	Sorcs1	-1.30287	-2.4672	0.000275726
	Sparcl1	-1.30191	-2.46555	4.67091e-07
	Osbp2	-1.30095	-2.46391	0.000275276
	Celf6	-1.30074	-2.46355	2.0686e-08
	Stra6l	-1.29991	-2.46213	2.21504e-11
	Dnajc12	-1.29906	-2.46068	8.83743e-14
	Reep2	-1.29903	-2.46063	1.106e-07
	Kcnj10	-1.29859	-2.45988	7.45944e-09
	Gsdmc3	-1.29791	-2.45872	0.000739893
	Stac2	-1.29675	-2.45674	4.01864e-05
	Nmnat2	-1.29657	-2.45645	2.16513e-09
	Gm49027	-1.29606	-2.45557	1.31069e-05
	Inha	-1.29587	-2.45525	1.75451e-07
	Slc25a53	-1.2954	-2.45445	0.00125431
	Adam23	-1.29486	-2.45353	9.3467e-17
	Bex4	-1.29464	-2.45315	0.000316547
	Fam117a	-1.29463	-2.45313	1.01114e-09
	Arxes2	-1.29365	-2.45147	9.6725e-05
	Gm43719	-1.29361	-2.4514	7.9316e-05
	Cspg5	-1.29354	-2.45129	3.65855e-05
	Iqsec3	-1.29335	-2.45096	1.70576e-07
	Adamts10	-1.29187	-2.44845	2.46136e-18
	Carns1	-1.2914	-2.44766	5.26105e-07
	Nap1l2	-1.29049	-2.44612	0.000313843
	Rasgrp2	-1.28995	-2.44519	4.62936e-09
	Syngr3	-1.28961	-2.44463	9.378e-07
	H4c8	-1.28892	-2.44345	0.0432062
	Sorcs2	-1.28845	-2.44265	9.95034e-18
	Gm43766	-1.28828	-2.44237	0.0237021
	Pgf	-1.28819	-2.44222	0.000312063
	Tespa1	-1.28608	-2.43865	0.0315246
	Gab1	-1.28603	-2.43855	1.24032e-18
	Npy1r	-1.28601	-2.43853	6.31197e-08
	Hpgd	-1.28598	-2.43848	2.41764e-10
	Ak7	-1.28531	-2.43734	0.0285642
	Mageh1	-1.2845	-2.43597	1.22449e-14
	S1pr3	-1.28364	-2.43453	8.08592e-12
	Ccdc62	-1.28287	-2.43322	4.7409e-06
	Prkar1b	-1.28192	-2.43162	1.55021e-11
	Pfkm	-1.28176	-2.43135	2.19355e-16
	Frmd5	-1.28097	-2.43003	8.21861e-06
	Syt7	-1.28014	-2.42863	2.43078e-15
	Lrrn4cl	-1.28008	-2.42852	1.71203e-07
	Ebf2	-1.27937	-2.42732	0.0380092
	Arsg	-1.27849	-2.42584	6.28909e-10
	Calr3	-1.27843	-2.42575	0.0189789
	Mapk8ip1	-1.2768	-2.42302	1.51058e-10
	Il7r	-1.2762	-2.422	0.00155406
	Svop	-1.27597	-2.42161	0.00130997
	Hdac5	-1.27383	-2.41802	2.91002e-23
	Aox1	-1.27343	-2.41736	8.07471e-07
	Tmem151b	-1.27224	-2.41536	0.000675057
	Arhgef37	-1.27216	-2.41523	7.68151e-13
	Nags	-1.27126	-2.41373	0.0123988
	Clec1a	-1.27059	-2.41261	9.68838e-06
	Rimklb	-1.26958	-2.41091	0.0217008
	Rimbp2	-1.26933	-2.41049	2.0576e-15
	Ppp2r2b	-1.26901	-2.40997	0.000269256
	Rab37	-1.26851	-2.40913	2.35608e-05
	Golga7b	-1.26811	-2.40846	0.0152841
	Nrg3	-1.2679	-2.4081	0.0198576
	Dock3	-1.26783	-2.40799	9.33665e-10
	Pitx1	-1.26727	-2.40705	1.66494e-07
	Rdh5	-1.26697	-2.40656	1.78817e-07
	Sh3rf2	-1.26657	-2.40588	1.49784e-07
	Otud1	-1.26653	-2.40583	3.99039e-11
	Unc119	-1.26627	-2.40539	2.36837e-06
	Nr4a1	-1.26363	-2.40099	0.000177027
	Chrnb2	-1.26352	-2.4008	1.2545e-14
	Vip	-1.26327	-2.4004	7.79183e-10
	Pde1b	-1.26315	-2.40019	4.90093e-23
	Cend1	-1.26312	-2.40014	3.10884e-06
	Zfp108	-1.2628	-2.39961	1.52643e-06
	Lrriq3	-1.26263	-2.39933	0.00332581
	Zfp354c	-1.26262	-2.3993	1.30153e-11
	Kcnh3	-1.2607	-2.39612	3.35937e-07
	Chrna3	-1.26043	-2.39566	4.08256e-07
	Tmem150c	-1.26034	-2.39552	7.60761e-05
	Cfap100	-1.26033	-2.3955	0.0074207
	Ell3	-1.26032	-2.39548	0.0308368
	Ffar2	-1.2596	-2.3943	1.12006e-11
	Slitrk5	-1.25862	-2.39267	0.00232564
	Rfx2	-1.25835	-2.39222	6.12294e-08
	Rec8	-1.25714	-2.39021	9.63526e-07
	Slc16a7	-1.25692	-2.38986	4.73538e-08
	Ugt1a1	-1.2569	-2.38981	0.00864053
	Fam189a2	-1.2568	-2.38965	1.62613e-05
	Anxa13	-1.25675	-2.38956	3.13655e-13
	Cxxc5	-1.25659	-2.3893	6.55649e-21
	Nr1i3	-1.25615	-2.38857	0.00344107
	Tubb4a	-1.25589	-2.38815	2.19839e-07
	Gpr179	-1.25488	-2.38647	0.0153297
	Hey1	-1.25478	-2.38631	1.23626e-06
	Cnr2	-1.25464	-2.38607	0.0274628
	Crebrf	-1.2546	-2.38601	4.48439e-11
	Ptprn	-1.25418	-2.38532	1.70202e-07
	Has3	-1.25398	-2.38498	0.00118085
	Mkrn3	-1.25395	-2.38494	0.00256151
	Adamts8	-1.2539	-2.38486	1.38993e-07
	Satb1	-1.2534	-2.38403	1.43732e-06
	Rgs5	-1.25264	-2.38276	0.000744273
	Syp	-1.25252	-2.38257	1.88785e-13
	Kcnv1	-1.25239	-2.38235	0.00955787
	Crispld1	-1.25231	-2.38223	0.00844486
	Igsf21	-1.25213	-2.38192	0.000119319
	Phactr1	-1.25212	-2.38191	1.75363e-09
	Adgrb2	-1.2521	-2.38188	2.90419e-07
	Aoc3	-1.25158	-2.38103	1.85679e-07
	Hmcn2	-1.25125	-2.38048	1.574e-05
	Cish	-1.25031	-2.37893	4.74228e-23
	Nipal4	-1.24962	-2.3778	1.28715e-07
	Sntg2	-1.24953	-2.37764	3.25457e-06
	D930020B18Rik	-1.24941	-2.37744	0.00063635
	Slc1a3	-1.24881	-2.37645	2.13338e-06
	Ppfia2	-1.24843	-2.37582	0.000140922
	Stpg1	-1.24801	-2.37513	0.00330708
	Pde4c	-1.24661	-2.37283	0.0004757
	Tmem255a	-1.24618	-2.37212	0.00105679
	Plppr3	-1.2457	-2.37133	0.00011264
	Npr2	-1.24528	-2.37065	2.99772e-10
	Plcl1	-1.24522	-2.37055	9.60174e-07
	Pld5	-1.24488	-2.36998	0.00373072
	Lrrn2	-1.2444	-2.36921	7.00434e-09
	Fhit	-1.24399	-2.36852	4.31387e-07
	Fstl5	-1.24373	-2.3681	0.0011685
	P2rx6	-1.24332	-2.36742	0.000260165
	St6gal1	-1.24322	-2.36726	3.0088e-09
	Guca1b	-1.24309	-2.36705	2.47375e-07
	Slc22a4	-1.24194	-2.36517	0.00325058
	Adamtsl5	-1.24177	-2.36488	9.11965e-11
	Tmeff2	-1.24095	-2.36354	0.001652
	Nhsl2	-1.23995	-2.36191	8.29036e-11
	Unc5c	-1.23983	-2.36171	4.50892e-05
	Slco2b1	-1.23952	-2.3612	1.78984e-15
	Drp2	-1.23946	-2.3611	1.4442e-08
	Cyp2j9	-1.23914	-2.36058	7.83002e-09
	Entpd3	-1.23902	-2.36038	7.27956e-08
	Mef2c	-1.23831	-2.35922	4.55977e-06
	Fbxl16	-1.23817	-2.35899	5.0963e-07
	Dkk3	-1.23816	-2.35898	3.78362e-13
	Socs2	-1.23808	-2.35884	2.74248e-27
	Gpr174	-1.23761	-2.35808	0.0270403
	Rai2	-1.23734	-2.35763	2.00166e-10
	Gm44509	-1.23718	-2.35738	1.22578e-06
	Clec14a	-1.23715	-2.35732	7.17663e-07
	Pianp	-1.2369	-2.35692	2.19264e-06
	Tmem204	-1.23659	-2.35641	0.00290644
	Adrb2	-1.23628	-2.3559	3.62412e-05
	Zbtb20	-1.23572	-2.35499	2.5667e-13
	Pald1	-1.2357	-2.35495	3.96525e-13
	Tmem63c	-1.23548	-2.35459	0.000180746
	Nrip2	-1.23526	-2.35424	0.000329642
	Ccdc3	-1.23512	-2.35401	4.64348e-15
	Hsd3b2	-1.23512	-2.35401	0.000355527
	Cd200	-1.23507	-2.35393	2.20563e-20
	B3gnt8	-1.2347	-2.35332	0.000132587
	Pfn2	-1.23469	-2.35331	3.76054e-08
	Arhgap24	-1.23449	-2.35298	4.55628e-10
	Pth1r	-1.23438	-2.35279	6.39568e-08
	Pcnx2	-1.23379	-2.35184	0.00722412
	Lrrn1	-1.23368	-2.35167	0.00670997
	Gata2	-1.23301	-2.35057	3.91071e-06
	Grk4	-1.23278	-2.3502	4.84909e-05
	Cacnb2	-1.23203	-2.34897	4.11919e-05
	Pink1	-1.23067	-2.34676	5.25393e-16
	Il4i1	-1.23048	-2.34644	0.0486828
	Cbarp	-1.23024	-2.34606	8.97711e-09
	Camk4	-1.22973	-2.34523	5.48437e-05
	Sgip1	-1.22972	-2.34521	4.28164e-05
	Tmcc2	-1.22959	-2.345	2.72558e-09
	Mfap2	-1.22853	-2.34328	4.59752e-06
	Cthrc1	-1.22842	-2.3431	0.0116212
	Izumo4	-1.22753	-2.34165	6.16565e-16
	Sfxn5	-1.22752	-2.34164	1.22037e-09
	Ngf	-1.22737	-2.3414	0.00021205
	Col28a1	-1.22725	-2.3412	2.02237e-06
	Epb41l1	-1.22681	-2.34049	1.03352e-27
	Kcng4	-1.22642	-2.33985	0.00139213
	Tmem38a	-1.22634	-2.33973	3.87521e-08
	Ntn1	-1.22615	-2.33941	2.4203e-16
	Frg2f1	-1.22504	-2.33762	5.2372e-07
	Spin2c	-1.2249	-2.33739	0.000980363
	Nkd1	-1.22488	-2.33736	2.54807e-08
	Tram1l1	-1.22474	-2.33713	0.00104479
	Sncaip	-1.22423	-2.33631	5.08911e-07
	Pgbd5	-1.22395	-2.33586	0.00043187
	Gria2	-1.22389	-2.33575	4.16739e-05
	Asb16	-1.2237	-2.33544	0.000698683
	B230217C12Rik	-1.22346	-2.33506	0.000519837
	Kcnip2	-1.22194	-2.3326	0.0261322
	Snx32	-1.22181	-2.33238	5.33808e-10
	Tmem171	-1.22158	-2.33202	7.25354e-17
	A830018L16Rik	-1.22079	-2.33074	0.0118797
	Astn2	-1.21992	-2.32934	0.000599976
	Hic1	-1.21976	-2.32908	4.34601e-11
	Per2	-1.21946	-2.3286	0.000235845
	Gabrg3	-1.21943	-2.32855	0.017156
	Ugt2b36	-1.21775	-2.32583	0.0105413
	Crip2	-1.21758	-2.32557	1.16591e-14
	Pdzrn3	-1.21615	-2.32326	5.40728e-12
	Gpr162	-1.21576	-2.32264	2.19317e-07
	Tmod4	-1.21573	-2.32259	0.00539156
	H1f3	-1.21549	-2.32219	0.0110706
	Abat	-1.2142	-2.32011	3.58738e-07
	Aldh2	-1.21406	-2.3199	1.45046e-10
	Rnf208	-1.21403	-2.31986	8.14001e-06
	Tmem151a	-1.21362	-2.31918	7.22494e-06
	Sst	-1.21249	-2.31737	7.04002e-07
	Radx	-1.2119	-2.31643	1.03744e-05
	Gria3	-1.20892	-2.31164	2.49508e-07
	Rims1	-1.20838	-2.31079	1.59096e-06
	Plcd4	-1.20836	-2.31075	0.0111293
	Elapor1	-1.20827	-2.31061	5.65088e-11
	Gde1	-1.2082	-2.3105	1.26181e-10
	Nckap5l	-1.20805	-2.31026	3.50636e-12
	Rgma	-1.20791	-2.31003	1.53327e-07
	Tbx3	-1.20779	-2.30983	8.54261e-08
	Map3k12	-1.20763	-2.30958	6.3253e-11
	Comp	-1.2076	-2.30954	0.0117075
	Hand2	-1.20739	-2.3092	1.38054e-07
	Catip	-1.20706	-2.30867	0.0248533
	Gnai1	-1.20697	-2.30852	1.46205e-16
	Extl1	-1.20678	-2.30822	0.000807081
	Thsd7a	-1.20646	-2.30771	2.15387e-06
	Marveld1	-1.20619	-2.30727	1.68561e-08
	Zfp128	-1.20611	-2.30714	3.59337e-06
	Samd14	-1.20566	-2.30644	1.08798e-19
	Tie1	-1.20476	-2.30498	1.40557e-21
	Slitrk6	-1.20426	-2.3042	4.42619e-06
	Itgb8	-1.20346	-2.30291	1.17109e-05
	Pik3cg	-1.20253	-2.30142	2.30369e-10
	Clvs2	-1.20248	-2.30134	0.00152435
	Tbc1d10c	-1.20209	-2.30073	0.00789872
	Piwil4	-1.20074	-2.29857	3.05039e-06
	Cavin2	-1.20033	-2.29792	6.26372e-10
	Reck	-1.20025	-2.29779	1.4614e-08
	Cadps	-1.20006	-2.29749	6.34198e-06
	Ndrg4	-1.19962	-2.2968	1.55825e-08
	Grik1	-1.19955	-2.29668	0.00133508
	Ptgir	-1.19951	-2.29662	5.03528e-05
	Runx1t1	-1.1995	-2.2966	2.36837e-06
	Slc5a7	-1.19913	-2.29601	8.44501e-05
	Pou6f1	-1.19895	-2.29573	1.58211e-14
	Cped1	-1.19874	-2.29538	9.86802e-09
	Egr3	-1.19779	-2.29388	0.00772324
	Nuak1	-1.19769	-2.29372	1.3621e-10
	Aldh6a1	-1.19705	-2.29271	1.17826e-12
	Adcyap1r1	-1.19566	-2.2905	2.27804e-06
	Insm1	-1.19551	-2.29026	1.28847e-05
	Myom1	-1.19527	-2.28988	2.78928e-06
	Cyp4f17	-1.19459	-2.2888	3.47309e-13
	Ccl6	-1.19376	-2.28749	1.02615e-10
	Tacr2	-1.19338	-2.28688	1.40953e-05
	Ifi27	-1.1922	-2.285	1.23729e-13
	Fam110b	-1.192	-2.28469	5.64133e-06
	Zmat1	-1.19189	-2.28451	1.42285e-05
	Ahnak2	-1.19075	-2.28271	7.81067e-06
	Bglap3	-1.18999	-2.28151	8.03275e-07
	Zfp964	-1.18977	-2.28117	1.41457e-06
	Alk	-1.18955	-2.28081	0.00060688
	Glrb	-1.18893	-2.27984	5.89538e-05
	Pik3r5	-1.1879	-2.2782	3.29294e-13
	Clca2	-1.18764	-2.27779	0.0383056
	Pou3f3	-1.18757	-2.27769	0.000115455
	Kcnq3	-1.18754	-2.27764	0.000166441
	Slc8a2	-1.18752	-2.2776	2.20127e-06
	Vat1l	-1.18747	-2.27752	9.02909e-05
	Prnp	-1.18746	-2.27751	0.00012464
	Etv5	-1.18714	-2.27701	1.0845e-07
	Gpr63	-1.18631	-2.2757	0.0457842
	Ankrd55	-1.18616	-2.27546	0.0336366
	Nmnat3	-1.18519	-2.27393	7.98518e-08
	Gcg	-1.18519	-2.27393	1.53634e-10
	Ank2	-1.18519	-2.27393	1.90455e-10
	Klhl32	-1.18495	-2.27356	9.77626e-06
	Shank3	-1.18394	-2.27196	9.10616e-18
	Etv1	-1.1834	-2.27112	3.36619e-08
	Gpr161	-1.18258	-2.26982	2.49491e-10
	Galnt13	-1.18181	-2.26861	0.00972521
	Slc2a4	-1.18177	-2.26855	4.20844e-07
	Mkx	-1.18168	-2.2684	1.44492e-13
	Nkx2-3	-1.18163	-2.26833	6.88308e-16
	Stk32a	-1.18132	-2.26784	0.00169027
	Nat14	-1.1803	-2.26624	2.69909e-07
	Ogn	-1.1801	-2.26592	5.46192e-05
	Clca1	-1.18008	-2.26589	0.000752067
	Ndn	-1.17982	-2.26548	5.5804e-07
	Gm5485	-1.17964	-2.26521	1.26181e-10
	Kcnc1	-1.17947	-2.26493	0.002501
	Grid2ip	-1.17933	-2.26472	0.0342948
	Zc3h6	-1.17908	-2.26432	1.29087e-09
	Rwdd3	-1.17895	-2.26412	2.58453e-06
	Glt8d2	-1.17861	-2.26359	0.000365567
	Dok5	-1.17779	-2.2623	0.0111868
	Sema3f	-1.17606	-2.25959	5.36925e-20
	Ina	-1.17606	-2.25958	0.000117838
	Cpeb1	-1.17606	-2.25958	3.10365e-08
	Pamr1	-1.17542	-2.25859	1.60674e-06
	Dner	-1.17483	-2.25766	9.98584e-07
	Fam189a1	-1.17394	-2.25628	1.09225e-08
	G0s2	-1.17344	-2.25549	0.0484415
	Mrgpre	-1.17319	-2.2551	7.20192e-10
	Gas6	-1.17264	-2.25425	9.92803e-19
	Stum	-1.17236	-2.2538	6.99866e-06
	Bhlhb9	-1.17222	-2.25358	1.18115e-08
	Irag1	-1.17212	-2.25342	3.00939e-08
	Kcnj15	-1.17191	-2.2531	0.0166087
	Calcrl	-1.1712	-2.25199	8.97234e-19
	Atoh1	-1.17097	-2.25163	9.18945e-09
	Wdr66	-1.17096	-2.25162	7.94212e-05
	Rnf207	-1.17084	-2.25143	0.000885878
	Tmem229a	-1.17045	-2.25082	0.00363561
	Lrrc3	-1.17035	-2.25066	0.000132052
	Cyp4f13	-1.17002	-2.25015	1.51081e-15
	Plvap	-1.17002	-2.25015	2.34515e-18
	Nacad	-1.16945	-2.24926	1.29765e-05
	Chst8	-1.16944	-2.24924	2.94822e-05
	Hyi	-1.16899	-2.24854	8.30482e-11
	Fam78b	-1.16869	-2.24807	5.65166e-06
	Gm37078	-1.16855	-2.24786	0.027099
	Ap3b2	-1.16833	-2.24751	3.37966e-05
	Iffo1	-1.16829	-2.24745	3.63417e-13
	Creg2	-1.1674	-2.24607	0.00108055
	Rin3	-1.16704	-2.2455	1.52579e-13
	Col4a5	-1.16681	-2.24515	7.74513e-06
	Mdk	-1.16665	-2.24489	1.46626e-06
[truncated: 20,152 more rows]

## Sheet: A-D Venn Analysis Up 
1073 common elements in "0I_0 Up", "2I_0U Up", "5I vs 0I Up" and "10I vs 0U Up":	6 common elements in "0Inf vs 0 Up" and "10Inf vs 0 Up":	19 common elements in "0I_0U Up", "5I_0U Up" and "10I_0U":	19 common elements in "0I_0U Up" and "5I_0U Up":	66 common elements in "0I_0U Up", "2Inf vs 0 Up" and "5Inf vs 0 Up":	37 elements included exclusively in "0I_0U Up":	22 common elements in "0I_0U Up" and "2I_0U Up":	248 elements included exclusively in "2I_0U Up":	97 common elements in "2I_0U Up" and "5I_0U Up":	51 elements included exclusively in "5I_0U Up":	98 common elements in "5I_0U Up" and "10I_0U Up":	887 common elements in "2I_0U Up", "5I_0U 0 Up" and "10I_0U Up":	358 elements included exclusively in "10I_0U Up":	220 common elements in "2I_0U Up" and "10I_0U Up":	8 common elements in "0I_0U Up", "2I_0U Up" and "10I_0U Up":
Myo18a	Rp2	Selenoi	1810037I17Rik	Gba	Specc1	Pcyt1a	Sco1	2610528A11Rik		Dimt1	Rb1	Eif4g2	Ruvbl2	Tlr2
Fabp5	Loxl2	Krt19	Akr1c12	Mxd1	Cpeb4	Glipr1	Cdc25a	Tmem9b	Usp6nl	Gtf2h1	Plekhm1	Arhgap5	Mrpl22	Ndufs5
Trafd1	Fn1	Macir	Vmp1	Sertad1	Slc44a4	Atp6v0a2	Bbip1	Atp5g1	Atp5pb	Tnfsf13b	Gpsm2	Pds5a	Tmem33	D16Ertd472e
Ttc39a	Ltb4r1	Ifih1	Noxa1	Tm9sf2	Prss30	Ier5	Zmynd15	Smdt1	Calm1	Cinp	Tiam1	Copg2	Prpf40a	C5ar1
Hipk2	Ropn1l	Sqor	Capn5	Tbc1d9	Arl14	Lypla1	Golt1b	Ptrhd1	Trim25	Rwdd4a	Crk	Eml4	Fkbp1a	Lama1
Wtip	Krtap3-1	Cmpk2	Elf3	Myl12a	Slc35d1	Nol4l	Fgd2	Usp12	Oma1	Cnp	Strn	Smu1	Rnf126	Paqr3
Map2k3		C2cd4a	Smpdl3a	Sowahb	Npas2	Hdhd3	Gosr2	Slc11a2	Tgfa	Gnb1	Adar	Ywhag	Gsdmd	BC024063
Gspt1		Tank	Abhd17b	Runx2	Irf7	2010003K11Rik	Ptpn2	Creb3	Arf4	Trmt6	Ifi35	Tubgcp6	Zdhhc3	Chrna4
Epha2		Emc2	Mafb	Id1	Arntl	Ptpro	Ints3	Irak4	Plec	Lpcat3	Pycard	Mrpl32	Ncoa1
Mcph1		Fads3	Zbtb7c	Clrn3	Endod1	Tbxas1	Sec16a	Spcs1	Arl4a	Siva1	Stk19	Parg	Coa5
Vrk1		Slc4a7	Cbr3	Ttc22	Baiap2	Slc30a1	Tmem128	Psmb6	Hdac1	Tjp2	Mrpl57	Gab2	Gcc2
Rrbp1		Pof1b	Ceacam1	Abcc3	Dcxr	Cd244a	Snai2	Ndufb7	B3gnt5	Arpc1b	Pitpna	Azin1	Cct7
Rel		Sppl2a	Ermp1	Arl5c	Camk2n1	Cd160	Nlrx1	Ift172	Sdhd	Memo1	Swi5	Eif5b	Tpp2
Pdia4		Elovl6	Slc22a18	AA467197	Lrrc42	Adamts3	Tmem39a	Peds1	Pdcd5	Ppil3	Pgp	Prmt3	Wdr1
Smagp		Slc9a3r1	Tprn	Eef1akmt3	Nlrp9b	Nts	Mrpl45	Rab27a	Ddx58	Myo6	Nr2c2ap	Dtwd1	Ptbp3
Map2k4		Bmp8b	Fa2h	Mx1	Ceacam20	Ntf5	Adamts9	Ncf2	Apoo	Nme6	Lsm12	Toe1	Washc4
Pdk1		Ddx60	Aplp1	Cd48	Dnajb13	1700016C15Rik	Rap1gds1	Mrpl40	Pi16	Shroom2	Ywhae	Ydjc	Ccdc86
Mycbp		Clca4a	Rhod	Lck	Hps5	H1f5	Bub3	Mrpl55	Fuca1	Mboat1	Plch1	Snx11	Pole3
Pask		Vmn1r91	Syt10	Slamf7	Lipg	Ighv1-9	Arhgdia	Dedd2	Il1rn	Odc1	Bcl10	Stx7	Spidr
Mad2l1bp				Clec9a	Stk10	Igkv3-12	Ccnyl1	Mlx	E2f3	Ogfr	Gadd45g	Efr3a	Htra2
Anxa4				Tifab	Hrc	Slc10a1	Mrps36	Entpd7	Tnfsf15	Tnfrsf10b	Ifrd2	Cbx5	Srp54c
Nek6				Ifit1bl1	Fam83c	Igkv8-28	Zfp280b	Cenpx	Pemt	Ola1	Mrpl51	Mtmr2	Uba52
Nsdhl				Itgb7	Ccl28		Tmem258	Apex2	P2ry2	Dnajc10	Smim15	Ap1g1	Ube4a
Spata5				Pkib	Slc13a2		N4bp1	Selenos	Oas1g	Chic1	Ppp4r1	Bola3	Dhx38
Thop1				Itgax	Ppp1r12b		Srprb	Slfn5	Zg16	Spryd7	Ccdc43	Arhgap32	Shq1
Lsm3				Trpm2	Mep1b		Trp53i11	Xbp1	A730089K16Rik	Eln	Cldn7	Cyb5b	Ltv1
Stip1				Acsbg1	Cnga3		Uso1	Cdkn1a	Card9	Ndufb1	Thg1l	Rab1a	DPCD
Smap2				Slc39a4	Krt12		Dad1	Twf2	Rtp4	Pdpr	Nudcd1	Grpel1	Nde1
Psmd14				Gna15	1810065E05Rik		Pin1	Smim31	Rbm24	Clcn3	Myo1d	Rpa1	Hmgb1
Cenpo				Mov10	St3gal1		Lman1	Mlph	Nuggc	Mrm3	Dctn3	Snx24	Sae1
Med30				Abcg3	Gm44215		Slc35a4	Rab8b	Dusp2	Slc35g1	Dcaf13	Smarca4	G2e3
Cptp				Cd28	Itgbl1		Cnn2	Thy1	Gm37240	Dsp	Ywhah	Bcl2l13	Mad1l1
Sec13				Podnl1	Bnc1		Polr2l	Ms4a7	Il10	Alg10b	Unc5cl	Macroh2a1	Dhrs13
Erh				Ctsw	Olfr1417		Dpy19l1	Pipox	Apol9b	Nudt5	Ttc13	Wdr18	Piezo1
Tmprss4				Trbc2	Dmp1		Hsp90ab1	Ly86	Shld3	Smpd3	Pld1	Rrp9	E2f4
Txnrd1				Ptpn7	Ighv2-9-1		Nfkbid	Pstpip1	Fetub	Plpp2	Cyfip1	Bzw2	Farsb
Gjb2				Trbc1	Ddn		Krtcap2	Vcam1	Ms4a5	Ube2l3	Dusp10	Lcorl	Btbd19
E2f1				Igkc			Surf4	Eya4	Aicda	Cdca7l	Pkp4	Dph2	Btaf1
Lmo7				Zap70			Vsir	Prex1	Csf2	Panx1	Snrpd2	Wdr43	Tmem167
Myef2				Jchain			Serpinb9	Ptpn22	Ptp4a1_1	Dcbld1	Rac1	Hnrnpm	Rtel1
Tmem41b				Slc27a2			Ggt5	Cd86	Ighv1-82	Il13ra1	Nsun6	Atr	Rps6ka4
Pgap1				Cd247			Otud3	Rinl	Ighv1-15	Capza2	Heatr5b	Qser1	Abl2
Enkd1				Ccl22			Bmp7	Gm37352	Henmt1	Ndufa5	Txnl1	Echdc1	Ybx3
Tbc1d2b				Dnase1l3			Txndc11	Lcp1	Ighv1-80	Eva1a	Nup155	Rhno1	Eif1ad
Sem1				Gm21992			Exog	Cyth4	Wdr95	Cox16	Psme4	Rbm45	Ebna1bp2
Ralgapa2				Igha			Snrpc	Sh2d2a	Olfr543	Galns	Rdh10	Rbm19	Gpatch4
Gdap2				Nxpe5			Tmsb4x	Tlr12	Igkv3-5	Rnf115	Tmem14c	Dctd	Ddx21
Capza1				Ctla4			Magt1	Derl3	Gm47567	Pgm1	Rfwd3	Gtpbp4	Gm3336
Ak6				Ceacam10			Prps1	Laptm5	Prlh	Dnajc25	Tube1	Prdm4	Dnmt1
Ube2s				Ly6m			Ptpn1	Cacna1s	Tmem212	Ptk2	Mgst1	Ddx31	D030056L22Rik
Dpagt1				Bcl2a1d			Tma7	Csf2rb	Ighv1-34	Rbl1	Csnk2b	Cenpp	Psmg3
Prelid2				Cd3e			Cytip	Fam43a		Rnaseh2b	Mrpl13	Dennd4c	Psmd9
Zc3hav1				Cd3d			Cfb	Serpinb6b		C1galt1	St3gal4	Etv6	Iars
Uchl5				Cd8b1			Ly6e	Tnfaip8l2		Slamf9	Ldlr	Dolpp1	Plod3
Dnajb11				Trac			Edem2	Cd52		Slc39a10	Selenot	Uba6	Hax1
Arhgef5				Apol7c			Lamtor1	Rasgrp1		Klf6	Glo1	Nol7	Pxdc1
Fads1				Ly6g5b			Fzd3	Gpr132		Agpat5	Gadd45gip1	Ilf2	Rlf
Hs6st1				Sit1			Syvn1	Hcls1		Dynlt1b	Mrpl46	Cmss1	Hspbp1
Nup35				Cd101			Arsi	Sytl3		Adam12	Tmed2	Armc6	Tbc1d31
Vdac2				Ighv3-6			Donson	Tnfrsf4		Nme2	Slirp	Ccnc	Mad2l2
Apbb1ip				Ighv1-55			Alg12	Scimp		Tstd3	Sys1	Etf1	Gpn2
Hsp90aa1				Ms4a2			Clca3a1	Il2rb		Gorab	Focad	Ttc37	Cnot9
Exoc5				a			Bcl2l2	Il2ra		Asah1	Hddc2	Mrps14	Nop9
Rab11a				Igkv1-117			Pim2	Mmp12		Sat1	Slf1	Plxna1	Nup50
Ccnd1				Ighv1-54			Prr15	Itk		Fbxw17	Tmed7	Tmod3	Sfpq
Cap1				H2bc14			Tent5c	H2-M2		Grhpr	Pdss1	Garem1	Pdap1
Galnt3							Il15ra	Rasgef1a		Rpl10	Thoc6	Itga5	Mrpl19
Trim59							Fyb	Tbx21		Setdb2	Dhfr	Rbm17	Hras
Card14							Rgs14	Tg		Slc35a3	Pkp2	Tmtc3	Cdca4
Srm							Scly	Cabp4		Aprt	Ndufs4	Urb2	Psmd11
Psmd1							Sh2b2	Batf		Pparg	Alad	Sdcbp	Pdpk1
Nfxl1							Arhgef10l	Cass4		Septin5	Sptlc2	Polr2f	Rps23
Plaa							Msh5	Il12b		Nptx2	Elob	Cilp	Timm22
Snx20							Tmem79	Gcsam		Iffo2	Paqr4	Trim12a	Farsa
Nfkbib							Gpsm3	Gm44135		Xaf1	Snrpb2	Opa1	Agps
Pnp							H2-M3	Rdh1		Pop7	Ppp4c	Arfgef1	Dpp3
Slc45a3							Elk4	Ighv9-3		Anxa8	Tmem120a	Taldo1	Nanos1
Ergic2							Lgmn	C6		Tpm3-rs7	Isy1	Capn7	Rlim
Acsl4							Tex49	Pdcd1lg2		Eya2	Rala	Rbmxl1	Mrpl21
Ssx2ip							H13	Mzb1		Dmrta2	Nploc4	Zfp407	Nolc1
Blnk							Irf5	Treml4		Col6a5	Sc5d	Clcn5	Eaf1
Pin4							Dnajb1	Igkv8-27		Pou2f1	Ppp2r1b	Taf5	Kctd3
Raph1							Gpr176	Igkv17-121		Acox2	Mipep	Serbp1	Tufm
Mastl							Nfkbie	Sprr2b		Fosl1	Uba2	Pign	Cdkn2c
Cacybp							Pik3cd	Igkv13-84		Mx2	Fbxo34	Tnfrsf11b	Mrps15
Pitpnm1							Tat	Fasl		Hsf5	Fam98b	Wdr75	Slx4
Srp9							Edem1	Clnk		Dohh	Actl6a	Ciapin1	Cad
Gramd2							Sh3bp1	Ighv8-12		Gp1bb	Thyn1	Npm1	Dcun1d5
Pkm							Nlrc3	Rab44		Gm28051	Atp5g3	Fastkd3	Prkar2a
Neurl3							Fcgr2b	Cd40lg		Slc6a2	Ube2f	Sccpdh	Thoc3
Ak2							Chordc1	Ighv1-50		Pnliprp2	Hspa9	Ndufaf4	Smcr8
Suv39h1							Abcb1b	Igkv19-93		Gp2	Ino80c	Nipa2	G3bp1
Alg8							C1s1	Igkv2-137		Rbpjl	Niban2	Mrps34	Eif3b
Nr2c2							Pik3ap1	Igkv4-79		Gm49909	Shb	Psmd10	Hmga1
Mapk1ip1l							Glipr2	Olfr433		Cela2a	Ide	Pum3	Gnaq
Eif4ebp1							Lax1	H2ac11		Cel	Aacs	Zfp106	Flvcr1
Tapbpl							Nat8f4	Ighv1-5		Ctrb1	Snu13	Lrpprc	Basp1
Skp2							Nrros			Trbv26	Bud23	Tardbp	Aoc2
Celsr1							Rasgrp4				Txndc9	Supv3l1	Gtf2f2
Sh3bgrl2							Sla				Rab24	Ptprd	Exosc2
Znfx1							Pla2g7				Gar1	Zfp668	Mmgt1
Kif5b							Ptprc				Ncbp1	Tbc1d1	Casp8ap2
Rab19							Klrk1				Sub1	Wwc1	Tspan11
Tbc1d10b							Arhgdib				Ankfy1	Ptcd3	Mlec
Dpf3							Milr1				Hprt	Nip7	Tssc4
Mapk6							Coro1a				Mrpl35	Rbbp8	1700066M21Rik
Htt							Haus3				Zzef1	Cbwd1	Dhx29
Dsn1							Noxred1				Mindy3	Uhmk1	Zfp800
Itga3							Ptafr				Nsun2	Casp3	Hnrnpa2b1
Me2							Ebi3				Nt5dc2	Alms1	Kdm5c
Zfp53							Lat2				Arpc4	Fam210a	Nudc
Atp11b							Epha4				Atp6v1g1	Hcfc1	Abcf2
Cars							Grap2				Exosc9	Tcerg1	Timm10
Rfc5							Cfh				Psmc5	Nop2	Coq5
Pomp							Fermt3				Haus7	Pdcd11	Adam17
H2-T22							Nckap1l				Atic	Atp13a1	Adrm1
Tpi1							Itga4				Timm13	Bax	Hs3st1
Arpc3							Sirpa				Blmh	Kcmf1	L3mbtl2
Fas							Irf4				Tbcb	Nepro	Fkbp4
Cenpf							Csf1r				Pold2	Mex3c	Rsl24d1
Pbrm1							Runx3				Cltc	Ncapd3	Rbm15
Dusp6							Cd40				Rps27l	Gad2	Crcp
Mef2a							Adgrg5				Ywhaz	Wdr36	Slco4a1
Pdcd10							Csf2rb2				Tmem181a	Med1	Cep290
Coro2a							Plek				Haus1	Dkc1	Ankhd1
Ap1s1							Lag3				Eif4g1	Slc6a9	Frk
Eif6							I830077J02Rik				Nudt15	Ap4e1	Raet1e
Zdhhc12							Arhgap30				Tarbp2	Carhsp1	Zdhhc2
Ankrd50							Was				Psmc6	Ctu2	Xkr9
Nup43							Tnni2				Usp39	Mrpl37	Anp32b
Tedc1							Ptprv				Nipsnap3b	Dnajc13	Slit3
Pcgf3							H2bc9				Syce2	Minpp1	Mthfd1l
Mcub							Itgae				Reep4	Zswim5	Trmt61a
Eea1							Cd4				Spcs3	Praf2	Igfbp5
Glrx5							Wdfy4				Mrps18c	Alkbh3	Rps19bp1
Lmnb1							Sult6b1				Pmpca	Polr2h	Larp7
Zfp710							Myo1g				Nucks1	Slc25a28	Emilin2
Cyp4f40							Cd84				Rpia	Mrps18a	Ahsa1
Rpa3							Snai3				Cep76	Akirin2	Cd302
Depdc1b							Relt				D5Ertd579e	Kcnk1	Rrs1
Appl1							Ffar4				Pkp3	Xpot	Trim21
Arfip1							BC147527				Psmg4	Nol11	Vars
Fam124a							Dnaaf3				Erp44	Rps2	Pih1d2
Rpl36al							Il10ra				Suz12	Cdk5rap2	Myl6b
Gins3							Cyp7b1				Siah2	Itgav	H6pd
Jpt1							Cd53				Srsf9	Knop1	Tcirg1
Adam10							Bin2				Nckap1	Tmem131	Dnaaf5
Usp25							Ms4a4a				Bbln	Mrpl38	Krt80
Rnpep							Susd3				Slc25a1	Mfsd6l	Akr1b10
Litaf							Nfam1				Traf6	Pnpla7	Prpf31
Itpka							Dock2				Prep	Cpne3	Mtap
Nucb2							Parvg				Uxt	Polr1a	Cep135
Prelid1							Trat1				Zc3h7a	Bloc1s2	Hirip3
Ccdc25							Htr7				Rap1b	Mrps11	Igfbp4
Uqcrq							Tnfrsf17				Stmn1	Mre11a	Sms
Perp							Slamf1				Prr5l	Ercc8	Krt7
Uchl3							Il2rg				Tpm4	Insig1	Pigb
Homer1							Gpr55				Trmt10a	Fer	Perm1
G6pdx							Tnfsf8				Crb3	Mrpl15	Rbm14
Ccn4							Art2b				Syt12	Rttn	Slc25a45
Lrrc1							Ip6k3				Smad4	Nop58	Zfp458
Casp1							Ermn				Plagl2	Nop56	Tnfrsf23
Mgam							Gpr141b				Xpo4	Mapkapk5	Gm26616
Mtbp							Tmem154				Agpat2	Agfg1	Slc25a48
Oas1a							Stat4				Lrrk1	Rps6ka3	Jmjd6
Helz2							Dusp13				Inpp1	Tmem199	Krt87
Arhgap19							Cavin4				Mrps28	Aven	Ankrd37
Clic1							Gm37004				Exosc3	Atad2b	A630089N07Rik
Ptpn12							Ighg2b				Rbmx2	Chchd1	Slc2a6
Itga2							Erich2				Eftud2	Slc35d2	5730507C01Rik
Skil							Sla2				Slc2a1	Ipo5	Ccdc134
Actr3							Mmp9				Tmem170b	Naa50	Bmper
Vil1							Prg2				Tomm22	Mak16	C1ra
Dera							Apol7e				Eif4e	Hmgb3	Efcab11
Chaf1a							Pilrb2				Tnfaip1	Wdr31	Klhl11
Snrpd1							Ighv7-3				Srp19	2610507B11Rik	Adssl1
Leo1							Mag				Mrpl12	Eif2b5	Dram1
Ap3s1							Gm37779				Mvk	Twf1	Exoc3l4
Tinf2							Osm				Cnot6	Larp4	Bst1
Casp7							Igkv1-110				Bpnt1	Sptan1	Rasl11a
Plekha2							Igkv6-23				Rnh1	Slc16a6	Sun3
Phf11c							Ighv1-26				Morf4l2	Katnbl1	AB124611
Fancb							Trp73				Usp45	Pinx1	Siglece
Efhd2							H4c4				Tfg	Pdhx	Cd200r4
Gsr							Sh2d1a				Tlcd4	Larp4b	Mmp19
Ints2							Igkv3-2				Ago2	Ephb2	Slc13a3
Sec11c							H4c14				Elovl1	Eprs	Rnd1
Irf8							Ighv1-72				Bora	Anapc1	Gm3839
Cenpl							A530064D06Rik				Mst1r	Camk2d	Ankrd1
Sos1							Igkv4-59				Pnpt1	Rpp40	Dpm1
Lrrc59							Gm38020				Cops5	Cep43	Ly6d
Misp							Ighv1-76				Tubd1	Mybbp1a	Hcar2
Gpr160							Ighg2c				Lsm8	Tmem144	Spp1
Itgb6							Tacstd2				Pak1	Exosc1	Il33
Marcksl1							Igkv6-25				Cit	Stambpl1	Pira12
Tlr3							Gm42549				Ap2s1	Pnp2	Rasgrf1
Actb							Mmp13				Dis3	4932438H23Rik	Rhox5
Eif1a							Trbv15				Aldh9a1	Haus4	Trem1
Prelid3b							Igkv17-127				Fam136a	Lars	Tmem74b
Acot9							H3c8				Timeless	Vac14	Il12rb2
Nars							Nlrp1a				Galnt1	Ndufaf5	Plin5
Incenp							Igkv3-4				Lsm7	Atp11c	B430306N03Rik
Tnfaip3							Ighv1-52				Prpf38a	Vamp3	Adgre4
Tlr4							Gm43980				Ufm1	Otud4	Pla2g4c
Atad2							Ighv1-39				Polr2d	Utp15	Gbp11
Serpinb1a							Igkv4-86				Mrpl16	Tiparp	Lgals7
Hsp90b1							Ighv1-75				Prmt1	Mrpl41	Dnah12
Mcm3							H2bc11				Znhit1	Tmem268	Arhgap40
Lacc1							H3c7				Parp11	Plekhn1	Trex2
Mpi							Ighv1-78				Cdv3	Oxsr1	Gm38388
1110059E24Rik							H2ac10				Gnai3	Ptbp1	Ighv1-61
Aspm							H3c6				Pmm2	Abcb7	Tpsab1
Samd8							Ly6f				Nup210	Psmd6	Galr3
Dlgap5							H3c13				Dnajc19	Fmr1	Gm9008
Tmed5							H2ac15				Lmtk2	Gvin1	Ppp1r42
Hook1							Bhmt2				Srsf2	Dctpp1	Lrrc37a
Mis18bp1							Igkv4-57				Mvp	Cd276	Stfa2l1
Eif2ak2							H3c3				Nsd2	Ddx11	Sprr2k
Idi1							Lars2				Emg1	Smarca5	Try10
H2az1							Gsdmc				Cds1	Ezh2	Try5
Gapdh							H2bc7				Timm50	Mrpl11
Fignl1							Ighv2-2				Pa2g4	Fam185a
Xpnpep1							Cxcr2				Cemip2	Orc1
Gna14							Igkv4-80				Phf10	Timm9
Tap2							H3c2				Dhx58	Hus1
Rad51ap1							H2ac20				Ndst1	2610002M06Rik (Chmp1b2)
Cdca2							Igkv4-61				Irf9	Cdc27
Tpm3							Ighv9-2				Nxt1	Tonsl
Plk4							Dcstamp				Lnpk	Xrcc2
Nup93							Gm10320				Bysl	Polr1e
Cks2							H4c2				Rad23b	Bop1
Mapk13							Ighv9-1				Mrps10	Sap30
Bpgm							Gm47111				Ppargc1b	Myof
Krt8							H4c6				Arf6	Sik2
S100a16							H1f1				Psmd12	Sema3e
Pde9a							Enam				Hspa14	Hmgn2
C2cd2l							H3c1				Mrpl27	Elp6
Cdyl							H2bc12				Tmed9	Rnaseh2c
Nlrc4							Lsmem1				Nme7	Tomm70a
Mmp28							Ighv5-12				Nipal1	Igf1
Acot11							Krtap26-1				Tomm5	Rrp15
Sp110							Pglyrp4				Tut7	Aimp2
Ccnb2							H2bc3				Id2	Zfp850
Uba7							Lin28a				Mrps27	Cdt1
6430548M08Rik							Igkv8-19				Rnf121	Scaf11
Bak1							Igkv9-129				Vwa5a	Eif5
Ctnnal1							H2bc15				Ppia	Cenpv
Naip1							H2ac4				Ext1	Nemp1
Spi1											Ibtk	Recql
Actn4											Spata6	Fbl
Lpin2											Crem	Syncrip
Optn											Pola2	Zmynd19
Cxcl16											Mrps7	Aen
S100a10											Ppm1g	Nkain1
Ankib1											Sel1l	Mphosph9
Sidt1											Nbas	Fnip2
Fdft1											Gpr39	Acvr2b
Slc49a4											Tdg	Tspo
Kifc5b											B3gnt3	Fastkd2
Lgalsl											Nmi	Sigmar1
Nabp1											Orc2	Rdh11
Nostrin											Med21	Mogat2
Zdhhc13											Phf5a	Gstm5
Txn1											Ppp1r15b	Supt16
Ahnak											Cep83	Gm20604
Hspa13											Derl2	Steap2
Sdf2l1											Dck	Npm3
Rassf4											Ddx18	Tnfrsf12a
1500009L16Rik											Alg9	Atf5
Acot7											U2af1	Macc1
Ect2											Dtl	Ttc16
Iqgap3											Psmc3	Nlrp10
H2ax											Shtn1	Nufip1
Car13											Mrpl47	Recql4
Spc24											Lpgat1	Cnbd2
Cstf2											Tubb4b	Fam117b
Cib1											Zfp101	Amn
Egln3											Magoh	Ccng1
Mbnl3											Sema6b	Fam126a
Noc4l											Vps45	Nnmt
Mms22l											Timm8a1	Postn
Tyrobp											Nup210l	Psrc1
Arid3a											Ciao2a	Plekhs1
Tmem54											Atf4	Apln
Ly75											Grwd1	Ddit4l
Lrrc8b											Eri1	Zfp428
Dscc1											Etnk1	Synm
Nfkbia											Ccdc124	Zc3h11a_1
Gcnt4											Coq7	Gclc
Espl1											Nras	Tvp23a
Gars											Wdr76	Gm49336
Kifc1											Cklf	Krt23
Serinc2											Arl6ip1	Spen
Mal2											Acadl	Lipk
Dbi											Stt3a	Plekhg4
Oasl1											Bzw1	Zfp750
Slc35f2											Plxna2	Uck2
Rap2c											Cdk2ap2	Ifitm6
Rpa2											Cct8	Acta1
Dapk2											Tnfaip8	Frmpd1
Samd9l											Scpep1	Serpinb8
Nsl1											Cox18	Olfr99
Kif18a											Ckap5	Creb3l3
Hrob											Scfd1	Cst6
Igsf5											Pop4	Ifit3
Herc6											Psmc1	Hmga1b
Pir											Heatr5a	Trib3
Irf1											Cenpt	Gm48308
Suox											Med10	Tnnc1
Ppp1r14d											Lratd2	Clcn1
Mif											Unc93b1	Ccn1
Rnf128											Naa15	Lypd8l
Rrm1											Fut8	A830005F24Rik
Gale											Mctp2	Itih4
Itga6											Mrpl54	Slc4a11
Lin9											Mtf1	Dppa3
Arap2											Npepps	Cacna1f
Rac3											Tlcd3a	Abhd16b
Akr1b8											Mrpl33	Afp
Gmds											Tcf19	Grhl3
Srxn1											Nubp2	Adnp
Oip5											Ybx1	Itgam
Nr1h4											Yrdc	Slurp1
Evx1											Arf1	Hydin
Lox											Strap	Gm9844
Stom											Set	Itgad
Kif2c											Erg28	Abca1
A1cf											Timm17a	Clps
Foxm1											Mcfd2	Padi4
Arhgap11a											Anp32e	Prg4
B4galt1											Kpnb1	Cysrt1
Cyp2j6											Tsfm	Pira2
Aurkb											Cpsf2	Slc2a5
Ccdc34											Naa20	Prtn3
Lss											Usp14	Igkv3-10
Fhip1a											Gltp	Cd5l
Sapcd2											Medag	Gm37805
Bst2											Lman2	Tff2
Sqle											Mis12	B430203G13Rik
Sbno2											Pola1	Asmt
Zdhhc21											Vcp	Tcp11x2
Nuf2											Ammecr1	Olfr506
Parp4											Lbr	Ctrc
Ythdc2											Abracl	Fga
Spats2l											Sh3bgrl3	Cabp2
Anxa1											Ckap2	Olfr650-ps1
Car9											Mcm6	Ighv1-37
Eps8											Pfdn4	Habp2
Slc35b1											Hspa4l	Pnlip
Heph											Rbm8a	Cpa1
Pals2											Rfc3	Csf3
Rilpl2											Tmpo	Try4
Samhd1											Psmb3	Lhx1
Slc35f6											Nab1	Cela3b
Ppih											Psmb5	2210010C04Rik
Stat2											Rrp1b	Prss3
Ranbp17											Itpr3	Ighv2-6-8
Sdcbp2											Psmd7	Serpinb2
C1qa											Actr2
Ano9											Pdk3
Dynlt1f											Tram1
Cdcp1											Dnajc2
Spag5											Nup133
Brwd3											Ttll12
Cebpd											Mphosph6
Ndc1											Yars
Anxa2											Myd88
Pdlim2											Ube2m
Exo1											Haus5
Psme1											2610318N02Rik
Cenpn											Yars2
Adgre1											Isyna1
Knl1											Mphosph10
Fhl3											C1qbp
H2-Q2											Prdx1
Tug1											Slc25a37
Myo5b											Cd44
Mad2l1											Eif2s2
Pim1											Tmem97
Eif4e3											Psmb4
1700030J22Rik											Rbm3
Knstrn											Itpa
H1f10											Gstcd
H2-Q5											Cct3
Pdgfc											Kars
Fam72a											Pafah1b3
Hmgcs1											Usp1
Cdh17											Snrpg
Mfsd6											Tamm41
Clec4a2											Psmc3ip
Cystm1											Psmd3
Gm29560											Ptges3
Cebpb											Cse1l
C1qc											Psmc2
Traip											Rab5if
Pgs1											Ascc3
Met											Ptma
Baz1a											Psmc4
Gk											Cep295
Epsti1											Stk40
Parp12											Snrnp40
Sec23b											Pqlc3
Lif											Nelfe
Hspa5											Dbnl
Hyou1											Abce1
Cdkn3											Jpt2
Clspn											Tipin
E2f8											Caprin1
Cenpk											Psma7
Akt3											Ttc39b
Ssh2											Metap2
Fam162a											Smn1
Rmdn3											Pde12
Dtx3l											Tkt
Lsm5											Mb21d2
Kcnk6											Maff
Serp1											Top1
Sgo1											Cdc34
Zwilch											Hip1r
Dock5											Desi1
Wars											Adss
Rnf213											Rpn2
Ncaph											Arntl2
Gon7											Tcof1
Mideas											Vcpkmt
Me1											Haus6
Grhl1											Klf10
Prr11											Pdzd11
Pgd											Ngdn
Kntc1											Atad5
Mki67											Mrps18b
Lyz2											Mcm7
Bub1b											Cct6a
Pbk											Ulbp1
Slc15a3											Psme3
Sec61b											Mrps22
Cdc25c											Map3k6
Palb2											Plk1
Uprt											Nmral1
Pappa											Psmd13
Rars											Ttf2
Ptprh											Ppil1
Myo1f											Tars
Ms4a6b											Rpf2
Cdc20											Neil3
Ncapg2											Snrpd3
Igf2bp2											1700020L24Rik
Racgap1											Pycr2
Clca3a2											Cdc25b
Gprc5a											Hpf1
Hmmr											Dynll1
Ccdc88b											Timm23
Atp10b											Brca2
Pfkp											Eif4a1
Prr13											Mrps25
Gpr65											Tapbp
Kif11											Chchd4
Syk											Hars
Mall											Ruvbl1
Kif23											Dennd2d
Ttk											Psma6
Spdl1											Kbtbd8
Casp8											Med27
Tmem253											Ctps
Cycs											Gfm1
Rnf19b											Nasp
Gas2l3											Fes
Mis18a											Lsm6
Ccr1											Trabd
Gbp7											Dpp9
Tmem238l											Tmem238
Asf1b											Mydgf
Apaf1											Cep192
Smox											Pole2
Magi3											Pfkfb2
Kif14											Cdkn2aipnl
Cyp51											Arf2
C1qb											AI661453
Ddx39a											Pop1
Tc2n											Micall2
Clec4a1											Emc8
Ldah											Slc7a1
Mvd											Trim27
Oas2											Pno1
Rock2											Nubp1
Cenph											Psma2
Aunip											Bud31
Ms4a6c											Siah1b
Kif24											Cfl1
Parp9											Spcs2
Sass6											Terf1
Fam102b											Piga
Gins1											Haus8
Bcl3											Nup85
Prc1											Mybl1
Zdhhc15											Rpl27
Septin11											Senp5
Lgals3bp											Hsd17b12
Parpbp											Mars1
Tnfaip2											Fancm
Mocos											Ska2
Tpx2											Rpe
Cpne2											Canx
Plek2											Ptrh1
Tmem50b											Stc2
Gpd2											Psma4
Ncoa7											Nup160
Fgfbp1											Wdr62
Urah											Rcc1
Cdca3											Tnfrsf14
Hsd17b7											Erap1
Pls1											Tuba4a
Cbr2											Notch4
Nampt											Lin54
Selplg											Cmc2
Hif1a											Ssr1
Parp14											Pcna
Kif22											Med14
Cdc6											Naa25
Rab32											Arhgap8
Eno1											Chaf1b
Ticrr											Ifrd1
Tmsb10											Dusp5
B4galnt2											Acat2
Mcm10											Tex30
Tmc5											Rpp30
Cenpi											Eif2s1
Ckap2l											Nsf
Rnf125											Eef1e1
Apobec1											Heatr1
Ccl9											Ap5b1
Sprr2a3											Kctd5
Fcer1g											Psma3
Lcp2											Dnajc3
Fdps											Tnni3
Shcbp1											Kpna2
Nme1											Poc1a
Anln											Snrpe
Paqr8											Nup37
Scd2											Mxd3
Bach1											Znhit3
Mpeg1											Ctsz
Eme1											Ppp1r14b
Kif15											Ube2t
Ldha											Tnfrsf1a
Ccnb1											Hmbs
Ly6g2											Plcxd2
Ska3											Aldh18a1
Il4ra											Psmb7
Pak6											Tyms
Gmppb											Ostc
Melk											Prim1
Ildr1											Ssr3
Cast											Rrp12
Insl6											Plscr1
Crybg1											Pbdc1
Btnl6											Dnajc9
Stil											Snrpf
Secisbp2l											Sec61g
Ndc80											Rfc4
Cenps											Ccdc18
Ms4a8a											Mrpl20
Syne4											Tmem229b
Cdc45											Plaat3
H2-Eb1											Ggct
Crlf2											Ddost
Cd80											Gmnn
Rad54l											Psmb2
Tnfsf9											Rap2b
Msmo1											Rps6ka6
Btnl4											Magohb
Chn2											Taf10
Kif20b											Fam118b
Ctsc											Rpl13a
Slc11a1											Lsm4
Metrnl											Tfdp1
Hipk1											Psmd2
Fam78a											Fxyd5
Erich4											Got1
Sgo2a											Pik3c2g
Dsc2											Aars
Adm											Prpf4
Clec2h											Acsl5
Asns											Mrpl18
Nus1											Nudcd2
Hsd11b1											Parp3
Zfp971											Ccdc167
Aqp4											Selenoh
Pax8											Tubb5
Prom1											Rpn1
Lair1											Ankle1
Ube2l6											Vcan
Fam3b											Uggt1
S100a14											Uba5
Fen1											Gusb
Flnb											Ube2v1
Ltb4r2											Fkbp11
Ciita											Nol10
Apobec3											Pgam1
Cyba											Prim2
Mtmr7											Lig1
Spc25											Ripk2
Creld2											Ier3
Daglb											Pdia6
Manf											Psma1
Sema6d											Pdia3
Gsta3											Klhdc4
Gemin6											P4hb
Rad51											Banf1
Cwh43											Tmem184c
S100a11											Aaas
C2											Mcm2
Trim31											Chek1
Cd68											Gmfg
Suv39h2											Wdhd1
Gtse1											Cd47
B3galt5											Ssr2
Nt5c1a											Dynlt1a
Gpat3											Dut
Kif4											Smc4
Mgam2-ps											Hnrnpab
Mrs2											Lgals2
Ccnf											Soat2
Fcgr1											Psma5
Papln											Dnph1
Ckap4											Myo7a
Atf3											Ranbp1
Psmb10											Lyar
Smc2											Pmf1
Cdca8											Hspa8
Zfp820											Pfkfb1
Cdk1											Sf3b5
Sh3kbp1											Eif5a
Gm11992											Snd1
Cip2a											Sema7a
H2-K1											Tubg1
Psme2											Ccdc58
Wfdc17											Srcap
Muc1											Arl5b
Cdca5											Orc6
Brca1											Hat1
Atp7a											Fbxo5
Cenpa											Nup107
Emb											Adamts4
Prr14l											Ncapd2
Ms4a4b											Mrto4
H2-Aa											Ran
Lap3											Il3ra
Ncapg											1700066B19Rik
Mkrn2os											Cenpj
Muc13											Snrpa1
Ercc6l											Pmvk
Pgk1											Arid5a
Higd1a											Nup205
Arl1											Alyref
Cenpe											Megf11
Rhof											Sec61a1
Bend7											Tomm40
Brip1											Nhp2
Hmgcr											Rhbg
Depdc1a											Tmem51
Ska1											Anapc15
Cep55											Rangap1
Aif1											Gen1
Hbegf											Inf2
Gpx2											Hmgb2
Aurka											Nusap1
H2-Q4											Faap24
Itgb2											Slc23a4
Tnfsf10											Atp2a2
Nek2											Cgas
Nckap5											Erfe
Tuba1c											Psph
Apol6											Topbp1
Hspa12a											4930579G24Rik
Batf2											Slfn9
Hgf											Hspd1
Pif1											Cenpq
Pimreg											Sh3bp2
Tmcc3											P4ha1
Ccna2											Phlda1
Ccne1											Ubash3b
Tmem150b											Hspe1
Lyn											Jak3
S100a4											Exosc8
Ly6g6c											Bnip3
Plaur											C4b
Ddias											Lsm2
Nod2											Unc13d
Hsf2bp											H2-T10
Sgk2											Slc7a5
Pclaf											Hells
Nipal2											Fancd2
Polq											Esco2
Iqgap2											Dnaja1
Serpina3g											Kif20a
Cdc42ep2											Mcm8
Clec10a											Ccne2
Lrr1											Zfp473
Ero1a											Taf4b
E2f7											Cfp
H2-D1											Steap1
Syne3											Sp140
Dbf4											Fcgr3
Nrg1_1											Zgrf1
Gm38244											Cenpm
Oasl2											BC055324
Rnf24											Pole
Fut2											Cenpu
Tacc3											Rps27a
Osmr											Lcor
Tlr13											Angpt4
C3ar1											Gm12216
Lonrf3											Fam111a
H2-Q10											Ifi207
Pilra											Mcm4
Bub1											Nsmce1
Top2a											Calr
Cenpw											Shoc1
Cd300c2											Uhrf1
Vsig1											Dna2
Xdh											Stx11
Mtfr2											Tuba1b
Kbtbd6											Cep128
Cd300ld											Pld4
Lrp8											Tlr8
Lst1											Pla1a
Mthfd2											Rpp25
Car12											Shmt2
Ube2c											Chac2
Trip13											Hsph1
2210009P08Rik											Mcm5
Cdc7											Ifitm1
Plac8											C2cd4b
Phgdh											Lgi2
C3											Alpl
Diaph3											Chtf18
Dcp2											Gins2
H2-Ab1											Inhbb
Thpo											Egr2
Clca3b											Rad54b
Clec5a											Themis2
Phf11d											Ifi27l2a
Calhm6											Troap
Birc5											Ifitm3
Slc17a8											B4galnt4
Pilrb1											Chrdl2
Lgals9											Syt8
Tgm5											Tk1
Areg											Rad18
Tifa											Pdpn
Slc7a9											Tead4
Psat1											Ptgs2
Fanca											Inhba
Tac1											Kif18b
Ms4a12											Aldh1a3
H2-Q6											Fgr
Sfn											Atp8b4
Il12rb1											Bard1
Stat1											Cp
Adam8											Fanci
Trpa1											Cd300a
Gsap											Slfn2
Cd300lb											Ecscr
Klra2											Srgn
Ly6c1											Rmi2
Itgal											Fbxo48
Il18r1											Aldh1l2
Gstp3											Neto2
H2-DMa											Clec4a3
Hmox1											Ifi44
Irgm1											Atg9b
Bhlha15											Mns1
Il18bp											Cybb
Dmbt1											Snx10
Nfil3											Dusp9
Pglyrp1											Aox3
Sulf2											Lrrc25
Cks1b											Apobr
Mefv											Apba2
Taok1											Usp18
Cst7											Csta1
Havcr2											Aoah
Wfdc18											Mybl2
Cd14											Tgm2
Slc51b											Blm
Tmigd1											Fst
Emp1											Pirb
Gcat_1											Gbp9
Ddah1											Serpina3n
Isg15											Crocc2
Etnppl											Gpr141
Gchfr											Cd274
Ccr2											Dio2
Casp4											Pfkfb3
Mgat4c											Krt36
Mlkl											Slpi
Crlf1											Gbp3
Alas1											Ccl12
Mmp25											Ifi204
Tpsb2											1700001L19Rik
Fcgr4											Pdcd1
Cd38											Pla2g12b
Cry1											Ido2
Slamf8											Dmgdh
Ces2f											Sting1
Apol9a											Icam1
Krt20											Saxo1
Ifit1											Serpina3m
Atf7ip2											Fosb
Ada											Mab21l3
Apol10b											Gata3
Ifi205											Drd3
Cd74											Lbp
Dsg3											Sirpb1a
Ccl5											Ccdc96
Csf3r											Bcl2a1b
Ccdc71l											Ifi211
Gbp4											Phlda2
Btnl2											Hrh2
Ms4a10											Lilrb4b
Lpcat4											Igkv4-55
Tfec											Gm45745
Pcsk9											Il1a
Tnip3											Bdkrb1
Dok2											Slfn1
Ms4a6d											F7
St8sia1											Prss27
Cxcr3											A2m
Lpo											Pla2g2e
Gbp8											Ubash3a
Trim29											Timp1
Muc4											Mmp3
Acot4											Gbp2
Irgm2											Chil1
Slfn4											Tnfrsf9
Slc3a1											Gm47183
B2m											Gbp5
Oas3											Alox15
Clec7a											Gbp6
Abca13											Hdc
Ccr4											Cers3
Clec12a											Gpr50
Slc5a9											Alkal1
Rrm2											Il1r2
Hk3											Tarm1
Spn											Nppc
Cd5											Apol11b
Adora2b											Cpa2
Tnfrsf1b											Adm2
Capg											Mt4
Rhov											Wfdc12
Ereg											Lcn2
Atp8a1											Gbp10
Nkg7											Ly6i
Smpdl3b											Trbv19
Gda											Il21
Pla2g5											Olr1
Klrc1											Cxcl11
Ocstamp											Il11
Cemip											Il27
Gbp2b											Igkv1-135
Dnah17											Gm7592
Gch1											Erp27
Nlrp3											Wfdc21
Apol7a											Pdia2
Msr1											Il1b
Nfkbiz											Mtnr1a
Gm5431											Serpinb9b
Clec4n											Il17c
Tlr11											Tgtp1
Apol10a											Gm49410
Prss16											Ighv1-20
Cd6											Ctrl
Sptssb											Gm9195
Tap1											Trem3
Ccr5											Pnliprp1
Cd3g											Adam2
Prf1											Il6
Hk2											Cpb1
Lat											Rnase1
Ripk3											Prss2
E2f2											Reg1
Prrg4											F830016B08Rik
Psmb9											Chil3
Olfr56											Reg3d
Nox1											Retnlg
Ifit2
H2-DMb1
Bcl2a1a
Xcr1
Tgtp2
Gm12185
Gsta1
Prdm1
Cxcl10
Mast4
Gvin2
Ptk6
Icos
Igtp
Ppef1
Steap4
Fyb2
Il1rl1
H2-Q7
Eaf2
Ccl3
Mmp10
Krt13
Slc28a3
Epop
Il18rap
Zc3h12a
Fer1l4
Gm21188
Slc7a11
Psmb8
Serpina10
Acod1
Zbp1
Tfrc
Ptp4a1_2
Ccl7
Pla2g2a
Socs1
Ly6a
Chac1
Akr1c18
Ccl2
Olfr60
H60c
Cd226
Mal
Atp1b2
Rnf183
Phf11a
Slc16a3
Adcy2
Abca12
Ms4a18
Ubd
Hp
Tigit
Upp1
Cd8a
Phf11b
Hesx1
Nlrc5
Themis
Clec4d
Dcdc2a
Mcpt4
R3hdml
Socs3
Gata4
Duox2
Tnfrsf8
Adgrf1
Iigp1
Gm4951
Gpr33
Sirpb1b
Ifi47
Trim40
Dhrs9
Cd177
Myl7
Ccl8
Chst13
Ak4
Ccdc87
Gpr31b
Serpina3i
Pbp2
Gpr84
Serpina3f
Gm5150
Saa3
Cpa3
Ccn5
Cxcl9
Tnf
Pde11a
Retnlb
Trim15
Igkv13-85
Gm15056
Sprr1a
Duoxa1
Igkv4-53
Fpr1
Khdc1a
Ighv14-2
Krt90
Abcb11
Mmp7
Hao1
Duoxa2
Mfsd2a
Ltf
Ceacam12
Cxcl1
Tmppe
Gm4841
Lypd3
Gm45684
Cxcl2
Ifng
Ido1
Art2a
Ighv1-64
Epgn
Igkv8-30
Fcrlb
F10
Mcpt2
Myot
Gzmb
Tnfsf4
Ccl4
1700012B07Rik
Lrg1
Mcpt1
Spink6
Cma2
Trdv4
Plet1
Trim10
Il36a
Fcer1a
Il36g
Ighv1-63
Il36b
Gabra4
Ighv1-59
Il17a
Il22
Krt27
Krtap5-3
Lce3b
Gzma
Krtap13
Prl2a1
Tff1
Ctla2b
Nutm1
Spag16
Clec4e
Krt6a
Gm7579
Gzmk
Nos2
Olfr1512
2310034C09Rik
Ccl1
Gml
Krt6b
Sirpb1c
S100a9
Mcpt9
Reg3g
Cxcl3
Cxcl5
Reg3b
Gml2
Prss22
S100a8
Sprr2h
Clca4b
Reg2
Reg3a
Cuzd1

## Sheet: A-D Venn Analysi Down
1284 common elements in "0I_0U", "2I_0U Down", "5I_0U Down" and "10I_0U Down":	23 common elements in "0I_0U Down" and "10I_0U Down":	38 common elements in "0I_0U Down", "5I_0U Down" and "10I_0U Down":	20 common elements in "0I_0U Down" and "5I_0U Down":	21 common elements in "0I_0U Down", "2I_0U Down" and "5I_0U Down":	56 elements included exclusively in "0I_0U Down":	15 common elements in "0I_0U Down" and "2I_0U Down":	296 elements included exclusively in "2I_0U Down":	88 common elements in "2I_0U Down" and "5I_0U Down":	150 elements included exclusively in "5I_0U Down":	285 common elements in "5I_0U Down" and "10I_0U Down":	1340 common elements in "2I_0U Down", "5I_0U Down" and "10I_0U Down":	550 elements included exclusively in "10I_0U Down":	310 common elements in "2I_0U Down" and "10I_0U Down":	45 common elements in "0I_0U Down", "2I_OU Down" and "10I_0U Down":
1110051M20Rik	Prg3	Slc28a2b	Ly6g6g	Pabpn1l	Sytl5	Gm960	Hmx3	Pcdhac2	Gsta2	1700016K19Rik	1110032A03Rik	1810017P11Rik	1700057G04Rik	Cyp2c67
1700003E16Rik	Lhfpl1	Grin2b	Spata3	Iqch	Htr1d	Gm30698	Cyp2d11	Prokr2	Gm9918	2700080J24Rik	4930550C14Rik	2010109A12Rik	4833420G17Rik	Lrrc74b
1700029J07Rik	Gm7361	Gm8281	Fam228b	Rorb	Tbx18	Ccl11	Klk1b16	Lrrc6	Lbhd2	4930562C15Rik	4931406C07Rik	4930469K13Rik	9030607J07Rik	Mfsd13b
1700030K09Rik	Nme9	Klhdc7b	H2ac18	Fgf18	Trp63	Mpzl2	Zfp981	Cdh7	Cfap61	6330537M06Rik	5430403G16Rik	4930563E22Rik	9130019O22Rik	Fgf4
1700094D03Rik	Klk1b11	Ighv6-6	B3galt2	Spata6l	Hapln3	Tcf23	Cyp2c70	Tgm4	Atp8b3	Aard	5730409E04Rik	4933431K14Rik	9330182O14Rik	Rgsl1
1810010H24Rik	Colec11	Sis	Agbl4	Krt23	Ighv5-9-1	Vegfc	Erbb4	Spag17	Tmprss12	Acbd4	9330159F19Rik	6430571L13Rik	A4gnt	Grm4
1810046K07Rik	Gpr83	Odad3	Zfp385c	Zfp608	Igkv12-41	Efna5	Inhbc	Gm37047	1700011L22Rik	Acsl1	A630010A05Rik	A530030E21Rik	Abca5	Kcnk16
2010106E10Rik	Tfr2	Ninj2	Sox11	Sned1	Dppa5a	Hdac10	Slc25a21	Hoxc5	Gm37509	Acss3	Aadac	A630001G21Rik	Acaa2	Xntrpc
2610008E11Rik	Mpp4	Frem1	Asb5	Cdsn	Gm49902	Angel1	Ndp	Sstr2	Tdrd9	Acvrl1	Abat	Abcg2	Acer1	Cfap65
3425401B19Rik	Klk1b4	Iglv2	Dnai2	Hyal1	Ces1c	Platr25	Cyp2ab1	1700001J03Rik	C1qtnf5	Adamts19	Abca6	Abhd1	Acp6	Vasn
4921507P07Rik	1700016H13Rik	Fhl5	Phkg1	Rsad1	Fam228a	Scrn3	H2bu1-ps	Gm28269	Cfap299	Adgrd1	Abca9	Abhd8	Adgrf5	Nat8f2
4930523C07Rik	Disp3	Phospho1	Cep126	C1qtnf3	Igkv6-14	Irs2	Semp2l2b	Slc34a2	Pcdhga10	Adipoq	Abcb9	Abi3	Adgrl4	Gm5148
6330403K07Rik	Prr18	Abcg8	Sfrp1	Amigo2	Gm3248	Rusf1	Fam178b	Ccdc30	Acot5	Adra1b	Abcc10	Acap1	Adh7	Slc7a15
8430422M14Rik	Dnah9	Aldh3a1	Zfp697	Dcaf4	C2cd4d	Slc20a2	Styxl1	Lurap1	Otop3	Aebp1	Abcc9	Ace	Agap1	Psg17
9430062P05Rik	Dnhd1	Ttn	Dennd6b	Bcl11a	Cfap53	2810408A11Rik	Irs4	Robo3	Gm47513	Agap2	Ablim2	Acsm5	Agbl5	Insrr
A830018L16Rik	Plk3	Abcg5	Cdr2l	E430018J23Rik	Ccdc146		Gm37744	Kcnk9	H4c18	Agtr2	Ablim3	Adam5	Ager	Mkrn3
Aatk	Actr3b	Gprin2	Slc16a10	Rev1	Ighv1-74		Fbxw24	Rsph10b	Cd300ld3	Ahrr	Abtb1	Adamdec1	AI837181	Spa17
Abca8a	Surf2	Epor	Zfp93	2410002F23Rik	Slc15a2		Masp2	Hs3st5	Gm49096	Aldh3b3	Ache	Adamts13	Aifm3	1110032F04Rik
Abca8b	Naalad2	Flvcr2	Proser2	Fan1	Prss35		Adcy8	Nmur2	Cpne6	Alox12	Acrbp	Adamts7	Aire	Lrrc3b
Abcb1a	Lmo2	Ccdc85a	Jade2	Slc18a1	Gnaz		2200002J24Rik	Slc19a3	Hamp	Ankrd13d	Acsf2	Adarb2	Aldh1a7	Cfap300
Abcc2	Dll1	Tmem151b		Gm12258	Prss41		Hcn1	3830403N18Rik	Mogat1	Ankrd45	Acsl3	Adgrg5	Angptl6	Gm47640
Abcc6	Ednra	Adhfe1			F5		Cyp1b1	Rnf225	Gbx2	Apoc3	Acsl6	Adgrl3	Ano4	Rhebl1
Abcg4	Pced1b	Spin4			Tgfbr3l		Defb37	A630023A22Rik	Slc27a5	Apoe	Acss1	Adtrp	Aplp2	Zkscan2
Abi3bp		Egfl7			Rnf223		Acot12	Kif17	Gm38285	Arhgap31	Acss2	Ajap1	Art4	Dipk1b
Abtb2		Ntng2			Slc2a5		Myoc	Pwwp3b	Sec14l5	Arhgap6	Acta2	Ak7	Arx	Colca2
Acad10		Bbs4			Timd4		Kcnmb2	Tmem200c	Stxbp5l	Armcx4	Actc1	Amph	Arxes1	Scel
Acad12		Nol3			Fam71f2		Ptpn20	Tmem267	Gm19935	Atp1a3	Actl6b	Ang	Asgr1	Rell2
Accs		Pik3r5			Adig		Gm37820	Lypd6	Gm42492	Bcan	Actn3	Ankrd23	Atg10	Rab40b
Ace2		Spon1			Akap5		Lrfn1	Trim67	Eif3j2	Bcl6b	Adam22	Ankrd46	Avpr1b	Vwa3b
Ackr1		Lifr			Gm16867		4930404N11Rik	Sptbn4	Gucy1a2	Bhlhe41	Adamts18	Ankrd55	B3gnt9	Cnih2
Acot2		Zfp658			Gm48603		Lman1l	Ccdc173	Pax9	Bmp4	Adamts5	Anpep	B630019K06Rik	Usp13
Acot6		Klhl36			Ighg1		Gm3854	Cfap91	T2	Bmp5	Adamts8	Anxa6	Bbs10	Nudt6
Acsm3		Itga2b			Gm3411		Car15	1810062G17Rik	Psg16	C4bp	Adamtsl3	Aph1c	Brinp3	Mgmt
Acvr1c		Bcl7a			Rpl9-ps6		Dio3	Nupr1l	Ghrhr	C87436	Adamtsl4	Aqp7	Btg1	Zfp438
Adam11		Prdm11			Hapln1		Asphd1	Ephx1	Wnt16	Cacna1b	Adarb1	Arhgap22	Btg2	Tmem218
Adam23		Rnf122			Csrnp1		Vwce	Zfp36l2	Clec12b	Cacna1i	Adck5	Arhgap28	C1qtnf7	Trim68
Adam33		Dennd4b			Gm37249		Ces3a	Dand5	Gm44712	Cadm1	Adcy1	Arhgap4	Cage1	Particl
Adamts10		Cdh5			AI429214		Bhlha9	Nkain4	St6galnac5	Calr3	Adcy3	Arhgef40	Cblb	Trpt1
Adamtsl5					Kiss1r		Vxn	Gal	Asic3	Camp	Adcy5	Arsj	Cbs	Ift81
Adgra2					Kyat3		Klhl1	Efna4	2810405F15Rik	Camsap2	Adcy6	Asah2	Ccdc107	Cygb
Adgrb1					Proc		Fbxo16	Zfp72	Gm40377	Capn3	Adcyap1	Asic5	Ccdc177	Dmac2l
Adgrb2					Tm4sf5		Cerkl	Snhg4	Cacng2	Car3	Adcyap1r1	Aspa	Ccdc60	Zfp157
Adgrb3					Acyp1		Gm128	Serpine2	Bglap2	Caskin2	Add2	Atat1	Ccdc84	Urod
Adgrg1					Prdm16		Cfap206	Mybpc2	Cfi	Casp14	Adgrg2	Atp2c2	Cd209a	P3h4
Adgrg3					Isg20		Erv3	Slc17a4	Ugt8a	Catip	Adh1	B230217C12Rik	Cdiptos	Sfi1
Adgrg6					Zranb3		Gm45799	Camta1	Nxph2	Cbx4	Adora1	B430319G15Rik	Cdo1
Adgrl1					Mttp		Tll2	Zmym6	B3gat1	Ccdc187	Adra1a	B9d2	Ceacam13
Adprm					Hpdl		Ackr4	Prdm5	Camk2n2	Ccdc190	Adra2a	Baat	Celsr2
Adrb2					Cd1d1		H2bc24	Pigp	Fgf14	Ccdc39	Adra2b	Bace2	Cep112
Adrb3					Pim3		Vsnl1	Vgll3	Pde6g	Cd83	Adra2c	Bank1	Cep131
Afap1l1					Bsn		Rasl2-9	Sox12	Ankdd1b	Cdk14	Adrb1	BC029722	Cep97
Afap1l2					Gemin8		Gm43267	9130230L23Rik	Tecta	Cfd	Agbl2	Bcl2l11	Ces3b
Aff3					Ccdc80		Cabyr	Lrp4	Kcna4	Ckb	Agfg2	Bean1	Cfap100
Afm					Nme4		Hoxa3	Ccdc136	Vmn1r90	Clca2	Ago4	Bend4	Chrnb4
Agmo					Tmem201		Pabpc4l	Gm37090	Alpk3	Cldn34c1	Agr3	Bin1	Ckm
Agt					St6galnac4		St6galnac1	Gpr85	Tspo2	Cldn8	Ahcyl2	Blk	Clca1
Agtr1a							Gfi1b	Cavin3	Htr2b	Clec1a	Ahi1	Bnc2	Clec2l
Agtr1b							Prcd	Maml3	Adgra1	Clu	AI182371	Brme1	Clybl
Ahnak2							Ankrd34b	Samd4	Sapcd1	Cmya5	Ajm1	Btbd6	Cmah
AI854703							Art5	Jcad	Gm48630	Cntn2	Ak1	Btla	Col4a3
Ak5							Lgr6	B4galt2	1190005I06Rik	Col13a1	Akap6	C1qtnf12	Colec10
Akap12							Nxnl2	Cfl2	Rufy4	Col15a1	Akr1b7	C5ar2	Cox6b2
Akap8l							Gpr61	Apob	Sell	Col4a5	Alk	C8g	Cradd
Alb							Nt5e	Map10	Thsd7b	Col6a1	Amer2	Cacng1	Creg2
Aldh2							Amy1	Dennd2c	Kl	Col6a2	Amer3	Camk4	Crip1
Aldh6a1							Gm43034	Sbsn	P2rx3	Colec12	Amigo1	Cap2	Crisp1
Alox5							Gm45512	Bik	Gsto2	Comp	Angptl1	Car4	Crnn
Ambp							Slc7a3	Zfp606	Gm5741	Crip3	Angptl2	Carmil2	Cryba2
Amhr2							Cartpt	Bambi	Gm37296	Crmp1	Angptl7	Catsperg1	Csmd1
Amotl2							Rps27	Pkd1	Popdc3	Crtc3	Ank1	Cbln4	Ctnna3
Amt							Crb2	Efnb3	Fndc8	Crybb3	Ank2	Ccdc102a	Cul7
Ang4							Neil2	Spice1	Fam229b	Cyp46a1	Ankrd10	Ccdc113	Cx3cl1
Angpt1							Eomes	Wdr25	Cntn5	Cyria	Ankrd34a	Ccdc13	D630023O14Rik
Ank							Nwd1	Bahcc1	Tshr	D630045J12Rik	Ankrd40cl	Ccdc148	D930020B18Rik
Ankrd24							Foxc2	Tanc2	Rbm11	Dapl1	Ankrd6	Ccdc28b	Deaf1
Ankrd29							Lpar4	Kat6b	H4c11	Dennd5a	Ankrd63	Ccdc40	Dlx3
Anxa13							Vmn2r57	Fbln2	Gm37074	Dkk2	Anks1b	Ccdc69	Dmc1
Aoc1							Gsdmc4	Setbp1	Rprml	Dnah11	Anks6	Ccdc88a	Dpep1
Aox1							Gsdmc2	Cep63	Paqr9	Dnaja4	Ano1	Cckbr	E330034L11Rik
Apba1							Nexmif	Ttl	Cubn	Dok5	Ano2	Ccr6	Ehhadh
Apbb1							Gm43852	Trim23	Mrap2	Dtx1	Ano5	Ccr7	Eid2
Apobec2							Gm45205	Chst14	Fam217a	Dusp15	Antxr1	Ccr9	Elovl4
Apold1							Hecw1	Chl1	Krt14	Dync2h1	Aoc3	Cd164l2	Emc9
Aqp1							Fsd1	Sirt4	Gm48069	Ebf2	Ap3b2	Cd19	Entpd2
Ar							Caln1	Chd3	Togaram2	Efcab2	Ap3m2	Cd207	Epha7
Arap3							Cyp2c23	Klc2	Nefl	Eid2b	Apc2	Cd22	Ephb3
Arhgap24							Dcst2	Zfp36l1	Nnat	Ell3	Aplnr	Cd33	Ephx4
Arhgap33							Plekhd1	Ttll1	Gng8	Emilin1	Appl2	Cd37	Erbb3
Arhgef15							Hspb7		Nalf2	Emilin3	Aqp11	Cd59b	Ern2
Arhgef19							Tceal5		9330162G02Rik	Fabp7	Arhgap20	Cd7	Esr1
Arhgef25							Tfpi2		P2ry10b	Fat3	Arhgap23	Cd72	Etfbkmt
Arhgef37							Zfp551		Tnr	Fbll1	Arhgap44	Cd79a	Eva1c
Arhgef4							Gm42636		6430550D23Rik	Fbln1	Arhgef10	Cd79b	Fahd2a
Arid5b							Ctse		Enkur	Fbxw15	Arhgef17	Cdh10	Fam107b
Armc2							A430103D13Rik		Hspa1a	Fcer2a	Arhgef28	Cdh11	Fam169a
Armc9							Zfp558		Selp	Fhdc1	Arhgef9	Cdk5r1	Fam210b
Armh4							Hsd17b13		Rem2	Fkbp10	Arl3	Ces1f	Fam234a
Arpp21							Btnl1		Fbxo27	Fkbp1b	Arl4d	Cfap44	Fam3d
Arsg							Hspb1		Dlec1	Fmnl3	Armcx1	Cfap45	Fbln5
Arsk							Kcne4		Unc13c	Fstl5	Armcx2	Cgref1	Ffar2
Art3							1700028J19Rik		Cetn4	Galnt14	Armcx6	Chit1	Fggy
Asb10							Gm10463		Gm42568	Gamt	Arvcf	Chrna5	Fndc10
Asb16							Gm38099		Fmod	Gas2l2	Arxes2	Chst1	Foxo4
Ascl1							Map3k15		Prkcg	Gask1a	Asb11	Chst11	Foxp1
Ascl2							Scn8a		Stk36	Gdf11	Asb2	Chst2	Gabrg3
Asic2							Vgf		Lsmem2	Gfod1	Asic4	Chst3	Gal3st1
Asrgl1							Nhs		Gm42690	Gimap8	Asphd2	Chsy3	Gal3st2b
Atp1a2							Optc		Col11a2	Gldn	Aspn	Cidea	Galm
Atp6v0e2							Zfp711		Arnt2	Gli2	Astn1	Cir1	Galnt13
Atp6v1g2							Ccdc171		Zfp189	Glis2	Astn2	Cited4	Gas2
Atp7b							Cpn1		Tmem200a	Gm10766	Atcay	Clcn6	Gba2
Atp8b5							Prr36		Ttll11	Gm13889	Atg16l2	Cldn1	Gbe1
AU021092							Rasgrf2		Rcor2	Gm32444	Atl1	Cldn11	Ggnbp1
Avil							Gpr135		Bco1	Gm37078	Atoh1	Clec2i	Gkap1
Axin2							Kcnmb1		C1qtnf2	Gm38343	Atoh8	Cmc4	Glp1r
Azin2							Hexim2		Ggn	Gm42517	Atp13a4	Cnr2	Gm10676
B3gnt7							Caprin2		Slc29a2	Gm42755	Atp2b2	Cntn4	Gm14443
B4galnt3							Cnn1		Adamtsl1	Gm47976	Atp2b3	Cntnap5a	Gm2115
Bach2							Slc8a1		Tuba1a	Gpm6a	Atp2b4	Col24a1	Gm37928
Baiap3							Usp53		Cacna1g	Gpr119	Atxn7l2	Col26a1	Gm38309
Bbs1							Fabp2		Zswim9	Gpr179	Auts2	Col6a4	Gm43102
BC024139							Map2k7		Rps6kl1	Gpr37	Avpr1a	Col6a6	Gm50187
BC034090							Wipf3		Zfp469	Gpr63	AW551984	Col9a1	Gm5617
BC051019							Sox7		Exoc3l	Gprin1	Azgp1	Cox8b	Gm826
Bcam							Nos1ap		Ttll3	Gpx8	B3galnt1	Cpq	Gnb5
Bckdha							Gm9905		Svep1	Grik4	B3galt1	Cr2	Golm2
Bdh2							Bet1l		Fkbp7	H1f3	B3gnt6	Creb5	Gpr137c
Bex1							Kcnn1		Nes	H2bc23	B3gnt8	Crispld1	Gpt
Bex2							Ano10		Cd248	H4c3	Bbs2	Csgalnact1	Grik2
Bex4							Il17d		Ltbp2	Hapln4	Bbs9	Cspg4b	Gsg1l2
Bglap3							Oxld1		Spred3	Hdac7	BC025920	Cspg5	Gstm2
Bhlhb9							Haghl		Wdr91	Hhex	Bcas3	Ctnnbip1	Gstm3
Bmp1							Des		Camkk1	Hoxb13	Bche	Ctso	Gstm6
Bmp2							Nthl1		Zfp369	Hoxd11	Bcl2	Cx3cr1	Gucy2g
Bmp3							H3c14		Miga1	Htr6	Bco2	Cxcr4	H2bc4
Bmp6							Zfp462		Cep170	Iglc2	Begain	Cxcr5	Hacl1
Bmx							Prox2		Adcy4	Iglc3	Bend5	Cyfip2	Heca
Bnipl							Usp35		Ppm1f	Igsf10	Best2	Cysltr1	Hmgn3
Bphl							Gm5112		Zfp526	Il12a	Bglap	Cyth3	Hoxd4
Brdt							Tgif1		Atp10d	Insyn1	Bmerb1	Dchs2	Hoxd8
Brsk2							Pmp22		Flt1	Invs	Bmf	Ddah2	Hrh3
Btnl9							Lama3		Nbea	Irak1bp1	Bmpr1b	Dgki	Hsd11b2
C030006K11Rik							Plekha1		Lhpp	Irs3	Bnip5	Dhrs3	Hsd17b1
C1ql1							Naa80		Ilk	Isoc2b	Boc	Dlk1	Hsd3b2
C1qtnf1							mt-Nd6		Bcl9l	Itga10	Brd3os	Dll4	Ica1l
C1qtnf4							Abhd3		Zscan25	Itgb3	Brinp2	Dlx1	Igip
C1qtnf9							Acot1		Zfp839	Kansl1l	Brsk1	Dnah1	Il1rl2
C2cd4c							Cmbl		Crispld2	Kbtbd3	Bves	Dnai1	Il7
Cabcoco1							Gne		Dnajc18	Kcnc1	C9	Dok3	Inca1
Cables1							Mpig6b		Zfp619	Kcne1l	Cacna1a	Dpf1	Ivns1abp
Cabp1							Kif12			Kcng4	Cacna1c	Drc3	Jag2
Cachd1							Myh11			Kirrel3	Cacna1e	Drd2	Kcna1
Cacna1d							Fgfr4			Klhl14	Cacna1h	Edar	Kcna5
Cacna2d2							Slc9a2			Klra7	Cacna2d1	Edaradd	Kctd14
Cacnb1							St3gal3			Klrb1c	Cacna2d3	Efemp1	Kctd2
Cacnb4							Agbl3			Lhx6	Cacnb2	Egfl6	Klf1
Cacng4							Tmem38b			Loxl3	Cacng5	Egr3	Klhdc8a
Cadm3							Klhl26			Lrrc10b	Cacng7	Eif5a2	Klhdc9
Cadm4							Rab40c			Lrrc17	Cadm2	Elmod3	Klhl38
Calb2							Aldh1b1			Ltk	Cadps	Elovl2	Klra6
Calcb							Cdc14a			Ly6h	Calhm2	Endov	Large1
Calcoco1							Hs1bp3			Maml2	Caly	Epha10	Lix1l
Calcrl							4921536K21Rik			Mamstr	Camk1	Epha6	Lrguk
Camk1d							Txnrd3			Meox1	Camkk2	Eppk1	Lrrc31
Camk2a							P2ry1			Mfge8	Car2	Eri3	Lrrc75b
Capn6							Cnnm1			Myh1	Car7	Ermap	Lrrn1
Capsl							Asic1			Myt1l	Carns1	Etfrf1	Lrrtm4
Car11							Snx21			Ncam2	Casq2	Ets1	Malrd1
Car14							Hadh			Ncan	Cat	Eva1b	Map2k6
Card10							Dact2			Ncr1	Catsperd	Evx2	Mettl26
Carmil3							Plcd3			Necab1	Cavin1	F2r	Mettl7b
Caskin1							Trim2			Nek8	Cavin2	F2rl3	Mro
Castor1							Nsmf			Nfasc	Ccbe1	Fabp1	Msi2
Castor2							H1f0			Niban3	Ccdc152	Fabp4	Mstn
Catspere2							Serf1			Nid2	Ccdc17	Fam110d	Muc3a
Cbarp							Fbxl4			Npc1l1	Ccdc184	Fam166b	Naprt
Cbfa2t3							Syde2			Npnt	Ccdc191	Fam169b	Ndst3
Cbln2							Plekhg1			Nrg3	Ccdc9b	Fam187b	Nenf
Cbx2							Smim19			Nup62cl	Cckar	Fam20c	Nim1k
Cbx7							Rnf180			Obsl1	Ccl6	Fam217b	Nog
Cc2d2a							Lrrc26			Olfr1033	Ccn3	Fam234b	Notum
Ccdc106							Kcnc3			Opcml	Cd209b	Fank1	Nova1
Ccdc157							Txlng			Panx2	Cd24a	Far2	Npas3
Ccdc159							Igsf9			Pcdh12	Cd320	Fbn2	Nudt17
Ccdc160							Zmym5			Pcdh15	Cd46	Fbxo36	Nxpe4
Ccdc166							Nr5a2			Pcdh19	Cd59a	Fcho1	Oas1c
Ccdc3							Sirt5			Pcsk6	Cd99l2	Fcmr	Ogfod3
Ccdc57							Aldob			Pcyt1b	Cdh13	Fcrl1	Olfr1383
Ccdc62							Rap2a			Pde1a	Cdh2	Fcrla	Olfr920
Ccdc8							Ints6l			Pde4a	Cdh3	Ffar1	Oprl1
Ccdc85b							Hoxa2			Pde7b	Cdh6	Fgf12	P4ha3
Ccdc92b							Erbb2			Pdgfrb	Cdh8	Fgf9	Palmd
Ccl21a							Ulk1			Pfkfb4	Cdk5r2	Fli1	Pbx1
Ccl27a							Dpy19l3			Pfn4	Cdkn1c	Flt3l	Pbx4
Ccm2l							Svip			Pigz	Cds2	Foxa3	Pcca
Cd200							Ihh			Pkhd1l1	Celf6	Foxc1	Pccb
Cd300lg							Zfp59			Plac9	Cend1	Fsd2	Pcdhgc3
Cd34							Pik3r3			Plin1	Cep85l	Fxyd2	Pde6a
Cd36							Dcaf8			Plod1	Cers1	Fxyd3	Pgf
Cda							Slc1a4			Plppr4	Cers4	G0s2	Phf21a
Cdh19							Pacc1			Pnpla3	Ces1b	G630022F23Rik	Phgr1
Cdh26							Zbtb44			Ppp1r3c	Ces1d	Gabbr2	Phlpp1
Cdh4							Gm14325			Prelid3a	Ces1e	Gabra2	Phlpp2
Cdk6							Pde5a			Prrt4	Ces2c	Gabra3	Phyh
Cdkl1							Wipi2			Prxl2b	Cfap410	Gabrp	Piwil4
Cdnf							Vldlr			Ptger1	Cgnl1	Gad1	Pla2g4e
Celf3							Rcor3			Ptpn5	Chd5	Galnt9	Plcb1
Celf4							Dusp14			Pygo1	Chd6	Gcgr	Plcb4
Celsr3							Enah			Qk	Chil6	Gfi1	Plekhf1
Cercam							mt-Co3			Rab2b	Chkb	Gimap1	Pllp
Ces2a							Camk2g			Rab30	Chn1	Gimap3	Pnma2
Ces2b							Bbc3			Rarres1	Chodl	Gimap5	Ppic
Ces2g							Fchsd1			Rasal1	Chp2	Gimap6	Ppil6
Cfap20dc							Itpkc			Rasgrp3	Chrm2	Glb1l	Ppp1r1b
Chadl							Fbxo44			Rdh16f2	Chrm3	Gli3	Prcp
Chat							Aasdh			Rdx	Chrm4	Glt8d2	Prkag3
Chga							Cav1			Relb	Chrna3	Gm12689	Prokr1
Chgb							Pmm1			Retn	Chrnb1	Gm17660	Ptch1
Chka							mt-Co1			Rgl1	Chst12	Gm28729	Ptger2
Chpt1							Cftr			Rgs9	Chst15	Gm29427	Ptgs1
Chrdl1							Star			Rhpn1	Chst5	Gm33320	Ptprz1
Chrm1							Zfp760			Rimklb	Cib2	Gm37176	Qsox1
Chrnb2							Bmyc			Rnft2	Ckmt2	Gm37475	Rab37
Chst10							Dtx4			Rrm2b	Clec14a	Gm37549	Ralgps1
Chst7							Engase			Rtl3	Clgn	Gm42668	Rap1gap2
Chst8							Zfyve9			Rtn4rl1	Clic6	Gm43766	Rbp4
Ciart							Deptor			Rtp3	Clk1	Gm43800	Rcan3
Cibar2							Add3			S100a7a	Clmp	Gm43820	Rccd1
Cipc							Adi1			Sbspon	Cln3	Gm44168	Rgl2
Cirbp							Rbak			Sdk1	Clstn2	Gm44294	Rimkla
Cish							Zkscan1			Serpina1e	Clstn3	Gm45743	Robo2
Clcnkb							Psd3			Sertad4	Clvs2	Gm47982	Rtn4r
Cldn14							Kansl3			Sh3pxd2a	Cngb1	Gm49396	Rxfp2
Cldn5							Atp8a2			Siglech	Cnr1	Gnb3	Sash1
Clec2e							Dcaf6			Slc17a6	Cnrip1	Gnb4	Sat2
Clec3b							Tspan3			Slc1a2	Cntn1	Gng2	Saxo2
Clip3							Tns3			Slc25a53	Cntn3	Gngt2	Scamp1
Cmtm5							Retreg2			Slc2a3	Cntn6	Gpr174	Scara3
Cnksr3							Vdr			Slc36a2	Cntnap2	Gpr20	Scd4
Cntd1							Bcas1			Slc39a13	Col11a1	Gpr4	Scgb2b7
Cntfr							Plcd1			Slc4a8	Col25a1	Gramd1a	Scnn1a
Cntln							Klc1			Slc7a10	Col27a1	Grap	Scrg1
Cntnap4							Zfp931			Slco1a4	Col28a1	Grk3	Scube2
Cobl							Gm15446			Slitrk1	Col4a4	Grm1	Sectm1b
Col16a1							Zfp688			Sorcs1	Col4a6	Gtdc1	Sema6a
Col20a1							Acadm			Spata33	Col5a3	Gtf2ird2	Sh3d21
Col23a1							Zfp704			Spin2c	Col8a2	Guca2b	Shisal1
Col8a1							E4f1			St8sia2	Colgalt2	H2-DMb2	Siae
Col9a2							Hnf1b			St8sia5	Colq	H2-Eb2	Slc10a6
Coq8a							Pmel			Stac2	Copz2	H2-M5	Slc12a8
Coro2b							Proser3			Stard9	Coq10a	H2-Oa	Slc25a35
Cpe							Eef2k			Sv2b	Cox4i2	H2-Ob	Slc2a10
Cpeb1							Cd9			Tex15	Cox7a1	H2bc6	Slc38a9
Cplx2							Ttc23			Tex26	Cpa6	H2bc8	Slc44a5
Cpm							Ppp1r12c			Th	Cpeb3	H4c8	Smarca1
Cpne4							Abhd14b			Tmem120b	Cped1	Haao	Smbd1
Cpne5							Ankrd12			Tmem132b	Cplx1	Hc	Smim10l2a
Cps1							Tcta			Tmem132e	Cpt1c	Hck	Smim24
Cracr2a							Arhgap39			Tmem198	Cpxm2	Hcn3	Smim38
Creb3l1							Stradb			Tmem86a	Crabp1	Hebp1	Snx33
Creb3l4							Cyp4f16			Tnnt2	Crebl2	Hfe	Sox13
Crebrf							Ccdc141			Tpst1	Crtac1	Hivep3	Sphkap
Crip2							Crppa			Traf1	Cryab	Hmx2	Srpk2
Crisp3							Tmem30b			Trdc	Csrnp3	Hrct1	St6gal1
Crocc							Rmnd5a			Trf	Csrp1	Hs3st4	St6gal2
Crtc1							Slc44a3			Trpc1	Csta2	Hsf4	Stac
Cry2							Sp4			Trpc6	Cthrc1	Hvcn1	Stox1
Crym							Nit2			Trpm3	Ctif	Idua	Strip2
Cryzl2							Nop53			Tsacc	Ctnna2	Ifi208	Syndig1
Csad							Paqr5			Ttc9	Ctnnd2	Ifi214	Tcea3
Csdc2							Ptprf			Uggt2	Ctns	Ighd	Tceal8
Ctcfl							Prickle3			Unc13a	Ctsl	Ighm	Tfeb
Ctf1							Dip2c			Vstm2l	Ctxn1	Ighv1-11	Tigd5
Ctsf							Rdm1			Wfdc6b	Cybrd1	Ighv1-4	Tmc7
Cttnbp2							Zfp740			Xkr6	Cyp1a1	Ighv10-1	Tmem106c
Cuedc1							Epb41l4a			Zdbf2	Cyp2c55	Ighv3-8	Tmem143
Cul9							Hps4			Zeb2	Cyp2d10	Ighv5-16	Tmem150a
Cux2							Napepld			Zfp114	Cyp2d13	Ighv5-6	Tmem174
Cxcl12							Rab4a			Zfp229	Cyp2d34	Ighv5-9	Tmem59
Cxcl14							Sytl4			Zfp28	Cyp2d9	Ighv9-4	Tmem61
Cxxc4							Slc43a1			Zfp365	Cyp2e1	Igkv14-111	Tmod4
Cxxc5							Tmem80			Zfp516	Cyp2j13	Igkv16-104	Tob2
Cyb5rl							Cav2			Zfp575	Cyp2s1	Igkv4-54	Tom1l2
Cyp26b1							Ncs1			Zfp607b	Cyp3a13	Igkv4-68	Tpra1
Cyp27a1							2510009E07Rik			Zfp94	Cyp4v3	Igkv6-17	Trak1
Cyp2c40							Zfp397				D3Ertd751e	Igkv9-120	Trpv3
Cyp2c68							Rnf43				D430019H16Rik	Iglc1	Tst
Cyp2c69							Pdlim7				D6Ertd527e	Iglv3	Ttc3
Cyp2d12							Cdkn2b				Daam2	Il16	Ttc9b
Cyp2d22							Rad52				Dach2	Il1r1	Txndc16
Cyp2d26							Tarbp1				Dact1	Il4i1	Ugt1a1
Cyp2f2							mt-Nd5				Dact3	Il7r	Ugt2b36
Cyp2j9							Mfsd4a				Dbn1	Impg2	Ulk4
Cyp2u1							Dync2i1				Dchs1	Inpp4b	Upk1a
Cyp2w1							mt-Atp6				Dct	Insc	Usp28
Cyp4b1							Cryz				Dcx	Iqub	Vwf
Cyp4f13											Ddr2	Isoc2a	Wwp2
Cyp4f17											Dennd1a	Itga1	Xpr1
Cyp4x1											Dennd5b	Itm2c	Xrcc5
Cys1											Dgkb	Jaml	Zc3h12b
Cytl1											Dgkg	Kcnab2	Zdhhc22
D630003M21Rik											Dgkh	Kcnip2	Zfhx3
D630039A03Rik											Dhtkd1	Kcnj10	Zfp61
Dab1											Diras1	Kcnj16	Zfp707
Dach1											Disp2	Kcnmb3	Zfp791
Dbh											Dixdc1	Kcp	Zfp92
Dbp											Dlc1	Klhl30	Zfyve1
Dcaf12l1											Dleu7	Klhl8	Zfyve21
Dcdc2b											Dlg2	Klk10	Zp1
Dclk1											Dlg4	Klk14	Zscan26
Dclk2											Dmac2	Klrc2
Dclk3											Dmpk	Klrd1
Dcp1b											Dmxl2	Krt83
Ddb2											Dnai3	Ky
Ddc											Dnajb4	Kynu
Ddo											Dnajb5	Lama4
Dennd2a											Dnajc27	Lax1
Dio1											Dnase1l2	Lep
Dipk1c											Dner	Lfng
Dkk3											Dnm1	Limk2
Dlgap1											Dnm3	Lingo2
Dlgap3											Doc2b	Lipo3
Dmkn											Dock3	Lmo3
Dmtn											Dpp6	Lpl
Dmwd											Dpt	Lrfn5
Dnah5											Dpyd	Lrrc27
Dnajc12											Dpysl3	Lrrc55
Dnajc28											Dpysl4	Lrrc73
Dnajc6											Dpysl5	Lta
Dnal1											Dscam	Ltb
Dock9											Dscaml1	Lyl1
Dok7											Dstyk	Lyzl4
Dpp10											Dtna	Lzts1
Drp2											Duxbl1	Maged1
Dsc3											Dynlt5	Mamdc4
Dtx3											Dzank1	Mc2r
Dusp26											Dzip1	Mcrip1
Dvl2											Dzip1l	Mfap2
Dync2li1											E130311K13Rik	Mfap5
Ebf1											Ebpl	Mfng
Ebf3											Ech1	Mgat3
Ebf4											Ecm2	Mgl2
Echdc3											Eda	Mmp16
Eci3											Edn1	Mmp2
Edil3											Edn2	Mmp24
Efcab15											Ednrb	Mpped2
Efcc1											Eef1a2	Mrc2
Efna3											Efcab1	Ms4a1
Efr3b											Efcab12	Mslnl
Efs											Efhd1	Muc2
Egf											Efna1	Mycl
Egfl8											Ehbp1	Myo15
Egflam											Ehd2	Napsa
Ehd3											Elapor2	Nat8f3
Elapor1											Elavl2	Ndrg3
Elavl3											Elavl4	Ndufa4l2
Elfn2											Emcn	Nectin4
Elmod1											Emid1	Nek10
Emp2											Eml1	Nkapl
Eno2											Eml5	Nme5
Enpp2											Enho	Npl
Enpp3											Eno3	Npy
Enpp5											Enox1	Nrxn3
Epb41l1											Enpep	Nxph1
Ephx2											Enpp1	Obscn
Epm2a											Enpp6	Olfml2b
Erg											Entpd3	Olfr1034
Esam											Entpd5	Olfr411
Esrrb											Epdr1	Orm1
Esrrg											Epha5	Otub2
Etv1											Epha8	Otud7a
Etv4											Ephb1	Otulinl
Evc											Eps8l1	P2rx7
Exoc3l2											Esr2	Padi2
Fabp3											Etv5	Pak5
Fads6											Evc2	Pax5
Faim2											Extl1	Pbxip1
Fam117a											Ezh1	Pcdhga5
Fam13c											Fah	Pcdhgc4
Fam161a											Fam107a	Pcnx2
Fam171a1											Fam110b	Pdgfb
Fam180a											Fam131a	Pdzk1
Fam181b											Fam131b	Pf4
Fam183b											Fam135b	Pgghg
Fam184b											Fam163a	Phox2a
Fam189a1											Fam163b	Phyhd1
Fam193b											Fam167a	Pi15
Fam221a											Fam171a2	Pigv
Fam222a											Fam171b	Pkd2l2
Fam71e1											Fam184a	Pla2g2d
Fam89a											Fam189a2	Pla2g2f
Fap											Fam189b	Plcb2
Farp2											Fam20a	Pld2
Fat2											Fam214a	Plekho1
Fbxl2											Fam221b	Plk5
Fbxl20											Fam227a	Plppr1
Fbxo10											Fam78b	Plxnd1
Fbxo17											Fam81a	Pnma8c
Fbxo21											Fat4	Pnpo
Fbxo31											Fbln7	Ppfia4
Fbxo32											Fbp1	Ppp1r16b
Fcgrt											Fbxl16	Prdm9
Fcna											Fbxl22	Prkcb
Fcrls											Fbxl3	Prkce
Fev											Fbxl7	Prkcq
Ffar3											Fbxo2	Prlr
Fgd1											Fbxo41	Prmt8
Fgd5											Fbxw22	Procr
Fgf1											Fermt2	Pros1
Fgf13											Fez1	Prox1
Fgfr3											Fgfbp3	Prr29
Fhit											Fgfr1	Prrt3
Fibin											Fgfr2	Ptov1
Fign											Fhl1	Ptp4a3
Fkbp9											Fhod3	Ptprt
Flcn											Fibcd1	Pxdn
Flt4											Filip1	Rab11fip4
Fmo1											Flacc1	Rab20
Fmo4											Flrt2	Rab38
Fn3k											Fmn2	Rab39b
Fndc4											Fmo2	Ramp3
Fndc5											Fmo5	Rapgef3
Foxa2											Fnbp1	Rapsn
Foxred2											Foxd3	Rassf10
Frat2											Foxf1	Rassf2
Frem2											Foxf2	Rbm12b1
Frg2f1											Foxn3	Rbm4b
Frmd5											Foxo3	Rcn3
Frs3											Foxp2	Rdh12
Fut4											Foxq1	Rdh7
Fut9											Fras1	Rergl
Fuz											Frat1	Rfxank
Fxyd1											Frmd4a	Rgs1
Fxyd4											Frmd6	Rgs10
Fxyd7											Frmpd4	Rgs2
Fzd10											Frrs1l	Rida
Fzd2											Frzb	Riiad1
Fzd7											Fut10	Rims2
Fzd8											Fxyd6	Ripor2
Fzd9											Fzd4	Robo1
Gab1											Gaa	Rogdi
Gabarapl1											Gabbr1	Rom1
Gabrd											Gabrb3	Rps23rg1
Gal3st2c											Gabre	Rtl1
Galnt15											Gabrg2	Rubcnl
Galnt17											Gabrr2	Rxfp3
Galnt18											Gal3st3	S1pr4
Galr1											Galnt16	Saa1
Galr2											Gas1	Sall1
Gap43											Gata2	Satb1
Garnl3											Gck	Sbk1
Gas6											Gdap1	Schip1
Gask1b											Gdap1l1	Scn2a
Gcg											Gde1	Scn4a
Gfra1											Gdf10	Scnn1b
Gfra2											Gdnf	Scnn1g
Gfra3											Gfra4	Sct
Ggt7											Gga2	Sdk2
Ghr											Ggh	Sdr16c6
Gigyf1											Gid4	Selenom
Gipc3											Gjc1	Sema4f
Gipr											Gjc2	Serpind1
Gja4											Glb1l2	Serpinf2
Gjb3											Glp2r	Sertm1
Gjb4											Glrb	Sgcd
Gjb5											Glul	Sh2d3c
Gjc3											Glyctk	Sh3rf3
Gli1											Gm10461	Shox2
Glt1d1											Gm11627	Siglecg
Glycam1											Gm14305	Sipa1
Gm1123											Gm20605	Slc12a5
Gm14296											Gm21083	Slc25a12
Gm21190											Gm28719	Slc26a3
Gm31160											Gm28720	Slc5a4b
Gm32742											Gm30238	Slc6a11
Gm33167											Gm3164	Slc9a9
Gm35339											Gm34294	Slitrk2
Gm37093											Gm37711	Smad6
Gm37397											Gm37829	Smad7
Gm37607											Gm43311	Smim17
Gm43268											Gm43534	Smoc1
Gm43398											Gm43719	Sox5
Gm44220											Gm44509	Spaar
Gm45104											Gm44645	Spag8
Gm45819											Gm45871	Spef2
Gm45844											Gm48878	Spink4
Gm47881											Gm49027	St3gal5
Gm49284											Gm4952	St8sia6
Gm5127											Gm49603	Stra6
Gm5485											Gm609	Sval1
Gmpr											Gm7694	Syne1
Gnai1											Gm8909	Synpr
Gnat2											Gm973	Syt13
Gnat3											Gnao1	Syt5
Gng4											Gng11	Tal2
Gng7											Gng3	Tbc1d10c
Golga7b											Gnpda2	Tbcel
Gp6											Gpc3	Tbx2
Gpam											Gpihbp1	Tcap
Gpld1											Gpm6b	Tcerg1l
Gpr182											Gpr149	Tcf7
Gpr37l1											Gpr161	Tekt3
Gprc5b											Gpr162	Tesc
Gpsm1											Gpr173	Tespa1
Gpt2											Gpr27	Thbd
Grb10											Gprc5c	Tmem119
Greb1											Gramd1b	Tmem159
Greb1l											Grb14	Tmem169
Grem2											Grb7	Tmem204
Grid2											Gria1	Tmem240
Grik5											Gria2	Tmem35b
Grp											Gria3	Tmem42
Gsdma											Gria4	Tnfrsf13c
Gsdmc3											Grid2ip	Tnfrsf25
Gsn											Grik1	Tox2
Gstm7											Grik3	Tpo
Gstt1											Grin2d	Traf3ip3
Guca1b											Grin3a	Traf5
Gucy1a1											Grip2	Trerf1
Gvin-ps1											Grk4	Trim46
Gypc											Grm7	Trim47
H1f2											Gsg1l	Trim62
H2bc21											Gstm1	Tro
Hand2											Gtf2i	Trpv1
Hao2											Guca2a	Tspan12
Has3											Gucy1b1	Tspoap1
Hcar1											Gulp1	Tssk3
Hdac11											H2-Bl	Ttll13
Hdac5											H2-Ke6	Ttll9
Hddc3											H2-Q1	Ucp3
Hectd2											H2ac6	Ugt2b5
Hepacam											H2bu2	Umod
Hexb											Hand1	Vamp2
Hey1											Hap1	Wee2
Hgfac											Harbi1	Wipi1
Hhip											Hbp1	Wnt5a
Hic1											Hcn4	Zbtb46
Hlf											Hdac9	Zc3hav1l
Hmcn1											Hdgfl3	Zfp235
Hmga2											Hecw2	Zfp300
Hnmt											Hepacam2	Zfp366
Hoxa11											Hexdc	Zfp385a
Hoxb2											Hey2	Zfp433
Hoxc4											Heyl	Zfp60
Hoxd10											Hhatl	Zfp623
Hpd											Hid1	Zfp712
Hpgd											Hlx	Zfp963
Hpgds											Hmcn2	Zfyve28
Hpn											Hmgcs2	Zim1
Hrg											Hoxa5	Zmiz1
Hsbp1l1											Hoxb3
Hsd17b14											Hoxb4
Hspa12b											Hoxb5
Htra3											Hoxd12
Hunk											Hoxd13
Hyi											Hoxd9
Hykk											Hpcal4
Icosl											Hs3st2
Id4											Hsd3b3
Iffo1											Hspa2
Ifi27											Hspb2
Iftap											Hspb8
Igdcc4											Htr3a
Igfals											Htr3b
Igfbp3											Htr4
Igsf11											Ifit1bl2
Il11ra1											Ift57
Il15											Igf1r
Il17re											Igfn1
Il25											Igkv9-123
Il9r											Iglon5
Inha											Igsf21
Inmt											Il22ra2
Inpp5k											Immp2l
Insl5											Ina
Insm1											Inafm1
Iqce											Inka2
Iqcg											Inpp5j
Irag1											Insr
Irag2											Ip6k1
Irf2bpl											Iqcd
Isl1											Iqsec1
Islr											Iqsec3
Itgb8											Irgc1
Itih2											Isl2
Itih5											Ism1
Itpr1											Itga11
Itpr2											Itga7
Iyd											Itga8
Izumo4											Itln1
Jam3											Itpkb
Jph1											Itprid1
Jph3											Jakmip3
Jph4											Jam2
Kank3											Jmy
Kank4											Jph2
Kantr											Kank2
Kcna2											Katnal1
Kcna6											Kazald1
Kcnb2											Kbtbd11
Kcnf1											Kcnab1
Kcng1											Kcnab3
Kcnh2											Kcnb1
Kcnh6											Kcnc2
Kcnq4											Kcnc4
Kcnt1											Kcnd1
Kctd12b											Kcnd3
Kif5a											Kcne2
Kifc2											Kcne3
Kit											Kcnh3
Kiz											Kcnh8
Klb											Kcnip1
Klf11											Kcnip3
Klf15											Kcnip4
Klf2											Kcnj11
Klf9											Kcnj12
Klhdc1											Kcnj15
Klhdc7a											Kcnj3
Klhdc8b											Kcnj5
Klhl13											Kcnk2
Klhl17											Kcnk3
Klhl21											Kcnk5
Klhl24											Kcnn2
Klhl3											Kcnq1
Klhl33											Kcnq2
Klk1											Kcnq3
Krba1											Kcnq5
Krt222											Kcns1
Kyat1											Kcns3
L3hypdh											Kcnt2
L3mbtl4											Kcnu1
Lamc3											Kcnv1
Lancl1											Kctd1
Lbh											Kctd15
Ldb1											Kdr
Ldb2											Kdsr
Ldhb											Khdrbs2
Ldlrad3											Khk
Lepr											Kif1a
Lgals12											Kif26a
Lgi4											Kif27
Lgr5											Kif3c
Lhfpl4											Kif5c
Lin7a											Kif7
Lix1											Klc3
Lmtk3											Klhl23
Lmx1a											Klhl29
Lor											Klhl32
Lpar2											Klhl4
Lrp3											Klhl7
Lrrc51											Klk13
Lrrc61											Kndc1
Lrrc8e											Ksr2
Lrriq3											Lama2
Lrrn2											Lamb2
Lrrn4cl											Larp6
Ltbp4											Lats2
Ltc4s											Lca5l
Luzp2											Lefty1
Ly6g6d											Letm2
Ly6g6f											Lgi1
Lyplal1											Lhfpl2
Lyve1											Lhfpl5
Mab21l4											Limch1
Macrod1											Lims2
Macroh2a2											Lingo1
Mamdc2											Lingo4
Maob											Lipe
Mapk12											Lipt2
Mapk15											Lmcd1
Mapk8ip1											Lmod1
Marchf4											Lmx1b
Matk											Lonrf2
Mchr1											Lpar1
Me3											Lpar3
Megf6											Lrat
Meis2											Lrch2
Meis3											Lrfn2
Meox2											Lrig3
Methig1											Lrp11
Mettl15											Lrpap1
Mettl27											Lrrc23
Mettl7a1											Lrrc29
Mettl7a2											Lrrc3
Mia											Lrrc4b
Mill2											Lrrc4c
Mindy4											Lsamp
Mks1											Ltbp1
Mkx											Ltbp3
Mlip											Lzts2
Mllt6											M1ap
Mlxipl											Madcam1
Mmd2											Maged2
Mme											Magee1
Mmp11											Mageh1
Mmrn1											Magix
Mmrn2											Mamld1
Mn1											Maneal
Mnx1											Map1a
Morn4											Map1b
Moxd1											Map1lc3a
Mpp2											Map3k12
Mptx1											Map3k13
Mpz											Map3k21
Mrgpre											Map4k2
Mroh8											Map6
Msi1											Map7d2
Msrb2											Mapk10
Mtcl1											Mapk1ip1
Mturn											Mapk4
Mustn1											Mapk8ip2
Mxra8											Mapre3
Mycbpap											Mapt
Mycn											Marchf9
Mylip											Mark1
Myo3a											Marveld1
Myorg											Mast1
Mypop											Matn2
Myrip											Matn4
Naaladl1											Mblac2
Nav2											Mboat2
Nbl1											Mbp
Ncam1											Mcam
Nceh1											Mdga2
Ndnf											Mdk
Ndrg2											Mef2c
Nebl											Megf10
Negr1											Megf8
Nek5											Meis1
Neu2											Mep1a
Neu3											Mertk
Nfe2l3											Mesp2
Nfia											Mest
Nfic											Metap1d
Nfix											Mettl24
Ngb											Mettl7a3
Ngfr											Mfap3l
Nhlrc1											Mfsd2b
Nicn1											Mgat4a
Nipal4											Mgat5b
Nkain2											Mgp
Nkd1											Mib2
Nkx2-2											Micu3
Nmnat2											Minar2
Nmnat3											Mipol1
Nmu											Mmd
Nos3											Mmp15
Notch3											Mmp17
Nphp4											Mmp23
Npr1											Morn1
Npr2											Mpdz
Nptx1											Mpv17
Npy1r											Mr1
Nr1d1											Mras
Nr1d2											Mrgprf
Nr4a1											Msantd1
Nrbp2											Msantd2
Nrep											Msrb3
Nrip2											Mt3
Nrn1											Mtss2
Nrp2											Mvb12b
Nrxn1											Mxd4
Nsg2											Mxra7
Nt5c3b											Myct1
Ntn1											Myl1
Ntn4											Myl9
Ntsr1											Mylk
Nuak1											Myom1
Nudt10											Myom2
Nudt11											Myom3
Numbl											Myt1
Nxpe2											Nacad
Nxph4											Nags
Nynrin											Nalcn
Oaz2											Nalf1
Oaz3											Nap1l2
Odf3b											Nap1l3
Olfm2											Napb
Olfml1											Nat14
Olfml2a											Nat8f1
Olfr1368											Nat8l
Olfr165											Natd1
Olfr558											Nckap5l
Olfr78											Ndn
Oplah											Ndrg4
Osbpl1a											Ndst4
Osbpl6											Necab2
Osr1											Nedd9
Otc											Nefh
Otor											Nefm
Otud1											Nek3
Ovgp1											Nell1
P2rx2											Nell2
P4htm											Neu1
Pacs1											Neurl1a
Pacsin3											Nexn
Palm											Nfatc4
Pappa2											Ngf
Paqr6											Nhsl2
Pard6g											Nipal3
Pax4											Nkd2
Pax6											Nkx2-3
Pbld1											Nkx3-2
Pbld2											Nkx6-3
Pcbp3											Nlgn1
Pcbp4											Nlgn2
Pcdh10											Nlgn3
Pcdh17											Nmbr
Pcgf2											Nmur1
Pck1											Nos1
Pcmtd2											Nova2
Pcolce2											Npas4
Pcp4l1											Nptxr
Pcsk1n											Npy2r
Pcsk4											Npy4r
Pdcd4											Nr1h5
Pde1b											Nr1i3
Pde7a											Nr2e3
Pde8b											Nrgn
Pdgfd											Nrsn1
Pdk2											Nrsn2
Pdxk											Nrxn2
Pdzd4											Nsg1
Pdzd7											Ntf3
Pdzrn3											Ntm
Pecam1											Ntn3
Peli2											Ntng1
Per1											Ntrk3
Per3											Nxph3
Pex5l											Nyap1
Pfkm											Oas1d
Pgr											Ocln
Phactr1											Odad1
Phf1											Odad4
Phf24											Ogdhl
Phldb1											Ogn
Phox2b											Olfm1
Piezo2											Olfml3
Pik3cg											Olfr658
Pik3ip1											Ophn1
Pink1											Oprk1
Pitx1											Ormdl3
Pkdcc											Osbp2
Pkdrej											Oxtr
Plbd1											P2rx6
Plcd4											P3h2
Plekha4											P3h3
Plekhb1											Pacsin1
Plekhg5											Pak3
Plk2											Pakap_2
Plp1											Pald1
Plpp3											Palld
Plppr2											Pam
Plscr2											Pamr1
Plscr4											Papss1
Plxdc1											Paqr7
Plxna3											Parvb
Pm20d1											Pcdh18
Pnck											Pcdh20
Pnma8b											Pcdh9
Podn											Pclo
Podxl											Pcp4
Podxl2											Pcsk1
Poli											Pcsk2
Porcn											Pde1c
Pou2f3											Pde2a
Pou6f1											Pde4c
Ppargc1a											Pde8a
Ppp1r14a											Pdgfrl
Ppp1r1a											Pdk4
Ppp1r26											Pdlim3
Ppp1r9a											Pdlim4
Ppy											Pdp2
Prdm6											Pdzd2
Prelp											Pdzk1ip1
Prima1											Pdzrn4
Prkar1b											Peg3
Prkar2b											Peli3
Prpf40b											Per2
Prph											Pfn2
Prr12											Pgbd5
Prss23											Pgm5
Prss36											Pgpep1l
Psd											Phactr3
Psd2											Pheta1
Ptgfr											Phyhipl
Ptgis											Pianp
Pth1r											Pirt
Ptpdc1											Pitpnc1
Ptpn13											Pitpnm3
Ptprb											Pkd2
Ptprm											Pkia
Ptprs											Pknox2
Ptpru											Plagl1
Pxylp1											Plch2
Pygm											Plcl1
Pyroxd2											Pld5
Pyy											Plekhg6
Qpct											Plekhh2
Rab33a											Plekhm3
Rab36											Plin4
Radil											Pln
Rai2											Plpp7
Ramp1											Plppr3
Ramp2											Plppr5
Rapgef4											Plvap
Rapgefl1											Plxdc2
Rarres2											Plxna4
Rasd2											Plxnb1
Rasgef1b											Plxnb3
Rasgef1c											Pnma3
Rasgrp2											Pnma8a
Rasip1											Polr3gl
Rassf9											Pomgnt2
Rbfox3											Popdc2
Rbm20											Pou3f3
Rbms3											Ppfia2
Rcan2											Ppm1e
Rcsd1											Ppp1r3d
Rdh5											Ppp2r2b
Reep6											Ppp2r2c
Reg4											Prex2
Reln											Prickle1
Rem1											Prickle2
Repin1											Prkab2
Resp18											Prkcz
Retnla											Prkd1
Retreg1											Prkg1
Rflna											Prkn
Rftn2											Prnp
Rfx6											Prrg3
Rgcc											Prrt1
Rgs11											Prrt2
Rgs13											Prss53
Rgs17											Prxl2a
Rgs6											Prxl2c
Rgs7bp											Ptbp2
Rgs8											Ptch2
Rhbdl3											Ptger3
Rhobtb1											Ptgir
Ric3											Ptn
Rimbp2											Ptpn14
Rims4											Ptprn
Rin3											Ptprn2
Rnd2											Ptprr
Rnf112											Pttg1ip
Rnf144a											Purg
Rnf165											Pygl
Rnf167											Rab11fip2
Rnf186											Rab11fip5
Rnf212											Rab12
Rnf227											Rab34
Rnf32											Rab3a
Robo4											Rab3c
Ror1											Rab6b
Rpgrip1											Rad9b
Rprm											Radx
Rps6ka5											Ralyl
Rragb											Rap1gap
Rtkn											Rarb
Rtn1											Rarg
Rtn2											Rasl10b
Rundc3b											Rasl11b
Runx1t1											Rasl12
Rusc2											Rassf8
Rwdd3											Rbbp9
Rxrg											Rbfox1
S1pr1											Rbp2
Sall2											Rbpms
Samd14											Rbpms2
Sardh											Rec8
Scg5											Reck
Scgb1b3											Reep1
Scgn											Reep2
Scml4											Rerg
Scn2b											Retsat
Scn3a											Rfx2
Scn5a											Rgl3
Scn7a											Rgma
Sec14l4											Rgmb
Selenbp1											Rgs4
Selenop											Rgs5
Sema3g											Rgs7
Sema4c											Rhobtb3
Sema4g											Rilpl1
Sema5a											Rims1
Sema6c											Rims3
Serinc5											Rin2
Serpina9											Ripor1
Sez6l2											Ripor3
Sfrp2											Rit2
Sfrp5											Rita1
Sfxn2											Rnase4
Sfxn3											Rnf144b
Sfxn4											Rnf152
Sfxn5											Rnf157
Sh2d6											Rnf207
Sh2d7											Rnf208
Sh3bp5											Ror2
Sh3gl3											Rora
Sh3rf2											Rorc
Sh3tc2											Rph3a
Shank1											Rps6ka2
Shank3											Rrad
Shc2											Rragd
Shd											Rsph9
Shh											Rspo2
Shisa2											Rtl6
Shisa3											Rtl8a
Shisa4											Rtl8b
Shisa7											Ryr2
Shroom4											Ryr3
Siglecf											S100b
Sike1											S100pbp
Skida1											S1pr3
Slc10a4											Sarm1
Slc15a1											Scai
Slc16a11											Scarf2
Slc16a12											Scg2
Slc16a9											Scg3
Slc17a2											Scin
Slc1a3											Scn11a
Slc1a5											Scn3b
Slc20a1											Scn4b
Slc22a17											Scn9a
Slc22a27											Scrn1
Slc22a3											Scube3
Slc24a2											Sdc2
Slc25a23											Sdc4
Slc25a27											Sdr42e1
Slc25a34											Sec31b
Slc25a36											Selenbp2
Slc26a8											Sema3a
Slc27a1											Sema3d
Slc29a1											Sema3f
Slc29a4											Sema5b
Slc2a12											Septin4
Slc2a4											Septin6
Slc35e3											Serp2
Slc35e4											Serpini1
Slc35f4											Sesn1
Slc35g2											Setd7
Slc36a1											Sez6
Slc37a2											Sez6l
Slc43a3											Sgce
Slc46a1											Sgip1
Slc4a3											Sgk1
Slc5a6											Sgsm2
Slc6a1											Sgtb
Slc6a12											Sh2b3
Slc6a15											Sh3bgr
Slc6a4											Shc4
Slc6a7											She
Slc7a8											Shpk
Slc8a2											Sirt3
Slc8b1											Six4
Slc9a3r2											Six5
Slco2b1											Slc16a13
Slitrk3											Slc16a2
Smad9											Slc16a7
Smo											Slc17a1
Smpx											Slc17a5
Sncaip											Slc18a2
Snn											Slc22a4
Snph											Slc24a3
Socs2											Slc25a29
Sorbs2											Slc25a42
Sorbs3											Slc25a47
Sorcs2											Slc26a11
Sord											Slc26a2
Sostdc1											Slc26a4
Sowaha											Slc2a8
Sox1											Slc30a10
Sox10											Slc35d3
Sox17											Slc35f1
Sox6											Slc36a4
Sox9											Slc38a11
Spock1											Slc38a4
Spry1											Slc44a2
Spsb4											Slc45a1
Sptb											Slc48a1
Sptbn2											Slc5a7
Srcin1											Slc6a17
Sspo											Slc6a19
Sstr1											Slc7a14
Sstr3											Slc8a3
Sstr5											Slit1
Ssu2											Slitrk5
St18											Slitrk6
St3gal6											Slx1b
St6galnac2_1											Smarca2
Stab2											Smarcd3
Stk26											Smg6
Stk33											Smim1
Stmn2											Smim27
Stmn4											Smim5
Stmnd1											Smpd2
Ston1											Smtn
Stra6l											Smyd3
Stx1b											Snap25
Sult1a1											Snap91
Sult1c2											Snca
Sun2											Sncb
Sv2c											Sncg
Svopl											Snhg11
Sycn											Snta1
Syn1											Sntb1
Syn2											Sntg2
Syne2											Snx32
Syngap1											Sobp
Syngr1											Soga3
Syt11											Sowahc
Syt15											Sox18
Syt2											Sox2
Syt3											Sox8
Syt7											Spaca6
Syt9											Sparcl1
Sytl1											Speg
Tacc2											Sphk2
Tacr2											Spib
Tafa5											Spns2
Tal1											Spock2
Tatdn3											Spock3
Tbc1d16											Sprn
Tbc1d17											Srgap3
Tbc1d24											Srpk3
Tbxa2r											Srpx
Tcaf2											Srrm3
Tcea2											Srrm4
Tceal1											Srsf12
Tceal3											Ssbp2
Tceanc											Sspn
Tcf21											Sst
Tcf7l1											St3gal2
Tchh											St6galnac3
Tcn2											St8sia3
Tcp11l2											Stk32a
Tdrp											Stmn3
Tef											Stoml1
Tek											Stox2
Tenm4											Stpg1
Tgfb1i1											Stum
Tgfbr3											Sugct
Tgm3											Sult1d1
Thbs4											Sult4a1
Thnsl2											Susd4
Thsd1											Susd5
Tie1											Sv2a
Timp2											Svil
Tinag											Svop
Tincr											Sybu
Tlcd1											Syde1
Tlcd5											Syngr3
Tle2											Syp
Tlr5											Sypl2
Tm4sf1											Syt1
Tmcc2											Syt14
Tmem117											Syt17
Tmem131l											Syt4
Tmem132c											Syt6
Tmem171											Tacc1
Tmem179											Tacr3
Tmem198b											Tafa1
Tmem200b											Tafa2
Tmem231											Tagln
Tmem25											Tagln3
Tmem35a											Tamalin
Tmem44											Tbc1d12
Tmem59l											Tbc1d19
Tmem88											Tbc1d8
Tmem8b											Tbx3
Tmem9											Tbx6
Tmie											Tcaf1
Tmod2											Tceal6
Tmprss13											Tcp11
Tmprss5											Tdo2
Tnfrsf19											Tekt2
Tnni1											Tekt4
Tns4											Tenm2
Tnxb											Tent5b
Tph1											Tet1
Tpsg1											Tfpi
Trabd2b											Tgfb2
Trdmt1											Tgfb3
Trgc4											Thap3
Trim38											Thbs2
Triqk											Thbs3
Trpm5											Themis3
Tsku											Thra
Tspan18											Thrsp
Tspan33											Thsd7a
Tspyl5											Timp4
Ttc26											Tlcd3b
Ttc36											Tle3
Ttc8											Tll1
Ttll10											Tlx2
Ttll6											Tm4sf4
Ttpa											Tmc3
Ttr											Tmeff2
Tubb4a											Tmem108
Txnip											Tmem116
Ubxn11											Tmem130
Uchl1											Tmem145
Ugt2b35											Tmem150c
Unc45b											Tmem151a
Unc5c											Tmem17
Unc79											Tmem191c
Upb1											Tmem196
Ushbp1											Tmem229a
Usp11											Tmem252
Ust											Tmem255a
Vav2											Tmem255b
Vip											Tmem38a
Vit											Tmem47
Vkorc1											Tmem52
Vmac											Tmem53
Vsig10											Tmem63c
Vsig10l											Tmem64
Vsig2											Tmod1
Vsig8											Tmtc1
Vstm4											Tns1
Vstm5											Tns2
Vtcn1											Tox
Vtn											Tpbgl
Vwa5b2											Tpd52l1
Wasf3											Tpm2
Wdr45											Tppp
Wdr5b											Tppp3
Wdsub1											Tram1l1
Wdtc1											Trarg1
Wfdc2											Trib2
Wfdc8											Tril
Wfikkn2											Trim3
Wnk4											Trim34b
Wnt2b											Trim44
Wscd1											Trim7
Ybx2											Trim9
Ypel1											Trmt9b
Ypel3											Trnp1
Ypel4											Trp53i13
Zan											Trpc3
Zc3h6											Trpc4
Zcchc18											Trpc7
Zcchc3											Trpm6
Zdhhc1											Tsc22d1
Zdhhc8											Tsc22d3
Zer1											Tshz2
Zfp108											Tshz3
Zfp13											Tspan2
Zfp174											Tspan6
Zfp286											Tspan9
Zfp316											Tspyl2
Zfp362											Ttbk1
Zfp383											Ttc12
Zfp395											Ttc28
Zfp40											Ttc30b
Zfp420											Ttc7b
Zfp423											Ttll7
Zfp454											Tub
Zfp467											Tubb2b
Zfp532											Tubb3
Zfp536											Tubg2
Zfp579											Tymp
Zfp618											Ubxn10
Zfp629											Ugdh
Zfp647											Ugt2b1
Zfp677											Unc119
Zfp764											Unc5d
Zfp773											Unc80
Zfp775											Usp54
Zfp799											Vamp1
Zfp811											Vamp5
Zfp874b											Vash1
Zfp90											Vat1l
Zfp964											Vav3
Zfr2											Vezf1
Zfta											Vipr2
Zkscan14											Vwa1
Zkscan4											Vwa5b1
Zkscan7											Wasf1
Zmat1											Wdr19
Zmynd12											Wdr35
Zscan18											Wdr6
Zscan2											Wdr66
											Wfdc1
											Wfdc16
											Whrn
											Wnk2
											Wnt5b
											Wnt6
											Wnt8b
											Wnt9a
											Wscd2
											Wwc2
											Wwtr1
											Xpc
											Zbtb20
											Zbtb4
											Zc2hc1c
											Zc4h2
											Zcchc12
											Zcchc24
											Zdhhc14
											Zfhx4
											Zfp105
											Zfp112
											Zfp12
											Zfp128
											Zfp14
											Zfp2
											Zfp248
											Zfp251
											Zfp30
											Zfp334
											Zfp354a
											Zfp354b
											Zfp354c
											Zfp358
											Zfp444
											Zfp449
											Zfp503
											Zfp521
											Zfp641
											Zfp651
											Zfp74
											Zfp78
											Zfp784
											Zfp788
											Zfp804a
											Zfp870
											Zfp874a
											Zfp879
											Zfp940
											Zfp974
											Zfp975
											Zfp979
											Zfpm2
											Zmat4
											Znrf3
											Zp2

## Sheet: E. 2U_0U
Code	Gene	log2FoldChange	Fold Change	padj
	Ighv1-11	-7.67747	-204.714	0.0174707
	Ciart	-2.42516	-5.37087	0.00571783
	Tns4	-0.720873	-1.64818	0.0183553
	Sfn	0.592939	1.50832	0.00214378
	Tmem43	0.635005	1.55294	0.0162864
	Capg	0.682089	1.60446	0.0183553
	Ccne1	0.809197	1.75224	0.0482765
	Emp1	0.84294	1.7937	0.00783394
	E2f2	0.843987	1.795	0.0073162
	Bhlha15	0.907601	1.87592	0.0482765
	Rfx2	0.969315	1.95791	0.0193366
	Fer1l4	1.08233	2.11746	0.00171675
	Tfrc	1.56893	2.96686	4.58608e-11
	Krt15	1.66665	3.17476	0.0482765
	Il1rl1	1.72895	3.31486	0.0073162
	Ighg1	2.37371	5.18272	0.000276647
	Krt13	2.5973	6.05152	0.0488193
	Dmp1	2.84778	7.19891	0.00214378
	Il22	6.14836	70.932	0.0277005
	Cuzd1	22.8668	7.64855e+06	1.18027e-12
	Igkv8-34	-6.15717	-71.3662	0.552994
	Spaca9	-5.01244	-32.277	0.199557
	Crisp1	-4.96945	-31.3296	0.477888
	Pex11b	-4.33355	-20.1618	0.394642
	Klk15	-4.14076	-17.6398	1
	Psg16	-4.11527	-17.3308	0.306467
	Gm49948	-4.0672	-16.7629	0.681634
	Igkv4-51	-4.00255	-16.0283	0.778045
	Marco	-3.98957	-15.8847	0.494565
	Igkv4-72	-3.96725	-15.6409	NA
	Ighv11-2	-3.94758	-15.429	0.834443
	Rspo4	-3.84777	-14.3978	1
	Ighv8-5	-3.81029	-14.0285	0.873906
	Gm38123	-3.73482	-13.3135	1
	Sost	-3.70807	-13.069	0.969551
	Slc6a20b	-3.69859	-12.9834	0.729798
	Gm21762	-3.66117	-12.6509	1
	G6pc2	-3.64783	-12.5345	0.998385
	Tmem30c	-3.63512	-12.4245	0.834443
	Spink10	-3.59211	-12.0596	1
	Cyp4a30b	-3.56942	-11.8714	1
	Armh2	-3.56868	-11.8653	0.687782
	Gip	-3.52241	-11.4908	1
	Adam3	-3.4815	-11.1696	0.517038
	Gpc5	-3.46843	-11.0688	0.891503
	Gm12248	-3.45675	-10.9796	0.806516
	Teddm2	-3.44652	-10.902	0.94523
	Spata31d1b	-3.40133	-10.5658	1
	Trav6-1	-3.39556	-10.5236	1
	Ugt2a1	-3.35199	-10.2106	1
	4930590J08Rik	-3.35089	-10.2028	0.63707
	Lrriq1	-3.33532	-10.0933	1
	Cd207	-3.33471	-10.089	0.767367
	Gm30055	-3.33192	-10.0695	0.834443
	Olfr114	-3.33048	-10.0595	1
	Olfr539	-3.31125	-9.92623	0.681634
	Serpind1	-3.29893	-9.84185	0.767367
	H2-M9	-3.29403	-9.80851	1
	Gm38289	-3.28243	-9.72991	1
	1700022I11Rik	-3.28089	-9.71952	1
	Lrrc34	-3.27252	-9.6633	0.548122
	Olfr750	-3.23801	-9.43493	1
	Cpb2	-3.23018	-9.38383	1
	Pcdha1	-3.22584	-9.35569	0.957466
	Mos	-3.22446	-9.34675	1
	Gm37514	-3.22077	-9.32282	0.927529
	Dhrs7c	-3.21758	-9.30225	1
	Kctd16	-3.21672	-9.29673	1
	Gm37924	-3.21511	-9.28637	1
	Trhr	-3.19425	-9.15304	0.994804
	Got1l1	-3.19023	-9.12754	0.889612
	Gata1	-3.18188	-9.07488	0.957466
	Htr6	-3.16224	-8.95217	0.634232
	Nkx2-9	-3.14748	-8.86104	1
	Gm28230	-3.08505	-8.48577	0.993884
	Lpcat2b	-3.06809	-8.38663	1
	Akp3	-3.05801	-8.32822	1
	Olfr111	-3.05411	-8.30577	0.816143
	Serinc4	-3.05182	-8.29259	0.899523
	Wfdc10	-3.04778	-8.26939	1
	Ldlrad2	-3.04778	-8.26939	1
	9230112D13Rik	-3.04246	-8.23894	0.992108
	Nap1l5	-3.03919	-8.22031	1
	Gm37907	-3.01313	-8.07313	1
	Siah3	-3.00809	-8.04496	0.889612
	Gm42421	-2.99821	-7.99011	1
	Olfr338	-2.97911	-7.88501	1
	Atp6v1b1	-2.97103	-7.84094	1
	Gm37042	-2.97036	-7.83731	1
	Ankrd33	-2.96792	-7.82408	1
	Gm36997	-2.96792	-7.82408	1
	Gm5622	-2.96792	-7.82408	1
	Bpifb3	-2.96792	-7.82408	1
	Olfr887	-2.94795	-7.71654	0.681634
	Olfr655	-2.94514	-7.7015	1
	Catsper3	-2.94312	-7.6907	0.732719
	Olfr510	-2.93548	-7.65013	1
	D830030K20Rik	-2.93132	-7.62808	0.91457
	Gtsf1	-2.93058	-7.62419	0.994658
	Rsph14	-2.92916	-7.61666	1
	Gm48233	-2.92492	-7.59432	1
	Cd209b	-2.92085	-7.57295	0.247751
	Wnt8b	-2.8852	-7.38809	0.681634
	Vmn1r51	-2.8834	-7.37888	1
	Fxyd4	-2.88307	-7.37718	0.231121
	Gm20708	-2.87946	-7.35873	1
	Gm44062	-2.87914	-7.3571	1
	Tmem210	-2.87554	-7.33876	0.9921
	Krt77	-2.86718	-7.29638	1
	Gm45902	-2.86718	-7.29637	0.747194
	Syce1	-2.86462	-7.28344	0.884067
	Fgf3	-2.85623	-7.2412	1
	H2bc23	-2.8554	-7.23705	0.825747
	Olfr91	-2.85001	-7.21003	1
	Ighv1-69	-2.8493	-7.20652	0.552994
	1700061A03Rik	-2.84889	-7.20446	1
	Ighv1-4	-2.84548	-7.18745	0.758076
	Slc5a2	-2.84116	-7.16597	1
	Gpr50	-2.83434	-7.13217	0.729798
	Msl3l2	-2.8249	-7.08566	0.809804
	Tas1r2	-2.81854	-7.05449	1
	Etfbl	-2.80656	-6.99613	1
	Gm49368	-2.79764	-6.95303	0.750741
	Gm48601	-2.78551	-6.89481	1
	Sox15	-2.78526	-6.89361	0.989177
	Gm6592	-2.78512	-6.89296	1
	Gm45212	-2.7839	-6.88711	0.515403
	Cdrt4	-2.77558	-6.84752	1
	Efcab6	-2.77542	-6.84675	1
	AY074887	-2.77022	-6.8221	0.930477
	Cyp2a5	-2.76966	-6.81946	1
	Daw1	-2.75793	-6.76427	1
	Cfap58	-2.75465	-6.74887	1
	Tex45	-2.75132	-6.73334	1
	Prr19	-2.7513	-6.73322	1
	Gm37345	-2.74714	-6.71383	1
	Igkv4-74	-2.73241	-6.64566	0.721583
	Glyat	-2.73189	-6.64326	0.984975
	Gm47596	-2.71535	-6.56755	1
	Olah	-2.71474	-6.56475	1
	Nhlh1	-2.70752	-6.53198	1
	Klra5	-2.70612	-6.52562	0.990088
	Gm28042	-2.69827	-6.49023	0.822327
	Sohlh1	-2.68755	-6.44218	1
	Gm28036	-2.68585	-6.43462	0.953599
	Pkd2l1	-2.68544	-6.43278	1
	Ttll2	-2.67858	-6.40225	1
	Bex6	-2.67427	-6.38318	0.971704
	Gm38063	-2.67127	-6.36991	1
	Npy6r	-2.67127	-6.36991	1
	Prss21	-2.67127	-6.3699	1
	Sult6b2	-2.6639	-6.33742	1
	Txndc2	-2.66079	-6.32378	1
	Cyp2j11	-2.63267	-6.20171	1
	Evi2	-2.63175	-6.19779	1
	Akain1	-2.63127	-6.19569	1
	Gm42420	-2.63122	-6.19549	1
	D7Ertd443e	-2.62385	-6.16395	1
	Kncn	-2.61971	-6.14627	1
	Vmn2r96	-2.61664	-6.13318	0.911765
	Hcrt	-2.61244	-6.11537	1
	Asb10	-2.61101	-6.10932	0.247751
	Krt75	-2.60369	-6.07838	1
	Lrrc69	-2.59887	-6.05813	1
	Klra3	-2.59537	-6.04344	0.969232
	2410137M14Rik	-2.59184	-6.02868	1
	Igkv7-33	-2.58802	-6.01275	1
	Gm37091	-2.58801	-6.01268	1
	Tnmd	-2.56994	-5.93785	1
	Them7	-2.56985	-5.93746	1
	Gm9758	-2.56894	-5.93371	1
	Gm30571	-2.5671	-5.92618	1
	Gm572	-2.56348	-5.91133	1
	Htr1f	-2.5624	-5.90689	0.950025
	Gm20517	-2.56189	-5.9048	1
	Trav21-dv12	-2.55863	-5.89146	1
	Mug1	-2.55645	-5.88258	1
	Cd300ld4	-2.55635	-5.88219	1
	H2-M10.2	-2.55322	-5.86942	1
	Trav3-3	-2.55322	-5.86942	1
	Dlx5	-2.54548	-5.83803	0.9921
	Ccdc153	-2.5349	-5.79535	1
	Gm8237	-2.5332	-5.78854	1
	Apoa4	-2.53082	-5.77901	0.969551
	Trbv3	-2.52929	-5.77289	0.718447
	Ccdc150	-2.51955	-5.73405	0.889612
	Lmntd1	-2.49763	-5.64756	0.803645
	Krtap4-2	-2.49753	-5.64718	1
	Plcz1	-2.49512	-5.63773	1
	Nat8f5	-2.4761	-5.56391	1
	Acot12	-2.47296	-5.55183	0.654581
	Pla2g2e	-2.47267	-5.55071	0.72728
	Topaz1	-2.46294	-5.51339	1
	Gm49394	-2.44492	-5.44496	1
	Dao	-2.42443	-5.36816	1
	Gm13398	-2.42309	-5.36318	1
	Gpr17	-2.4072	-5.30444	1
	Gm3298	-2.40587	-5.29954	1
	Gm20695	-2.40486	-5.29584	0.971704
	Gm37593	-2.39505	-5.25995	1
	Trim69	-2.37823	-5.19899	1
	Glyatl3	-2.36294	-5.14416	1
	Cyp2b10	-2.35842	-5.12807	1
	Slc28a1	-2.35587	-5.11902	1
	Hoxc10	-2.3487	-5.09364	1
	Abhd12b	-2.3476	-5.08976	1
	Pgr15l	-2.3476	-5.08976	1
	Gm43606	-2.3476	-5.08975	1
	Gm10748	-2.34531	-5.08169	1
	Gm37373	-2.34215	-5.07059	1
	Gm48752	-2.33849	-5.05773	1
	Akr1d1	-2.33369	-5.04094	1
	Slc36a3	-2.33187	-5.03459	1
	Igkv1-133	-2.31755	-4.98485	0.898417
	Foxd1	-2.31679	-4.98222	1
	Tex19.2	-2.31664	-4.98169	1
	Asgr1	-2.31385	-4.97208	0.846932
	Pdcl2	-2.30762	-4.95067	1
	Oca2	-2.30497	-4.94159	1
	Pnma5	-2.3006	-4.92664	1
	Lkaaear1	-2.30008	-4.92485	NA
	Pgc	-2.29959	-4.92319	0.909387
	Onecut1	-2.29244	-4.89885	1
	1700003F12Rik	-2.29045	-4.89207	NA
	Gm2663	-2.29045	-4.89207	1
	Mbd3l2	-2.29045	-4.89207	1
	Olfr281	-2.29045	-4.89207	1
	Mc2r	-2.28672	-4.87946	0.717764
	Gm10472	-2.28263	-4.86566	1
	Cnmd	-2.27225	-4.83075	0.748998
	Gm48868	-2.26873	-4.81898	0.9921
	B3galt9	-2.26299	-4.79984	1
	Cnga1	-2.25819	-4.7839	0.961526
	Apoc3	-2.25385	-4.76955	0.854127
	Vmn1r32	-2.24366	-4.73597	0.968145
	Krtap24-1	-2.23738	-4.7154	1
	Gm37242	-2.23715	-4.71466	0.361364
	Olfr1393	-2.23598	-4.71084	0.884067
	Kcnj6	-2.23253	-4.69957	0.823661
	Gm867	-2.22152	-4.66384	1
	C8b	-2.21898	-4.65564	1
	4930456G14Rik	-2.21401	-4.63962	1
	Rln1	-2.21042	-4.6281	1
	Casp16	-2.2098	-4.62612	0.875826
	B4gat1	-2.20893	-4.62332	1
	Tmem89	-2.20806	-4.62052	1
	Stk31	-2.20748	-4.61866	1
	Epyc	-2.20605	-4.61411	1
	Tgm7	-2.20147	-4.59947	0.361364
	Gm50398	-2.20064	-4.59684	1
	Gm37496	-2.19991	-4.59451	1
	Ccdc83	-2.19884	-4.59112	1
	Gimd1	-2.19835	-4.58955	1
	Cxcr2	-2.18826	-4.55757	0.893604
	4930505A04Rik	-2.17982	-4.53098	1
	Olfr784	-2.1795	-4.52996	0.996469
	Klk1b27	-2.1784	-4.52651	1
	Gm11027	-2.17578	-4.51829	1
	Omd	-2.16074	-4.47143	1
	Prg3	-2.15962	-4.46798	1
	Cd200r3	-2.15944	-4.46741	0.681634
	Gm38279	-2.15809	-4.46325	1
	Utf1	-2.13917	-4.40509	1
	Vmn1r45	-2.13629	-4.39631	1
	Clic3	-2.132	-4.38326	0.969551
	A730013G03Rik	-2.13068	-4.37925	1
	Ankfn1	-2.12186	-4.35256	1
	Gm48939	-2.10957	-4.31562	1
	Chrne	-2.10153	-4.29164	1
	Gm37744	-2.10076	-4.28936	0.926788
	Pam16	-2.09678	-4.27753	1
	Cyp2c70	-2.09615	-4.27566	1
	Orm3	-2.09554	-4.27385	1
	Gsta2	-2.09516	-4.27274	0.969551
	Mmel1	-2.08988	-4.25714	1
	Ptprq	-2.08233	-4.23491	1
	Olfr461	-2.08229	-4.2348	1
	Scgb1b30	-2.08177	-4.23326	1
	Olfr921	-2.08018	-4.2286	1
	Clec4g	-2.07993	-4.22787	1
	4930421C12Rik	-2.07729	-4.22014	1
	Semp2l2b	-2.0758	-4.21578	0.953844
	Bpifb4	-2.07274	-4.20684	1
	Ripply2	-2.07266	-4.20661	1
	Vsx1	-2.07191	-4.20444	NA
	Elovl3	-2.07191	-4.20444	1
	Chrng	-2.07191	-4.20444	1
	Tmprss11d	-2.07191	-4.20444	1
	Hpx	-2.07174	-4.20393	0.676519
	Mpp4	-2.0686	-4.19478	0.439569
	Tmigd3	-2.06803	-4.19314	0.9735
	Gm37858	-2.06364	-4.1804	1
	Trim32	-2.06057	-4.1715	0.94523
	Hemgn	-2.04774	-4.13457	1
	Defb14	-2.04754	-4.134	NA
	Dkk1	-2.04754	-4.134	1
	Gm44826	-2.04754	-4.134	1
	Igkv12-41	-2.03851	-4.10822	0.767367
	H4c18	-2.03723	-4.10457	0.946553
	Vax2	-2.03551	-4.09969	0.9921
	Spata45	-2.02827	-4.07916	1
	Asic5	-2.0252	-4.07048	0.843625
	Olfr18	-2.01993	-4.05563	1
	Myoz3	-2.01544	-4.04303	0.927529
	Gm14406	-2.00925	-4.02574	1
	Cxcl2	-1.99721	-3.99228	0.8372
	Gm37728	-1.994	-3.9834	1
	Vmn1r181	-1.9916	-3.97678	1
	Prss46	-1.99139	-3.9762	1
	Olfr1459	-1.99074	-3.9744	1
	Olfr767	-1.98686	-3.96373	1
	Ighv14-3	-1.98658	-3.96297	0.767884
	Nanos3	-1.98563	-3.96037	0.929137
	Klk7	-1.98509	-3.95887	1
	Pcdh8	-1.98298	-3.9531	1
	Otog	-1.98156	-3.94921	1
	Lhx5	-1.98062	-3.94664	0.99819
	Carlr	-1.98031	-3.94578	1
	Gm28778	-1.97956	-3.94374	1
	Gltpd2	-1.97897	-3.94212	1
	Prop1	-1.97848	-3.94077	NA
	Ubtfl1	-1.97848	-3.94077	NA
	Elane	-1.97848	-3.94077	1
	Lrcol1	-1.97848	-3.94077	1
	Slc22a8	-1.97848	-3.94077	1
	Fpr2	-1.97799	-3.93943	1
	Pdc	-1.97629	-3.93481	1
	Speer4f2	-1.97615	-3.93442	1
	5330425B07Rik	-1.97473	-3.93056	1
	Ovol3	-1.97186	-3.92273	1
	Gm37230	-1.97046	-3.91894	1
	Upk2	-1.96934	-3.91589	1
	Gm47907	-1.96891	-3.91471	NA
	Bpifb2	-1.96891	-3.91471	NA
	Fbxw26	-1.96891	-3.91471	NA
	Asb12	-1.96891	-3.91471	NA
	Arhgap33os	-1.96891	-3.91471	1
	5730585A16Rik	-1.96459	-3.903	1
	Gm10741	-1.96108	-3.89355	1
	Cplx3	-1.95956	-3.88944	0.971234
	Pcdhga1	-1.94789	-3.85809	1
	Kcnk16	-1.94347	-3.84629	0.570917
	Tbx18	-1.93041	-3.81165	0.997508
	Gm34780	-1.92967	-3.80969	1
	Gm34066	-1.92967	-3.80969	1
	Tmem74bos	-1.92967	-3.80969	1
	Lamtor3-ps	-1.92967	-3.80969	1
	Olfr520	-1.92967	-3.80969	NA
	Gm50346	-1.92967	-3.80969	1
	Trav3-1	-1.9279	-3.805	1
	Olfr524	-1.92536	-3.79831	1
	Gm20594	-1.92499	-3.79735	1
	Gm43191	-1.92476	-3.79674	1
	Rad21l	-1.92443	-3.79586	1
	Serpina3m	-1.9228	-3.79157	0.722984
	Fam227b	-1.91544	-3.77229	1
	Olfr1310	-1.9105	-3.75938	1
	Vmn2r26	-1.90608	-3.74789	NA
	F9	-1.90027	-3.73283	1
	Igkv6-32	-1.89699	-3.72435	0.748998
	Slc35f4	-1.89489	-3.71893	0.927529
	Gm49412	-1.89427	-3.71733	0.756243
	Zfp985	-1.89346	-3.71524	0.889612
	Gm7030	-1.89207	-3.71168	0.815324
	Tubb1	-1.89134	-3.70981	1
	5830415G21Rik	-1.88794	-3.70106	1
	Fam229a	-1.88775	-3.70057	1
	Gm10406	-1.88158	-3.68479	1
	Ftdc2	-1.87004	-3.65544	1
	Olfr30	-1.86865	-3.65191	1
	Tesl2	-1.86678	-3.64716	NA
	Gm3005	-1.8652	-3.64319	1
	Olfr888	-1.86421	-3.64068	1
	Iapp	-1.86215	-3.63548	1
	Trbv13-2	-1.85814	-3.6254	0.570917
	Chil5	-1.84319	-3.58802	0.889612
	Bsx	-1.83282	-3.56232	1
	Wfdc6b	-1.81702	-3.52353	1
	Trbv12-2	-1.81332	-3.5145	1
	Gsg1	-1.81223	-3.51184	1
	Dnah17	-1.81119	-3.50932	0.422314
	Igflr1	-1.81108	-3.50904	1
	Cxcr6	-1.81107	-3.50901	1
	4933425M03Rik	-1.81099	-3.50883	0.68693
	Cyp2j8	-1.80924	-3.50459	1
	Cyp11a1	-1.80085	-3.48426	0.72728
	Gm48751	-1.794	-3.46774	1
	Gm37564	-1.79216	-3.46334	1
	Ighv3-5	-1.79163	-3.46207	1
	Gm37372	-1.78336	-3.44226	1
	Ccdc162	-1.7831	-3.44165	0.43204
	Olfr109	-1.77067	-3.41212	1
	4930595D18Rik	-1.77053	-3.41179	1
	4933403L11Rik	-1.76434	-3.39718	1
	Accsl	-1.76402	-3.39643	1
	Msmp	-1.76243	-3.39269	1
	1700012B09Rik	-1.75719	-3.3804	1
	Vmn1r53	-1.75669	-3.37921	1
	Olfr678	-1.75662	-3.37906	1
	Olfr658	-1.7555	-3.37643	0.857233
	Irx5	-1.75325	-3.37116	1
	Slc14a2	-1.75232	-3.369	1
	V1ra8	-1.75184	-3.36788	1
	Gm37863	-1.75184	-3.36788	1
	Grxcr2	-1.75184	-3.36788	1
	4632432E15Rik	-1.75184	-3.36788	1
	Mill1	-1.75184	-3.36787	NA
	Olfr57	-1.75184	-3.36787	NA
	Grm1	-1.74662	-3.35572	0.968145
	Gm44428	-1.74145	-3.34372	1
	Gm37228	-1.74115	-3.34302	1
	T	-1.73782	-3.33531	1
	Tmem61	-1.73115	-3.31992	0.957466
	Igkv4-54	-1.73013	-3.31759	1
	Sprr2b	-1.72777	-3.31216	0.358754
	Rptn	-1.72549	-3.30693	1
	Gm47159	-1.72086	-3.29632	1
	Krt39	-1.72011	-3.29462	1
	Rhox8	-1.72003	-3.29444	0.969551
	Stk33	-1.70874	-3.26875	0.66489
	Zrsr1	-1.70798	-3.26703	1
	Abcg5	-1.70703	-3.26488	0.136714
	Apof	-1.70656	-3.26382	1
	Cdhr3	-1.70561	-3.26167	1
	Gm30698	-1.70432	-3.25875	0.681634
	Lbhd2	-1.70243	-3.25449	1
	Gm45199	-1.69555	-3.23901	NA
	Rnf151	-1.69377	-3.23501	1
	Ighv6-6	-1.68981	-3.22614	0.80016
	Grm2	-1.68817	-3.22249	1
	Igkv4-53	-1.68634	-3.21838	0.794209
	Gm47791	-1.67982	-3.20388	0.956477
	Klra6	-1.6773	-3.19828	0.933502
	Gimap7	-1.67683	-3.19725	1
	Olfr178	-1.67049	-3.18323	1
	Sox1	-1.66517	-3.17151	0.850513
	Pakap_1	-1.65995	-3.16005	1
	Zbbx	-1.65919	-3.15839	1
	Lhcgr	-1.65823	-3.15628	1
	Heatr9	-1.65279	-3.1444	1
	1700113H08Rik	-1.65081	-3.1401	1
	Gpr142	-1.64739	-3.13266	1
	Alox12b	-1.64178	-3.12052	1
	1600017P15Rik	-1.64079	-3.11837	1
	Gm21818	-1.63968	-3.11596	NA
	Gm43636	-1.63968	-3.11596	NA
	Apoc4	-1.63968	-3.11596	1
	Olfr55	-1.63968	-3.11596	1
	Dnah12	-1.63675	-3.10964	0.996306
	Prm1	-1.62779	-3.0904	1
	Dnah7c	-1.6273	-3.08935	1
	Acmsd	-1.623	-3.08016	1
	Cd209d	-1.62257	-3.07924	0.929626
	Gm19684	-1.61805	-3.0696	1
	Zfp981	-1.61641	-3.06611	1
	Lipk	-1.61451	-3.06208	0.377792
	Olfr1368	-1.60932	-3.05107	0.846932
	Gm2244	-1.60166	-3.03492	NA
	Armc12	-1.60117	-3.0339	1
	Oaz3	-1.60085	-3.03323	0.927529
	Scnn1g	-1.60048	-3.03243	0.589481
	Gm37420	-1.60039	-3.03225	1
	Mesp1	-1.60005	-3.03154	1
	Gbx1	-1.59917	-3.02969	1
	Fam228a	-1.59604	-3.02313	0.957466
	Lingo3	-1.59389	-3.01861	1
	St8sia5	-1.59306	-3.01689	0.681634
	D630023F18Rik	-1.59295	-3.01666	1
	Gm49356	-1.59292	-3.01659	0.989177
	A630095N17Rik	-1.59064	-3.01184	1
	Mei4	-1.58747	-3.00521	0.884067
	Skint8	-1.5872	-3.00466	1
	Olfr550	-1.58713	-3.00451	1
	Gm5767	-1.58512	-3.00033	1
	Gm14401	-1.58512	-3.00032	1
	Spocd1	-1.58408	-2.99816	1
	Gm20878	-1.58404	-2.99809	1
	Cblif	-1.5839	-2.99779	1
	Gm43834	-1.58223	-2.99433	1
	Gm44503	-1.58223	-2.99433	NA
	Zfp936	-1.58223	-2.99433	1
	Myl3	-1.58223	-2.99433	NA
	4930579F01Rik	-1.58223	-2.99432	1
	Gphb5	-1.58223	-2.99432	1
	Ighv9-4	-1.58217	-2.99419	0.920932
	Sox11	-1.58138	-2.99255	0.510786
	Gm42692	-1.58047	-2.99068	1
	Gm49270	-1.57821	-2.98598	1
	Ly6f	-1.57662	-2.98271	1
	Igkv4-62	-1.57557	-2.98053	NA
	Gm37497	-1.57537	-2.98011	1
	Cryaa	-1.57467	-2.97868	1
	Igkv4-81	-1.57441	-2.97814	1
	Slc46a2	-1.57428	-2.97786	1
	Gm37590	-1.57428	-2.97786	1
	Lrrc38	-1.57428	-2.97786	1
	Col10a1	-1.57428	-2.97786	NA
	Gm45521	-1.57428	-2.97786	1
	Lypd2	-1.5742	-2.97771	1
	Crisp2	-1.56276	-2.95419	1
	Zcwpw2	-1.5554	-2.93914	0.827621
	Gal3st4	-1.55468	-2.93769	1
	Cyp3a44	-1.55467	-2.93766	NA
	Gm43748	-1.55219	-2.93262	1
	Mstn	-1.5508	-2.9298	0.965778
	Ighv1-50	-1.54803	-2.92417	0.989177
	Cd300c	-1.54648	-2.92103	1
	Sytl5	-1.5445	-2.91703	0.92484
	Capn3	-1.54449	-2.91702	0.920081
	Cga	-1.5433	-2.91461	1
	Slc2a2	-1.53608	-2.90005	1
	Tfap2a	-1.52833	-2.88452	0.793071
	Olfr981	-1.52784	-2.88354	0.968113
	Pxt1	-1.52754	-2.88294	1
	Lalba	-1.52482	-2.87751	1
	Gm19345	-1.52402	-2.87592	1
	Gm37849	-1.52337	-2.87462	1
	Htr2c	-1.5212	-2.8703	1
	Gtf2a1l	-1.51658	-2.86112	1
	Fgf5	-1.51319	-2.85441	1
	Gm37192	-1.51316	-2.85435	1
	Tbr1	-1.51196	-2.85198	1
	Nos2	-1.51043	-2.84895	0.166452
	Cfap57	-1.50582	-2.83986	1
	Vmn1r224	-1.49838	-2.82525	1
	Mixl1	-1.49688	-2.82232	1
	Gm42755	-1.49616	-2.82091	0.970558
	Gm10616	-1.49506	-2.81875	1
	Methig1	-1.49155	-2.8119	0.989177
	Spata22	-1.48657	-2.80221	1
	Gm42922	-1.48615	-2.80141	0.878356
	Trbv12-1	-1.48446	-2.79812	1
	Ccdc183	-1.48412	-2.79746	1
	Fscn2	-1.48394	-2.79711	0.937309
	Gm44835	-1.48265	-2.79461	1
	Ccdc192	-1.48225	-2.79385	1
	Ighv5-16	-1.47048	-2.77114	0.898417
	Tex36	-1.47047	-2.77112	1
	Gm43147	-1.47028	-2.77076	1
	Slc22a2	-1.46156	-2.75406	1
	Gm37632	-1.46115	-2.75328	1
	Cyp2d12	-1.45985	-2.7508	0.411112
	Nkx2-1	-1.45848	-2.74818	0.953252
	Gm43488	-1.4584	-2.74803	1
	B930094E09Rik	-1.45818	-2.74762	0.589481
	Olfr959	-1.45697	-2.74532	1
	Ces3b	-1.45261	-2.73703	0.989177
	E330021D16Rik	-1.45121	-2.73437	1
	Nmrk2	-1.44594	-2.7244	1
	Fgf16	-1.44289	-2.71864	1
	Gm42963	-1.44268	-2.71825	1
	Gm49603	-1.44113	-2.71534	0.823661
	Xlr4a	-1.44093	-2.71496	0.553529
	Olfr39	-1.43667	-2.70695	1
	Mlc1	-1.43428	-2.70247	1
	Gpr83	-1.43263	-2.69938	0.880392
	4930438A08Rik	-1.43149	-2.69724	1
	H2bc24	-1.42395	-2.6832	0.681997
	Dbp	-1.42365	-2.68264	0.767367
	Trbv17	-1.42149	-2.67861	1
	Gm3776	-1.41843	-2.67294	0.824543
	Vmn2r83	-1.41841	-2.6729	1
	Gm49902	-1.41658	-2.66952	0.994733
	Wfdc6a	-1.41381	-2.6644	0.968145
	Gm5475	-1.41297	-2.66284	1
	Vsx2	-1.41188	-2.66083	1
	Adcy10	-1.41115	-2.65949	1
	Vmn2r15	-1.40141	-2.6416	1
	Rbp3	-1.39874	-2.63672	1
	Tmem114	-1.39716	-2.63383	1
	Slco1a6	-1.39633	-2.63231	1
	Gm42602	-1.39499	-2.62987	1
	Gm47388	-1.39422	-2.62847	1
	Aqp6	-1.39422	-2.62847	NA
	Gm26920	-1.39422	-2.62847	NA
	Gm45785	-1.39422	-2.62847	NA
	Gm48566	-1.39422	-2.62847	NA
	Sec14l3	-1.39422	-2.62847	NA
	Foxd4	-1.39422	-2.62847	NA
	Gm12666	-1.39422	-2.62847	1
	Hrh4	-1.39422	-2.62846	1
	Ftl1-ps1	-1.39421	-2.62844	1
	Acat3	-1.38769	-2.6166	1
	Cox6a2	-1.38332	-2.60867	1
	Mettl7a2	-1.37646	-2.5963	1
	Spata32	-1.37508	-2.59382	1
	Iqcd	-1.37421	-2.59226	0.846932
	Asb18	-1.36902	-2.58295	1
	Styxl1	-1.36893	-2.5828	1
	Cyp2t4	-1.36641	-2.57828	0.926788
	Iqch	-1.36589	-2.57736	0.548122
	Trbv20	-1.36501	-2.57577	1
	Gnrhr	-1.35686	-2.56127	1
	Aanat	-1.35462	-2.55729	1
	Grifin	-1.35437	-2.55686	1
	Tmem45a2	-1.35432	-2.55677	1
	Tcfl5	-1.35383	-2.5559	1
	Lrit1	-1.35261	-2.55373	1
	Zic2	-1.35261	-2.55373	NA
	Slc5a4a	-1.3522	-2.55302	1
	Olfr1366	-1.35077	-2.55049	1
	Treml1	-1.35004	-2.54919	1
	Drc7	-1.34693	-2.54371	1
	Ankmy1	-1.34668	-2.54326	0.92849
	Gbx2	-1.3458	-2.54172	1
	Pcdhgb4	-1.3438	-2.53819	1
	Inhbe	-1.34377	-2.53814	1
	Gm37158	-1.34126	-2.53372	1
	Ccdc113	-1.33791	-2.52785	1
	Brms1	-1.33715	-2.52652	0.774433
	Trgv4	-1.3331	-2.51943	1
	Il10	-1.33073	-2.5153	0.692403
	Cdh15	-1.33025	-2.51446	1
	Fhl5	-1.32941	-2.513	0.719871
	Vsig4	-1.32816	-2.51083	1
	Otor	-1.32045	-2.49745	0.929137
	1700011L22Rik	-1.32015	-2.49692	1
	Sap25	-1.31668	-2.49091	1
	Gcm1	-1.31136	-2.48175	1
	H2bc7	-1.31134	-2.48171	1
	Dpep3	-1.311	-2.48113	1
	Fgf4	-1.31083	-2.48085	1
	Gm49588	-1.31062	-2.48048	1
	Utp14b	-1.30902	-2.47774	0.847301
	Sis	-1.30765	-2.47537	0.846932
	Mettl7a3	-1.30169	-2.46517	0.989177
	Gm20662	-1.2963	-2.45598	1
	Adam21	-1.29084	-2.44671	0.927529
	Tmprss13	-1.28973	-2.44482	0.951474
	Deup1	-1.2894	-2.44426	1
	Trbv15	-1.28865	-2.443	1
	Acsm5	-1.2837	-2.43463	1
	Tef	-1.28236	-2.43237	0.364286
	Gm11213	-1.27762	-2.42439	1
	Spaca7	-1.27567	-2.42111	1
	Cxcl17	-1.27426	-2.41875	1
	Ankrd66	-1.2624	-2.39894	0.989177
	Gpr12	-1.26199	-2.39826	1
	Trpm1	-1.26138	-2.39725	1
	Ces1a	-1.25864	-2.3927	1
	Doc2a	-1.25372	-2.38456	1
	Gm3488	-1.25322	-2.38372	1
	Shcbp1l	-1.2523	-2.38221	1
	Krt42	-1.25193	-2.3816	1
	Terb2	-1.25046	-2.37917	1
	Htr1d	-1.25022	-2.37878	1
	Igkv3-4	-1.24841	-2.3758	0.891503
	Gm37667	-1.24316	-2.36717	1
	Olfr961	-1.24169	-2.36475	1
	Zfp541	-1.24143	-2.36433	1
	Adcy8	-1.23462	-2.35319	0.958279
	Stoml3	-1.23405	-2.35226	1
	Ly6l	-1.23331	-2.35105	1
	Gm2916	-1.23329	-2.35102	1
	Gm19439	-1.23284	-2.35029	1
	Gpr151	-1.23242	-2.34962	1
	Defb37	-1.22903	-2.34409	0.905727
	Gm43231	-1.22842	-2.34311	1
	Mmp8	-1.2262	-2.3395	1
	Igsf1	-1.22535	-2.33812	1
	Nme3	-1.22519	-2.33786	0.578812
	Fndc11	-1.22445	-2.33666	1
	Wnt3	-1.22421	-2.33627	1
	Prss33	-1.22345	-2.33504	1
	Gm29394	-1.22315	-2.33456	1
	Gm37803	-1.21913	-2.32807	1
	Ptprcap	-1.21378	-2.31945	1
	Frmd7	-1.21335	-2.31875	0.994733
	Gm19935	-1.20966	-2.31283	1
	5730522E02Rik	-1.20945	-2.31249	1
	Sstr2	-1.20936	-2.31235	1
	Serpinb7	-1.2062	-2.30729	1
	A630010A05Rik	-1.20543	-2.30607	0.94352
	Sycp1	-1.20484	-2.30512	1
	Olfr1029	-1.20262	-2.30157	1
	Pmfbp1	-1.20258	-2.3015	1
	Cyp2w1	-1.19861	-2.29518	0.215019
	Gm43935	-1.19827	-2.29465	0.914878
	Tbata	-1.19602	-2.29106	1
	Pam16l	-1.193	-2.28628	1
	Cyp2d11	-1.19231	-2.28518	0.989177
	Gm48358	-1.18979	-2.28119	1
	Klhl35	-1.1886	-2.27932	0.898508
	F12	-1.18857	-2.27927	1
	Gm10053	-1.18857	-2.27927	1
	Clec12b	-1.18832	-2.27887	1
	Prss41	-1.18788	-2.27818	0.937619
	Scx	-1.18741	-2.27744	0.975578
	Spink8	-1.18619	-2.27551	1
	Cdh9	-1.18582	-2.27492	1
	Gm37668	-1.18378	-2.27171	1
	Slc37a2	-1.17696	-2.26099	0.834443
	Cyp3a11	-1.17587	-2.25928	1
	Ptx4	-1.17584	-2.25925	1
	Zfp986	-1.17477	-2.25756	1
	Vwde	-1.17477	-2.25756	1
	Trav17	-1.17477	-2.25756	1
	Zfp784	-1.17266	-2.25428	0.570917
	Gm49510	-1.16922	-2.2489	1
	Olfr1342	-1.16887	-2.24836	1
	Olfr60	-1.1675	-2.24622	0.794129
	Hs6st2	-1.16554	-2.24317	1
	Gjb4	-1.16301	-2.23924	0.674727
	Gm9918	-1.15842	-2.23213	1
	Gm28269	-1.15705	-2.23001	0.927529
	Uroc1	-1.15546	-2.22756	1
	Adprhl1	-1.15261	-2.22315	1
	Gm10775	-1.15254	-2.22305	1
	Gm1527	-1.15208	-2.22235	1
	Gm43814	-1.15137	-2.22125	1
	Neu4	-1.14805	-2.21615	1
	Ces1b	-1.14654	-2.21383	0.927529
	Mlip	-1.14355	-2.20924	0.766728
	Cd5l	-1.1403	-2.20427	1
	Sdr16c6	-1.13886	-2.20207	1
	Slc5a11	-1.13814	-2.20098	0.994733
	Olfr769	-1.13485	-2.19596	1
	Iglv2	-1.1344	-2.19528	0.878432
	Tgtp1	-1.13402	-2.1947	1
	Gm3248	-1.12881	-2.18678	1
	Erbb4	-1.12439	-2.18009	1
	Inmt	-1.1239	-2.17935	0.767367
	Arhgap36	-1.12213	-2.17669	1
	Slc2a5	-1.12207	-2.1766	0.874015
	Gp6	-1.12152	-2.17576	0.859799
	Il5	-1.11873	-2.17156	1
	Gm47870	-1.11623	-2.16779	1
	Zfp853	-1.1161	-2.1676	1
	Tfap2e	-1.11448	-2.16517	1
	Scrg1	-1.11391	-2.16431	0.765129
	Tmem235	-1.10908	-2.15707	1
	Islr2	-1.10796	-2.15541	1
	Olfr411	-1.10598	-2.15245	1
	Gm6899	-1.10423	-2.14984	1
	Xrra1	-1.10297	-2.14797	1
	Magix	-1.10054	-2.14436	0.778045
	Lipn	-1.09842	-2.14119	1
	Eppin	-1.0979	-2.14043	1
	Lhx9	-1.09762	-2.14001	1
	Csf2	-1.09667	-2.1386	1
	Ggnbp1	-1.09653	-2.13839	1
	Mme	-1.09446	-2.13534	0.593171
	Aloxe3	-1.0942	-2.13495	0.960236
	Aurkc	-1.08893	-2.12717	1
	Icam4	-1.08791	-2.12566	1
	Gm49096	-1.08577	-2.1225	1
	Prss35	-1.08335	-2.11896	0.935566
	Gm47108	-1.08178	-2.11664	1
	Hjv	-1.08038	-2.11459	1
	Gpr150	-1.07955	-2.11338	1
	Timd4	-1.07841	-2.11171	0.774433
	Mchr1	-1.0773	-2.11008	0.760654
	Cfap61	-1.07409	-2.1054	1
	Zbtb12	-1.0737	-2.10483	1
	Gm43778	-1.07323	-2.10415	1
	Igkv17-121	-1.07288	-2.10362	1
	Foxe3	-1.07152	-2.10164	1
	Gkn3	-1.0706	-2.1003	1
	Atp7b	-1.06971	-2.09901	0.411141
	Gm45786	-1.06532	-2.09263	1
	Rnf222	-1.06261	-2.08871	NA
	Vmn1r85	-1.06261	-2.08871	1
	Xirp1	-1.06259	-2.08868	1
	Sele	-1.06075	-2.08602	1
	Fam135b	-1.06058	-2.08577	0.83606
	Trpc5	-1.05971	-2.08451	1
	Alpk3	-1.05887	-2.0833	0.988051
	Ighv2-9	-1.05431	-2.07672	1
	Gm50009	-1.05382	-2.07601	0.840162
	Pcdhgc5	-1.0536	-2.0757	1
	Adh6a	-1.05228	-2.0738	1
	Trbv31	-1.0519	-2.07326	1
	Gm13199	-1.05189	-2.07324	1
	Trav16	-1.05153	-2.07272	1
	Ccr10	-1.05153	-2.07272	1
	Jsrp1	-1.05153	-2.07272	1
	Zfp973	-1.05153	-2.07272	1
	Onecut3	-1.05153	-2.07272	1
	Tex11	-1.05153	-2.07272	1
	Olfr482	-1.05152	-2.07272	1
	Adora3	-1.05152	-2.07272	1
	Gm4131	-1.05152	-2.07272	1
	Rpl39l	-1.05152	-2.07272	1
	Krt25	-1.05152	-2.07272	1
	Gm17416	-1.05152	-2.07272	1
	Vmn2r18	-1.05152	-2.07272	1
	Gm37977	-1.05152	-2.07271	1
	Olfr286	-1.05152	-2.07271	1
	Gm37171	-1.05152	-2.07271	1
	Gm10305	-1.05152	-2.07271	1
	Cfap221	-1.05152	-2.07271	1
	Vmn1r42	-1.05152	-2.07271	1
	Gm20441	-1.05152	-2.07271	1
	Foxl2	-1.05152	-2.07271	1
	Prok2	-1.05152	-2.07271	1
	Trav2	-1.05152	-2.07271	1
	Serpina3b	-1.05152	-2.07271	1
	Veph1	-1.05151	-2.0727	1
	Spata19	-1.05151	-2.0727	1
	Hyal6	-1.05151	-2.0727	1
	Pcdha12	-1.05151	-2.0727	1
	Pvalb	-1.05151	-2.0727	1
	1700029H14Rik	-1.05151	-2.0727	1
	1810049J17Rik	-1.05151	-2.0727	1
	9530003J23Rik	-1.05151	-2.0727	1
	Cdh16	-1.05151	-2.0727	1
	Crct1	-1.05151	-2.0727	1
	Cyp4f15	-1.05151	-2.0727	1
	Gm10131	-1.05151	-2.0727	1
	Gm10779	-1.05151	-2.0727	1
	Gm12353	-1.05151	-2.0727	1
	Gm21987	-1.05151	-2.0727	1
	Gm3500	-1.05151	-2.0727	1
	Gm37077	-1.05151	-2.0727	1
	Gm37484	-1.05151	-2.0727	1
	Gm37671	-1.05151	-2.0727	1
	Gm38194	-1.05151	-2.0727	1
	Gm44056	-1.05151	-2.0727	1
	Gm45178	-1.05151	-2.0727	1
	Gm48356	-1.05151	-2.0727	1
	Gm50354	-1.05151	-2.0727	1
	Hoxc6	-1.05151	-2.0727	1
	Hspb3	-1.05151	-2.0727	1
	Iqca	-1.05151	-2.0727	1
	Kcnj13	-1.05151	-2.0727	1
	Lrrc18	-1.05151	-2.0727	1
	Olfr1028	-1.05151	-2.0727	1
	Olfr48	-1.05151	-2.0727	1
	Padi6	-1.05151	-2.0727	1
	Sbp	-1.05151	-2.0727	1
	Tas2r137	-1.05151	-2.0727	1
	Trav10	-1.05151	-2.0727	1
	Trav13-4-dv7	-1.05151	-2.0727	1
	Trav4-3	-1.05151	-2.0727	1
	Xlr5a	-1.05151	-2.0727	1
	Zfp534	-1.05151	-2.0727	1
	3110031N09Rik	-1.05151	-2.0727	NA
	Cyp2j5	-1.05151	-2.0727	NA
	Dydc1	-1.05151	-2.0727	NA
	Fam220a_2	-1.05151	-2.0727	NA
	Gm14496	-1.05151	-2.0727	NA
	Gm17359	-1.05151	-2.0727	NA
	Gm21560	-1.05151	-2.0727	NA
	Gm37063	-1.05151	-2.0727	NA
	Gm37082	-1.05151	-2.0727	NA
	Gm37311	-1.05151	-2.0727	NA
	Gm37788	-1.05151	-2.0727	NA
	Gm38187	-1.05151	-2.0727	NA
	Gm38265	-1.05151	-2.0727	NA
	Gm38357	-1.05151	-2.0727	NA
	Gm43229	-1.05151	-2.0727	NA
	Gm43692	-1.05151	-2.0727	NA
	Gm45132	-1.05151	-2.0727	NA
	Gm45251	-1.05151	-2.0727	NA
	Gm45286	-1.05151	-2.0727	NA
	Gm5244	-1.05151	-2.0727	NA
	Gm52955	-1.05151	-2.0727	NA
	Gm7347	-1.05151	-2.0727	NA
	Gtsf1l	-1.05151	-2.0727	NA
	Iqcf1	-1.05151	-2.0727	NA
	Lbx1	-1.05151	-2.0727	NA
	Olfr168	-1.05151	-2.0727	NA
	Olfr418	-1.05151	-2.0727	NA
	Olfr537-ps1	-1.05151	-2.0727	NA
	Olfr54	-1.05151	-2.0727	NA
	Olfr561	-1.05151	-2.0727	NA
	Olfr6	-1.05151	-2.0727	NA
	Olfr639	-1.05151	-2.0727	NA
	Olfr713	-1.05151	-2.0727	NA
	Plscr5	-1.05151	-2.0727	NA
	Prss38	-1.05151	-2.0727	NA
	Semp2l2a	-1.05151	-2.0727	NA
	Spaca5	-1.05151	-2.0727	NA
	Tex13b	-1.05151	-2.0727	NA
	Trav13-2	-1.05151	-2.0727	NA
	Trav23	-1.05151	-2.0727	NA
	Vmn1r233	-1.05151	-2.0727	NA
	Vmn1r38	-1.05151	-2.0727	NA
	Vmn2r25	-1.05151	-2.0727	NA
	Gm3095	-1.05151	-2.0727	1
	Oosp2	-1.05151	-2.0727	1
	Aire	-1.05113	-2.07215	0.927529
	Zmynd12	-1.04817	-2.0679	0.927529
	Fam217a	-1.04789	-2.0675	0.778045
	Gm48699	-1.04612	-2.06497	1
	Calr4	-1.04552	-2.06411	1
	Igkv6-15	-1.0414	-2.05822	0.976456
	Igkv3-10	-1.03964	-2.05571	1
	Sall4	-1.03931	-2.05524	1
	Gm36990	-1.03812	-2.05354	1
	Vmn2r53	-1.03741	-2.05255	1
	Saa2	-1.03629	-2.05094	0.223917
	Gm44294	-1.03592	-2.05043	1
	Gm38191	-1.03586	-2.05033	1
	Igkv8-30	-1.03458	-2.04852	0.970558
	Serpinb12	-1.0344	-2.04826	1
	Atp8b3	-1.03237	-2.04539	1
	Ly6g5b	-1.02892	-2.04049	0.496542
	Saa4	-1.02764	-2.03868	1
	Gm37500	-1.02566	-2.03588	1
	Sdr16c5	-1.02459	-2.03438	1
	Car5a	-1.02144	-2.02994	1
	Tectb	-1.01973	-2.02753	1
	Iqca1l	-1.01849	-2.0258	1
	Gm973	-1.0183	-2.02553	0.996306
	Gm26661	-1.01274	-2.01774	1
	Otop1	-1.01267	-2.01764	1
	Spatc1	-1.0084	-2.01168	1
	Calca	-1.00717	-2.00997	1
	Camp	-1.00708	-2.00984	1
	Flacc1	-1.00437	-2.00607	0.441634
	Ighv1-59	-1.0017	-2.00236	1
	Plac1	-0.997826	-1.99699	1
	Gm45751	-0.997258	-1.9962	1
	Gm17067	-0.997209	-1.99613	NA
	Yipf7	-0.997209	-1.99613	1
	C2cd4d	-0.992829	-1.99008	1
	Xkr7	-0.990322	-1.98663	1
	Odf3l2	-0.988576	-1.98423	1
	Actc1	-0.98707	-1.98215	0.801504
	Abcg8	-0.984948	-1.97924	0.74995
	Iqub	-0.984773	-1.979	1
	Clcnkb	-0.983533	-1.9773	1
	Tssk3	-0.980763	-1.97351	1
	Asgr2	-0.980075	-1.97257	0.880392
	Apoa1	-0.978911	-1.97098	1
	Ak7	-0.978278	-1.97011	0.811433
	Hcn4	-0.97806	-1.96981	0.768582
	Nr5a1	-0.977998	-1.96973	1
	Gm45363	-0.977488	-1.96903	0.927529
	Tekt4	-0.976373	-1.96751	1
	Dll3	-0.973993	-1.96427	0.957466
	Cpn2	-0.973851	-1.96408	0.834443
	Pgpep1l	-0.973024	-1.96295	1
	AW209491	-0.972724	-1.96254	1
	Gm37176	-0.972468	-1.96219	1
	Ces2b	-0.971581	-1.96099	0.489377
	Gm43541	-0.970722	-1.95982	1
	Hsd3b1	-0.969994	-1.95883	1
	Fabp1	-0.969257	-1.95783	1
	Upp2	-0.965866	-1.95324	1
	Gm37516	-0.965474	-1.9527	1
	Gm45140	-0.961668	-1.94756	1
	Gm45205	-0.961529	-1.94737	0.766728
	Prdm8	-0.960099	-1.94544	1
	C630004M23Rik	-0.959496	-1.94463	1
	Gm2897	-0.958421	-1.94318	1
	Gm37548	-0.957853	-1.94242	1
	Gm49949	-0.957295	-1.94167	1
	Hmx2	-0.955566	-1.93934	1
	Epb42	-0.951864	-1.93437	1
	Gjb5	-0.950354	-1.93235	0.681634
	Gabrb2	-0.949999	-1.93187	1
	Serpinb1c	-0.949097	-1.93066	1
	Chit1	-0.948174	-1.92943	0.957466
	Gm37045	-0.946885	-1.92771	0.850513
	Kcnh5	-0.939846	-1.91832	NA
	Clcn1	-0.939059	-1.91728	0.989177
	Epha6	-0.938945	-1.91713	0.969551
	9330161L09Rik	-0.938042	-1.91593	1
	Gm38431	-0.936929	-1.91445	0.673256
	Hrg	-0.93642	-1.91377	1
	Gm17660	-0.93561	-1.9127	1
	Xkr9	-0.934009	-1.91058	0.198805
	Gm12830	-0.932643	-1.90877	1
	Gm44627	-0.931555	-1.90733	1
	Gm47982	-0.92957	-1.90471	1
	Gm49429	-0.928217	-1.90292	1
	F7	-0.927791	-1.90236	1
	Sec14l5	-0.926052	-1.90007	1
	Gbp10	-0.923391	-1.89657	1
	Fam83a	-0.922692	-1.89565	1
	Ankdd1a	-0.922369	-1.89522	1
	Spopfm3	-0.921097	-1.89355	1
	Tpo	-0.917791	-1.88922	1
	Slc7a13	-0.915194	-1.88582	1
	Rnf212	-0.914841	-1.88536	0.515246
	Zfp433	-0.913407	-1.88349	0.815843
	Gm43552	-0.912953	-1.8829	1
	Zmat4	-0.912375	-1.88214	1
	Gm43152	-0.911405	-1.88088	1
	Ly6g	-0.909983	-1.87902	0.719361
	Cntn6	-0.909625	-1.87856	0.965778
	Snx31	-0.90927	-1.87809	1
	Ighv1-76	-0.907459	-1.87574	1
	Trim71	-0.905688	-1.87344	1
	Igkv6-13	-0.904399	-1.87176	1
	Npff	-0.903754	-1.87093	1
	Fasl	-0.903443	-1.87052	1
	Cyp1a1	-0.901856	-1.86847	1
	Rgs9bp	-0.901682	-1.86824	0.885905
	Trem3	-0.899971	-1.86603	1
	Klrb1	-0.899478	-1.86539	1
	Speer2	-0.899307	-1.86517	1
	Timp4	-0.897115	-1.86234	0.950782
	Npbwr1	-0.896413	-1.86143	1
	Nr1d1	-0.895712	-1.86053	0.716182
	Gck	-0.892126	-1.85591	0.727996
	Gm26620	-0.891589	-1.85522	1
	Cfi	-0.890124	-1.85334	0.996306
	Phkg1	-0.889808	-1.85293	0.922137
	Fzd10	-0.889744	-1.85285	0.940391
	Htr5a	-0.88972	-1.85282	1
	Zfp819	-0.887058	-1.8494	1
	B230112G18Rik	-0.886236	-1.84835	1
	Klk1b16	-0.883546	-1.8449	1
	9930111J21Rik2	-0.883034	-1.84425	1
	Zfp934	-0.88111	-1.84179	0.963812
	Pax9	-0.880043	-1.84043	1
	Rnf17	-0.879979	-1.84035	1
	Il20ra	-0.87859	-1.83858	0.998385
	Slco1a5	-0.877392	-1.83705	1
	Zfp382	-0.877364	-1.83702	0.733135
	Prr29	-0.876955	-1.8365	1
	Slc6a1	-0.87626	-1.83561	0.733135
	Gm37226	-0.874813	-1.83377	1
	Znrd2	-0.87463	-1.83354	0.993224
	Cdk15	-0.874472	-1.83334	1
	Tmem190	-0.873795	-1.83248	1
	Acr	-0.872651	-1.83102	1
	Ces2f	-0.870628	-1.82846	0.824543
	Hapln3	-0.870427	-1.8282	1
	Wnt16	-0.869716	-1.8273	1
	Kcna7	-0.868278	-1.82548	1
	Gm5134	-0.867646	-1.82468	1
	Gm5414	-0.8665	-1.82323	1
	Aoc1l2	-0.864504	-1.82071	1
	Olfr1307	-0.864179	-1.8203	1
	Slco1a4	-0.863426	-1.81935	1
	4933402D24Rik	-0.863236	-1.81911	1
	AI854703	-0.862971	-1.81878	0.990088
	F5	-0.862695	-1.81843	0.847301
	Nr1h5	-0.862505	-1.81819	1
	6820408C15Rik	-0.862053	-1.81762	1
	Gm16253	-0.861638	-1.8171	1
	H3c2	-0.860023	-1.81507	1
	Fbxo47	-0.859692	-1.81465	0.940688
	Gpr45	-0.85931	-1.81417	1
	Hoxa6	-0.858612	-1.81329	1
	Akap3	-0.858117	-1.81267	1
	Cfap77	-0.85729	-1.81163	1
	Trappc3l	-0.856438	-1.81056	1
	Tex49	-0.855635	-1.80956	0.188945
	Pabpc5	-0.853577	-1.80698	1
	2010106E10Rik	-0.853443	-1.80681	1
	Ugt2b1	-0.849859	-1.80232	1
	Dcstamp	-0.84894	-1.80118	1
	Siglec1	-0.848257	-1.80032	0.834443
	Slc7a9	-0.84743	-1.79929	0.543698
	Nr1d2	-0.846204	-1.79776	0.515403
	Ighv1-74	-0.846145	-1.79769	1
	Gm30083	-0.84532	-1.79666	1
	Mnx1	-0.84334	-1.7942	0.878356
	Clec4e	-0.841486	-1.79189	1
	Dnaaf4	-0.840503	-1.79067	1
	Per3	-0.840094	-1.79017	0.542455
	3830403N18Rik	-0.839258	-1.78913	0.690232
	Clhc1	-0.83829	-1.78793	1
	Bcl2l15	-0.838282	-1.78792	1
	H1f3	-0.837026	-1.78636	0.78749
	Spatc1l	-0.836662	-1.78591	1
	Serpinb6c	-0.835883	-1.78495	1
	Tdrd9	-0.835585	-1.78458	1
	Slc6a12	-0.835264	-1.78418	0.961526
	Gjb6	-0.835147	-1.78404	1
	Slc20a1	-0.833865	-1.78245	0.489377
	Tm4sf19	-0.831353	-1.77935	1
	4933437G19Rik	-0.828908	-1.77634	0.954713
	Klkb1	-0.828677	-1.77606	1
	Gm37403	-0.82424	-1.7706	0.992108
	Gm50108	-0.823155	-1.76927	1
	Gpr68	-0.820787	-1.76637	1
	Slc46a1	-0.819255	-1.76449	0.247907
	Gm43970	-0.817155	-1.76193	NA
	Sftpc	-0.817151	-1.76192	1
	Glycam1	-0.816921	-1.76164	1
	Pcdhga3	-0.814894	-1.75917	1
	Lipt1	-0.813887	-1.75794	1
	Gabrg1	-0.813063	-1.75694	1
	Zfp683	-0.811746	-1.75533	1
	Rho	-0.810292	-1.75357	1
	Slc5a10	-0.807989	-1.75077	1
	Gm37472	-0.806066	-1.74844	1
	Pde6h	-0.80578	-1.74809	1
	BC049352	-0.805657	-1.74794	1
	Gm37257	-0.804984	-1.74713	1
	Rufy4	-0.804155	-1.74612	0.948458
	Gm49188	-0.802847	-1.74454	1
	Sec14l4	-0.801809	-1.74329	1
	Klk1b3	-0.801368	-1.74275	1
	1700057G04Rik	-0.799595	-1.74061	1
	Ifit1bl2	-0.798729	-1.73957	0.510786
	Gm38227	-0.798502	-1.73929	1
	Vnn1	-0.796786	-1.73723	0.946946
	Slc6a4	-0.795059	-1.73515	0.422714
	Slc15a1	-0.794716	-1.73474	0.72728
	Ighv2-4	-0.794716	-1.73474	1
	Ighv1-66	-0.794497	-1.73447	1
	Adarb2	-0.792608	-1.7322	1
	Ly6i	-0.789861	-1.72891	1
	Mrgprh	-0.789828	-1.72887	1
	Klra7	-0.786379	-1.72474	1
	S100a5	-0.786337	-1.72469	1
	Camk2n2	-0.784387	-1.72236	1
	Prtg	-0.784208	-1.72215	0.989177
	Otop3	-0.783748	-1.7216	1
	Selenop	-0.783081	-1.7208	0.55081
	Atp12a	-0.781872	-1.71936	0.997508
	Klhdc7a	-0.781106	-1.71845	0.1773
	Mro	-0.780027	-1.71716	0.969551
	Serpina1e	-0.777515	-1.71418	1
	Catsperd	-0.776814	-1.71334	0.998385
	Fam124b	-0.774306	-1.71037	1
	Ano5	-0.772363	-1.70807	0.633154
	Gm37737	-0.771891	-1.70751	1
	Gm49380	-0.771714	-1.7073	1
	Vtcn1	-0.77159	-1.70715	0.954713
	Inca1	-0.77023	-1.70554	0.599895
	Cldn19	-0.769808	-1.70504	1
	Gm3164	-0.768298	-1.70326	1
	Cyp2d9	-0.768134	-1.70307	0.654581
	Gm26596	-0.766133	-1.7007	1
	Gdf15	-0.765262	-1.69968	0.961526
	Gm44898	-0.76488	-1.69923	1
	Prok1	-0.76245	-1.69637	1
	Abcc12	-0.762204	-1.69608	1
	Klre1	-0.760937	-1.69459	1
	Cfap44	-0.759942	-1.69342	1
	Gm14403	-0.759881	-1.69335	0.570917
	Lce3f	-0.758216	-1.6914	1
	Slitrk2	-0.757825	-1.69094	1
	Defb45	-0.756795	-1.68973	1
	Epx	-0.756782	-1.68972	1
	Gm27029	-0.75585	-1.68863	0.997934
	Cyp2d10	-0.753286	-1.68563	0.449045
	Cd209c	-0.753234	-1.68557	1
	Mylk4	-0.75211	-1.68425	1
	Tgm4	-0.751818	-1.68391	1
	Lrrc15	-0.750867	-1.6828	1
	Gm42544	-0.74867	-1.68024	1
	Gsdma	-0.748639	-1.68021	0.898417
	Xntrpc	-0.747901	-1.67935	0.954173
	Foxi2	-0.747602	-1.679	1
	Nlrp4c	-0.747602	-1.679	1
	Atp8b4	-0.746105	-1.67726	0.674727
[truncated: 21,006 more rows]

## Sheet: F. 5U_0U
Code	Gene	log2FoldChange	Fold Change	padj
[truncated: 22,151 more rows]

[truncated: 16 more sheets: G. 10U_0U, H. 5U_2U, I. 10U_5U, J. 10U_2U, K. 2I_0I, L. 5I_0I, M. 10I_0I, N. 2I_2U, O. 5Inf_5Uninf, P. 10I_10U, Q. 5I_2I, R. 10I_5I, S. 10I_2I, T. 5I_2U, U. 10I_2U, V. 10I_5U ]
