# Supplementary material for: Raw potato starch alters the microbiome, colon and cecal gene expression, and resistance to Citrobacter rodentium infection in mice fed a Western diet
Source: Front Nutr. 2023 Jan 10;9:1057318. doi: 10.3389/fnut.2022.1057318 (PMC9871501; doi:10.3389/fnut.2022.1057318)
Supplement: Supplementary file 4 [file Table_4.XLSX]

## Sheet: Sheet1
Cecum
Code	Comparison	DEG Down	DEG Up	Total DEG	Ratio Down/Up
A	0I_0U	853	990	1843	0.861616
B	2I_0U	1743	1747	3490	0.99771
C	5I_0U	2245	1954	4199	1.14893
D	10I_0U	3384	2896	6280	1.16851
E	2U_0U	0	1	1	NA
F	5U_0U	25	19	44	1.31579
G	10U_0U	257	322	579	0.798137
H	5U_2U	0	0	0	NA
I	10U_5U	0	12	12	NA
J	10U_2U	125	37	162	3.37838
K	2I_0I	14	12	26	1.16667
L	5I_0I	189	164	353	1.15244
M	10I_0I	1938	1542	3480	1.25681
N	2I_2U	1635	1383	3018	1.18221
O	5I_5U	2219	1646	3865	1.34812
P	10I_10U	3563	3057	6620	1.16552
Q	5I_2I	9	0	9	NA
R	10I_5I	687	862	1549	0.796984
S	10I_2I	1490	976	2466	1.52664
T	5I_2U	2261	1654	3915	1.36699
U	10I_2U	3417	2738	6155	1.24799
V	10I_5U	3390	2700	6090	1.25556
W
X
Y
Z
AA.
AB.
Distal Colon
Code	Comparison	DEG Down	DEG Up	Total DEG
A	0I_0U	1502	1249	2751	1.20256
B	2I_0U	3399	2620	6019	1.29733
C	5I_0U	3226	2309	5535	1.39714
D	10I_0U	3875	2368	6243	1.6364
E	2U_0U	4	16	20	NA
F	5U_0U	99	151	250	0.655629
G	10U_0U	168	378	546	0.444444
H	5U_2U	1	4	5	NA
I	10U_5U	0	2	2	NA
J	10U_2U	1	29	30	0.0344828
K	2I_0I	594	476	1070	1.2479
L	5I_0I	120	0	120	#DIV/0!
M	10I_0I	1385	725	2110	1.91034
N	2I_2U	3221	2146	5367	1.50093
O	5I_5U	2910	1642	4552	1.77223
P	10I_10U	3414	3416	6830	0.999415
Q	5I_2I	0	0	0	NA
R	10I_5I	46	17	63	2.70588
S	10I_2I	301	26	327	11.5769
T	5I_2U	2998	4473	7471	0.670244
U	10I_2U	3697	2201	5898	1.67969
V	10I_5U	3611	2072	5683	1.74276
