# Supplementary material for: Raw potato starch alters the microbiome, colon and cecal gene expression, and resistance to Citrobacter rodentium infection in mice fed a Western diet
Source: Front Nutr. 2023 Jan 10;9:1057318. doi: 10.3389/fnut.2022.1057318 (PMC9871501; doi:10.3389/fnut.2022.1057318)
Supplement: Supplementary file 5 [file Table_5.XLSX]

## Sheet: A. 0I_0 Up
Category	Term	Count	%	PValue	Genes	List Total	Pop Hits	Pop Total	Fold Enrichment	Bonferroni	Benjamini	FDR
REACTOME_PATHWAY	R-MMU-168256~Immune System	203	20.5882	1.01237e-35	PGLYRP2, IFITM2, CCNF, UBE2L6, ICAM1, IL27RA, CDC20, C4B, PNP, CPNE1, TBC1D10C, IL12B, PGLYRP1, B2M, HERC6, IL1R2, RNASE6, UNC13D, SLPI, BTK, PSME2, CD226, KIF20B, CD101, NLRX1, FPR1, PLAC8, CD79B, C3, TRPM2, CD79A, DSN1, PRDX4, RACGAP1, INPP5D, SLAMF7, S	488	1548	8557	2.29946	9.37456e-33	9.37456e-33	8.86838e-33
REACTOME_PATHWAY	R-MMU-1280218~Adaptive Immune System	102	10.3448	2.41754e-21	CD86, IFITM2, NCF1, NCF2, NCF4, CCNF, UBE2L6, ICAM1, CDC20, GRAP2, B2M, HERC6, LAG3, CD300A, TAP2, CYBB, TAP1, TRAIP, KCTD7, CD8A, FCGR4, BTK, PSME2, CD226, KIF20B, CD101, CARD11, CD274, UBA7, H2-M3, RASGRP1, CD79B, C3, SOCS3, CD79A, SOCS1, RACGAP1, INPP5	488	663	8557	2.69767	2.23864e-18	1.11932e-18	1.05888e-18
REACTOME_PATHWAY	R-MMU-198933~Immunoregulatory interactions between a Lymphoid and a non-Lymphoid cell	33	3.34686	2.57096e-16	H2-T24, CD40, IFITM2, H2-Q6, H2-M3, ITGB2, H2-Q7, H2-Q4, CD3G, TREM2, ITGAL, CD3D, SIGLECG, ICAM1, C3, SLAMF7, SLAMF6, ITGB7, B2M, LAIR1, ITGA4, CD300A, CD8B1, PILRA, CD300C2, CD40LG, SELL, CD8A, FCGR4, TREML2, CD226, CD247, CD22	488	101	8557	5.7292	2.05613e-13	7.84979e-14	7.42594e-14
REACTOME_PATHWAY	R-MMU-168249~Innate Immune System	112	11.359	3.39084e-16	PGLYRP2, NCF1, ATP8A1, CLEC4N, NCF2, NCF4, C4B, PNP, GRAP2, CPNE1, TBC1D10C, SIRPA, PGLYRP1, B2M, CD177, CD300A, CD180, RNASE6, CYBB, UNC13D, ARHGAP45, DOK3, TYROBP, SLPI, FCGR4, BTK, PSME2, ADAM8, CARD11, NLRX1, LYZ2, H2-M3, C5AR1, FPR1, PLD4, PLAC8, C3,	488	898	8557	2.18697	3.0842e-13	7.84979e-14	7.42594e-14
REACTOME_PATHWAY	R-MMU-202433~Generation of second messenger molecules	13	1.31846	8.3929e-11	ITK, WAS, CD3G, CD3D, FYB, ZAP70, CD4, LCK, GRAP2, LCP2, CD247, CD101, LAT	488	20	8557	11.3976	7.77182e-08	1.55436e-08	1.47044e-08
REACTOME_PATHWAY	R-MMU-6798695~Neutrophil degranulation	64	6.49087	1.29993e-09	H2-T24, ATP8A1, CLEC4N, ITGB2, TCIRG1, ITGAL, HK3, MMP25, PNP, GM2A, ITGAX, CPNE1, TBC1D10C, SIRPA, PGLYRP1, B2M, CD177, CD53, APAF1, CD300A, NFAM1, CYBB, TNFRSF1B, CKAP4, UNC13D, ARHGAP45, FGR, TYROBP, DOK3, RNASE2B, SLPI, ADAM8, DOCK2, ACPP, LTF, LYZ2,	488	502	8557	2.23552	1.20374e-06	2.00623e-07	1.8979e-07
REACTOME_PATHWAY	R-MMU-69278~Cell Cycle, Mitotic	60	6.08519	3.40967e-08	H2AX, ERCC6L, NCAPG2, BUB1B, SMC2, CKS1B, CDC20, TUBA1C, CCND1, NEK2, SPDL1, GTSE1, RFC5, RFC4, NUP210, HAUS3, KIF23, HAUS5, CCNA2, SGO1, DBF4, ESPL1, INCENP, BIRC5, SGO2A, PSME2, MCM5, KIF2C, DNA2, CDCA5, CDCA8, NCAPG, HMMR, CENPA, AURKB, NCAPH, PSMB10,	488	496	8557	2.12115	3.1573e-05	4.5105e-06	4.26695e-06
REACTOME_PATHWAY	R-MMU-68877~Mitotic Prometaphase	32	3.24544	6.54773e-08	ERCC6L, CDCA5, BUB1B, CDCA8, NCAPG, CENPA, AURKB, NCAPH, SMC2, CDC20, TUBA1C, CCNB2, CCNB1, DSN1, NEK2, SPDL1, BUB1, PLK4, PLK1, HAUS3, HAUS5, SGO1, CENPE, CENPF, INCENP, CENPJ, CDK1, SGO2A, BIRC5, KIF2C, SPC24, NUP37	488	188	8557	2.98465	6.06301e-05	7.57899e-06	7.16976e-06
REACTOME_PATHWAY	R-MMU-2500257~Resolution of Sister Chromatid Cohesion	24	2.43408	1.31418e-07	ERCC6L, CDCA5, PLK1, BUB1B, CDCA8, CENPA, AURKB, CDC20, SGO1, TUBA1C, CENPE, CCNB2, CENPF, DSN1, CCNB1, INCENP, CDK1, SGO2A, BIRC5, KIF2C, SPDL1, BUB1, SPC24, NUP37	488	117	8557	3.59689	0.000121685	1.35214e-05	1.27913e-05
REACTOME_PATHWAY	R-MMU-69620~Cell Cycle Checkpoints	39	3.95538	1.65084e-07	H2AX, ERCC6L, BUB1B, CDCA8, CENPA, AURKB, PSMB10, CDC20, CCNB2, BRIP1, CCNB1, DSN1, SPDL1, BUB1, GTSE1, H2BC9, RFC5, RMI2, RFC4, PLK1, CDC7, PSMB8, PSMB9, CCNA2, SGO1, CENPE, CENPF, DBF4, UBE2S, INCENP, CDK1, SGO2A, BIRC5, PSME2, MCM5, KIF2C, DNA2, SPC24,	488	270	8557	2.53281	0.000152856	1.52868e-05	1.44613e-05
REACTOME_PATHWAY	R-MMU-202403~TCR signaling	22	2.23124	2.04281e-07	ITK, RIPK2, WAS, CD3G, PTPN22, CD3D, PSMB10, FYB, PSMB8, PSMB9, ZAP70, CD4, PTPRC, LCK, GRAP2, INPP5D, PSME2, LCP2, CD247, CD101, CARD11, LAT	488	102	8557	3.78202	0.000189146	1.71967e-05	1.62682e-05
REACTOME_PATHWAY	R-MMU-1640170~Cell Cycle	63	6.38945	7.00402e-07	H2AX, ERCC6L, NCAPG2, BUB1B, SMC2, CKS1B, CDC20, TUBA1C, CCND1, NEK2, SPDL1, GTSE1, RFC5, RMI2, RFC4, NUP210, HAUS3, KIF23, HAUS5, CCNA2, SGO1, DBF4, ESPL1, INCENP, BIRC5, SGO2A, PSME2, MCM5, KIF2C, DNA2, PIF1, CDCA5, CDCA8, NCAPG, HMMR, CENPA, AURKB, NCA	488	579	8557	1.90794	0.000648362	5.40477e-05	5.11293e-05
REACTOME_PATHWAY	R-MMU-380108~Chemokine receptors bind chemokines	15	1.5213	9.56258e-07	CX3CR1, CCL12, CXCL9, CCL22, CXCR5, CXCR4, CXCL10, CXCR3, CCL1, CCR7, CCR6, CCL19, CCR5, CCR4, CCL17	488	53	8557	4.96269	0.000885103	6.74759e-05	6.38324e-05
REACTOME_PATHWAY	R-MMU-1280215~Cytokine Signaling in Immune system	47	4.76673	1.02015e-06	CSF1R, CD40, EIF4E3, CSF3R, UBA7, TNFRSF13B, FLT3, IL4RA, SLA, PIK3CD, UBE2L6, TNF, USP18, PSMB10, IL27RA, SOCS3, SOCS1, INPP5D, GRAP2, IL21R, STAT4, IL12B, TNFRSF17, IL12RB1, JAK3, LYN, RIPK2, IL10RA, IL1R2, OSM, EIF2AK2, ISG15, OSMR, TNFRSF1B, PSMB8, VA	488	384	8557	2.14619	0.000944216	6.74759e-05	6.38324e-05
REACTOME_PATHWAY	R-MMU-2172127~DAP12 interactions	16	1.62272	1.33372e-06	H2-T24, GM5150, H2-Q6, H2-Q7, H2-M3, H2-Q4, TREM2, SIGLECG, TYROBP, LCK, GRAP2, BTK, SIRPA, LCP2, B2M, LAT	488	62	8557	4.52512	0.00123426	8.2335e-05	7.78892e-05
REACTOME_PATHWAY	R-MMU-141444~Amplification of signal from unattached kinetochores via a MAD2 inhibitory signal	19	1.92698	2.37112e-06	ERCC6L, PLK1, BUB1B, CDCA8, CENPA, AURKB, CDC20, SGO1, CENPE, CENPF, DSN1, INCENP, SGO2A, BIRC5, KIF2C, SPDL1, BUB1, SPC24, NUP37	488	90	8557	3.7018	0.00219325	0.000120827	0.000114303
REACTOME_PATHWAY	R-MMU-141424~Amplification of signal from the kinetochores	19	1.92698	2.37112e-06	ERCC6L, PLK1, BUB1B, CDCA8, CENPA, AURKB, CDC20, SGO1, CENPE, CENPF, DSN1, INCENP, SGO2A, BIRC5, KIF2C, SPDL1, BUB1, SPC24, NUP37	488	90	8557	3.7018	0.00219325	0.000120827	0.000114303
REACTOME_PATHWAY	R-MMU-202430~Translocation of ZAP-70 to Immunological synapse	7	0.709939	2.39077e-06	ZAP70, CD4, LCK, CD3G, PTPN22, CD247, CD3D	488	9	8557	13.6382	0.00221141	0.000120827	0.000114303
REACTOME_PATHWAY	R-MMU-388841~Costimulation by the CD28 family	15	1.5213	2.47917e-06	LYN, CD86, CD274, CD3G, PDCD1LG2, CD3D, VAV1, CD4, LCK, GRAP2, CD28, BTLA, CTLA4, CD247, ICOS	488	57	8557	4.61443	0.00229308	0.000120827	0.000114303
REACTOME_PATHWAY	R-MMU-9648025~EML4 and NUDC in mitotic spindle formation	20	2.0284	6.87741e-06	ERCC6L, PLK1, BUB1B, CDCA8, CENPA, AURKB, CDC20, SGO1, TUBA1C, CENPE, CENPF, DSN1, INCENP, SGO2A, BIRC5, KIF2C, SPDL1, BUB1, SPC24, NUP37	488	106	8557	3.30846	0.00634827	0.000318424	0.000301231
REACTOME_PATHWAY	R-MMU-69618~Mitotic Spindle Checkpoint	20	2.0284	7.9293e-06	ERCC6L, PLK1, BUB1B, CDCA8, CENPA, AURKB, CDC20, SGO1, CENPE, CENPF, DSN1, UBE2S, INCENP, SGO2A, BIRC5, KIF2C, SPDL1, BUB1, SPC24, NUP37	488	107	8557	3.27754	0.00731567	0.000349644	0.000330765
REACTOME_PATHWAY	R-MMU-68882~Mitotic Anaphase	30	3.0426	9.71046e-06	ERCC6L, CDCA5, BUB1B, CDCA8, CENPA, AURKB, PSMB10, CDC20, TUBA1C, CCNB2, CCNB1, DSN1, SPDL1, BUB1, PLK1, PSMB8, PSMB9, SGO1, CENPE, CENPF, ESPL1, UBE2S, INCENP, CDK1, SGO2A, BIRC5, PSME2, KIF2C, SPC24, NUP37	488	213	8557	2.4697	0.00895163	0.000396205	0.000374812
REACTOME_PATHWAY	R-MMU-202733~Cell surface interactions at the vascular wall	20	2.0284	1.0478e-05	LYN, GM5150, CD74, CD84, ITGA4, ITGB2, ITGAL, JCHAIN, SPN, SLC7A5, DOK2, SELL, LCK, INPP5D, ITGAX, SIRPA, CD48, CD244A, SLC16A3, CD177	488	109	8557	3.2174	0.00965574	0.000396205	0.000374812
REACTOME_PATHWAY	R-MMU-2555396~Mitotic Metaphase and Anaphase	30	3.0426	1.0647e-05	ERCC6L, CDCA5, BUB1B, CDCA8, CENPA, AURKB, PSMB10, CDC20, TUBA1C, CCNB2, CCNB1, DSN1, SPDL1, BUB1, PLK1, PSMB8, PSMB9, SGO1, CENPE, CENPF, ESPL1, UBE2S, INCENP, CDK1, SGO2A, BIRC5, PSME2, KIF2C, SPC24, NUP37	488	214	8557	2.45815	0.00981073	0.000396205	0.000374812
REACTOME_PATHWAY	R-MMU-2467813~Separation of Sister Chromatids	27	2.73834	1.06967e-05	ERCC6L, CDCA5, BUB1B, CDCA8, CENPA, AURKB, PSMB10, CDC20, TUBA1C, DSN1, SPDL1, BUB1, PLK1, PSMB8, PSMB9, SGO1, CENPE, CENPF, ESPL1, UBE2S, INCENP, SGO2A, BIRC5, PSME2, KIF2C, SPC24, NUP37	488	181	8557	2.61569	0.0098563	0.000396205	0.000374812
REACTOME_PATHWAY	R-MMU-5663220~RHO GTPases Activate Formins	22	2.23124	1.39892e-05	ERCC6L, PLK1, BUB1B, CDCA8, CENPA, AURKB, CDC20, SGO1, TUBA1C, CENPE, CENPF, FMNL1, DSN1, DIAPH3, INCENP, SGO2A, BIRC5, KIF2C, SPDL1, BUB1, SPC24, NUP37	488	131	8557	2.94478	0.0128706	0.000498232	0.00047133
REACTOME_PATHWAY	R-MMU-194315~Signaling by Rho GTPases	64	6.49087	1.72464e-05	ARHGAP11A, H2AX, ERCC6L, TFRC, NCF1, NCF2, NCF4, KIF14, BUB1B, ARHGEF10L, RND1, CDC20, DOCK10, TUBA1C, ARHGDIB, RAC2, RAC3, MUC13, SPDL1, CYBB, RHOH, CKAP4, VAV1, ARHGAP45, SGO1, ZAP70, DEPDC1B, LCK, INCENP, BTK, BIRC5, SGO2A, KIF2C, RHOV, DOCK2, ARHGAP19	488	652	8557	1.72121	0.0158434	0.000591486	0.000559548
REACTOME_PATHWAY	R-MMU-9716542~Signaling by Rho GTPases, Miro GTPases and RHOBTB3	65	6.59229	1.83458e-05	ARHGAP11A, H2AX, ERCC6L, TFRC, NCF1, NCF2, NCF4, KIF14, BUB1B, ARHGEF10L, RND1, CDC20, DOCK10, TUBA1C, HTR7, ARHGDIB, RAC2, RAC3, MUC13, SPDL1, CYBB, RHOH, CKAP4, VAV1, ARHGAP45, SGO1, ZAP70, DEPDC1B, LCK, INCENP, BTK, BIRC5, SGO2A, KIF2C, RHOV, DOCK2, AR	488	667	8557	1.70879	0.0168449	0.000606722	0.000573962
REACTOME_PATHWAY	R-MMU-195258~RHO GTPase Effectors	37	3.75254	2.06432e-05	H2AX, ERCC6L, NCF1, NCF2, NCF4, KIF14, WAS, BUB1B, NOXO1, CDCA8, CENPA, IQGAP3, AURKB, CDC20, TUBA1C, DSN1, RAC2, NCKAP1L, SPDL1, BUB1, H2BC9, PLK1, CYBB, SGO1, CENPE, CENPF, FMNL1, DIAPH3, PRC1, INCENP, NOXA1, BTK, SGO2A, BIRC5, KIF2C, SPC24, NUP37	488	304	8557	2.13417	0.0189343	0.00065916	0.000623568
REACTOME_PATHWAY	R-MMU-202427~Phosphorylation of CD3 and TCR zeta chains	7	0.709939	2.26884e-05	CD4, PTPRC, LCK, CD3G, PTPN22, CD247, CD3D	488	12	8557	10.2287	0.0207905	0.000690571	0.000653283
REACTOME_PATHWAY	R-MMU-68886~M Phase	43	4.36105	2.31185e-05	H2AX, ERCC6L, CDCA5, NCAPG2, BUB1B, CDCA8, NCAPG, CENPA, AURKB, NCAPH, PSMB10, SMC2, CDC20, TUBA1C, CCNB2, CCNB1, DSN1, NEK2, SPDL1, BUB1, PLK4, H2BC9, NUP210, PLK1, HAUS3, KIF23, HAUS5, PSMB8, PSMB9, SGO1, CENPE, CENPF, ESPL1, UBE2S, INCENP, CENPJ, CDK1,	488	380	8557	1.98421	0.0211804	0.000690571	0.000653283
REACTOME_PATHWAY	R-MMU-2424491~DAP12 signaling	13	1.31846	3.15845e-05	H2-T24, H2-Q6, H2-Q7, H2-M3, H2-Q4, TREM2, TYROBP, LCK, GRAP2, BTK, LCP2, B2M, LAT	488	53	8557	4.301	0.0288241	0.000913975	0.000864625
REACTOME_PATHWAY	R-MMU-389948~PD-1 signaling	7	0.709939	4.01159e-05	CD274, CD4, LCK, CD3G, CD247, PDCD1LG2, CD3D	488	13	8557	9.44183	0.0364666	0.00112555	0.00106478
REACTOME_PATHWAY	R-MMU-109582~Hemostasis	52	5.27383	4.1327e-05	CD84, PLEK, ITGB2, KIF11, ITGAL, PIK3CG, JCHAIN, SPN, DOCK10, TUBA1C, GNGT2, RAC2, ITGAX, SIRPA, CD244A, SLC16A3, CD177, SRGN, ITGA4, HGF, KIF23, KIF22, VAV1, KIF4, FGR, APBB1IP, SLC7A5, DOK2, KIFC1, LCK, LCP2, KIF2C, CD48, KIF20B, DOCK2, GATA4, GATA3, RA	488	507	8557	1.79844	0.0375466	0.00112555	0.00106478
REACTOME_PATHWAY	R-MMU-9013149~RAC1 GTPase cycle	24	2.43408	6.14098e-05	NCF1, TFRC, NCF2, NCF4, WAS, CYBB, NOXO1, ARHGAP15, IQGAP3, ARHGAP25, DEF6, VAV1, ARHGAP45, DOCK10, FMNL1, DEPDC1B, DIAPH3, ARHGAP30, RACGAP1, ARHGDIB, NOXA1, NCKAP1L, DOCK2, ECT2	488	166	8557	2.53516	0.0552805	0.00162473	0.001537
REACTOME_PATHWAY	R-MMU-2871809~FCERI mediated Ca+2 mobilization	9	0.912779	8.81196e-05	LYN, ITK, GRAP2, BTK, FCER1A, LCP2, MS4A2, VAV1, LAT	488	27	8557	5.84495	0.0783616	0.00226663	0.00214424
REACTOME_PATHWAY	R-MMU-1236975~Antigen processing-Cross presentation	16	1.62272	0.000218739	H2-T24, NCF1, NCF2, H2-Q6, H2-Q7, H2-M3, NCF4, H2-Q4, TAP2, CYBB, TAP1, PSMB10, PSMB8, PSMB9, PSME2, B2M	488	93	8557	3.01675	0.183374	0.00547439	0.0051788
REACTOME_PATHWAY	R-MMU-9013423~RAC3 GTPase cycle	15	1.5213	0.000281588	NCF1, TFRC, NCF2, NCF4, CYBB, NOXO1, ARHGAP15, DOCK10, DEPDC1B, DIAPH3, RACGAP1, ARHGDIB, NOXA1, RAC3, NCKAP1L	488	85	8557	3.09438	0.229555	0.00686184	0.00649133
REACTOME_PATHWAY	R-MMU-449147~Signaling by Interleukins	29	2.94118	0.000563611	CSF1R, CSF3R, IL4RA, PIK3CD, PSMB10, IL27RA, SOCS3, SOCS1, INPP5D, IL21R, STAT4, IL12B, IL12RB1, JAK3, LYN, RIPK2, IL10RA, IL1R2, OSM, OSMR, PSMB8, VAV1, PSMB9, CSF2RB2, CD4, LCK, PSME2, IL7R, IL9R	488	254	8557	2.00201	0.406697	0.0133821	0.0126596
REACTOME_PATHWAY	R-MMU-9013404~RAC2 GTPase cycle	14	1.41988	0.00059668	NCF1, TFRC, NCF2, NCF4, CYBB, DEF6, VAV1, DOCK10, DEPDC1B, DIAPH3, RACGAP1, RAC2, NCKAP1L, DOCK2	488	81	8557	3.03071	0.4246	0.0138131	0.0130673
REACTOME_PATHWAY	R-MMU-174143~APC/C-mediated degradation of cell cycle proteins	14	1.41988	0.00106704	PLK1, BUB1B, PSMB10, AURKB, PSMB8, AURKA, PSMB9, CCNA2, CDC20, CCNB1, UBE2S, CDK1, PSME2, NEK2	488	86	8557	2.85451	0.627905	0.0235257	0.0222554
REACTOME_PATHWAY	R-MMU-453276~Regulation of mitotic cell cycle	14	1.41988	0.00106704	PLK1, BUB1B, PSMB10, AURKB, PSMB8, AURKA, PSMB9, CCNA2, CDC20, CCNB1, UBE2S, CDK1, PSME2, NEK2	488	86	8557	2.85451	0.627905	0.0235257	0.0222554
REACTOME_PATHWAY	R-MMU-9012999~RHO GTPase cycle	40	4.0568	0.00116532	ARHGAP11A, TFRC, NCF1, NCF2, NCF4, KIF14, WAS, ARHGAP19, NOXO1, ARHGEF10L, ARHGAP15, IQGAP3, RND1, FGD2, DOCK10, RACGAP1, ARHGDIB, RAC2, RAC3, MUC13, NCKAP1L, ECT2, CYBB, RHOH, SEMA4F, ARHGAP25, CKAP4, DEF6, VAV1, ARHGAP45, ANLN, ZAP70, DEPDC1B, FMNL1, AR	488	413	8557	1.69829	0.660307	0.025095	0.0237399
REACTOME_PATHWAY	R-MMU-983705~Signaling by the B Cell Receptor (BCR)	15	1.5213	0.00122696	LYN, PIK3CD, RASGRP1, PSMB10, PSMB8, VAV1, PSMB9, CD79B, CD79A, BTK, PSME2, PIK3AP1, NFKBIE, CD22, CARD11	488	98	8557	2.6839	0.679177	0.025822	0.0244277
REACTOME_PATHWAY	R-MMU-983695~Antigen activates B Cell Receptor (BCR) leading to generation of second messengers	7	0.709939	0.00144826	CD79B, CD79A, BTK, PIK3CD, PIK3AP1, CD22, VAV1	488	23	8557	5.33669	0.738694	0.029802	0.0281928
REACTOME_PATHWAY	R-MMU-5690714~CD22 mediated BCR regulation	4	0.40568	0.00168068	CD79B, LYN, CD79A, CD22	488	5	8557	14.0279	0.789363	0.033113	0.031325
REACTOME_PATHWAY	R-MMU-2980767~Activation of NIMA Kinases NEK9, NEK6, NEK7	4	0.40568	0.00168068	CCNB2, CCNB1, PLK1, CDK1	488	5	8557	14.0279	0.789363	0.033113	0.031325
REACTOME_PATHWAY	R-MMU-5668599~RHO GTPases Activate NADPH Oxidases	7	0.709939	0.00183956	NCF1, NCF2, NCF4, NOXA1, RAC2, CYBB, NOXO1	488	24	8557	5.11433	0.818227	0.0354881	0.0335719
REACTOME_PATHWAY	R-MMU-983170~Antigen Presentation: Folding, assembly and peptide loading of class I MHC	9	0.912779	0.00220544	H2-T24, HSPA5, H2-Q6, H2-Q7, H2-M3, H2-Q4, TAP2, TAP1, B2M	488	42	8557	3.75746	0.870554	0.0416783	0.0394279
REACTOME_PATHWAY	R-MMU-983189~Kinesins	10	1.0142	0.00238857	CENPE, TUBA1C, RACGAP1, KIFC1, KIF23, KIF2C, KIF22, KIF11, KIF20B, KIF4	488	52	8557	3.37208	0.890788	0.0442363	0.0418477
REACTOME_PATHWAY	R-MMU-451927~Interleukin-2 family signaling	8	0.811359	0.00309404	CSF2RB2, LCK, INPP5D, STAT4, IL21R, PIK3CD, JAK3, IL9R	488	35	8557	4.00796	0.943274	0.0550976	0.0521226
REACTOME_PATHWAY	R-MMU-1236974~ER-Phagosome pathway	8	0.811359	0.00309404	H2-T24, H2-Q6, H2-Q7, H2-M3, H2-Q4, TAP2, TAP1, B2M	488	35	8557	4.00796	0.943274	0.0550976	0.0521226
REACTOME_PATHWAY	R-MMU-176417~Phosphorylation of Emi1	4	0.40568	0.00321954	CDC20, CCNB1, PLK1, CDK1	488	6	8557	11.6899	0.949516	0.0562508	0.0532135
REACTOME_PATHWAY	R-MMU-2029481~FCGR activation	5	0.507099	0.00355518	LYN, FGR, FCGR4, CD3G, CD247	488	12	8557	7.30618	0.963041	0.0605133	0.0572458
REACTOME_PATHWAY	R-MMU-176814~Activation of APC/C and APC/C:Cdc20 mediated degradation of mitotic proteins	12	1.21704	0.0035942	CDC20, CCNA2, CCNB1, UBE2S, PLK1, CDK1, PSME2, BUB1B, NEK2, PSMB8, PSMB10, PSMB9	488	76	8557	2.76866	0.964358	0.0605133	0.0572458
REACTOME_PATHWAY	R-MMU-2871796~FCERI mediated MAPK activation	7	0.709939	0.00509818	LYN, GRAP2, FCER1A, LCP2, MS4A2, VAV1, LAT	488	29	8557	4.23255	0.9912	0.084302	0.0797501
REACTOME_PATHWAY	R-MMU-69481~G2/M Checkpoints	18	1.82556	0.0053209	H2AX, H2BC9, RFC5, RMI2, RFC4, CDC7, PSMB10, PSMB8, PSMB9, CCNB2, BRIP1, CCNB1, DBF4, CDK1, PSME2, MCM5, DNA2, GTSE1	488	151	8557	2.09025	0.992848	0.0864413	0.0817738
REACTOME_PATHWAY	R-MMU-2454202~Fc epsilon receptor (FCERI) signaling	15	1.5213	0.00598031	LYN, ITK, PSMB10, PSMB8, VAV1, PSMB9, LAT2, GRAP2, BTK, FCER1A, PSME2, LCP2, MS4A2, CARD11, LAT	488	116	8557	2.26744	0.99613	0.0954787	0.0903233
REACTOME_PATHWAY	R-MMU-202424~Downstream TCR signaling	12	1.21704	0.00775238	CD4, RIPK2, LCK, INPP5D, PSME2, CD3G, CD247, CD3D, PSMB8, CARD11, PSMB10, PSMB9	488	84	8557	2.50498	0.999258	0.121673	0.115103
REACTOME_PATHWAY	R-MMU-1236973~Cross-presentation of particulate exogenous antigens (phagosomes)	4	0.40568	0.00827328	NCF1, NCF2, NCF4, CYBB	488	8	8557	8.76742	0.999544	0.127684	0.12079
REACTOME_PATHWAY	R-MMU-162582~Signal Transduction	148	15.0101	0.00877897	CD86, ERCC6L, TFRC, NCF1, NCF2, SCT, HHIP, GPR65, NCF4, BUB1B, GRPR, TNF, DOCK10, CDC20, HTR7, CCND1, GRAP2, ARHGDIB, TNFSF10, HGF, CYBB, ARHGAP45, SGO1, DEPDC1B, LTB4R1, BTK, PSME2, SH2D2A, C5AR1, ARHGAP19, FPR1, CDCA8, GATA3, MST1R, ARHGAP15, RASAL3, RA	488	2179	8557	1.19098	0.999716	0.132513	0.125357
REACTOME_PATHWAY	R-MMU-375276~Peptide ligand-binding receptors	20	2.0284	0.00890527	CX3CR1, CCL12, CXCL9, CCL22, C5AR1, CXCR5, FPR1, CXCR4, GRPR, C3, CXCL10, PYY, CXCR3, CCL1, CCR7, CCR6, CCL19, CCR5, CCR4, CCL17	488	185	8557	1.89566	0.999747	0.132513	0.125357
REACTOME_PATHWAY	R-MMU-8980692~RHOA GTPase cycle	16	1.62272	0.00901543	ARHGAP11A, TFRC, ARHGAP19, ARHGEF10L, IQGAP3, DEF6, VAV1, ARHGAP45, ANLN, DEPDC1B, DIAPH3, ARHGAP30, RACGAP1, ARHGDIB, DOCK2, ECT2	488	134	8557	2.09371	0.999772	0.132513	0.125357
REACTOME_PATHWAY	R-MMU-176409~APC/C:Cdc20 mediated degradation of mitotic proteins	11	1.11562	0.00961919	CDC20, CCNA2, CCNB1, UBE2S, CDK1, PSME2, BUB1B, NEK2, PSMB8, PSMB10, PSMB9	488	75	8557	2.57178	0.99987	0.139178	0.131663
REACTOME_PATHWAY	R-MMU-69275~G2/M Transition	19	1.92698	0.0105748	PLK4, PLK1, HAUS3, HAUS5, HMMR, PSMB10, PSMB8, AURKA, PSMB9, CCNA2, TUBA1C, TPX2, CCNB2, CCNB1, CENPJ, CDK1, PSME2, NEK2, GTSE1	488	175	8557	1.90378	0.999947	0.15065	0.142516
REACTOME_PATHWAY	R-MMU-913531~Interferon Signaling	10	1.0142	0.0108067	SOCS3, EIF4E3, SOCS1, UBA7, IFNG, EIF2AK2, ISG15, UBE2L6, USP18, IRF9	488	65	8557	2.69767	0.999957	0.151621	0.143434
REACTOME_PATHWAY	R-MMU-114604~GPVI-mediated activation cascade	7	0.709939	0.0113521	LYN, LCK, RAC2, LCP2, VAV1, PIK3CG, LAT	488	34	8557	3.61011	0.999974	0.154459	0.146119
REACTOME_PATHWAY	R-MMU-176408~Regulation of APC/C activators between G1/S and early anaphase	7	0.709939	0.0113521	CDC20, CCNA2, CCNB1, UBE2S, PLK1, CDK1, BUB1B	488	34	8557	3.61011	0.999974	0.154459	0.146119
REACTOME_PATHWAY	R-MMU-2029480~Fcgamma receptor (FCGR) dependent phagocytosis	11	1.11562	0.0115093	LYN, FGR, FCGR4, BTK, WAS, PLD4, MYO5A, CD3G, NCKAP1L, CD247, VAV1	488	77	8557	2.50498	0.999978	0.154459	0.146119
REACTOME_PATHWAY	R-MMU-453274~Mitotic G2-G2/M phases	19	1.92698	0.0118125	PLK4, PLK1, HAUS3, HAUS5, HMMR, PSMB10, PSMB8, AURKA, PSMB9, CCNA2, TUBA1C, TPX2, CCNB2, CCNB1, CENPJ, CDK1, PSME2, NEK2, GTSE1	488	177	8557	1.88227	0.999983	0.156262	0.147824
REACTOME_PATHWAY	R-MMU-1236977~Endosomal/Vacuolar pathway	6	0.608519	0.0142318	H2-T24, H2-Q6, H2-Q7, H2-M3, H2-Q4, B2M	488	26	8557	4.0465	0.999998	0.185615	0.175592
REACTOME_PATHWAY	R-MMU-1222556~ROS and RNS production in phagocytes	7	0.709939	0.0149415	NCF1, NOS2, NCF2, NCF4, RAC2, CYBB, TCIRG1	488	36	8557	3.40955	0.999999	0.192165	0.181789
REACTOME_PATHWAY	R-MMU-391160~Signal regulatory protein family interactions	4	0.40568	0.0162789	GM5150, TYROBP, SIRPA, FYB	488	10	8557	7.01393	1	0.206497	0.195347
REACTOME_PATHWAY	R-MMU-1169408~ISG15 antiviral mechanism	6	0.608519	0.0166711	EIF4E3, UBA7, EIF2AK2, ISG15, UBE2L6, USP18	488	27	8557	3.89663	1	0.208614	0.19735
REACTOME_PATHWAY	R-MMU-8854518~AURKA Activation by TPX2	10	1.0142	0.0186704	PLK4, TPX2, CENPJ, PLK1, CDK1, HAUS3, NEK2, HAUS5, HMMR, AURKA	488	71	8557	2.4697	1	0.230517	0.21807
REACTOME_PATHWAY	R-MMU-2132295~MHC class II antigen presentation	14	1.41988	0.0198262	CD74, LAG3, KIF23, KIF11, KIF22, KIF4, TUBA1C, CENPE, H2-DMB2, RACGAP1, KIFC1, KIF2C, KIF20B, CTSE	488	121	8557	2.02882	1	0.241566	0.228523
REACTOME_PATHWAY	R-MMU-983231~Factors involved in megakaryocyte development and platelet production	14	1.41988	0.0210858	KIF23, GATA4, KIF11, KIF22, GATA3, KIF4, DOCK10, TUBA1C, CENPE, RACGAP1, KIFC1, KIF2C, DOCK2, KIF20B	488	122	8557	2.01219	1	0.253577	0.239885
REACTOME_PATHWAY	R-MMU-389359~CD28 dependent Vav1 pathway	4	0.40568	0.0214533	CD86, LCK, CD28, VAV1	488	11	8557	6.3763	1	0.254689	0.240937
REACTOME_PATHWAY	R-MMU-179419~APC:Cdc20 mediated degradation of cell cycle proteins prior to satisfation of the cell cycle checkpoint	10	1.0142	0.0220369	CDC20, CCNA2, UBE2S, CDK1, PSME2, BUB1B, NEK2, PSMB8, PSMB10, PSMB9	488	73	8557	2.40203	1	0.25547	0.241676
REACTOME_PATHWAY	R-MMU-5656169~Termination of translesion DNA synthesis	6	0.608519	0.0223467	RFC5, RFC4, UBA7, PCLAF, ISG15, UBE2L6	488	29	8557	3.6279	1	0.25547	0.241676
REACTOME_PATHWAY	R-MMU-5685938~HDR through Single Strand Annealing (SSA)	6	0.608519	0.0223467	RFC5, RMI2, BRIP1, RAD51, RFC4, DNA2	488	29	8557	3.6279	1	0.25547	0.241676
REACTOME_PATHWAY	R-MMU-8852276~The role of GTSE1 in G2/M progression after G2 checkpoint	10	1.0142	0.0238741	TUBA1C, CCNB2, CCNB1, PLK1, CDK1, PSME2, GTSE1, PSMB8, PSMB10, PSMB9	488	74	8557	2.36957	1	0.269603	0.255046
REACTOME_PATHWAY	R-MMU-5693616~Presynaptic phase of homologous DNA pairing and strand exchange	5	0.507099	0.0242489	RMI2, BRIP1, RAD51, XRCC2, DNA2	488	20	8557	4.38371	1	0.270536	0.255928
REACTOME_PATHWAY	R-MMU-2168880~Scavenging of heme from plasma	5	0.507099	0.0286453	APOL7B, APOL7A, APOL10A, JCHAIN, APOL7C	488	21	8557	4.17496	1	0.313813	0.296869
REACTOME_PATHWAY	R-MMU-69478~G2/M DNA replication checkpoint	3	0.30426	0.0288153	CCNB2, CCNB1, CDK1	488	5	8557	10.5209	1	0.313813	0.296869
REACTOME_PATHWAY	R-MMU-1169410~Antiviral mechanism by IFN-stimulated genes	6	0.608519	0.0291447	EIF4E3, UBA7, EIF2AK2, ISG15, UBE2L6, USP18	488	31	8557	3.39384	1	0.313813	0.296869
REACTOME_PATHWAY	R-MMU-4615885~SUMOylation of DNA replication proteins	7	0.709939	0.030252	TOP2A, NUP210, INCENP, CDCA8, BIRC5, AURKB, NUP37	488	42	8557	2.92247	1	0.321992	0.304606
REACTOME_PATHWAY	R-MMU-983169~Class I MHC mediated antigen processing & presentation	29	2.94118	0.0326629	H2-T24, UBA7, NCF1, NCF2, H2-Q6, H2-M3, CCNF, H2-Q7, NCF4, H2-Q4, UBE2L6, PSMB10, CDC20, SOCS3, SOCS1, B2M, HERC6, HSPA5, DTX3L, TAP2, CYBB, TAP1, FBXL15, PSMB8, PSMB9, TRAIP, KCTD7, UBE2S, PSME2	488	342	8557	1.48687	1	0.339356	0.321032
REACTOME_PATHWAY	R-MMU-69242~S Phase	15	1.5213	0.0327482	RFC5, GINS1, RFC4, CDCA5, PTK6, PSMB10, PSMB8, CKS1B, PSMB9, CCNA2, CCND1, UBE2S, PSME2, MCM5, DNA2	488	143	8557	1.83932	1	0.339356	0.321032
REACTOME_PATHWAY	R-MMU-389356~CD28 co-stimulation	6	0.608519	0.0329828	LYN, CD86, LCK, GRAP2, CD28, VAV1	488	32	8557	3.28778	1	0.339356	0.321032
REACTOME_PATHWAY	R-MMU-69273~Cyclin A/B1/B2 associated events during G2/M transition	5	0.507099	0.0334843	CCNA2, CCNB2, CCNB1, PLK1, CDK1	488	22	8557	3.98519	1	0.34073	0.322332
REACTOME_PATHWAY	R-MMU-416700~Other semaphorin interactions	4	0.40568	0.0341731	PTPRC, TYROBP, CD72, TREM2	488	13	8557	5.39533	1	0.343959	0.325387
REACTOME_PATHWAY	R-MMU-373076~Class A/1 (Rhodopsin-like receptors)	26	2.63692	0.0351618	CX3CR1, CCL12, CXCL9, GPR65, C5AR1, FPR1, CXCR5, CXCR4, GRPR, C3, GPR132, HTR7, CXCR3, CCL1, CCR7, CCR6, CCL19, CCR5, CCL17, CCR4, P2RY10, CCL22, GPR55, CXCL10, PYY, LTB4R1	488	300	8557	1.51969	1	0.346481	0.327772
REACTOME_PATHWAY	R-MMU-418594~G alpha (i) signalling events	24	2.43408	0.0351719	CCR1, RGS18, CX3CR1, CXCL9, RGS14, C5AR1, GPR55, CXCR5, FPR1, CXCR4, ADCY7, C3, CXCL10, GNA14, PYY, GNGT2, CXCR3, CCL1, CCR7, CCR6, CCL19, CCR5, CCR4, PLCB2	488	271	8557	1.5529	1	0.346481	0.327772
REACTOME_PATHWAY	R-MMU-5693579~Homologous DNA Pairing and Strand Exchange	5	0.507099	0.0387701	RMI2, BRIP1, RAD51, XRCC2, DNA2	488	23	8557	3.81192	1	0.377907	0.357501
REACTOME_PATHWAY	R-MMU-9013148~CDC42 GTPase cycle	14	1.41988	0.0412137	TFRC, WAS, IQGAP3, DEF6, FGD2, ARHGAP45, DOCK10, FMNL1, DEPDC1B, DIAPH3, ARHGAP30, RACGAP1, ARHGDIB, ECT2	488	134	8557	1.832	1	0.382734	0.362068
REACTOME_PATHWAY	R-MMU-2173782~Binding and Uptake of Ligands by Scavenger Receptors	6	0.608519	0.0415641	APOL7B, MSR1, APOL7A, APOL10A, JCHAIN, APOL7C	488	34	8557	3.09438	1	0.382734	0.362068
REACTOME_PATHWAY	R-MMU-140534~Caspase activation via Death Receptors in the presence of ligand	4	0.40568	0.0417026	FASL, TNFSF10, CD14, TLR4	488	14	8557	5.00995	1	0.382734	0.362068
REACTOME_PATHWAY	R-MMU-447115~Interleukin-12 family signaling	4	0.40568	0.0417026	STAT4, IL12B, IL12RB1, IL27RA	488	14	8557	5.00995	1	0.382734	0.362068
REACTOME_PATHWAY	R-MMU-2730905~Role of LAT2/NTAL/LAB on calcium mobilization	4	0.40568	0.0417026	LAT2, LYN, FCER1A, MS4A2	488	14	8557	5.00995	1	0.382734	0.362068
REACTOME_PATHWAY	R-MMU-2029482~Regulation of actin dynamics for phagocytic cup formation	8	0.811359	0.0417452	FCGR4, BTK, WAS, MYO5A, CD3G, NCKAP1L, CD247, VAV1	488	57	8557	2.46103	1	0.382734	0.362068
REACTOME_PATHWAY	R-MMU-2565942~Regulation of PLK1 Activity at G2/M Transition	10	1.0142	0.0455255	PLK4, CCNB2, CCNB1, CENPJ, PLK1, CDK1, HAUS3, NEK2, HAUS5, AURKA	488	83	8557	2.11263	1	0.406726	0.384764
REACTOME_PATHWAY	R-MMU-6811558~PI5P, PP2A and IER3 Regulate PI3K/AKT Signaling	11	1.11562	0.0457608	CD86, EPGN, LCK, FLT3, HGF, CD28, RAC2, PIK3CD, PIK3AP1, ICOS, VAV1	488	96	8557	2.0092	1	0.406726	0.384764
REACTOME_PATHWAY	R-MMU-5668541~TNFR2 non-canonical NF-kB pathway	11	1.11562	0.0457608	CD40, CD40LG, TNFRSF13B, PSME2, TNFRSF17, LTB, TNFRSF1B, TNF, PSMB8, PSMB10, PSMB9	488	96	8557	2.0092	1	0.406726	0.384764
REACTOME_PATHWAY	R-MMU-372790~Signaling by GPCR	44	4.46247	0.046119	RGS18, CX3CR1, CCL12, CXCL9, RGS14, SCT, GPR65, C5AR1, FPR1, CXCR5, CXCR4, ARHGEF10L, GRPR, ADCY7, PIK3CG, FGD2, ADGRE1, C3, GNA14, PDE11A, GPR132, HTR7, GNGT2, CXCR3, FFAR4, CCL1, CCR7, CCR6, CCL19, ECT2, CCR5, CCL17, CCR4, CCR1, P2RY10, CCL22, MMP3, GPR	488	584	8557	1.32112	1	0.406726	0.384764
REACTOME_PATHWAY	R-MMU-174184~Cdc20:Phospho-APC/C mediated degradation of Cyclin A	9	0.912779	0.0510117	CDC20, CCNA2, UBE2S, CDK1, PSME2, BUB1B, PSMB8, PSMB10, PSMB9	488	72	8557	2.19185	1	0.444609	0.420602
REACTOME_PATHWAY	R-MMU-110313~Translesion synthesis by Y family DNA polymerases bypasses lesions on DNA template	6	0.608519	0.0513749	RFC5, RFC4, UBA7, PCLAF, ISG15, UBE2L6	488	36	8557	2.92247	1	0.444609	0.420602
REACTOME_PATHWAY	R-MMU-187577~SCF(Skp2)-mediated degradation of p27/p21	8	0.811359	0.0528181	CCNA2, CCND1, PSME2, PTK6, PSMB8, PSMB10, PSMB9, CKS1B	488	60	8557	2.33798	1	0.452867	0.428414
REACTOME_PATHWAY	R-MMU-174178~APC/C:Cdh1 mediated degradation of Cdc20 and other APC/C:Cdh1 targeted proteins in late mitosis/early G1	9	0.912779	0.0545778	CDC20, UBE2S, PLK1, PSME2, PSMB8, PSMB10, AURKB, PSMB9, AURKA	488	73	8557	2.16183	1	0.459459	0.434651
REACTOME_PATHWAY	R-MMU-453279~Mitotic G1 phase and G1/S transition	13	1.31846	0.0545794	LYN, CDC7, PTK6, PSMB10, PSMB8, CKS1B, PSMB9, CCNA2, DBF4, CCND1, E2F2, PSME2, MCM5	488	126	8557	1.80915	1	0.459459	0.434651
REACTOME_PATHWAY	R-MMU-9020591~Interleukin-12 signaling	3	0.30426	0.0560997	STAT4, IL12B, IL12RB1	488	7	8557	7.51493	1	0.463824	0.43878
REACTOME_PATHWAY	R-MMU-6804114~TP53 Regulates Transcription of Genes Involved in G2 Cell Cycle Arrest	3	0.30426	0.0560997	CCNB1, CDK1, AURKA	488	7	8557	7.51493	1	0.463824	0.43878
REACTOME_PATHWAY	R-MMU-5685942~HDR through Homologous Recombination (HRR)	7	0.709939	0.0628888	RFC5, RMI2, BRIP1, RAD51, RFC4, XRCC2, DNA2	488	50	8557	2.45488	1	0.515354	0.487527
REACTOME_PATHWAY	R-MMU-1482788~Acyl chain remodelling of PC	5	0.507099	0.0643849	PLA2G4F, PLA2G2D, LPCAT2, PLAAT3, PLA2G5	488	27	8557	3.24719	1	0.522986	0.494747
REACTOME_PATHWAY	R-MMU-69206~G1/S Transition	11	1.11562	0.0676856	CCNA2, DBF4, CCND1, PSME2, CDC7, MCM5, PTK6, PSMB8, PSMB10, PSMB9, CKS1B	488	103	8557	1.87265	1	0.539384	0.51026
REACTOME_PATHWAY	R-MMU-199418~Negative regulation of the PI3K/AKT network	11	1.11562	0.0676856	CD86, EPGN, LCK, FLT3, HGF, CD28, RAC2, PIK3CD, PIK3AP1, ICOS, VAV1	488	103	8557	1.87265	1	0.539384	0.51026
REACTOME_PATHWAY	R-MMU-1482922~Acyl chain remodelling of PI	4	0.40568	0.0687336	PLA2G4F, PLA2G2D, PLAAT3, PLA2G5	488	17	8557	4.12584	1	0.539384	0.51026
REACTOME_PATHWAY	R-MMU-9006335~Signaling by Erythropoietin	4	0.40568	0.0687336	LYN, PIK3CD, VAV1, PIK3CG	488	17	8557	4.12584	1	0.539384	0.51026
REACTOME_PATHWAY	R-MMU-9020958~Interleukin-21 signaling	3	0.30426	0.0720418	STAT4, IL21R, JAK3	488	8	8557	6.57556	1	0.551328	0.521559
REACTOME_PATHWAY	R-MMU-2562578~TRIF-mediated programmed cell death	3	0.30426	0.0720418	RIPK3, CD14, TLR4	488	8	8557	6.57556	1	0.551328	0.521559
REACTOME_PATHWAY	R-MMU-2514853~Condensation of Prometaphase Chromosomes	3	0.30426	0.0720418	NCAPG, NCAPH, SMC2	488	8	8557	6.57556	1	0.551328	0.521559
REACTOME_PATHWAY	R-MMU-6811434~COPI-dependent Golgi-to-ER retrograde traffic	10	1.0142	0.0733617	CENPE, TUBA1C, RACGAP1, KIFC1, KIF23, KIF2C, KIF22, KIF11, KIF20B, KIF4	488	91	8557	1.92691	1	0.556827	0.526761
REACTOME_PATHWAY	R-MMU-512988~Interleukin-3, Interleukin-5 and GM-CSF signaling	6	0.608519	0.0747137	CSF2RB2, LYN, INPP5D, PIK3CD, JAK3, VAV1	488	40	8557	2.63023	1	0.562479	0.532108
REACTOME_PATHWAY	R-MMU-197264~Nicotinamide salvaging	4	0.40568	0.0791299	SLC5A8, NNMT, PARP9, PARP14	488	18	8557	3.89663	1	0.57014	0.539355
REACTOME_PATHWAY	R-MMU-5357769~Caspase activation via extrinsic apoptotic signalling pathway	4	0.40568	0.0791299	FASL, TNFSF10, CD14, TLR4	488	18	8557	3.89663	1	0.57014	0.539355
REACTOME_PATHWAY	R-MMU-166663~Initial triggering of complement	4	0.40568	0.0791299	C1QB, C3, C4B, C1QC	488	18	8557	3.89663	1	0.57014	0.539355
REACTOME_PATHWAY	R-MMU-6804756~Regulation of TP53 Activity through Phosphorylation	9	0.912779	0.0792739	RFC5, CCNA2, TPX2, RMI2, BRIP1, RFC4, DNA2, AURKB, AURKA	488	79	8557	1.99764	1	0.57014	0.539355
REACTOME_PATHWAY	R-MMU-5693537~Resolution of D-Loop Structures	5	0.507099	0.0798134	RMI2, BRIP1, RAD51, XRCC2, DNA2	488	29	8557	3.02325	1	0.57014	0.539355
REACTOME_PATHWAY	R-MMU-5693568~Resolution of D-loop Structures through Holliday Junction Intermediates	5	0.507099	0.0798134	RMI2, BRIP1, RAD51, XRCC2, DNA2	488	29	8557	3.02325	1	0.57014	0.539355
REACTOME_PATHWAY	R-MMU-9013026~RHOB GTPase cycle	8	0.811359	0.0800412	ANLN, DEPDC1B, DIAPH3, RACGAP1, TFRC, ARHGEF10L, ECT2, IQGAP3	488	66	8557	2.12543	1	0.57014	0.539355
REACTOME_PATHWAY	R-MMU-69473~G2/M DNA damage checkpoint	9	0.912779	0.0839452	RFC5, H2AX, H2BC9, RMI2, BRIP1, CCNB1, RFC4, CDK1, DNA2	488	80	8557	1.97267	1	0.593383	0.561343
REACTOME_PATHWAY	R-MMU-15869~Metabolism of nucleotides	10	1.0142	0.086026	PNP, RRM2, GDA, CAD, AK4, TK1, UPP1, SAMHD1, XDH, NME1	488	94	8557	1.86541	1	0.603486	0.5709
REACTOME_PATHWAY	R-MMU-196807~Nicotinate metabolism	5	0.507099	0.0881537	SLC5A8, NNMT, CD38, PARP9, PARP14	488	30	8557	2.92247	1	0.612036	0.578989
REACTOME_PATHWAY	R-MMU-9020933~Interleukin-23 signaling	3	0.30426	0.0892277	STAT4, IL12B, IL12RB1	488	9	8557	5.84495	1	0.612036	0.578989
REACTOME_PATHWAY	R-MMU-877312~Regulation of IFNG signaling	3	0.30426	0.0892277	SOCS3, SOCS1, IFNG	488	9	8557	5.84495	1	0.612036	0.578989
REACTOME_PATHWAY	R-MMU-9705462~Inactivation of CSF3 (G-CSF) signaling	4	0.40568	0.0901628	LYN, SOCS3, CSF3R, SOCS1	488	19	8557	3.69154	1	0.613902	0.580754
REACTOME_PATHWAY	R-MMU-388396~GPCR downstream signalling	40	4.0568	0.0961272	RGS18, CX3CR1, CXCL9, RGS14, SCT, GPR65, C5AR1, FPR1, CXCR5, CXCR4, ARHGEF10L, GRPR, ADCY7, PIK3CG, FGD2, C3, GNA14, PDE11A, GPR132, HTR7, GNGT2, CXCR3, FFAR4, CCL1, CCR7, CCR6, CCL19, ECT2, CCR5, CCR4, CCR1, P2RY10, MMP3, GPR55, VAV1, CXCL10, PYY, LTB4R1	488	555	8557	1.26377	1	0.649736	0.614653
REACTOME_PATHWAY	R-MMU-3301854~Nuclear Pore Complex (NPC) Disassembly	5	0.507099	0.0968957	CCNB2, CCNB1, NUP210, CDK1, NUP37	488	31	8557	2.8282	1	0.650184	0.615077

## Sheet: B. 2I_0U Up
Category	Term	Count	%	PValue	Genes	List Total	Pop Hits	Pop Total	Fold Enrichment	Bonferroni	Benjamini	FDR
REACTOME_PATHWAY	R-MMU-168256~Immune System	307	17.6945	1.23075e-37	IFITM3, IFITM1, PGLYRP2, IFITM2, LRR1, GMFG, CCNF, UBE2L6, SLA2, ICAM1, IL27RA, CDC20, C4B, PNP, CPNE1, TBC1D10C, C3AR1, IL12B, SKP2, PGLYRP1, B2M, HERC6, IL15RA, SLC11A1, IL1R2, RNASE6, UNC13D, BTK, PSME2, CD226, KIF20A, KIF20B, CD101, STX1A, NLRX1, FPR1	871	1548	8557	1.94837	1.38828e-34	1.38828e-34	1.26275e-34
REACTOME_PATHWAY	R-MMU-1640170~Cell Cycle	140	8.06916	5.7066e-24	ERCC6L, ZWILCH, DSCC1, BUB1B, SMC2, CDC20, TUBB5, CCND1, CHEK1, RUVBL1, RCC1, NEK2, KNTC1, FBXO5, SKP2, GTSE1, NUP210, LIG1, CDC25C, NUP93, SGO1, SHQ1, CCNE1, NHP2, PSME2, DNA2, KIF20A, PIF1, BLM, CDCA5, CDCA8, NCAPG, HMMR, AAAS, NCAPH, SKA1, SKA2, CCNB2,	871	579	8557	2.37549	6.43705e-21	3.21852e-21	2.92749e-21
REACTOME_PATHWAY	R-MMU-69620~Cell Cycle Checkpoints	83	4.78386	5.02692e-21	H2AX, ERCC6L, MCM7, ZWILCH, BUB1B, MCM10, CDC20, EXO1, ZFP385A, NUF2, CHEK1, KNTC1, TOPBP1, SPDL1, GTSE1, RFC5, SEC13, RMI2, RFC4, DYNLL1, RANGAP1, CDC25C, CCNA2, SGO1, CCNA1, DBF4, CCNE1, INCENP, MCM3, BIRC5, MCM4, SGO2A, PSME2, MCM5, KIF2C, MCM6, DNA2,	871	270	8557	3.02007	5.67037e-18	1.50832e-18	1.37193e-18
REACTOME_PATHWAY	R-MMU-69278~Cell Cycle, Mitotic	121	6.97406	5.34865e-21	ERCC6L, ZWILCH, BUB1B, SMC2, CDC20, TUBB5, CCND1, RCC1, NEK2, KNTC1, FBXO5, SKP2, GTSE1, NUP210, LIG1, CDC25C, NUP93, SGO1, CCNE1, PSME2, DNA2, KIF20A, CDCA5, CDCA8, NCAPG, HMMR, AAAS, NCAPH, SKA1, SKA2, CCNB2, DSN1, CCNB1, NUP85, CEP192, PLK4, LYN, H4C9,	871	496	8557	2.39666	6.03327e-18	1.50832e-18	1.37193e-18
REACTOME_PATHWAY	R-MMU-168249~Innate Immune System	178	10.2594	3.11223e-20	TXN1, PGLYRP2, NCF1, CLEC4N, NCF2, GMFG, NCF4, H2-K1, IFI211, FCNA, C4B, PNP, TUBB5, GRAP2, CLEC5A, COTL1, CPNE1, TBC1D10C, C3AR1, SIRPA, PGLYRP1, B2M, CD177, CD300A, SLC11A1, CD180, RNASE6, CYBB, CYBA, UNC13D, ARHGAP45, FCGR1, CLEC4D, DOK3, TYROBP, FCGR4	871	898	8557	1.94736	3.5106e-17	7.02119e-18	6.3863e-18
REACTOME_PATHWAY	R-MMU-198933~Immunoregulatory interactions between a Lymphoid and a non-Lymphoid cell	46	2.6513	2.68023e-19	IFITM3, IFITM1, CD40, H2-T22, IFITM2, H2-M2, H2-Q6, H2-M3, ITGB2, H2-Q7, H2-K1, H2-Q4, CD3G, TREM2, ITGAL, CD3D, ICAM1, SIGLECE, C3, KLRK1, CD300LB, SLAMF7, SLAMF6, ITGB7, B2M, LAIR1, ITGA4, CD300A, SH2D1A, CD8B1, PILRA, COL1A1, CD300C2, COL3A1, CD200R2,	871	101	8557	4.47445	3.0233e-16	5.03884e-17	4.5832e-17
REACTOME_PATHWAY	R-MMU-141424~Amplification of signal from the kinetochores	41	2.36311	2.99306e-17	ERCC6L, ZWILCH, BUB1B, CDCA8, CENPA, AURKB, SKA1, SKA2, CDC20, DSN1, NUP85, NUF2, NUP43, KNTC1, SPDL1, BUB1, CENPT, SEC13, NDE1, PLK1, DYNLL1, RANGAP1, NDC80, SGO1, CENPE, KIF18A, CENPF, CENPH, CENPI, INCENP, SGO2A, CENPM, BIRC5, KIF2C, CENPN, CENPQ, SPC2	871	90	8557	4.47553	3.37617e-14	4.22021e-15	3.83859e-15
REACTOME_PATHWAY	R-MMU-141444~Amplification of signal from unattached kinetochores via a MAD2 inhibitory signal	41	2.36311	2.99306e-17	ERCC6L, ZWILCH, BUB1B, CDCA8, CENPA, AURKB, SKA1, SKA2, CDC20, DSN1, NUP85, NUF2, NUP43, KNTC1, SPDL1, BUB1, CENPT, SEC13, NDE1, PLK1, DYNLL1, RANGAP1, NDC80, SGO1, CENPE, KIF18A, CENPF, CENPH, CENPI, INCENP, SGO2A, CENPM, BIRC5, KIF2C, CENPN, CENPQ, SPC2	871	90	8557	4.47553	3.37617e-14	4.22021e-15	3.83859e-15
REACTOME_PATHWAY	R-MMU-2500257~Resolution of Sister Chromatid Cohesion	47	2.70893	4.29341e-17	ERCC6L, ZWILCH, CDCA5, BUB1B, CDCA8, CENPA, AURKB, SKA1, SKA2, CDC20, TUBA1C, CCNB2, CCNB1, DSN1, TUBA1B, NUP85, NUF2, NUP43, KNTC1, SPDL1, BUB1, CENPT, SEC13, NDE1, PLK1, DYNLL1, RANGAP1, NDC80, SGO1, CENPE, KIF18A, CENPF, CENPH, CENPI, INCENP, CDK1, SGO	871	117	8557	3.94653	4.84297e-14	5.38107e-15	4.89449e-15
REACTOME_PATHWAY	R-MMU-1280218~Adaptive Immune System	137	7.89625	5.14503e-17	IFITM3, CD86, IFITM1, IFITM2, NCF1, NCF2, LRR1, CD80, NCF4, H2-K1, CCNF, UBE2L6, ICAM1, CDC20, GRAP2, SKP2, B2M, HERC6, PDIA3, LAG3, CD300A, TAP2, CYBB, TAP1, CYBA, TRAIP, KCTD7, FCGR1, JAML, CD8A, FCGR4, BTK, PSME2, CD226, KIF20A, KIF20B, CD101, CARD11,	871	663	8557	2.03007	5.8036e-14	5.8036e-15	5.2788e-15
REACTOME_PATHWAY	R-MMU-9648025~EML4 and NUDC in mitotic spindle formation	43	2.47839	8.40403e-16	ERCC6L, ZWILCH, BUB1B, CDCA8, CENPA, AURKB, SKA1, SKA2, CDC20, TUBA1C, DSN1, TUBA1B, NUP85, NUF2, NUP43, KNTC1, SPDL1, BUB1, CENPT, SEC13, NDE1, PLK1, DYNLL1, RANGAP1, NDC80, SGO1, CENPE, KIF18A, CENPF, CENPH, CENPI, INCENP, SGO2A, CENPM, BIRC5, KIF2C, CE	871	106	8557	3.98535	1.00187e-12	8.61796e-14	7.83867e-14
REACTOME_PATHWAY	R-MMU-69618~Mitotic Spindle Checkpoint	43	2.47839	1.30508e-15	ERCC6L, ZWILCH, BUB1B, CDCA8, CENPA, AURKB, SKA1, SKA2, CDC20, DSN1, NUP85, NUF2, NUP43, KNTC1, SPDL1, BUB1, CENPT, SEC13, UBE2C, NDE1, PLK1, DYNLL1, RANGAP1, NDC80, SGO1, CENPE, KIF18A, CENPF, CENPH, UBE2S, CENPI, INCENP, SGO2A, CENPM, BIRC5, KIF2C, CENP	871	107	8557	3.9481	1.5028e-12	1.22678e-13	1.11584e-13
REACTOME_PATHWAY	R-MMU-68877~Mitotic Prometaphase	59	3.40058	1.99727e-15	ERCC6L, ZWILCH, BUB1B, SMC2, CDC20, TUBA1C, TUBA1B, TUBB5, NUF2, NEK2, KNTC1, SPDL1, HSP90AA1, SEC13, HAUS3, HAUS5, DYNLL1, RANGAP1, SGO1, INCENP, BIRC5, SGO2A, KIF2C, CDCA5, CDCA8, NCAPG, CENPA, AURKB, SKA1, NCAPH, SKA2, CCNB2, CCNB1, DSN1, HAUS8, NUP85,	871	188	8557	3.08317	2.2542e-12	1.73302e-13	1.57631e-13
REACTOME_PATHWAY	R-MMU-6798695~Neutrophil degranulation	110	6.34006	2.51512e-15	CLEC4N, GMFG, H2-K1, IFI211, FCNA, PNP, TUBB5, CLEC5A, COTL1, CPNE1, TBC1D10C, C3AR1, SIRPA, PGLYRP1, B2M, CD177, CD300A, SLC11A1, CYBB, CYBA, UNC13D, ARHGAP45, CLEC4D, DOK3, TYROBP, CHIL1, PKP1, ADAM8, H2-M2, LYZ2, H2-M3, C5AR1, FPR1, CFP, PLAC8, C3, CNN	871	502	8557	2.15274	2.88036e-12	2.02647e-13	1.84323e-13
REACTOME_PATHWAY	R-MMU-2555396~Mitotic Metaphase and Anaphase	62	3.57349	2.20067e-14	ERCC6L, ZWILCH, BUB1B, CDC20, TUBA1C, TUBA1B, NUF2, RCC1, KNTC1, FBXO5, SPDL1, LBR, NDC1, SEC13, DYNLL1, RANGAP1, SGO1, NUP93, ESPL1, INCENP, BIRC5, SGO2A, PSME2, KIF2C, CDCA5, CDCA8, CENPA, AURKB, SKA1, PSMB10, SKA2, CCNB2, CCNB1, PSMB4, DSN1, NUP85, PSM	871	214	8557	2.8463	2.47962e-11	1.6549e-12	1.50526e-12
REACTOME_PATHWAY	R-MMU-5663220~RHO GTPases Activate Formins	46	2.6513	4.04232e-14	ERCC6L, ZWILCH, BUB1B, CDCA8, CENPA, AURKB, SKA1, SKA2, CDC20, TUBA1C, DSN1, TUBA1B, NUP85, NUF2, NUP43, KNTC1, SPDL1, SRGAP2, BUB1, CENPT, SEC13, NDE1, PLK1, DYNLL1, RANGAP1, NDC80, SGO1, CENPE, KIF18A, CENPF, FMNL1, DIAPH3, CENPH, CENPI, INCENP, SGO2A,	871	131	8557	3.44977	4.55849e-11	2.84984e-12	2.59214e-12
REACTOME_PATHWAY	R-MMU-68882~Mitotic Anaphase	61	3.51585	6.50975e-14	ERCC6L, ZWILCH, BUB1B, CDC20, TUBA1C, TUBA1B, NUF2, RCC1, KNTC1, SPDL1, LBR, NDC1, SEC13, DYNLL1, RANGAP1, SGO1, NUP93, ESPL1, INCENP, BIRC5, SGO2A, PSME2, KIF2C, CDCA5, CDCA8, CENPA, AURKB, SKA1, PSMB10, SKA2, CCNB2, CCNB1, PSMB4, DSN1, NUP85, PSMB3, NUP	871	213	8557	2.81354	7.33866e-11	4.31941e-12	3.92882e-12
REACTOME_PATHWAY	R-MMU-2467813~Separation of Sister Chromatids	53	3.05476	1.39372e-12	ERCC6L, ZWILCH, BUB1B, CDC20, TUBA1C, TUBA1B, NUF2, KNTC1, SPDL1, SEC13, DYNLL1, RANGAP1, SGO1, ESPL1, INCENP, BIRC5, SGO2A, PSME2, KIF2C, CDCA5, CDCA8, CENPA, AURKB, SKA1, PSMB10, SKA2, PSMB4, DSN1, NUP85, PSMB3, NUP43, BUB1, CENPT, UBE2C, NDE1, PLK1, PS	871	181	8557	2.87674	1.57218e-09	8.73397e-11	7.9442e-11
REACTOME_PATHWAY	R-MMU-68886~M Phase	83	4.78386	1.40393e-11	H2AX, ERCC6L, ZWILCH, NCAPG2, BUB1B, SMC2, LMNB1, CDC20, TUBA1C, TUBA1B, TUBB5, NUF2, RCC1, NEK2, KNTC1, FBXO5, SPDL1, LBR, NDC1, HSP90AA1, SEC13, NUP210, HAUS3, KIF23, HAUS5, DYNLL1, RANGAP1, SGO1, NUP93, ESPL1, INCENP, BIRC5, SGO2A, PSME2, KIF2C, KIF20A	871	380	8557	2.14584	1.58362e-08	8.33489e-10	7.5812e-10
REACTOME_PATHWAY	R-MMU-195258~RHO GTPase Effectors	68	3.91931	4.48926e-10	H2AX, ERCC6L, NCF1, ZWILCH, NCF2, NCF4, KIF14, BUB1B, CDC20, TUBA1C, TUBA1B, NUF2, RAC2, KNTC1, SPDL1, SEC13, CYBB, CYBA, DYNLL1, RANGAP1, CDC25C, CIT, SGO1, INCENP, BTK, BIRC5, SGO2A, KIF2C, WAS, CDCA8, NOXO1, CENPA, IQGAP3, AURKB, SKA1, SKA2, DSN1, NUP8	871	304	8557	2.19755	5.06388e-07	2.53194e-08	2.30299e-08
REACTOME_PATHWAY	R-MMU-176187~Activation of ATR in response to replication stress	17	0.979827	4.30001e-08	RFC5, RFC4, MCM7, CDC7, MCM10, CDC6, CDC25C, CDC45, DBF4, CHEK1, MCM3, MCM4, MCM5, MCM6, CLSPN, MCM2, RAD9A	871	34	8557	4.91217	4.85029e-05	2.30972e-06	2.10086e-06
REACTOME_PATHWAY	R-MMU-9716542~Signaling by Rho GTPases, Miro GTPases and RHOBTB3	112	6.45533	4.95362e-08	ERCC6L, TFRC, NCF1, NCF2, ZWILCH, NCF4, BUB1B, DOCK10, CDC20, HTR7, ARHGDIB, EPSTI1, KNTC1, TPM4, CYBB, CYBA, CDC25C, ARHGAP45, SGO1, DEPDC1B, CCNE1, BTK, SHMT2, ARHGAP19, CDCA8, ARHGAP15, AAAS, IQGAP3, SKA1, SKA2, STIP1, DSN1, RACGAP1, NUP85, NCKAP1L, EC	871	667	8557	1.64966	5.58753e-05	2.53986e-06	2.31019e-06
REACTOME_PATHWAY	R-MMU-194315~Signaling by Rho GTPases	110	6.34006	5.32543e-08	ERCC6L, TFRC, NCF1, NCF2, ZWILCH, NCF4, BUB1B, DOCK10, CDC20, ARHGDIB, EPSTI1, KNTC1, TPM4, CYBB, CYBA, CDC25C, ARHGAP45, SGO1, DEPDC1B, BTK, SHMT2, ARHGAP19, CDCA8, ARHGAP15, AAAS, IQGAP3, SKA1, SKA2, STIP1, DSN1, RACGAP1, NUP85, NCKAP1L, ECT2, SRGAP2, H	871	652	8557	1.65748	6.0069e-05	2.61178e-06	2.3756e-06
REACTOME_PATHWAY	R-MMU-202433~Generation of second messenger molecules	13	0.74928	6.60087e-08	ITK, WAS, CD3G, CD3D, FYB, ZAP70, CD4, LCK, GRAP2, LCP2, CD247, CD101, LAT	871	20	8557	6.38582	7.44551e-05	3.10241e-06	2.82187e-06
REACTOME_PATHWAY	R-MMU-68962~Activation of the pre-replicative complex	15	0.864553	3.48442e-07	MCM7, PRIM1, CDC7, MCM10, CDC6, POLA1, CDC45, DBF4, POLE2, MCM3, MCM4, MCM5, MCM6, POLE, MCM2	871	30	8557	4.91217	0.000392965	1.5395e-05	1.40029e-05
REACTOME_PATHWAY	R-MMU-2172127~DAP12 interactions	22	1.26801	3.5485e-07	GM5150, H2-T22, H2-M2, H2-Q6, H2-Q7, H2-M3, H2-K1, H2-Q4, TREM2, TYROBP, KLRK1, LCK, GRAP2, CLEC5A, BTK, CD300LB, SIRPA, LCP2, KLRC1, GM9733, B2M, LAT	871	62	8557	3.48606	0.000400191	1.5395e-05	1.40029e-05
REACTOME_PATHWAY	R-MMU-69239~Synthesis of DNA	31	1.78674	8.24332e-07	MCM7, PRIM1, PSMB10, PSMB4, PSMB3, POLD1, SKP2, POLE, RFC5, GINS1, GINS2, RFC4, LIG1, UBE2C, GINS3, CDC6, PSMB8, PSMB9, CCNA2, CCNA1, POLA1, UBE2S, CCNE1, POLE2, MCM3, MCM4, PSME2, MCM5, MCM6, DNA2, MCM2	871	115	8557	2.6483	0.000929415	3.44388e-05	3.13246e-05
REACTOME_PATHWAY	R-MMU-69242~S Phase	35	2.01729	1.6011e-06	MCM7, PRIM1, CDCA5, PSMB10, CKS1B, PSMB4, CCND1, PSMB3, POLD1, SKP2, POLE, RFC5, GINS1, GINS2, RFC4, LIG1, UBE2C, GINS3, PTK6, CDC6, PSMB8, PSMB9, CCNA2, CCNA1, POLA1, UBE2S, CCNE1, POLE2, MCM3, MCM4, PSME2, MCM5, MCM6, DNA2, MCM2	871	143	8557	2.40456	0.00180441	6.45013e-05	5.86687e-05
REACTOME_PATHWAY	R-MMU-69481~G2/M Checkpoints	36	2.07493	2.11885e-06	H2AX, BLM, MCM7, MCM10, PSMB10, CCNB2, BRIP1, CCNB1, PSMB4, CDC45, PSMB3, EXO1, CHEK1, CLSPN, TOPBP1, GTSE1, H2BC9, RFC5, RMI2, RFC4, H4C9, CDC7, CDC6, CDC25C, PSMB8, PSMB9, DBF4, CDK1, MCM3, MCM4, PSME2, MCM5, MCM6, DNA2, MCM2, RAD9A	871	151	8557	2.34223	0.00238721	8.24158e-05	7.49633e-05
REACTOME_PATHWAY	R-MMU-73886~Chromosome Maintenance	31	1.78674	2.61116e-06	H2AX, PIF1, BLM, PRIM1, DSCC1, CHTF18, CENPA, MIS18BP1, POLD1, RUVBL1, GAR1, H2BC9, CENPT, RFC5, CENPW, RFC4, H4C9, LIG1, CCNA2, CCNA1, POLA1, MIS18A, SHQ1, CENPH, CENPI, NHP2, CENPM, CENPN, DNA2, CENPQ, CENPS	871	121	8557	2.51698	0.00294106	9.48885e-05	8.63081e-05
REACTOME_PATHWAY	R-MMU-69206~G1/S Transition	28	1.61383	2.62773e-06	MCM7, PRIM1, MCM10, PSMB10, CKS1B, PSMB4, CDC45, CCND1, PSMB3, SKP2, POLE, CDC7, PTK6, CDC6, PSMB8, PSMB9, CCNA2, CCNA1, POLA1, DBF4, CCNE1, POLE2, MCM3, MCM4, PSME2, MCM5, MCM6, MCM2	871	103	8557	2.67069	0.0029597	9.48885e-05	8.63081e-05
REACTOME_PATHWAY	R-MMU-1280215~Cytokine Signaling in Immune system	69	3.97695	2.69187e-06	CD40, CSF3R, EIF4E3, CSF1, TNFRSF13B, FLT3, SLA, PIK3CD, UBE2L6, SLA2, TNF, TNFSF13B, IL27RA, GRAP2, IL12B, JAK3, OASL1, IFNAR2, IL15RA, RIPK2, IL1R2, TNFRSF1B, OSMR, IFIT1BL2, DUSP6, VAV1, CSF2RB2, IFNG, LCK, PSME2, LTB, IRF9, STX1A, CSF1R, UBA7, IL4RA,	871	384	8557	1.76531	0.00303183	9.48885e-05	8.63081e-05
REACTOME_PATHWAY	R-MMU-453279~Mitotic G1 phase and G1/S transition	31	1.78674	6.33512e-06	MCM7, PRIM1, MCM10, PSMB10, CKS1B, PSMB4, CDC45, CCND1, PSMB3, E2F1, E2F2, SKP2, POLE, LYN, CDC7, PTK6, CDC6, PSMB8, PSMB9, CCNA2, CCNA1, POLA1, DBF4, CCNE1, POLE2, MCM3, MCM4, PSME2, MCM5, MCM6, MCM2	871	126	8557	2.4171	0.00712057	0.000216546	0.000196965
REACTOME_PATHWAY	R-MMU-380108~Chemokine receptors bind chemokines	18	1.03746	1.06751e-05	CX3CR1, CCL12, CXCL9, CCL22, CXCL1, CXCL16, CXCL10, CCL7, CCL5, CXCR3, CCRL2, XCL1, CCL1, CCR7, CCL19, CCR5, CCR4, CCL17	871	53	8557	3.33657	0.0119693	0.000354161	0.000322136
REACTOME_PATHWAY	R-MMU-1236975~Antigen processing-Cross presentation	25	1.44092	1.2524e-05	H2-T22, NCF1, NCF2, H2-M2, H2-Q6, H2-M3, H2-Q7, NCF4, H2-K1, H2-Q4, PSMB10, PSMB4, PSMB3, MRC1, B2M, PDIA3, TAP2, CYBB, TAP1, CYBA, PSMB8, PSMB9, FCGR1, PSME2, CALR	871	93	8557	2.64095	0.0140279	0.000403632	0.000367133
REACTOME_PATHWAY	R-MMU-180786~Extension of Telomeres	16	0.92219	2.0948e-05	RFC5, PIF1, BLM, RFC4, LIG1, PRIM1, DSCC1, CHTF18, CCNA2, CCNA1, POLA1, SHQ1, POLD1, GAR1, NHP2, DNA2	871	45	8557	3.4931	0.0233526	0.000656372	0.000597019
REACTOME_PATHWAY	R-MMU-202403~TCR signaling	26	1.49856	2.18078e-05	ITK, WAS, CD3G, PTPN22, CD3D, FYB, PSMB10, PSMB4, PSMB3, INPP5D, GRAP2, TRAT1, RIPK2, PSMB8, PSMB9, NFKBIA, ZAP70, CD4, PTPRC, LCK, PSME2, LCP2, CD247, CD101, LAT, CARD11	871	102	8557	2.50424	0.0242994	0.000664844	0.000604725
REACTOME_PATHWAY	R-MMU-69306~DNA Replication	38	2.1902	3.07088e-05	H2AX, MCM7, PRIM1, MCM10, PSMB10, PSMB4, CDC45, PSMB3, POLD1, SKP2, POLE, H2BC9, RFC5, GINS1, GINS2, RFC4, H4C9, LIG1, UBE2C, GINS3, CDC7, CDC6, PSMB8, PSMB9, CCNA2, CCNA1, POLA1, DBF4, UBE2S, CCNE1, POLE2, MCM3, MCM4, PSME2, MCM5, MCM6, DNA2, MCM2	871	183	8557	2.04003	0.034047	0.000901828	0.00082028
REACTOME_PATHWAY	R-MMU-388841~Costimulation by the CD28 family	18	1.03746	3.11802e-05	LYN, CD86, CD274, CD80, CD3G, PDCD1LG2, CD3D, VAV1, CD4, LCK, GRAP2, CD28, BTLA, CTLA4, TNFRSF14, PDCD1, CD247, ICOS	871	57	8557	3.10242	0.0345605	0.000901828	0.00082028
REACTOME_PATHWAY	R-MMU-2424491~DAP12 signaling	17	0.979827	4.50287e-05	H2-T22, H2-M2, H2-Q6, H2-Q7, H2-M3, H2-K1, H2-Q4, TREM2, TYROBP, KLRK1, LCK, GRAP2, BTK, LCP2, KLRC1, B2M, LAT	871	53	8557	3.1512	0.049525	0.00126981	0.00115498
REACTOME_PATHWAY	R-MMU-5693538~Homology Directed Repair	27	1.5562	4.87779e-05	H2AX, BLM, RAD51AP1, BRIP1, PPP4C, EME1, EXO1, POLD1, CHEK1, CLSPN, TOPBP1, POLE, POLH, H2BC9, RFC5, POLQ, RMI2, RFC4, H4C9, XRCC2, CCNA2, CCNA1, RAD51, POLE2, TIMELESS, DNA2, RAD9A	871	113	8557	2.34741	0.0535364	0.00134199	0.00122064
REACTOME_PATHWAY	R-MMU-202430~Translocation of ZAP-70 to Immunological synapse	7	0.403458	6.96515e-05	ZAP70, CD4, LCK, CD3G, PTPN22, CD247, CD3D	871	9	8557	7.64115	0.0755623	0.00187064	0.00170149
REACTOME_PATHWAY	R-MMU-202733~Cell surface interactions at the vascular wall	26	1.49856	7.166e-05	CD84, ITGB2, ITGAL, JCHAIN, SPN, THBD, INPP5D, ITGAX, SIRPA, GM9733, SLC16A3, CD177, LYN, GM5150, CD74, FCER1G, ITGA4, ATP1B2, COL1A1, SLC7A5, DOK2, COL1A2, JAML, LCK, CD48, CD47	871	109	8557	2.34342	0.0776545	0.00187983	0.00170984
REACTOME_PATHWAY	R-MMU-5693567~HDR through Homologous Recombination (HRR) or Single Strand Annealing (SSA)	26	1.49856	8.39887e-05	H2AX, BLM, RAD51AP1, BRIP1, PPP4C, EME1, EXO1, POLD1, CHEK1, CLSPN, TOPBP1, POLE, POLH, H2BC9, RFC5, RMI2, RFC4, H4C9, XRCC2, CCNA2, CCNA1, RAD51, POLE2, TIMELESS, DNA2, RAD9A	871	110	8557	2.32212	0.0903935	0.00210711	0.00191657
REACTOME_PATHWAY	R-MMU-5685942~HDR through Homologous Recombination (HRR)	16	0.92219	8.40601e-05	RFC5, RMI2, BLM, RFC4, XRCC2, RAD51AP1, BRIP1, RAD51, EME1, EXO1, POLD1, POLE2, CHEK1, DNA2, POLE, POLH	871	50	8557	3.14379	0.0904668	0.00210711	0.00191657
REACTOME_PATHWAY	R-MMU-69190~DNA strand elongation	10	0.576369	0.000105756	RFC5, GINS1, GINS2, POLA1, RFC4, LIG1, GINS3, PRIM1, POLD1, DNA2	871	21	8557	4.67826	0.112458	0.00259332	0.00235882
REACTOME_PATHWAY	R-MMU-389948~PD-1 signaling	8	0.461095	0.000108504	CD274, CD4, LCK, CD3G, PDCD1, CD247, PDCD1LG2, CD3D	871	13	8557	6.04575	0.115204	0.00260409	0.00236861
REACTOME_PATHWAY	R-MMU-983189~Kinesins	16	0.92219	0.000137821	KIFC5B, KIF23, KIF11, KIF22, KIF15, KIF4, TUBA1C, CENPE, KIF18A, TUBA1B, KIF18B, RACGAP1, KIFC1, KIF2C, KIF20A, KIF20B	871	52	8557	3.02287	0.143989	0.00323879	0.00294592
REACTOME_PATHWAY	R-MMU-983170~Antigen Presentation: Folding, assembly and peptide loading of class I MHC	14	0.806916	0.000174857	PDIA3, SEC13, H2-T22, HSPA5, H2-M2, H2-Q6, H2-Q7, H2-M3, H2-K1, H2-Q4, TAP2, TAP1, CALR, B2M	871	42	8557	3.27478	0.179019	0.00402527	0.00366128
REACTOME_PATHWAY	R-MMU-2871809~FCERI mediated Ca+2 mobilization	11	0.634006	0.000188083	LYN, ITK, FCER1G, GRAP2, BTK, NFATC2, FCER1A, LCP2, MS4A2, VAV1, LAT	871	27	8557	4.00251	0.191179	0.00421936	0.00383782
REACTOME_PATHWAY	R-MMU-166663~Initial triggering of complement	9	0.518732	0.000190769	C1QB, FCNA, C3, C4B, C1QA, C1RA, CFP, C1QC, C2	871	18	8557	4.91217	0.193626	0.00421936	0.00383782
REACTOME_PATHWAY	R-MMU-9013149~RAC1 GTPase cycle	33	1.90202	0.000262052	ARHGAP9, TFRC, NCF1, NCF2, NCF4, WAS, NOXO1, ARHGAP15, IQGAP3, DOCK10, RACGAP1, ARHGDIB, TAGAP, PAK6, NCKAP1L, ECT2, SRGAP2, LBR, CYBB, CYBA, ARHGAP25, DEF6, VAV1, CIT, ARHGAP45, DEPDC1B, FMNL1, ARHGAP30, DIAPH3, ALS2, NOXA1, DOCK2, NOX1	871	166	8557	1.95303	0.25594	0.00568451	0.00517048
REACTOME_PATHWAY	R-MMU-174143~APC/C-mediated degradation of cell cycle proteins	21	1.21037	0.000303845	UBE2C, PLK1, BUB1B, PSMB10, AURKB, PSMB8, AURKA, PSMB9, CCNA2, CDC20, CCNA1, PSMB4, CCNB1, UBE2S, PSMB3, CDK1, PSME2, NEK2, FBXO5, SKP2, MAD2L1	871	86	8557	2.39897	0.290212	0.00634698	0.00577305
REACTOME_PATHWAY	R-MMU-453276~Regulation of mitotic cell cycle	21	1.21037	0.000303845	UBE2C, PLK1, BUB1B, PSMB10, AURKB, PSMB8, AURKA, PSMB9, CCNA2, CDC20, CCNA1, PSMB4, CCNB1, UBE2S, PSMB3, CDK1, PSME2, NEK2, FBXO5, SKP2, MAD2L1	871	86	8557	2.39897	0.290212	0.00634698	0.00577305
REACTOME_PATHWAY	R-MMU-5668599~RHO GTPases Activate NADPH Oxidases	10	0.576369	0.000355125	NCF1, NCF2, NCF4, NOXA1, RAC2, CYBB, NOXO1, PIN1, CYBA, NOX1	871	24	8557	4.09347	0.330117	0.00728328	0.00662469
REACTOME_PATHWAY	R-MMU-1236974~ER-Phagosome pathway	12	0.691643	0.000473708	PDIA3, H2-T22, H2-Q6, H2-M2, H2-Q7, H2-K1, H2-M3, H2-Q4, TAP2, TAP1, CALR, B2M	871	35	8557	3.36835	0.41402	0.00954183	0.00867901
REACTOME_PATHWAY	R-MMU-202427~Phosphorylation of CD3 and TCR zeta chains	7	0.403458	0.000585128	CD4, PTPRC, LCK, CD3G, PTPN22, CD247, CD3D	871	12	8557	5.73086	0.483261	0.0113797	0.0103507
REACTOME_PATHWAY	R-MMU-2029481~FCGR activation	7	0.403458	0.000585128	FCGR1, LYN, FGR, FCGR4, CD3G, CD247, FCGR2B	871	12	8557	5.73086	0.483261	0.0113797	0.0103507
REACTOME_PATHWAY	R-MMU-9615933~Postmitotic nuclear pore complex (NPC) reformation	9	0.518732	0.000672027	NDC1, NUP93, SEC13, NUP85, RCC1, NUP43, RANGAP1, RAN, NUP37	871	21	8557	4.21043	0.531538	0.0127458	0.0115933
REACTOME_PATHWAY	R-MMU-3301854~Nuclear Pore Complex (NPC) Disassembly	11	0.634006	0.000677968	NDC1, NUP93, CCNB2, SEC13, CCNB1, NUP210, NUP85, CDK1, NUP43, AAAS, NUP37	871	31	8557	3.48606	0.53467	0.0127458	0.0115933
REACTOME_PATHWAY	R-MMU-4615885~SUMOylation of DNA replication proteins	13	0.74928	0.000698678	NDC1, TOP2A, NUP210, CDCA8, AAAS, RANGAP1, AURKB, NUP93, NUP85, INCENP, BIRC5, NUP43, NUP37	871	42	8557	3.04087	0.545421	0.0129198	0.0117515
REACTOME_PATHWAY	R-MMU-9013423~RAC3 GTPase cycle	20	1.15274	0.000721322	NCF1, TFRC, NCF2, NCF4, CYBB, NOXO1, CYBA, ARHGAP15, DOCK10, LMAN1, DEPDC1B, DIAPH3, RACGAP1, ARHGDIB, NOXA1, RAC3, NCKAP1L, SRGAP2, LBR, NOX1	871	85	8557	2.31161	0.556893	0.0131234	0.0119367
REACTOME_PATHWAY	R-MMU-5693532~DNA Double-Strand Break Repair	28	1.61383	0.000766361	H2AX, BLM, RAD51AP1, BRIP1, PPP4C, EME1, EXO1, POLD1, CHEK1, CLSPN, TOPBP1, POLE, POLH, NHEJ1, H2BC9, RFC5, POLQ, RMI2, RFC4, H4C9, XRCC2, CCNA2, CCNA1, RAD51, POLE2, TIMELESS, DNA2, RAD9A	871	140	8557	1.96487	0.578859	0.0137215	0.0124807
REACTOME_PATHWAY	R-MMU-176417~Phosphorylation of Emi1	5	0.288184	0.00134572	CDC20, CCNB1, PLK1, CDK1, FBXO5	871	6	8557	8.18695	0.781068	0.0233376	0.0212273
REACTOME_PATHWAY	R-MMU-5693579~Homologous DNA Pairing and Strand Exchange	9	0.518732	0.00134651	RAD51AP1, BLM, RMI2, BRIP1, RAD51, EXO1, XRCC2, CHEK1, DNA2	871	23	8557	3.84431	0.781262	0.0233376	0.0212273
REACTOME_PATHWAY	R-MMU-2980766~Nuclear Envelope Breakdown	13	0.74928	0.0013655	NDC1, SEC13, NUP210, PLK1, AAAS, LMNB1, NUP93, CCNB2, CCNB1, NUP85, CDK1, NUP43, NUP37	871	45	8557	2.83814	0.785905	0.0233376	0.0212273
REACTOME_PATHWAY	R-MMU-2173782~Binding and Uptake of Ligands by Scavenger Receptors	11	0.634006	0.00151191	APOL7B, APOL7A, MSR1, MARCO, APOL10B, APOL10A, APOL9A, CALR, JCHAIN, HSP90B1, APOL7C	871	34	8557	3.17846	0.818541	0.0247165	0.0224815
REACTOME_PATHWAY	R-MMU-176408~Regulation of APC/C activators between G1/S and early anaphase	11	0.634006	0.00151191	CDC20, CCNA2, CCNA1, CCNB1, UBE2S, UBE2C, PLK1, CDK1, BUB1B, FBXO5, MAD2L1	871	34	8557	3.17846	0.818541	0.0247165	0.0224815
REACTOME_PATHWAY	R-MMU-114604~GPVI-mediated activation cascade	11	0.634006	0.00151191	LYN, COL1A1, COL1A2, FCER1G, LCK, PDPN, RAC2, LCP2, VAV1, PIK3R6, LAT	871	34	8557	3.17846	0.818541	0.0247165	0.0224815
REACTOME_PATHWAY	R-MMU-5685938~HDR through Single Strand Annealing (SSA)	10	0.576369	0.00170627	RFC5, BLM, RMI2, BRIP1, RAD51, RFC4, EXO1, TOPBP1, DNA2, RAD9A	871	29	8557	3.3877	0.854316	0.027108	0.0246568
REACTOME_PATHWAY	R-MMU-5656169~Termination of translesion DNA synthesis	10	0.576369	0.00170627	RFC5, RFC4, UBA7, POLD1, POLE2, PCLAF, ISG15, UBE2L6, POLE, POLH	871	29	8557	3.3877	0.854316	0.027108	0.0246568
REACTOME_PATHWAY	R-MMU-391160~Signal regulatory protein family interactions	6	0.345821	0.00174872	GM5150, TYROBP, SIRPA, GM9733, CD47, FYB	871	10	8557	5.8946	0.86114	0.0273967	0.0249193
REACTOME_PATHWAY	R-MMU-5693607~Processing of DNA double-strand break ends	18	1.03746	0.00180996	H2AX, H2BC9, RFC5, RMI2, BLM, RFC4, H4C9, CCNA2, CCNA1, BRIP1, PPP4C, EXO1, CHEK1, TIMELESS, TOPBP1, CLSPN, DNA2, RAD9A	871	78	8557	2.26716	0.870424	0.0279677	0.0254387
REACTOME_PATHWAY	R-MMU-109582~Hemostasis	73	4.20749	0.00183915	CD84, PLEK, ITGB2, CTSW, ARRB2, KIF11, ITGAL, JCHAIN, KIF15, SPN, DOCK10, TUBA1C, THBD, TUBA1B, GNGT2, RAC2, ITGAX, SIRPA, TIMP1, GM9733, SLC16A3, CD177, SRGN, FCER1G, ITGA4, HGF, F2R, KIFC5B, KIF23, ATP1B2, KIF22, VAV1, KIF4, FGR, APBB1IP, SLC7A5, F7, DO	871	507	8557	1.41455	0.874629	0.0280347	0.0254996
REACTOME_PATHWAY	R-MMU-174417~Telomere C-strand (Lagging Strand) Synthesis	10	0.576369	0.00222125	RFC5, POLA1, BLM, RFC4, LIG1, PRIM1, DSCC1, POLD1, DNA2, CHTF18	871	30	8557	3.27478	0.918598	0.0334076	0.0303867
REACTOME_PATHWAY	R-MMU-2995410~Nuclear Envelope (NE) Reassembly	15	0.864553	0.00228073	NDC1, SEC13, RANGAP1, NUP93, TUBA1C, CCNB2, CCNB1, TUBA1B, NUP85, CDK1, RCC1, NUP43, LBR, RAN, NUP37	871	60	8557	2.45608	0.923892	0.0338508	0.0307898
REACTOME_PATHWAY	R-MMU-5693616~Presynaptic phase of homologous DNA pairing and strand exchange	8	0.461095	0.00259028	BLM, RMI2, BRIP1, RAD51, EXO1, XRCC2, CHEK1, DNA2	871	20	8557	3.92974	0.946369	0.0379459	0.0345146
REACTOME_PATHWAY	R-MMU-68949~Orc1 removal from chromatin	16	0.92219	0.00337646	MCM7, CDC6, PSMB10, PSMB8, PSMB9, CCNA2, CCNA1, PSMB4, PSMB3, MCM3, MCM4, PSME2, MCM5, MCM6, SKP2, MCM2	871	69	8557	2.27811	0.977964	0.0483353	0.0439645
REACTOME_PATHWAY	R-MMU-453274~Mitotic G2-G2/M phases	31	1.78674	0.00338518	HMMR, PSMB10, AURKA, TUBA1C, CCNB2, CCNB1, PSMB4, TUBA1B, TUBB5, HAUS8, PSMB3, E2F1, CEP192, NEK2, GTSE1, PLK4, HSP90AA1, NDE1, PLK1, HAUS3, HAUS5, DYNLL1, CDC25C, PSMB8, PSMB9, CCNA2, CCNA1, TPX2, CENPJ, CDK1, PSME2	871	177	8557	1.72065	0.978181	0.0483353	0.0439645
REACTOME_PATHWAY	R-MMU-176814~Activation of APC/C and APC/C:Cdc20 mediated degradation of mitotic proteins	17	0.979827	0.00352917	UBE2C, PLK1, BUB1B, PSMB10, PSMB8, PSMB9, CCNA2, CDC20, CCNA1, PSMB4, CCNB1, UBE2S, PSMB3, CDK1, PSME2, NEK2, MAD2L1	871	76	8557	2.19755	0.981462	0.0497613	0.0452616
REACTOME_PATHWAY	R-MMU-977606~Regulation of Complement cascade	10	0.576369	0.0036176	C1QB, C3, C4B, C1QA, C1RA, C5AR1, C3AR1, CFP, C1QC, C2	871	32	8557	3.07011	0.983228	0.0503785	0.045823
REACTOME_PATHWAY	R-MMU-69052~Switching of origins to a post-replicative state	19	1.0951	0.00367104	MCM7, UBE2C, CDC6, PSMB10, PSMB8, PSMB9, CCNA2, CCNA1, PSMB4, UBE2S, PSMB3, CCNE1, MCM3, MCM4, PSME2, MCM5, MCM6, SKP2, MCM2	871	90	8557	2.07403	0.984213	0.0504992	0.0459327
REACTOME_PATHWAY	R-MMU-9012999~RHO GTPase cycle	60	3.45821	0.00403186	ARHGAP11A, ARHGAP9, ARHGAP8, TFRC, NCF1, NCF2, NCF4, KIF14, ARHGEF10L, LMNB1, RND1, DOCK10, TUBA1B, ARHGDIB, TAGAP, RAC2, EPSTI1, RAC3, MUC13, LBR, HSP90AA1, TPM4, CYBB, RHOH, CYBA, CKAP4, VAV1, CIT, ARHGAP45, ZAP70, DEPDC1B, ALS2, LCK, RHOV, DOCK2, SHMT2	871	413	8557	1.42726	0.989508	0.0547944	0.0498396
REACTOME_PATHWAY	R-MMU-1482788~Acyl chain remodelling of PC	9	0.518732	0.00422304	PLA2G2F, PLA2G4F, PLA2G2D, LPCAT4, LPCAT2, PLA2G2A, LPCAT1, PLAAT3, PLA2G5	871	27	8557	3.27478	0.991551	0.0560422	0.0509746
REACTOME_PATHWAY	R-MMU-499943~Interconversion of nucleotide di- and triphosphates	9	0.518732	0.00422304	TXN1, RRM1, DUT, RRM2, NME2, AK4, CTPS, TYMS, NME1	871	27	8557	3.27478	0.991551	0.0560422	0.0509746
REACTOME_PATHWAY	R-MMU-8854518~AURKA Activation by TPX2	16	0.92219	0.00449692	PLK4, HSP90AA1, NDE1, PLK1, HAUS3, HAUS5, HMMR, DYNLL1, AURKA, TPX2, TUBB5, HAUS8, CENPJ, CDK1, CEP192, NEK2	871	71	8557	2.21394	0.993805	0.0589828	0.0536493
REACTOME_PATHWAY	R-MMU-2132295~MHC class II antigen presentation	23	1.32565	0.00482551	CD74, LAG3, SEC13, KIFC5B, KIF23, KIF11, KIF22, DYNLL1, KIF15, KIF4, TUBA1C, CENPE, KIF18A, TUBA1B, KIF18B, RACGAP1, KIFC1, KIF2C, KIF20A, KIF20B, CTSE, CTSC, LGMN	871	121	8557	1.86744	0.995731	0.0625653	0.0569078
REACTOME_PATHWAY	R-MMU-69186~Lagging Strand Synthesis	7	0.403458	0.00502054	RFC5, POLA1, RFC4, LIG1, PRIM1, POLD1, DNA2	871	17	8557	4.04532	0.996578	0.0643542	0.058535
REACTOME_PATHWAY	R-MMU-1236973~Cross-presentation of particulate exogenous antigens (phagosomes)	5	0.288184	0.00531235	NCF1, NCF2, NCF4, CYBB, CYBA	871	8	8557	6.14021	0.997542	0.0673296	0.0612412
REACTOME_PATHWAY	R-MMU-191273~Cholesterol biosynthesis	9	0.518732	0.00539567	FDPS, IDI1, SQLE, PMVK, MVD, HMGCR, LBR, LSS, ACAT2	871	28	8557	3.15782	0.997763	0.067529	0.0614227
REACTOME_PATHWAY	R-MMU-69275~G2/M Transition	30	1.72911	0.00544782	HMMR, PSMB10, AURKA, TUBA1C, CCNB2, CCNB1, PSMB4, TUBA1B, TUBB5, HAUS8, PSMB3, CEP192, NEK2, GTSE1, PLK4, HSP90AA1, NDE1, PLK1, HAUS3, HAUS5, DYNLL1, CDC25C, PSMB8, PSMB9, CCNA2, CCNA1, TPX2, CENPJ, CDK1, PSME2	871	175	8557	1.68417	0.997892	0.067529	0.0614227
REACTOME_PATHWAY	R-MMU-449147~Signaling by Interleukins	40	2.30548	0.0055492	CSF1R, CSF3R, CSF1, IL4RA, PIK3CD, IL2RG, PSMB10, HSP90B1, IL27RA, SOCS3, PSMB4, SOCS1, PSMB3, INPP5D, IL21R, STAT4, IL12B, IL12RB1, JAK3, LYN, IL33, IL15RA, RIPK2, IL10RA, IL34, IL1R2, LIF, OSMR, PSMB8, DUSP6, VAV1, PSMB9, NFKBIA, CSF2RB2, CD4, LCK, IL2R	871	254	8557	1.54714	0.998121	0.0680381	0.0618857
REACTOME_PATHWAY	R-MMU-6791312~TP53 Regulates Transcription of Cell Cycle Genes	10	0.576369	0.00562277	CCNA2, CCNA1, CCNB1, CCNE1, CENPJ, CDK1, CDC25C, E2F7, E2F8, AURKA	871	34	8557	2.88951	0.998271	0.0681987	0.0620318
REACTOME_PATHWAY	R-MMU-162582~Signal Transduction	254	14.6398	0.00588931	TFRC, SCT, HHIP, GRPR, CDC20, HTR7, CHEK1, TNFSF10, EPSTI1, C3AR1, PIP4K2A, PAQR3, EREG, DEPDC1B, BTK, PSME2, SHMT2, SH2D2A, FPR1, CDCA8, GATA3, MST1R, AAAS, IQGAP3, HIF1A, PIK3R6, SKA1, SKA2, C3, DSN1, RACGAP1, NUP85, NCKAP1L, ICOS, LYN, CCR1, FZD3, H4C9	871	2179	8557	1.1452	0.998722	0.0696116	0.0633169
REACTOME_PATHWAY	R-MMU-157579~Telomere Maintenance	19	1.0951	0.00592439	H2AX, H2BC9, RFC5, PIF1, BLM, RFC4, H4C9, LIG1, PRIM1, DSCC1, CHTF18, CCNA2, CCNA1, POLA1, SHQ1, POLD1, GAR1, NHP2, DNA2	871	94	8557	1.98577	0.998772	0.0696116	0.0633169
REACTOME_PATHWAY	R-MMU-15869~Metabolism of nucleotides	19	1.0951	0.00592439	TXN1, RRM1, DUT, RRM2, GDA, CAD, NME2, AK4, CTPS, SAMHD1, TYMS, DNPH1, NME1, PNP, TK1, UPP1, NUDT15, XDH, ITPA	871	94	8557	1.98577	0.998772	0.0696116	0.0633169
REACTOME_PATHWAY	R-MMU-166658~Complement cascade	11	0.634006	0.00672033	C1QB, FCNA, C3, C4B, C1QA, C1RA, C5AR1, C3AR1, CFP, C1QC, C2	871	41	8557	2.6358	0.999503	0.0748602	0.0680909
REACTOME_PATHWAY	R-MMU-9013404~RAC2 GTPase cycle	17	0.979827	0.00676753	NCF1, TFRC, NCF2, NCF4, CYBB, CYBA, DEF6, VAV1, DOCK10, LMAN1, DEPDC1B, DIAPH3, RACGAP1, RAC2, NCKAP1L, DOCK2, LBR	871	81	8557	2.0619	0.999529	0.0748602	0.0680909
REACTOME_PATHWAY	R-MMU-5693568~Resolution of D-loop Structures through Holliday Junction Intermediates	9	0.518732	0.00680115	RAD51AP1, BLM, RMI2, BRIP1, RAD51, EME1, EXO1, XRCC2, DNA2	871	29	8557	3.04893	0.999546	0.0748602	0.0680909
REACTOME_PATHWAY	R-MMU-5693537~Resolution of D-Loop Structures	9	0.518732	0.00680115	RAD51AP1, BLM, RMI2, BRIP1, RAD51, EME1, EXO1, XRCC2, DNA2	871	29	8557	3.04893	0.999546	0.0748602	0.0680909
REACTOME_PATHWAY	R-MMU-416700~Other semaphorin interactions	6	0.345821	0.0068879	PTPRC, TYROBP, CD72, SEMA4D, TREM2, PLXNC1	871	13	8557	4.53431	0.999589	0.0748602	0.0680909
REACTOME_PATHWAY	R-MMU-1482925~Acyl chain remodelling of PG	7	0.403458	0.00689337	PLA2G2F, PLA2G4F, PLA2G2D, LPCAT4, PLA2G2A, LPCAT1, PLA2G5	871	18	8557	3.82058	0.999591	0.0748602	0.0680909
REACTOME_PATHWAY	R-MMU-5651801~PCNA-Dependent Long Patch Base Excision Repair	7	0.403458	0.00689337	RFC5, RFC4, LIG1, APEX1, POLD1, POLE2, POLE	871	18	8557	3.82058	0.999591	0.0748602	0.0680909
REACTOME_PATHWAY	R-MMU-451927~Interleukin-2 family signaling	10	0.576369	0.006902	CSF2RB2, IL15RA, LCK, INPP5D, IL2RB, STAT4, IL21R, PIK3CD, IL2RG, JAK3	871	35	8557	2.80695	0.999595	0.0748602	0.0680909
REACTOME_PATHWAY	R-MMU-5668541~TNFR2 non-canonical NF-kB pathway	19	1.0951	0.00741519	TNFSF18, CD40, TNFSF14, TNFRSF13B, TNFRSF1B, TNF, PSMB10, PSMB8, TNFSF13B, PSMB9, PSMB4, CD40LG, PSMB3, TNFSF4, TNFRSF17, PSME2, TNFSF9, TNFRSF14, LTB	871	96	8557	1.9444	0.999774	0.0796603	0.072457
REACTOME_PATHWAY	R-MMU-176409~APC/C:Cdc20 mediated degradation of mitotic proteins	16	0.92219	0.00764221	UBE2C, BUB1B, PSMB10, PSMB8, PSMB9, CCNA2, CDC20, CCNA1, PSMB4, CCNB1, UBE2S, PSMB3, CDK1, PSME2, NEK2, MAD2L1	871	75	8557	2.09586	0.999825	0.0813246	0.0739708
REACTOME_PATHWAY	R-MMU-8980692~RHOA GTPase cycle	24	1.38329	0.00822017	ARHGAP11A, ARHGAP9, ARHGAP8, TFRC, ARHGAP19, ARHGEF10L, AAAS, IQGAP3, DEF6, VAV1, CIT, ARHGAP45, ANLN, LMAN1, DEPDC1B, DIAPH3, ARHGAP30, RACGAP1, ARHGDIB, TAGAP, STOM, DOCK2, ECT2, LBR	871	134	8557	1.75958	0.99991	0.0866575	0.0788214
REACTOME_PATHWAY	R-MMU-110313~Translesion synthesis by Y family DNA polymerases bypasses lesions on DNA template	10	0.576369	0.00839273	RFC5, RFC4, UBA7, POLD1, POLE2, PCLAF, ISG15, UBE2L6, POLE, POLH	871	36	8557	2.72898	0.999926	0.0876574	0.079731
REACTOME_PATHWAY	R-MMU-2980767~Activation of NIMA Kinases NEK9, NEK6, NEK7	4	0.230548	0.00894885	CCNB2, CCNB1, PLK1, CDK1	871	5	8557	7.85947	0.999961	0.0917663	0.0834683
REACTOME_PATHWAY	R-MMU-174577~Activation of C3 and C5	4	0.230548	0.00894885	C3, C4B, CFP, C2	871	5	8557	7.85947	0.999961	0.0917663	0.0834683
REACTOME_PATHWAY	R-MMU-381426~Regulation of Insulin-like Growth Factor (IGF) transport and uptake by Insulin-like Growth Factor Binding Proteins (IGFBPs)	22	1.26801	0.0090464	APOL7B, APOL7A, APOL10B, APOL10A, APOL9A, IGFBP5, CSF1, IGFBP4, SERPINA10, TMEM132A, SHISA5, PCSK9, CP, PDIA6, CKAP4, HSP90B1, APOL7C, C3, C4B, EVA1A, PAPPA, TIMP1	871	120	8557	1.80113	0.999965	0.091931	0.0836181
REACTOME_PATHWAY	R-MMU-6811434~COPI-dependent Golgi-to-ER retrograde traffic	18	1.03746	0.00945147	TMED9, KIFC5B, KIF23, KIF11, KIF22, KIF15, KIF4, TUBA1C, CENPE, KIF18A, TUBA1B, KIF18B, RACGAP1, KIFC1, KIF2C, KIF20A, KDELR3, KIF20B	871	91	8557	1.94328	0.999978	0.0951898	0.0865822
REACTOME_PATHWAY	R-MMU-5669034~TNFs bind their physiological receptors	8	0.461095	0.0102369	TNFSF18, TNFRSF13B, TNFSF4, TNFSF9, TNFRSF17, TNFRSF14, TNFRSF1B, TNFSF13B	871	25	8557	3.14379	0.999991	0.102188	0.0929475
REACTOME_PATHWAY	R-MMU-8957275~Post-translational protein phosphorylation	21	1.21037	0.0104039	APOL7B, APOL7A, APOL10B, APOL10A, APOL9A, IGFBP5, CSF1, IGFBP4, SERPINA10, TMEM132A, SHISA5, PCSK9, CP, PDIA6, CKAP4, HSP90B1, APOL7C, C3, C4B, EVA1A, TIMP1	871	114	8557	1.80975	0.999992	0.102199	0.0929579
REACTOME_PATHWAY	R-MMU-1169410~Antiviral mechanism by IFN-stimulated genes	9	0.518732	0.0104193	EIF4E3, UBA7, MX2, EIF2AK2, ISG15, UBE2L6, IFIT1BL2, USP18, OASL1	871	31	8557	2.85223	0.999993	0.102199	0.0929579
REACTOME_PATHWAY	R-MMU-375276~Peptide ligand-binding receptors	30	1.72911	0.0117382	CX3CR1, CCL12, CXCL9, C5AR1, FPR1, CXCL1, NTS, GRPR, CXCL16, C3, CCL7, CCL5, CXCR3, CCRL2, BDKRB2, C3AR1, CCL1, CCR7, CCL19, CCR5, CCL17, CCR4, CCL22, F2R, TACR1, SSTR5, APLN, CXCL10, PYY, XCL1	871	185	8557	1.59314	0.999998	0.114144	0.103822
REACTOME_PATHWAY	R-MMU-110373~Resolution of AP sites via the multiple-nucleotide patch replacement pathway	7	0.403458	0.0120672	RFC5, RFC4, LIG1, APEX1, POLD1, POLE2, POLE	871	20	8557	3.43852	0.999999	0.11634	0.10582
REACTOME_PATHWAY	R-MMU-6804756~Regulation of TP53 Activity through Phosphorylation	16	0.92219	0.0123361	RFC5, RMI2, BLM, RFC4, AURKB, AURKA, CCNA2, CCNA1, TPX2, BRIP1, EXO1, CHEK1, PIN1, TOPBP1, DNA2, RAD9A	871	79	8557	1.98974	0.999999	0.117925	0.107262
REACTOME_PATHWAY	R-MMU-913531~Interferon Signaling	14	0.806916	0.0125437	IFNAR2, EIF4E3, UBA7, MX2, EIF2AK2, ISG15, UBE2L6, IFIT1BL2, USP18, SOCS3, SOCS1, IFNG, OASL1, IRF9	871	65	8557	2.11601	0.999999	0.118901	0.10815
REACTOME_PATHWAY	R-MMU-1236977~Endosomal/Vacuolar pathway	8	0.461095	0.0128085	H2-T22, H2-Q6, H2-M2, H2-Q7, H2-K1, H2-M3, H2-Q4, B2M	871	26	8557	3.02287	1	0.1204	0.109513
REACTOME_PATHWAY	R-MMU-73893~DNA Damage Bypass	11	0.634006	0.0131934	RFC5, RFC4, UBA7, POLD1, POLE2, PCLAF, ISG15, UBE2L6, POLE, POLH, RAD18	871	45	8557	2.40151	1	0.122993	0.111872
REACTOME_PATHWAY	R-MMU-6804116~TP53 Regulates Transcription of Genes Involved in G1 Cell Cycle Arrest	5	0.288184	0.0134993	CCNA2, CCNA1, CCNE1, E2F7, E2F8	871	10	8557	4.91217	1	0.124813	0.113527
REACTOME_PATHWAY	R-MMU-69473~G2/M DNA damage checkpoint	16	0.92219	0.0138033	H2AX, H2BC9, RFC5, RMI2, BLM, RFC4, H4C9, CDC25C, BRIP1, CCNB1, EXO1, CHEK1, CDK1, TOPBP1, DNA2, RAD9A	871	80	8557	1.96487	1	0.126587	0.11514
REACTOME_PATHWAY	R-MMU-179419~APC:Cdc20 mediated degradation of cell cycle proteins prior to satisfation of the cell cycle checkpoint	15	0.864553	0.0140781	UBE2C, BUB1B, PSMB10, PSMB8, PSMB9, CCNA2, CDC20, CCNA1, PSMB4, UBE2S, PSMB3, CDK1, PSME2, NEK2, MAD2L1	871	73	8557	2.0187	1	0.128066	0.116485
REACTOME_PATHWAY	R-MMU-159227~Transport of the SLBP independent Mature mRNA	9	0.518732	0.0152951	NDC1, NUP93, SEC13, NUP210, NUP85, ALYREF, NUP43, AAAS, NUP37	871	33	8557	2.67937	1	0.136165	0.123852
REACTOME_PATHWAY	R-MMU-69002~DNA Replication Pre-Initiation	26	1.49856	0.0153111	H2AX, MCM7, PRIM1, MCM10, PSMB10, PSMB4, CDC45, PSMB3, POLE, H2BC9, H4C9, UBE2C, CDC7, CDC6, PSMB8, PSMB9, POLA1, DBF4, UBE2S, POLE2, MCM3, MCM4, PSME2, MCM5, MCM6, MCM2	871	157	8557	1.62696	1	0.136165	0.123852
REACTOME_PATHWAY	R-MMU-2168880~Scavenging of heme from plasma	7	0.403458	0.0154743	APOL7B, APOL7A, APOL10B, APOL10A, APOL9A, JCHAIN, APOL7C	871	21	8557	3.27478	1	0.136165	0.123852
REACTOME_PATHWAY	R-MMU-774815~Nucleosome assembly	15	0.864553	0.0157933	H2AX, H2BC9, CENPT, CENPW, H4C9, CENPA, MIS18A, CENPH, CENPI, MIS18BP1, RUVBL1, CENPM, CENPN, CENPQ, CENPS	871	74	8557	1.99142	1	0.136165	0.123852
REACTOME_PATHWAY	R-MMU-606279~Deposition of new CENPA-containing nucleosomes at the centromere	15	0.864553	0.0157933	H2AX, H2BC9, CENPT, CENPW, H4C9, CENPA, MIS18A, CENPH, CENPI, MIS18BP1, RUVBL1, CENPM, CENPN, CENPQ, CENPS	871	74	8557	1.99142	1	0.136165	0.123852
REACTOME_PATHWAY	R-MMU-1169408~ISG15 antiviral mechanism	8	0.461095	0.0158134	EIF4E3, UBA7, MX2, EIF2AK2, ISG15, UBE2L6, IFIT1BL2, USP18	871	27	8557	2.91092	1	0.136165	0.123852
REACTOME_PATHWAY	R-MMU-8874081~MET activates PTK2 signaling	8	0.461095	0.0158134	COL1A1, COL3A1, COL1A2, COL24A1, COL5A1, LAMA1, HGF, COL5A2	871	27	8557	2.91092	1	0.136165	0.123852
REACTOME_PATHWAY	R-MMU-187577~SCF(Skp2)-mediated degradation of p27/p21	13	0.74928	0.0161145	PTK6, PSMB10, PSMB8, CKS1B, PSMB9, CCNA2, CCNA1, PSMB4, CCND1, PSMB3, CCNE1, PSME2, SKP2	871	60	8557	2.12861	1	0.137705	0.125253
REACTOME_PATHWAY	R-MMU-173623~Classical antibody-mediated complement activation	4	0.230548	0.016552	C1QB, C1QA, C1RA, C1QC	871	6	8557	6.54956	1	0.140381	0.127687
REACTOME_PATHWAY	R-MMU-194441~Metabolism of non-coding RNA	11	0.634006	0.0178007	NDC1, NUP93, SEC13, NUP210, NUP85, SNRPG, NUP43, GEMIN6, SNRPF, AAAS, NUP37	871	47	8557	2.29931	1	0.148734	0.135285
REACTOME_PATHWAY	R-MMU-191859~snRNP Assembly	11	0.634006	0.0178007	NDC1, NUP93, SEC13, NUP210, NUP85, SNRPG, NUP43, GEMIN6, SNRPF, AAAS, NUP37	871	47	8557	2.29931	1	0.148734	0.135285
REACTOME_PATHWAY	R-MMU-159230~Transport of the SLBP Dependant Mature mRNA	9	0.518732	0.0182712	NDC1, NUP93, SEC13, NUP210, NUP85, ALYREF, NUP43, AAAS, NUP37	871	34	8557	2.60056	1	0.151543	0.13784
REACTOME_PATHWAY	R-MMU-73894~DNA Repair	43	2.47839	0.0184339	H2AX, BLM, UBA7, FAAP24, UBE2L6, RAD51AP1, BRIP1, PPP4C, EME1, EXO1, POLD1, CHEK1, RUVBL1, PCLAF, CLSPN, TOPBP1, POLE, POLH, NHEJ1, H2BC9, RFC5, POLQ, RMI2, RFC4, H4C9, LIG1, XRCC2, FANCA, ISG15, FANCB, CCNA2, CCNA1, NEIL3, RAD51, FANCD2, APEX1, POLE2, UB	871	299	8557	1.41286	1	0.151777	0.138053
REACTOME_PATHWAY	R-MMU-2565942~Regulation of PLK1 Activity at G2/M Transition	16	0.92219	0.0190251	PLK4, HSP90AA1, NDE1, PLK1, HAUS3, HAUS5, DYNLL1, AURKA, CCNB2, CCNB1, TUBB5, HAUS8, CENPJ, CDK1, CEP192, NEK2	871	83	8557	1.89385	1	0.15551	0.141448
REACTOME_PATHWAY	R-MMU-69273~Cyclin A/B1/B2 associated events during G2/M transition	7	0.403458	0.0194935	CCNA2, CCNB2, CCNA1, CCNB1, PLK1, CDK1, CDC25C	871	22	8557	3.12593	1	0.156269	0.142138
REACTOME_PATHWAY	R-MMU-1482801~Acyl chain remodelling of PS	7	0.403458	0.0194935	PLA2G2F, PLA2G4F, PLA2G2D, LPCAT4, PLA2G2A, PLAAT3, PLA2G5	871	22	8557	3.12593	1	0.156269	0.142138
REACTOME_PATHWAY	R-MMU-389359~CD28 dependent Vav1 pathway	5	0.288184	0.0195336	CD86, LCK, CD80, CD28, VAV1	871	11	8557	4.46561	1	0.156269	0.142138
REACTOME_PATHWAY	R-MMU-202424~Downstream TCR signaling	16	0.92219	0.0210634	TRAT1, RIPK2, CD3G, CD3D, PSMB10, PSMB8, PSMB9, NFKBIA, PSMB4, CD4, PSMB3, LCK, INPP5D, PSME2, CD247, CARD11	871	84	8557	1.8713	1	0.16732	0.15219
REACTOME_PATHWAY	R-MMU-2871796~FCERI mediated MAPK activation	8	0.461095	0.0232585	LYN, FCER1G, GRAP2, FCER1A, LCP2, MS4A2, VAV1, LAT	871	29	8557	2.71016	1	0.182896	0.166358
REACTOME_PATHWAY	R-MMU-449836~Other interleukin signaling	6	0.345821	0.0235106	CSF1R, CD4, CSF3R, CSF1, IL34, STX1A	871	17	8557	3.46741	1	0.182896	0.166358
REACTOME_PATHWAY	R-MMU-1482922~Acyl chain remodelling of PI	6	0.345821	0.0235106	PLA2G2F, PLA2G4F, PLA2G2D, PLA2G2A, PLAAT3, PLA2G5	871	17	8557	3.46741	1	0.182896	0.166358
REACTOME_PATHWAY	R-MMU-2454202~Fc epsilon receptor (FCERI) signaling	20	1.15274	0.0243494	LYN, ITK, FCER1G, NFATC2, PSMB10, PSMB8, VAV1, PSMB9, LAT2, NFKBIA, PSMB4, PSMB3, GRAP2, BTK, FCER1A, PSME2, LCP2, MS4A2, CARD11, LAT	871	116	8557	1.69385	1	0.188124	0.171113
REACTOME_PATHWAY	R-MMU-216083~Integrin cell surface interactions	14	0.806916	0.0252311	COL18A1, ITGA4, ITGB2, ITGAE, ITGAL, ICAM1, COL1A1, COL3A1, COL1A2, COL5A1, COL5A2, ITGAX, ITGB7, CD47	871	71	8557	1.93719	1	0.19361	0.176103
REACTOME_PATHWAY	R-MMU-1222556~ROS and RNS production in phagocytes	9	0.518732	0.0254247	NCF1, NOS2, NCF2, SLC11A1, NCF4, RAC2, CYBB, CYBA, TCIRG1	871	36	8557	2.45608	1	0.193777	0.176255
REACTOME_PATHWAY	R-MMU-3371453~Regulation of HSF1-mediated heat shock response	13	0.74928	0.0260205	NDC1, HSPA8, SEC13, NUP210, HSPA5, HSPA12A, AAAS, NUP93, HSPH1, NUP85, NUP43, HSPA1B, NUP37	871	64	8557	1.99557	1	0.196987	0.179175
REACTOME_PATHWAY	R-MMU-6785807~Interleukin-4 and Interleukin-13 signaling	5	0.288184	0.02699	SOCS1, IL4RA, IL2RG, JAK3, HSP90B1	871	12	8557	4.09347	1	0.198985	0.180992
REACTOME_PATHWAY	R-MMU-166786~Creation of C4 and C2 activators	5	0.288184	0.02699	C1QB, FCNA, C1QA, C1RA, C1QC	871	12	8557	4.09347	1	0.198985	0.180992
REACTOME_PATHWAY	R-MMU-1679131~Trafficking and processing of endosomal TLR	5	0.288184	0.02699	UNC93B1, TLR8, TLR7, LGMN, HSP90B1	871	12	8557	4.09347	1	0.198985	0.180992
REACTOME_PATHWAY	R-MMU-69183~Processive synthesis on the lagging strand	5	0.288184	0.02699	POLA1, LIG1, PRIM1, POLD1, DNA2	871	12	8557	4.09347	1	0.198985	0.180992
REACTOME_PATHWAY	R-MMU-170822~Regulation of Glucokinase by Glucokinase Regulatory Protein	8	0.461095	0.0277604	NDC1, NUP93, SEC13, NUP210, NUP85, NUP43, AAAS, NUP37	871	30	8557	2.61982	1	0.203336	0.184949
REACTOME_PATHWAY	R-MMU-174184~Cdc20:Phospho-APC/C mediated degradation of Cyclin A	14	0.806916	0.028034	UBE2C, BUB1B, PSMB10, PSMB8, PSMB9, CCNA2, CDC20, CCNA1, PSMB4, UBE2S, PSMB3, CDK1, PSME2, MAD2L1	871	72	8557	1.91029	1	0.204015	0.185567
REACTOME_PATHWAY	R-MMU-174411~Polymerase switching on the C-strand of the telomere	7	0.403458	0.0295369	RFC5, POLA1, RFC4, PRIM1, DSCC1, POLD1, CHTF18	871	24	8557	2.86543	1	0.212641	0.193413
REACTOME_PATHWAY	R-MMU-373076~Class A/1 (Rhodopsin-like receptors)	42	2.42075	0.0295964	CX3CR1, CCL12, CXCL9, GPR65, PTAFR, C5AR1, FPR1, CXCL1, NTS, GRPR, CXCL16, C3, P2RY6, GPR132, HTR7, CCL7, HRH2, CCL5, CXCR3, CCRL2, BDKRB2, C3AR1, CCL1, CCR7, S1PR2, CCL19, CCR5, CCL17, CCR4, S1PR4, P2RY10, CCL22, F2R, GPR55, TACR1, SSTR5, APLN, CXCL10, P	871	300	8557	1.37541	1	0.212641	0.193413
REACTOME_PATHWAY	R-MMU-74259~Purine catabolism	6	0.345821	0.0299019	PNP, GDA, NUDT15, XDH, DNPH1, ITPA	871	18	8557	3.27478	1	0.213477	0.194173
REACTOME_PATHWAY	R-MMU-8852276~The role of GTSE1 in G2/M progression after G2 checkpoint	14	0.806916	0.0343109	HSP90AA1, PLK1, PSMB10, PSMB8, PSMB9, TUBA1C, CCNB2, PSMB4, CCNB1, TUBA1B, PSMB3, CDK1, PSME2, GTSE1	871	74	8557	1.85866	1	0.243413	0.221402
REACTOME_PATHWAY	R-MMU-1442490~Collagen degradation	10	0.576369	0.0347025	MMP12, COL1A1, COL18A1, COL3A1, MMP14, COL1A2, COL5A1, MMP2, COL5A2, MMP3	871	45	8557	2.18319	1	0.244652	0.22253
REACTOME_PATHWAY	R-MMU-69109~Leading Strand Synthesis	5	0.288184	0.0359242	RFC5, POLA1, RFC4, PRIM1, POLD1	871	13	8557	3.77859	1	0.250139	0.22752
REACTOME_PATHWAY	R-MMU-69091~Polymerase switching	5	0.288184	0.0359242	RFC5, POLA1, RFC4, PRIM1, POLD1	871	13	8557	3.77859	1	0.250139	0.22752
REACTOME_PATHWAY	R-MMU-9013407~RHOH GTPase cycle	8	0.461095	0.0384551	ZAP70, TUBA1B, TFRC, LCK, ARHGDIB, PAK6, STOM, RHOH	871	32	8557	2.45608	1	0.265422	0.241421
REACTOME_PATHWAY	R-MMU-983231~Factors involved in megakaryocyte development and platelet production	20	1.15274	0.0387264	KIFC5B, KIF23, GATA4, KIF11, KIF22, GATA3, KIF15, KIF4, DOCK10, TUBA1C, CENPE, KIF18A, TUBA1B, KIF18B, RACGAP1, KIFC1, KIF2C, KIF20A, DOCK2, KIF20B	871	122	8557	1.61055	1	0.265422	0.241421
REACTOME_PATHWAY	R-MMU-68952~DNA replication initiation	4	0.230548	0.0396931	POLA1, PRIM1, POLE2, POLE	871	8	8557	4.91217	1	0.265422	0.241421
REACTOME_PATHWAY	R-MMU-9020958~Interleukin-21 signaling	4	0.230548	0.0396931	STAT4, IL21R, IL2RG, JAK3	871	8	8557	4.91217	1	0.265422	0.241421
REACTOME_PATHWAY	R-MMU-5621480~Dectin-2 family	4	0.230548	0.0396931	LYN, CLEC4D, FCER1G, CLEC4N	871	8	8557	4.91217	1	0.265422	0.241421
REACTOME_PATHWAY	R-MMU-380284~Loss of proteins required for interphase microtubule organization from the centrosome	13	0.74928	0.0397663	PLK4, HSP90AA1, NDE1, PLK1, HAUS3, HAUS5, DYNLL1, TUBB5, HAUS8, CENPJ, CDK1, CEP192, NEK2	871	68	8557	1.87818	1	0.265422	0.241421
REACTOME_PATHWAY	R-MMU-380259~Loss of Nlp from mitotic centrosomes	13	0.74928	0.0397663	PLK4, HSP90AA1, NDE1, PLK1, HAUS3, HAUS5, DYNLL1, TUBB5, HAUS8, CENPJ, CDK1, CEP192, NEK2	871	68	8557	1.87818	1	0.265422	0.241421
REACTOME_PATHWAY	R-MMU-70171~Glycolysis	12	0.691643	0.041623	NDC1, NUP93, HK3, SEC13, NUP210, NUP85, PGK1, NUP43, AAAS, PFKP, HK2, NUP37	871	61	8557	1.93266	1	0.276181	0.251207
REACTOME_PATHWAY	R-MMU-373755~Semaphorin interactions	10	0.576369	0.044522	HSP90AA1, PTPRC, TYROBP, CD72, SEMA4D, FES, LIMK1, TREM2, PLXNC1, RND1	871	47	8557	2.09029	1	0.290532	0.264261
REACTOME_PATHWAY	R-MMU-3299685~Detoxification of Reactive Oxygen Species	8	0.461095	0.0446905	TXN1, ERO1A, GPX2, NCF1, NCF2, NCF4, CYBB, CYBA	871	33	8557	2.38166	1	0.290532	0.264261
REACTOME_PATHWAY	R-MMU-4085377~SUMOylation of SUMOylation proteins	8	0.461095	0.0446905	NDC1, NUP93, SEC13, NUP210, NUP85, NUP43, AAAS, NUP37	871	33	8557	2.38166	1	0.290532	0.264261
REACTOME_PATHWAY	R-MMU-159231~Transport of Mature mRNA Derived from an Intronless Transcript	9	0.518732	0.0451378	NDC1, NUP93, SEC13, NUP210, NUP85, ALYREF, NUP43, AAAS, NUP37	871	40	8557	2.21048	1	0.290532	0.264261
REACTOME_PATHWAY	R-MMU-2029480~Fcgamma receptor (FCGR) dependent phagocytosis	14	0.806916	0.0455244	LYN, HSP90AA1, LIMK1, WAS, PLD4, CD3G, VAV1, FGR, FCGR1, FCGR4, BTK, NCKAP1L, CD247, FCGR2B	871	77	8557	1.78624	1	0.290532	0.264261
REACTOME_PATHWAY	R-MMU-2029485~Role of phospholipids in phagocytosis	6	0.345821	0.0456933	FCGR1, FCGR4, PLD4, CD3G, CD247, FCGR2B	871	20	8557	2.9473	1	0.290532	0.264261
REACTOME_PATHWAY	R-MMU-171319~Telomere Extension By Telomerase	6	0.345821	0.0456933	CCNA2, PIF1, CCNA1, SHQ1, GAR1, NHP2	871	20	8557	2.9473	1	0.290532	0.264261
REACTOME_PATHWAY	R-MMU-8878166~Transcriptional regulation by RUNX2	12	0.691643	0.0461511	PSMB4, SMAD4, CCNB1, CCND1, PSMB3, CDK1, PSME2, SKP2, PSMB8, PSMB10, RUNX2, PSMB9	871	62	8557	1.90149	1	0.290532	0.264261
REACTOME_PATHWAY	R-MMU-622312~Inflammasomes	5	0.288184	0.0463616	TXN1, PSTPIP1, NLRP1A, NLRP3, MEFV	871	14	8557	3.50869	1	0.290532	0.264261
REACTOME_PATHWAY	R-MMU-2730905~Role of LAT2/NTAL/LAB on calcium mobilization	5	0.288184	0.0463616	LAT2, LYN, FCER1G, FCER1A, MS4A2	871	14	8557	3.50869	1	0.290532	0.264261
REACTOME_PATHWAY	R-MMU-69202~Cyclin E associated events during G1/S transition	13	0.74928	0.0482677	PTK6, PSMB10, PSMB8, CKS1B, PSMB9, CCNA2, CCNA1, PSMB4, CCND1, PSMB3, CCNE1, PSME2, SKP2	871	70	8557	1.82452	1	0.300806	0.273606
REACTOME_PATHWAY	R-MMU-1482839~Acyl chain remodelling of PE	7	0.403458	0.0500973	PLA2G2F, PLA2G4F, PLA2G2D, LPCAT4, PLA2G2A, PLAAT3, PLA2G5	871	27	8557	2.54705	1	0.310493	0.282416
REACTOME_PATHWAY	R-MMU-159234~Transport of Mature mRNAs Derived from Intronless Transcripts	9	0.518732	0.0512934	NDC1, NUP93, SEC13, NUP210, NUP85, ALYREF, NUP43, AAAS, NUP37	871	41	8557	2.15656	1	0.316169	0.287579
REACTOME_PATHWAY	R-MMU-159236~Transport of Mature mRNA derived from an Intron-Containing Transcript	13	0.74928	0.0529531	NDC1, SEC13, NXT1, NUP210, ALYREF, AAAS, THOC6, NUP93, DDX39A, NUP85, SRSF2, NUP43, NUP37	871	71	8557	1.79882	1	0.324626	0.295271
REACTOME_PATHWAY	R-MMU-176974~Unwinding of DNA	3	0.172911	0.0538949	GINS1, GINS2, GINS3	871	4	8557	7.36825	1	0.328613	0.298898
REACTOME_PATHWAY	R-MMU-912526~Interleukin receptor SHC signaling	6	0.345821	0.0551367	CSF2RB2, INPP5D, IL2RB, PIK3CD, IL2RG, JAK3	871	21	8557	2.80695	1	0.334378	0.304141
REACTOME_PATHWAY	R-MMU-69656~Cyclin A:Cdk2-associated events at S phase entry	13	0.74928	0.0579369	PTK6, PSMB10, PSMB8, CKS1B, PSMB9, CCNA2, CCNA1, PSMB4, CCND1, PSMB3, CCNE1, PSME2, SKP2	871	72	8557	1.77384	1	0.349481	0.317879
REACTOME_PATHWAY	R-MMU-8956319~Nucleotide catabolism	8	0.461095	0.059015	PNP, GDA, UPP1, NUDT15, SAMHD1, XDH, DNPH1, ITPA	871	35	8557	2.24556	1	0.35409	0.322071
REACTOME_PATHWAY	R-MMU-2029482~Regulation of actin dynamics for phagocytic cup formation	11	0.634006	0.0594025	FCGR1, HSP90AA1, FCGR4, LIMK1, BTK, WAS, CD3G, NCKAP1L, CD247, FCGR2B, VAV1	871	57	8557	1.89593	1	0.354109	0.322088
REACTOME_PATHWAY	R-MMU-380320~Recruitment of NuMA to mitotic centrosomes	15	0.864553	0.0597037	PLK4, HSP90AA1, NDE1, PLK1, HAUS3, HAUS5, DYNLL1, TUBA1C, TUBA1B, TUBB5, HAUS8, CENPJ, CDK1, CEP192, NEK2	871	88	8557	1.6746	1	0.354109	0.322088
REACTOME_PATHWAY	R-MMU-6811558~PI5P, PP2A and IER3 Regulate PI3K/AKT Signaling	16	0.92219	0.0599599	CD86, IL33, TRAT1, FLT3, HGF, CD80, PIK3CD, VAV1, EREG, EPGN, LCK, CD28, RAC2, PIP4K2A, PIK3AP1, ICOS	871	96	8557	1.63739	1	0.354109	0.322088
REACTOME_PATHWAY	R-MMU-174178~APC/C:Cdh1 mediated degradation of Cdc20 and other APC/C:Cdh1 targeted proteins in late mitosis/early G1	13	0.74928	0.0632246	UBE2C, PLK1, PSMB10, AURKB, PSMB8, AURKA, PSMB9, CDC20, PSMB4, UBE2S, PSMB3, PSME2, SKP2	871	73	8557	1.74954	1	0.371445	0.337857
REACTOME_PATHWAY	R-MMU-168643~Nucleotide-binding domain, leucine rich repeat containing receptor (NLR) signaling pathways	9	0.518732	0.0651604	TXN1, PSTPIP1, NLRP1A, RIPK2, CASP4, TNFAIP3, NLRP3, MEFV, MAPK13	871	43	8557	2.05626	1	0.380834	0.346396
REACTOME_PATHWAY	R-MMU-9748787~Azathioprine ADME	6	0.345821	0.06562	NME2, NUDT15, XDH, VAV1, SLC28A3, NME1	871	22	8557	2.67937	1	0.381543	0.347042
REACTOME_PATHWAY	R-MMU-983705~Signaling by the B Cell Receptor (BCR)	16	0.92219	0.0694369	LYN, NFATC2, PIK3CD, RASGRP1, PSMB10, PSMB8, VAV1, PSMB9, NFKBIA, PSMB4, PSMB3, BTK, PSME2, PIK3AP1, NFKBIE, CARD11	871	98	8557	1.60397	1	0.399727	0.363581
REACTOME_PATHWAY	R-MMU-3371556~Cellular response to heat stress	14	0.806916	0.0694561	NDC1, HSPA8, SEC13, HSP90AA1, NUP210, HSPA5, HSPA12A, AAAS, NUP93, HSPH1, NUP85, NUP43, HSPA1B, NUP37	871	82	8557	1.67733	1	0.399727	0.363581
REACTOME_PATHWAY	R-MMU-68875~Mitotic Prophase	18	1.03746	0.0729092	H2AX, H2BC9, NDC1, SEC13, H4C9, NUP210, PLK1, NCAPG2, AAAS, SMC2, LMNB1, NUP93, CCNB2, CCNB1, NUP85, CDK1, NUP43, NUP37	871	115	8557	1.53772	1	0.409594	0.372556
REACTOME_PATHWAY	R-MMU-3000480~Scavenging by Class A Receptors	4	0.230548	0.0729862	MSR1, MARCO, CALR, HSP90B1	871	10	8557	3.92974	1	0.409594	0.372556
REACTOME_PATHWAY	R-MMU-75892~Platelet Adhesion to exposed collagen	4	0.230548	0.0729862	LYN, COL1A1, COL1A2, FCER1G	871	10	8557	3.92974	1	0.409594	0.372556
REACTOME_PATHWAY	R-MMU-844456~The NLRP3 inflammasome	4	0.230548	0.0729862	TXN1, PSTPIP1, NLRP3, MEFV	871	10	8557	3.92974	1	0.409594	0.372556
REACTOME_PATHWAY	R-MMU-9020558~Interleukin-2 signaling	4	0.230548	0.0729862	LCK, IL2RB, IL2RG, JAK3	871	10	8557	3.92974	1	0.409594	0.372556
REACTOME_PATHWAY	R-MMU-3232142~SUMOylation of ubiquitinylation proteins	8	0.461095	0.0758672	NDC1, NUP93, SEC13, NUP210, NUP85, NUP43, AAAS, NUP37	871	37	8557	2.12418	1	0.421567	0.383447
REACTOME_PATHWAY	R-MMU-8875878~MET promotes cell motility	8	0.461095	0.0758672	COL1A1, COL3A1, COL1A2, COL24A1, COL5A1, LAMA1, HGF, COL5A2	871	37	8557	2.12418	1	0.421567	0.383447
REACTOME_PATHWAY	R-MMU-8856688~Golgi-to-ER retrograde transport	19	1.0951	0.0764538	TMED9, KIFC5B, KIF23, KIF11, KIF22, DYNLL1, KIF15, KIF4, TUBA1C, CENPE, KIF18A, TUBA1B, KIF18B, RACGAP1, KIFC1, KIF2C, KIF20A, KDELR3, KIF20B	871	124	8557	1.50534	1	0.422745	0.384518
REACTOME_PATHWAY	R-MMU-4570464~SUMOylation of RNA binding proteins	9	0.518732	0.0811404	NDC1, NUP93, SEC13, NUP210, NUP85, CBX2, NUP43, AAAS, NUP37	871	45	8557	1.96487	1	0.44647	0.406098
REACTOME_PATHWAY	R-MMU-69478~G2/M DNA replication checkpoint	3	0.172911	0.0838589	CCNB2, CCNB1, CDK1	871	5	8557	5.8946	1	0.45697	0.415648
REACTOME_PATHWAY	R-MMU-68911~G2 Phase	3	0.172911	0.0838589	CCNA2, CCNA1, E2F1	871	5	8557	5.8946	1	0.45697	0.415648
REACTOME_PATHWAY	R-MMU-9013148~CDC42 GTPase cycle	20	1.15274	0.0844082	ARHGAP9, TFRC, WAS, IQGAP3, DEF6, FGD2, ARHGAP45, DOCK10, FMNL1, DEPDC1B, DIAPH3, ARHGAP30, RACGAP1, ARHGDIB, TAGAP, STOM, PAK6, ECT2, SRGAP2, LBR	871	134	8557	1.46632	1	0.457752	0.41636
REACTOME_PATHWAY	R-MMU-380287~Centrosome maturation	13	0.74928	0.0874936	PLK4, HSP90AA1, NDE1, PLK1, HAUS3, HAUS5, DYNLL1, TUBB5, HAUS8, CENPJ, CDK1, CEP192, NEK2	871	77	8557	1.65865	1	0.469966	0.427469
REACTOME_PATHWAY	R-MMU-380270~Recruitment of mitotic centrosome proteins and complexes	13	0.74928	0.0874936	PLK4, HSP90AA1, NDE1, PLK1, HAUS3, HAUS5, DYNLL1, TUBB5, HAUS8, CENPJ, CDK1, CEP192, NEK2	871	77	8557	1.65865	1	0.469966	0.427469
REACTOME_PATHWAY	R-MMU-73933~Resolution of Abasic Sites (AP sites)	7	0.403458	0.0884434	RFC5, RFC4, LIG1, APEX1, POLD1, POLE2, POLE	871	31	8557	2.2184	1	0.472816	0.430061
REACTOME_PATHWAY	R-MMU-400451~Free fatty acids regulate insulin secretion	4	0.230548	0.0930309	GNA14, GNA15, ACSL4, PLCB2	871	11	8557	3.57249	1	0.49267	0.44812
REACTOME_PATHWAY	R-MMU-69166~Removal of the Flap Intermediate	4	0.230548	0.0930309	POLA1, PRIM1, POLD1, DNA2	871	11	8557	3.57249	1	0.49267	0.44812
REACTOME_PATHWAY	R-MMU-199418~Negative regulation of the PI3K/AKT network	16	0.92219	0.0973058	CD86, IL33, TRAT1, FLT3, HGF, CD80, PIK3CD, VAV1, EREG, EPGN, LCK, CD28, RAC2, PIP4K2A, PIK3AP1, ICOS	871	103	8557	1.52611	1	0.512902	0.466522
REACTOME_PATHWAY	R-MMU-389356~CD28 co-stimulation	7	0.403458	0.0999791	LYN, CD86, LCK, GRAP2, CD80, CD28, VAV1	871	32	8557	2.14907	1	0.524542	0.47711

## Sheet: C. 5I_0U  Up
Category	Term	Count	%	PValue	Genes	List Total	Pop Hits	Pop Total	Fold Enrichment	Bonferroni	Benjamini	FDR
REACTOME_PATHWAY	R-MMU-168256~Immune System	339	17.4652	9.88773e-40	IFITM3, IFITM1, PGLYRP2, WIPF1, LRR1, GMFG, CCNF, UBE2L6, SLA2, ICAM1, IL27RA, CDC20, C4B, PNP, CPNE1, TBC1D10C, C3AR1, PSMD1, IL12B, PGLYRP1, B2M, HERC6, IL15RA, SLC11A1, IL1R2, RNASE6, UNC13D, PSME1, BTK, PSME2, CD226, KIF20A, KIF20B, CD101, STX1A, NLRX	982	1548	8557	1.90827	1.1539e-36	1.1539e-36	1.04217e-36
REACTOME_PATHWAY	R-MMU-1640170~Cell Cycle	155	7.98557	6.33384e-26	ERCC6L, NUP107, ZWILCH, DSCC1, BUB1B, SMC4, SMC2, CDC20, TUBB5, CCND1, CHEK1, RUVBL1, H2AC10, PSMD1, RCC1, NEK2, OIP5, KNTC1, FBXO5, GTSE1, NUP210, LIG1, VRK1, ESCO2, CDC25C, CDC25B, NUP93, SGO1, SHQ1, CCNE1, PSME1, PSME2, DNA2, KIF20A, PIF1, BLM, CDCA5,	982	579	8557	2.33272	7.39159e-23	3.6958e-23	3.33793e-23
REACTOME_PATHWAY	R-MMU-69278~Cell Cycle, Mitotic	136	7.0067	9.94724e-24	ERCC6L, NUP107, ZWILCH, BUB1B, SMC4, SMC2, CDC20, TUBB5, CCND1, H2AC10, PSMD1, RCC1, NEK2, KNTC1, FBXO5, GTSE1, NUP210, LIG1, VRK1, ESCO2, CDC25C, CDC25B, NUP93, SGO1, CCNE1, PSME1, PSME2, DNA2, KIF20A, CDCA5, CDCA8, NCAPG, HMMR, AAAS, NCAPH, SKA1, SKA2,	982	496	8557	2.38928	1.16084e-20	3.86948e-21	3.4948e-21
REACTOME_PATHWAY	R-MMU-168249~Innate Immune System	200	10.304	1.03499e-22	PGLYRP2, WIPF1, GMFG, C4B, PNP, CPNE1, TBC1D10C, C3AR1, PSMD1, PGLYRP1, B2M, SLC11A1, RNASE6, UNC13D, PSME1, BTK, PSME2, NLRX1, FPR1, IQGAP2, CFP, MEFV, GNS, MNDAL, C2, PLAC8, C3, TRPM2, DSN1, PRDX4, MLEC, NCKAP1L, CD14, S100A11, GSDMD, LYN, PRG2, NFATC2,	982	898	8557	1.94072	1.20784e-19	3.0196e-20	2.72721e-20
REACTOME_PATHWAY	R-MMU-69620~Cell Cycle Checkpoints	86	4.43071	1.86751e-19	H2AX, ERCC6L, NUP107, MCM7, ZWILCH, MCM8, BUB1B, MCM10, CDC20, EXO1, NUF2, CHEK1, PSMD1, KNTC1, TOPBP1, SPDL1, GTSE1, RFC5, RMI2, RFC4, NUP133, RANGAP1, CDC25C, CCNA2, PSMA5, SGO1, CCNA1, DBF4, CCNE1, INCENP, MCM3, PSME1, BIRC5, MCM4, SGO2A, PSME2, MCM5,	982	270	8557	2.77552	2.17938e-16	4.35876e-17	3.9367e-17
REACTOME_PATHWAY	R-MMU-68877~Mitotic Prometaphase	66	3.40031	2.03064e-17	ERCC6L, NUP107, ZWILCH, BUB1B, SMC4, SMC2, CDC20, TUBA1C, TUBA1B, TUBB5, NUF2, NEK2, KNTC1, SPDL1, NINL, HSP90AA1, NUP133, HAUS3, HAUS6, HAUS5, RANGAP1, SGO1, INCENP, BIRC5, SGO2A, KIF2C, CDCA5, CDCA8, NCAPG, CENPA, AURKB, SKA1, NCAPH, SKA2, CCNB2, CCNB1,	982	188	8557	3.05912	2.36976e-14	3.9496e-15	3.56716e-15
REACTOME_PATHWAY	R-MMU-6798695~Neutrophil degranulation	123	6.33694	3.65902e-17	ATP8A1, CLEC4N, RAB3D, GMFG, H2-K1, IFI211, FCNA, PNP, TUBB5, CLEC5A, COTL1, CPNE1, TBC1D10C, C3AR1, SIRPA, PSMD1, PGLYRP1, B2M, CD177, CD300A, SLC11A1, CYBB, ADAM10, CYBA, UNC13D, ARHGAP45, CLEC4D, TYROBP, CHIL1, PKP1, ADAM8, S100A9, VCP, H2-M2, LYZ2, H2	982	502	8557	2.13507	4.27008e-14	6.10011e-15	5.50944e-15
REACTOME_PATHWAY	R-MMU-198933~Immunoregulatory interactions between a Lymphoid and a non-Lymphoid cell	45	2.31839	1.9032e-16	H2-T24, IFITM3, IFITM1, CD40, H2-T22, H2-M2, H2-Q6, H2-M3, ITGB2, H2-Q7, H2-K1, H2-Q4, CD3G, TREM2, CD3E, ITGAL, CD3D, ICAM1, C3, CD300LB, SLAMF7, SLAMF6, ITGB7, B2M, LAIR1, CD96, ITGA4, CD300A, CRTAM, SH2D1A, CD8B1, PILRA, COL1A1, CD300C2, COL3A1, CD200R	982	101	8557	3.88241	2.59126e-13	2.77629e-14	2.50747e-14
REACTOME_PATHWAY	R-MMU-141424~Amplification of signal from the kinetochores	42	2.16383	2.97681e-16	ERCC6L, NUP107, ZWILCH, BUB1B, CDCA8, CENPA, AURKB, SKA1, SKA2, CDC20, DSN1, NUP85, NUF2, KNTC1, SPDL1, BUB1, CENPT, CENPU, NUP133, NDE1, PLK1, RANGAP1, NDC80, SGO1, CENPE, KIF18A, CENPF, CENPH, CENPI, INCENP, TAOK1, SGO2A, CENPM, BIRC5, KIF2C, CENPN, CEN	982	90	8557	4.06646	3.88689e-13	3.47394e-14	3.13756e-14
REACTOME_PATHWAY	R-MMU-141444~Amplification of signal from unattached kinetochores via a MAD2 inhibitory signal	42	2.16383	2.97681e-16	ERCC6L, NUP107, ZWILCH, BUB1B, CDCA8, CENPA, AURKB, SKA1, SKA2, CDC20, DSN1, NUP85, NUF2, KNTC1, SPDL1, BUB1, CENPT, CENPU, NUP133, NDE1, PLK1, RANGAP1, NDC80, SGO1, CENPE, KIF18A, CENPF, CENPH, CENPI, INCENP, TAOK1, SGO2A, CENPM, BIRC5, KIF2C, CENPN, CEN	982	90	8557	4.06646	3.88689e-13	3.47394e-14	3.13756e-14
REACTOME_PATHWAY	R-MMU-2500257~Resolution of Sister Chromatid Cohesion	48	2.47295	1.04645e-15	ERCC6L, NUP107, ZWILCH, CDCA5, BUB1B, CDCA8, CENPA, AURKB, SKA1, SKA2, CDC20, TUBA1C, CCNB2, CCNB1, DSN1, TUBA1B, NUP85, NUF2, KNTC1, SPDL1, BUB1, CENPT, CENPU, NUP133, NDE1, PLK1, RANGAP1, NDC80, SGO1, CENPE, KIF18A, CENPF, CENPH, CENPI, INCENP, TAOK1, C	982	117	8557	3.57491	1.16607e-12	1.11019e-13	1.00269e-13
REACTOME_PATHWAY	R-MMU-2555396~Mitotic Metaphase and Anaphase	67	3.45183	9.60499e-15	ERCC6L, NUP107, ZWILCH, BUB1B, CDC20, TUBA1C, TUBA1B, NUF2, PSMD1, RCC1, KNTC1, FBXO5, SPDL1, LBR, NDC1, NUP133, VRK1, RANGAP1, PSMA5, SGO1, NUP93, ESPL1, INCENP, PSME1, BIRC5, SGO2A, PSME2, KIF2C, CDCA5, CDCA8, CENPA, AURKB, SKA1, PSMB10, SKA2, CCNB2, CC	982	214	8557	2.72817	1.1272e-11	9.34085e-13	8.43638e-13
REACTOME_PATHWAY	R-MMU-9648025~EML4 and NUDC in mitotic spindle formation	44	2.26687	1.12665e-14	ERCC6L, NUP107, ZWILCH, BUB1B, CDCA8, CENPA, AURKB, SKA1, SKA2, CDC20, TUBA1C, DSN1, TUBA1B, NUP85, NUF2, KNTC1, SPDL1, BUB1, CENPT, CENPU, NUP133, NDE1, PLK1, RANGAP1, NDC80, SGO1, CENPE, KIF18A, CENPF, CENPH, CENPI, INCENP, TAOK1, SGO2A, CENPM, BIRC5, K	982	106	8557	3.61707	1.30859e-11	1.01138e-12	9.13451e-13
REACTOME_PATHWAY	R-MMU-69618~Mitotic Spindle Checkpoint	44	2.26687	1.67728e-14	ERCC6L, NUP107, ZWILCH, BUB1B, CDCA8, CENPA, AURKB, SKA1, SKA2, CDC20, DSN1, NUP85, NUF2, KNTC1, SPDL1, BUB1, CENPT, CENPU, NUP133, UBE2C, NDE1, PLK1, RANGAP1, NDC80, SGO1, CENPE, KIF18A, CENPF, CENPH, UBE2S, CENPI, INCENP, TAOK1, SGO2A, CENPM, BIRC5, KIF	982	107	8557	3.58327	1.9564e-11	1.39813e-12	1.26275e-12
REACTOME_PATHWAY	R-MMU-68882~Mitotic Anaphase	66	3.40031	2.72487e-14	ERCC6L, NUP107, ZWILCH, BUB1B, CDC20, TUBA1C, TUBA1B, NUF2, PSMD1, RCC1, KNTC1, SPDL1, LBR, NDC1, NUP133, VRK1, RANGAP1, PSMA5, SGO1, NUP93, ESPL1, INCENP, PSME1, BIRC5, SGO2A, PSME2, KIF2C, CDCA5, CDCA8, CENPA, AURKB, SKA1, PSMB10, SKA2, CCNB2, CCNB1, DS	982	213	8557	2.70007	3.17429e-11	2.11995e-12	1.91468e-12
REACTOME_PATHWAY	R-MMU-1280218~Adaptive Immune System	140	7.21278	1.42698e-13	IFITM3, CD86, IFITM1, NCF1, NCF2, LRR1, CD80, NCF4, H2-K1, CCNF, UBE2L6, ICAM1, CDC20, GRAP2, PSMD1, B2M, HERC6, PDIA3, CD96, LAG3, CD300A, BTN1A1, TAP2, CYBB, TAP1, CYBA, TRAIP, KCTD7, FCGR1, JAML, CD8A, FCGR4, BTK, PSME1, PSME2, CD226, KIF20A, KIF20B, C	982	663	8557	1.84003	1.66488e-10	1.0408e-11	9.40022e-12
REACTOME_PATHWAY	R-MMU-5663220~RHO GTPases Activate Formins	48	2.47295	1.568e-13	ERCC6L, NUP107, ZWILCH, BUB1B, CDCA8, CENPA, AURKB, SKA1, SKA2, CDC20, TUBA1C, DSN1, TUBA1B, NUP85, NUF2, KNTC1, SPDL1, SRGAP2, BUB1, CENPT, CENPU, NUP133, NDE1, PLK1, RANGAP1, NDC80, RHOB, SGO1, CENPE, KIF18A, CENPF, FMNL1, DIAPH3, CENPH, CENPI, INCENP,	982	131	8557	3.19286	1.82943e-10	1.07638e-11	9.72157e-12
REACTOME_PATHWAY	R-MMU-68886~M Phase	94	4.84286	2.65888e-13	H2AX, ERCC6L, NUP107, ZWILCH, NCAPG2, BUB1B, SMC4, SMC2, LMNB1, CDC20, TUBA1C, TUBA1B, TUBB5, NUF2, H2AC10, PSMD1, RCC1, NEK2, KNTC1, FBXO5, SPDL1, LBR, NINL, NDC1, HSP90AA1, NUP210, NUP133, HAUS3, KIF23, VRK1, HAUS6, HAUS5, MASTL, RANGAP1, PSMA5, SGO1, N	982	380	8557	2.15553	3.10303e-10	1.72384e-11	1.55692e-11
REACTOME_PATHWAY	R-MMU-2467813~Separation of Sister Chromatids	57	2.93663	9.43304e-13	ERCC6L, NUP107, ZWILCH, BUB1B, CDC20, TUBA1C, TUBA1B, NUF2, PSMD1, KNTC1, SPDL1, NUP133, RANGAP1, PSMA5, SGO1, ESPL1, INCENP, PSME1, BIRC5, SGO2A, PSME2, KIF2C, CDCA5, CDCA8, CENPA, AURKB, SKA1, PSMB10, SKA2, DSN1, NUP85, BUB1, CENPT, CENPU, UBE2C, NDE1,	982	181	8557	2.74414	1.1009e-09	5.79387e-11	5.23285e-11
REACTOME_PATHWAY	R-MMU-1280215~Cytokine Signaling in Immune system	85	4.37919	1.78421e-09	IL21, CD40, CSF3R, EIF4E3, CSF1, TNFRSF13B, FLT3, SLA, PIK3CD, UBE2L6, SLA2, TNF, TNFSF13B, IL27RA, GRAP2, IL12B, PSMD1, JAK3, OASL1, IL13RA1, IL15RA, RIPK2, DDX58, IFNGR1, IL1R2, IL16, TNFRSF1B, OSMR, IFIT1BL2, DUSP6, VAV1, CSF2RB2, PSMA5, IFNG, LCK, IL1	982	384	8557	1.92885	2.08217e-06	1.04108e-07	9.40277e-08
REACTOME_PATHWAY	R-MMU-195258~RHO GTPase Effectors	70	3.60639	1.13833e-08	H2AX, ERCC6L, NUP107, NCF1, ZWILCH, NCF2, WIPF1, NCF4, KIF14, BUB1B, CDC20, TUBA1C, TUBA1B, NUF2, H2AC10, RAC2, KNTC1, SPDL1, NUP133, CYBB, CYBA, RANGAP1, CDC25C, CIT, RHOB, SGO1, INCENP, BTK, BIRC5, SGO2A, KIF2C, S100A9, WAS, CDCA8, NOXO1, IQGAP2, CENPA,	982	304	8557	2.00648	1.32843e-05	6.32589e-07	5.71335e-07
REACTOME_PATHWAY	R-MMU-202433~Generation of second messenger molecules	14	0.721278	1.96259e-08	ITK, WAS, CD3G, CD3E, CD3D, FYB, ZAP70, CD4, LCK, GRAP2, LCP2, CD247, CD101, LAT	982	20	8557	6.09969	2.29031e-05	1.04106e-06	9.40258e-07
REACTOME_PATHWAY	R-MMU-68962~Activation of the pre-replicative complex	17	0.875837	2.41451e-08	MCM7, MCM8, PRIM1, CDC7, MCM10, CDC6, POLA1, CDC45, DBF4, ORC1, POLE2, MCM3, MCM4, MCM5, MCM6, POLE, MCM2	982	30	8557	4.93785	2.8177e-05	1.2251e-06	1.10648e-06
REACTOME_PATHWAY	R-MMU-176187~Activation of ATR in response to replication stress	18	0.927357	3.11161e-08	RFC5, RFC4, MCM7, MCM8, CDC7, MCM10, CDC6, CDC25C, CDC45, DBF4, ORC1, CHEK1, MCM3, MCM4, MCM5, MCM6, CLSPN, MCM2	982	34	8557	4.61321	3.63118e-05	1.51302e-06	1.36651e-06
REACTOME_PATHWAY	R-MMU-69242~S Phase	41	2.11231	4.29952e-08	MCM7, MCM8, PRIM1, CDCA5, PSMB10, CKS1B, ORC1, CCND1, POLD1, PSMD1, POLE, RFC5, GINS1, GINS2, RFC4, LIG1, UBE2C, GINS3, PTK6, CDC6, ESCO2, PSMB8, PSMB9, CDC25B, PSMA5, CCNA2, CCNA1, POLA1, UBE2S, CCNE1, POLE2, PSMC1, PSMC2, PSME1, MCM3, MCM4, PSME2, MCM5,	982	143	8557	2.49838	5.01742e-05	2.00702e-06	1.81268e-06
REACTOME_PATHWAY	R-MMU-69239~Synthesis of DNA	35	1.80319	1.02584e-07	MCM7, MCM8, PRIM1, PSMB10, ORC1, POLD1, PSMD1, POLE, RFC5, GINS1, GINS2, RFC4, LIG1, UBE2C, GINS3, CDC6, PSMB8, PSMB9, PSMA5, CCNA2, CCNA1, POLA1, UBE2S, CCNE1, POLE2, PSMC1, PSMC2, PSME1, MCM3, MCM4, PSME2, MCM5, MCM6, DNA2, MCM2	982	115	8557	2.65204	0.000119708	4.60444e-06	4.1586e-06
REACTOME_PATHWAY	R-MMU-69206~G1/S Transition	32	1.64863	2.4066e-07	MCM7, MCM8, PRIM1, MCM10, PSMB10, CKS1B, CDC45, ORC1, CCND1, PSMD1, POLE, CDC7, PTK6, CDC6, PSMB8, PSMB9, PSMA5, CCNA2, CCNA1, POLA1, DBF4, CCNE1, POLE2, PSMC1, PSMC2, PSME1, MCM3, MCM4, PSME2, MCM5, MCM6, MCM2	982	103	8557	2.70722	0.000280811	1.04019e-05	9.39465e-06
REACTOME_PATHWAY	R-MMU-1236975~Antigen processing-Cross presentation	30	1.5456	2.53881e-07	H2-T24, H2-T22, NCF1, NCF2, H2-M2, H2-Q6, H2-M3, H2-Q7, NCF4, H2-K1, H2-Q4, PSMB10, MRC1, PSMD1, B2M, PDIA3, TAP2, CYBB, TAP1, CYBA, PSMB8, PSMB9, TAPBP, PSMA5, FCGR1, PSMC1, PSMC2, PSME1, PSME2, CALR	982	93	8557	2.81092	0.000296235	1.05814e-05	9.55681e-06
REACTOME_PATHWAY	R-MMU-453279~Mitotic G1 phase and G1/S transition	36	1.85471	3.61379e-07	MCM7, MCM8, PRIM1, MCM10, PSMB10, CKS1B, CDC45, ORC1, CCND1, E2F1, E2F2, PSMD1, POLE, LYN, CDC7, PTK6, CDC6, PSMB8, PSMB9, PSMA5, CCNA2, CCNA1, POLA1, DBF4, TFDP1, CCNE1, POLE2, PSMC1, PSMC2, PSME1, MCM3, MCM4, PSME2, MCM5, MCM6, MCM2	982	126	8557	2.48967	0.000421641	1.45424e-05	1.31343e-05
REACTOME_PATHWAY	R-MMU-380108~Chemokine receptors bind chemokines	21	1.08192	6.28271e-07	CX3CR1, CCL12, CXCL9, CCL22, CXCL1, CXCL3, CXCL5, CXCL16, CXCL10, CCL7, CCL5, CXCR3, CCL4, CCRL2, XCL1, CCL1, CCR7, CCL19, CCR5, CCR4, CCL17	982	53	8557	3.45266	0.000732924	2.44397e-05	2.20732e-05
REACTOME_PATHWAY	R-MMU-194315~Signaling by Rho GTPases	116	5.9763	7.68417e-07	ERCC6L, NUP107, TFRC, NCF1, NCF2, ZWILCH, WIPF1, NCF4, BUB1B, DOCK10, CDC20, DOCK11, ARHGDIB, H2AC10, EPSTI1, KNTC1, TPM4, CYBB, CYBA, CDC25C, ARHGAP45, SGO1, DEPDC1B, BTK, S100A9, VCP, SHMT2, ARHGAP19, CDCA8, ARHGAP15, AAAS, IQGAP2, IQGAP3, SKA1, SKA2, D	982	652	8557	1.55032	0.000896341	2.89272e-05	2.61262e-05
REACTOME_PATHWAY	R-MMU-9716542~Signaling by Rho GTPases, Miro GTPases and RHOBTB3	118	6.07934	8.04896e-07	ERCC6L, NUP107, TFRC, NCF1, NCF2, ZWILCH, WIPF1, NCF4, BUB1B, DOCK10, CDC20, DOCK11, HTR7, ARHGDIB, H2AC10, EPSTI1, KNTC1, TPM4, CYBB, CYBA, CDC25C, ARHGAP45, SGO1, DEPDC1B, CCNE1, BTK, S100A9, VCP, SHMT2, ARHGAP19, CDCA8, ARHGAP15, AAAS, IQGAP2, IQGAP3,	982	667	8557	1.54158	0.000938873	2.93535e-05	2.65113e-05
REACTOME_PATHWAY	R-MMU-69481~G2/M Checkpoints	39	2.00927	1.73814e-06	H2AX, BLM, MCM7, MCM8, MCM10, PSMB10, CCNB2, BRIP1, CCNB1, CDC45, ORC1, EXO1, CHEK1, NSD2, PSMD1, CLSPN, TOPBP1, GTSE1, RFC5, RMI2, RFC4, CDC7, CDC6, CDC25C, PSMB8, PSMB9, PSMA5, DBF4, PSMC1, PSMC2, PSME1, CDK1, MCM3, MCM4, PSME2, MCM5, MCM6, DNA2, MCM2	982	151	8557	2.2506	0.00202636	6.1467e-05	5.55152e-05
REACTOME_PATHWAY	R-MMU-2172127~DAP12 interactions	22	1.13344	2.59313e-06	H2-T24, GM5150, H2-T22, H2-M2, H2-Q6, H2-Q7, H2-M3, H2-K1, H2-Q4, TREM2, TYROBP, LCK, GRAP2, CLEC5A, BTK, CD300LB, SIRPA, LCP2, KLRC1, GM9733, B2M, LAT	982	62	8557	3.09201	0.00302161	8.90054e-05	8.03871e-05
REACTOME_PATHWAY	R-MMU-202403~TCR signaling	29	1.49408	6.78769e-06	ITK, WAS, CD3G, PTPN22, CD3E, CD3D, FYB, PSMB10, INPP5D, GRAP2, PSMD1, RIPK2, PSMB8, PSMB9, PSMA5, NFKBIA, ZAP70, CD4, PTPRC, LCK, PSMC1, PSMC2, PSME1, PSME2, LCP2, CD247, CD101, LAT, CARD11	982	102	8557	2.47747	0.00788997	0.000226321	0.000204406
REACTOME_PATHWAY	R-MMU-202430~Translocation of ZAP-70 to Immunological synapse	8	0.412159	7.45347e-06	ZAP70, CD4, LCK, CD3G, PTPN22, CD247, CD3E, CD3D	982	9	8557	7.74564	0.00866051	0.000241617	0.000218221
REACTOME_PATHWAY	R-MMU-449147~Signaling by Interleukins	54	2.78207	8.59293e-06	IL21, CSF3R, CSF1, PIK3CD, IL27RA, IL12B, PSMD1, JAK3, IL13RA1, IL15RA, RIPK2, IL1R2, IL16, OSMR, DUSP6, VAV1, CSF2RB2, PSMA5, LCK, IL1B, PSME1, PSME2, STX1A, CSF1R, IL4RA, NOD1, IL2RG, PSMB10, HSP90B1, SOCS3, SOCS1, INPP5D, IL21R, STAT4, IL12RB1, IL12RB2	982	254	8557	1.85255	0.00997788	0.000271026	0.000244782
REACTOME_PATHWAY	R-MMU-73886~Chromosome Maintenance	32	1.64863	1.04694e-05	H2AX, PIF1, BLM, PRIM1, DSCC1, CHTF18, CENPA, MIS18BP1, POLD1, H2AC10, RUVBL1, GAR1, OIP5, CENPT, RFC5, CENPU, CENPW, RFC4, LIG1, TERF1, CCNA2, CCNA1, POLA1, MIS18A, SHQ1, CENPH, CENPI, CENPM, CENPN, DNA2, CENPQ, CENPS	982	121	8557	2.30449	0.0121435	0.000321521	0.000290388
REACTOME_PATHWAY	R-MMU-5685942~HDR through Homologous Recombination (HRR)	18	0.927357	2.19495e-05	GEN1, RFC5, RMI2, BLM, RFC4, XRCC2, PALB2, RAD51AP1, BRIP1, RAD51, EME1, EXO1, POLD1, POLE2, CHEK1, DNA2, POLE, POLH	982	50	8557	3.13699	0.0252901	0.000641807	0.000579661
REACTOME_PATHWAY	R-MMU-389948~PD-1 signaling	9	0.463679	2.19985e-05	CD274, CD4, LCK, CD3G, PDCD1, CD247, PDCD1LG2, CD3E, CD3D	982	13	8557	6.03266	0.0253458	0.000641807	0.000579661
REACTOME_PATHWAY	R-MMU-983170~Antigen Presentation: Folding, assembly and peptide loading of class I MHC	16	0.824317	3.43789e-05	H2-T24, PDIA3, H2-T22, HSPA5, H2-M2, H2-Q6, H2-Q7, H2-M3, H2-K1, H2-Q4, TAP2, TAP1, TAPBP, CALR, SEC24D, B2M	982	42	8557	3.31956	0.0393267	0.000978542	0.00088379
REACTOME_PATHWAY	R-MMU-69306~DNA Replication	41	2.11231	3.61594e-05	H2AX, MCM7, MCM8, PRIM1, MCM10, PSMB10, CDC45, ORC1, POLD1, H2AC10, PSMD1, POLE, RFC5, GINS1, GINS2, RFC4, LIG1, UBE2C, GINS3, CDC7, CDC6, PSMB8, PSMB9, PSMA5, CCNA2, CCNA1, POLA1, DBF4, UBE2S, CCNE1, POLE2, PSMC1, PSMC2, PSME1, MCM3, MCM4, PSME2, MCM5, M	982	183	8557	1.95228	0.0413208	0.00100471	0.000907429
REACTOME_PATHWAY	R-MMU-388841~Costimulation by the CD28 family	19	0.978877	3.94913e-05	LYN, CD86, CD274, CD80, CD3G, PDCD1LG2, CD3E, CD3D, VAV1, CD4, LCK, GRAP2, CD28, BTLA, CTLA4, TNFRSF14, PDCD1, CD247, ICOS	982	57	8557	2.90462	0.0450414	0.00107178	0.000967997
REACTOME_PATHWAY	R-MMU-9013149~RAC1 GTPase cycle	38	1.95775	4.51738e-05	ARHGAP9, TFRC, NCF1, NCF2, WIPF1, NCF4, WAS, NOXO1, IQGAP2, ARHGAP15, IQGAP3, DOCK10, DOCK11, RACGAP1, ARHGDIB, TAGAP, PAK6, NCKAP1L, ECT2, SRGAP2, LBR, SRGAP1, CYBB, CYBA, ARHGAP25, DEF6, VAV1, CIT, ARHGAP45, ARHGAP32, DEPDC1B, FMNL1, ARHGAP30, DIAPH3, A	982	166	8557	1.99474	0.0513534	0.00119813	0.00108212
REACTOME_PATHWAY	R-MMU-2173782~Binding and Uptake of Ligands by Scavenger Receptors	14	0.721278	5.01736e-05	APOL7B, MSR1, APOL7A, APOL10B, APOL9B, APOL10A, APOL11B, APOL9A, APOL7E, JCHAIN, HSP90B1, APOL7C, MARCO, CALR	982	34	8557	3.58806	0.0568728	0.00130117	0.00117518
REACTOME_PATHWAY	R-MMU-1236974~ER-Phagosome pathway	14	0.721278	7.15281e-05	H2-T24, PDIA3, H2-T22, H2-M2, H2-Q6, H2-Q7, H2-M3, H2-K1, H2-Q4, TAP2, TAP1, TAPBP, CALR, B2M	982	35	8557	3.48554	0.0800871	0.00181464	0.00163893
REACTOME_PATHWAY	R-MMU-180786~Extension of Telomeres	16	0.824317	8.62328e-05	RFC5, PIF1, BLM, RFC4, LIG1, PRIM1, DSCC1, TERF1, CHTF18, CCNA2, CCNA1, POLA1, SHQ1, POLD1, GAR1, DNA2	982	45	8557	3.09826	0.0957397	0.00214114	0.00193382
REACTOME_PATHWAY	R-MMU-202427~Phosphorylation of CD3 and TCR zeta chains	8	0.412159	0.000119869	CD4, PTPRC, LCK, CD3G, PTPN22, CD247, CD3E, CD3D	982	12	8557	5.80923	0.130551	0.00291431	0.00263212
REACTOME_PATHWAY	R-MMU-4615885~SUMOylation of DNA replication proteins	15	0.772798	0.000147857	NDC1, TOP2A, NUP107, NUP210, NUP133, CDCA8, AAAS, RANGAP1, AURKB, NUP93, NUP85, INCENP, BIRC5, TOP1, NUP37	982	42	8557	3.11209	0.158494	0.00352141	0.00318043
REACTOME_PATHWAY	R-MMU-453274~Mitotic G2-G2/M phases	38	1.95775	0.00018587	HMMR, PSMB10, AURKA, TUBA1C, CCNB2, CCNB1, TUBA1B, TUBB5, HAUS8, HAUS7, E2F1, PSMD1, CEP192, NEK2, NINL, GTSE1, PLK4, HSP90AA1, NDE1, CEP152, PLK1, HAUS3, HAUS6, HAUS5, CDC25C, PSMB8, PSMB9, CDC25B, PSMA5, CCNA2, CCNA1, TPX2, CENPJ, PSMC1, PSMC2, PSME1, C	982	177	8557	1.87077	0.195014	0.00430517	0.0038883
REACTOME_PATHWAY	R-MMU-2424491~DAP12 signaling	17	0.875837	0.000190544	H2-T24, H2-T22, H2-M2, H2-Q6, H2-Q7, H2-M3, H2-K1, H2-Q4, TREM2, TYROBP, LCK, GRAP2, BTK, LCP2, KLRC1, B2M, LAT	982	53	8557	2.79501	0.199394	0.00430517	0.0038883
REACTOME_PATHWAY	R-MMU-68949~Orc1 removal from chromatin	20	1.0304	0.000191833	MCM7, MCM8, CDC6, PSMB10, PSMB8, PSMB9, PSMA5, CCNA2, CCNA1, ORC1, PSMC1, PSMC2, PSME1, MCM3, MCM4, PSMD1, PSME2, MCM5, MCM6, MCM2	982	69	8557	2.52575	0.200597	0.00430517	0.0038883
REACTOME_PATHWAY	R-MMU-453276~Regulation of mitotic cell cycle	23	1.18496	0.000200641	UBE2C, PLK1, BUB1B, PSMB10, AURKB, PSMB8, AURKA, PSMB9, PSMA5, CCNA2, CDC20, CCNA1, CCNB1, UBE2S, PSMC1, PSMC2, PSME1, CDK1, PSMD1, PSME2, NEK2, FBXO5, MAD2L1	982	86	8557	2.33045	0.208774	0.00433607	0.00391621
REACTOME_PATHWAY	R-MMU-174143~APC/C-mediated degradation of cell cycle proteins	23	1.18496	0.000200641	UBE2C, PLK1, BUB1B, PSMB10, AURKB, PSMB8, AURKA, PSMB9, PSMA5, CCNA2, CDC20, CCNA1, CCNB1, UBE2S, PSMC1, PSMC2, PSME1, CDK1, PSMD1, PSME2, NEK2, FBXO5, MAD2L1	982	86	8557	2.33045	0.208774	0.00433607	0.00391621
REACTOME_PATHWAY	R-MMU-69190~DNA strand elongation	10	0.515198	0.00026866	RFC5, GINS1, GINS2, POLA1, RFC4, LIG1, GINS3, PRIM1, POLD1, DNA2	982	21	8557	4.14945	0.269166	0.00559869	0.00505657
REACTOME_PATHWAY	R-MMU-2168880~Scavenging of heme from plasma	10	0.515198	0.00026866	APOL7B, APOL7A, APOL10B, APOL9B, APOL10A, APOL11B, APOL9A, APOL7E, JCHAIN, APOL7C	982	21	8557	4.14945	0.269166	0.00559869	0.00505657
REACTOME_PATHWAY	R-MMU-69275~G2/M Transition	37	1.90623	0.000313975	HMMR, PSMB10, AURKA, TUBA1C, CCNB2, CCNB1, TUBA1B, TUBB5, HAUS8, HAUS7, PSMD1, CEP192, NEK2, NINL, GTSE1, PLK4, HSP90AA1, NDE1, CEP152, PLK1, HAUS3, HAUS6, HAUS5, CDC25C, PSMB8, PSMB9, CDC25B, PSMA5, CCNA2, CCNA1, TPX2, CENPJ, PSMC1, PSMC2, PSME1, CDK1, P	982	175	8557	1.84236	0.30682	0.00642822	0.00580578
REACTOME_PATHWAY	R-MMU-451927~Interleukin-2 family signaling	13	0.669758	0.000324856	IL21, IL15RA, STAT3, PIK3CD, IL2RG, CSF2RB2, LCK, INPP5D, IL2RA, IL2RB, STAT4, IL21R, JAK3	982	35	8557	3.23657	0.31557	0.00653632	0.00590341
REACTOME_PATHWAY	R-MMU-69052~Switching of origins to a post-replicative state	23	1.18496	0.000402175	MCM7, UBE2C, MCM8, CDC6, PSMB10, PSMB8, PSMB9, PSMA5, CCNA2, CCNA1, ORC1, UBE2S, CCNE1, PSMC1, PSMC2, PSME1, MCM3, MCM4, PSMD1, PSME2, MCM5, MCM6, MCM2	982	90	8557	2.22687	0.374643	0.00795488	0.00718461
REACTOME_PATHWAY	R-MMU-166663~Initial triggering of complement	9	0.463679	0.000441199	C1QB, FCNA, C3, C4B, C1QA, C1RA, CFP, C1QC, C2	982	18	8557	4.35692	0.402495	0.00858133	0.0077504
REACTOME_PATHWAY	R-MMU-202733~Cell surface interactions at the vascular wall	26	1.33952	0.000475623	CD84, ITGB2, SLC7A11, ITGAL, JCHAIN, SPN, INPP5D, ITGAX, SIRPA, GM9733, SLC16A3, CD177, LYN, GM5150, CD74, FCER1G, ITGA4, ATP1B2, COL1A1, SLC7A5, DOK2, JAML, LCK, ITGA6, CD48, CD47	982	109	8557	2.07853	0.426033	0.00909921	0.00821814
REACTOME_PATHWAY	R-MMU-2871809~FCERI mediated Ca+2 mobilization	11	0.566718	0.00050521	LYN, ITK, FCER1G, GRAP2, BTK, NFATC2, FCER1A, LCP2, MS4A2, VAV1, LAT	982	27	8557	3.55009	0.445522	0.00950935	0.00858857
REACTOME_PATHWAY	R-MMU-983189~Kinesins	16	0.824317	0.000517979	KIFC5B, KIF23, KIF11, KIF22, KIF15, KIF4, TUBA1C, CENPE, KIF18A, TUBA1B, KIF18B, RACGAP1, KIFC1, KIF2C, KIF20A, KIF20B	982	52	8557	2.68118	0.453728	0.00959494	0.00866587
REACTOME_PATHWAY	R-MMU-5693579~Homologous DNA Pairing and Strand Exchange	10	0.515198	0.000603882	RAD51AP1, BLM, RMI2, BRIP1, RAD51, EXO1, XRCC2, CHEK1, DNA2, PALB2	982	23	8557	3.78863	0.505863	0.0110114	0.00994518
REACTOME_PATHWAY	R-MMU-191273~Cholesterol biosynthesis	11	0.566718	0.000706085	FDPS, IDI1, SQLE, HMGCS1, PMVK, MVD, HMGCR, LBR, LSS, ACAT2, FDFT1	982	28	8557	3.4233	0.561455	0.0126769	0.0114494
REACTOME_PATHWAY	R-MMU-176814~Activation of APC/C and APC/C:Cdc20 mediated degradation of mitotic proteins	20	1.0304	0.000727761	UBE2C, PLK1, BUB1B, PSMB10, PSMB8, PSMB9, PSMA5, CCNA2, CDC20, CCNA1, CCNB1, UBE2S, PSMC1, PSMC2, PSME1, CDK1, PSMD1, PSME2, NEK2, MAD2L1	982	76	8557	2.29312	0.572417	0.0128681	0.0116221
REACTOME_PATHWAY	R-MMU-9020958~Interleukin-21 signaling	6	0.309119	0.00081507	IL21, STAT3, STAT4, IL21R, IL2RG, JAK3	982	8	8557	6.53539	0.613868	0.0141735	0.0128011
REACTOME_PATHWAY	R-MMU-8854518~AURKA Activation by TPX2	19	0.978877	0.00083354	PLK4, HSP90AA1, NDE1, CEP152, PLK1, HAUS3, HAUS6, HAUS5, HMMR, AURKA, TPX2, TUBB5, HAUS8, HAUS7, CENPJ, CDK1, CEP192, NEK2, NINL	982	71	8557	2.33188	0.622108	0.0141735	0.0128011
REACTOME_PATHWAY	R-MMU-5693538~Homology Directed Repair	26	1.33952	0.000838023	H2AX, BLM, RAD51AP1, BRIP1, EME1, EXO1, POLD1, CHEK1, NSD2, CLSPN, TOPBP1, POLE, POLH, RFC5, GEN1, POLQ, RMI2, RFC4, XRCC2, PALB2, CCNA2, CCNA1, RAD51, POLE2, TIMELESS, DNA2	982	113	8557	2.00496	0.624082	0.0141735	0.0128011
REACTOME_PATHWAY	R-MMU-5668599~RHO GTPases Activate NADPH Oxidases	10	0.515198	0.000868971	NCF1, NCF2, NCF4, NOXA1, RAC2, CYBB, NOXO1, CYBA, S100A9, NOX1	982	24	8557	3.63077	0.637427	0.014487	0.0130842
REACTOME_PATHWAY	R-MMU-381426~Regulation of Insulin-like Growth Factor (IGF) transport and uptake by Insulin-like Growth Factor Binding Proteins (IGFBPs)	27	1.39104	0.000926796	APOL7B, APOL7A, APOL9B, APOL10B, APOL10A, APOL9A, CSF1, SERPINA10, PCSK9, APOL7E, HSP90B1, APOL7C, C3, C4B, EVA1A, TIMP1, APOL11B, GOLM1, IGFBP4, TMEM132A, SHISA5, ADAM10, CP, PDIA6, CKAP4, PAPPA, P4HB	982	120	8557	1.96062	0.661108	0.0152334	0.0137584
REACTOME_PATHWAY	R-MMU-8957275~Post-translational protein phosphorylation	26	1.33952	0.000959481	APOL7B, APOL7A, APOL9B, APOL10B, APOL10A, APOL9A, CSF1, SERPINA10, PCSK9, APOL7E, HSP90B1, APOL7C, C3, C4B, EVA1A, TIMP1, APOL11B, GOLM1, IGFBP4, TMEM132A, SHISA5, ADAM10, CP, PDIA6, CKAP4, P4HB	982	114	8557	1.98737	0.673802	0.0152721	0.0137933
REACTOME_PATHWAY	R-MMU-5693568~Resolution of D-loop Structures through Holliday Junction Intermediates	11	0.566718	0.00096841	RAD51AP1, GEN1, BLM, RMI2, BRIP1, RAD51, EME1, EXO1, XRCC2, DNA2, PALB2	982	29	8557	3.30525	0.677187	0.0152721	0.0137933
REACTOME_PATHWAY	R-MMU-5693537~Resolution of D-Loop Structures	11	0.566718	0.00096841	RAD51AP1, GEN1, BLM, RMI2, BRIP1, RAD51, EME1, EXO1, XRCC2, DNA2, PALB2	982	29	8557	3.30525	0.677187	0.0152721	0.0137933
REACTOME_PATHWAY	R-MMU-114604~GPVI-mediated activation cascade	12	0.618238	0.00100116	LYN, COL1A1, FCER1G, LCK, PDPN, RAC2, LCP2, VAV1, PIK3R6, PIK3CG, LAT, RHOB	982	34	8557	3.07548	0.689304	0.0155781	0.0140697
REACTOME_PATHWAY	R-MMU-5668541~TNFR2 non-canonical NF-kB pathway	23	1.18496	0.00102902	TNFSF18, CD40, TNFSF14, TNFRSF13B, TNFRSF1B, TNF, PSMB10, PSMB8, TNFSF13B, PSMB9, PSMA5, CD40LG, PSMC1, TNFSF4, PSMC2, PSME1, PSMD1, TNFRSF17, PSME2, TNFSF9, TNFRSF14, TNFSF8, LTB	982	96	8557	2.08769	0.699253	0.0158009	0.0142709
REACTOME_PATHWAY	R-MMU-6785807~Interleukin-4 and Interleukin-13 signaling	7	0.360639	0.00112057	SOCS1, STAT3, IL4RA, IL2RG, JAK3, IL13RA1, HSP90B1	982	12	8557	5.08308	0.729759	0.0167655	0.0151421
REACTOME_PATHWAY	R-MMU-2029481~FCGR activation	7	0.360639	0.00112057	FCGR1, LYN, FGR, FCGR4, CD3G, CD247, FCGR2B	982	12	8557	5.08308	0.729759	0.0167655	0.0151421
REACTOME_PATHWAY	R-MMU-9013423~RAC3 GTPase cycle	21	1.08192	0.00121273	NCF1, TFRC, NCF2, NCF4, CYBB, NOXO1, CYBA, ARHGAP15, DOCK10, ARHGAP32, LMAN1, DEPDC1B, DIAPH3, RACGAP1, ARHGDIB, NOXA1, RAC3, NCKAP1L, SRGAP2, LBR, NOX1	982	85	8557	2.15283	0.757345	0.0179146	0.01618
REACTOME_PATHWAY	R-MMU-5693567~HDR through Homologous Recombination (HRR) or Single Strand Annealing (SSA)	25	1.288	0.00129571	H2AX, BLM, RAD51AP1, BRIP1, EME1, EXO1, POLD1, CHEK1, NSD2, CLSPN, TOPBP1, POLE, POLH, RFC5, GEN1, RMI2, RFC4, XRCC2, PALB2, CCNA2, CCNA1, RAD51, POLE2, TIMELESS, DNA2	982	110	8557	1.98042	0.779769	0.0188085	0.0169873
REACTOME_PATHWAY	R-MMU-174417~Telomere C-strand (Lagging Strand) Synthesis	11	0.566718	0.00130547	RFC5, POLA1, BLM, RFC4, LIG1, PRIM1, DSCC1, POLD1, DNA2, TERF1, CHTF18	982	30	8557	3.19508	0.782266	0.0188085	0.0169873
REACTOME_PATHWAY	R-MMU-9615933~Postmitotic nuclear pore complex (NPC) reformation	9	0.463679	0.00149788	NDC1, NUP93, NUP107, NUP133, NUP85, RCC1, RANGAP1, RAN, NUP37	982	21	8557	3.73451	0.82611	0.0213173	0.0192532
REACTOME_PATHWAY	R-MMU-176409~APC/C:Cdc20 mediated degradation of mitotic proteins	19	0.978877	0.00164733	UBE2C, BUB1B, PSMB10, PSMB8, PSMB9, PSMA5, CCNA2, CDC20, CCNA1, CCNB1, UBE2S, PSMC1, PSMC2, PSME1, CDK1, PSMD1, PSME2, NEK2, MAD2L1	982	75	8557	2.20751	0.853981	0.0231619	0.0209191
REACTOME_PATHWAY	R-MMU-3301854~Nuclear Pore Complex (NPC) Disassembly	11	0.566718	0.00173216	NDC1, NUP93, CCNB2, CCNB1, NUP107, NUP133, NUP210, NUP85, CDK1, AAAS, NUP37	982	31	8557	3.09201	0.867766	0.0240646	0.0217345
REACTOME_PATHWAY	R-MMU-416700~Other semaphorin interactions	7	0.360639	0.00188045	PTPRC, TYROBP, CD72, SEMA4D, SEMA6D, TREM2, PLXNC1	982	13	8557	4.69207	0.888814	0.0258174	0.0233176
REACTOME_PATHWAY	R-MMU-176417~Phosphorylation of Emi1	5	0.257599	0.00212847	CDC20, CCNB1, PLK1, CDK1, FBXO5	982	6	8557	7.26154	0.916805	0.0288828	0.0260861
REACTOME_PATHWAY	R-MMU-977606~Regulation of Complement cascade	11	0.566718	0.00226492	C1QB, C3, C4B, C1QA, C1RA, C5AR1, C3AR1, CFP, CPN2, C1QC, C2	982	32	8557	2.99539	0.929077	0.0297393	0.0268597
REACTOME_PATHWAY	R-MMU-499943~Interconversion of nucleotide di- and triphosphates	10	0.515198	0.00226804	TXN1, RRM1, DUT, RRM2, GSR, AK2, NME2, AK4, CTPS, NME1	982	27	8557	3.22735	0.929335	0.0297393	0.0268597
REACTOME_PATHWAY	R-MMU-1482788~Acyl chain remodelling of PC	10	0.515198	0.00226804	PLA2G2F, PLA2G4F, PLA2G2D, LPCAT4, LPCAT2, PLA2G2A, LPCAT1, MBOAT2, PLAAT3, PLA2G5	982	27	8557	3.22735	0.929335	0.0297393	0.0268597
REACTOME_PATHWAY	R-MMU-2995410~Nuclear Envelope (NE) Reassembly	16	0.824317	0.00255723	NDC1, NUP107, NUP133, VRK1, RANGAP1, NUP93, TUBA1C, CCNB2, CCNB1, TUBA1B, NUP85, CDK1, RCC1, LBR, RAN, NUP37	982	60	8557	2.32369	0.949618	0.0331588	0.029948
REACTOME_PATHWAY	R-MMU-9012999~RHO GTPase cycle	67	3.45183	0.0027951	ARHGAP11A, ARHGAP9, ARHGAP8, TFRC, NCF1, NCF2, WIPF1, NCF4, KIF14, ARHGEF10L, LMNB1, LRRC1, DOCK10, AKAP13, DOCK11, TUBA1B, ARHGDIB, TAGAP, RAC2, EPSTI1, RAC3, MUC13, LBR, HSP90AA1, TPM4, CYBB, RHOH, CYBA, CKAP4, VAV1, CIT, ARHGAP45, RHOB, ZAP70, DEPDC1B,	982	413	8557	1.41363	0.961858	0.0358448	0.032374
REACTOME_PATHWAY	R-MMU-447115~Interleukin-12 family signaling	7	0.360639	0.00297434	STAT3, STAT4, IL12B, P4HB, IL12RB1, IL12RB2, IL27RA	982	14	8557	4.35692	0.969076	0.0377288	0.0340756
REACTOME_PATHWAY	R-MMU-391160~Signal regulatory protein family interactions	6	0.309119	0.00300994	GM5150, TYROBP, SIRPA, GM9733, CD47, FYB	982	10	8557	5.22831	0.970338	0.0377699	0.0341127
REACTOME_PATHWAY	R-MMU-179419~APC:Cdc20 mediated degradation of cell cycle proteins prior to satisfation of the cell cycle checkpoint	18	0.927357	0.00308589	UBE2C, BUB1B, PSMB10, PSMB8, PSMB9, PSMA5, CCNA2, CDC20, CCNA1, UBE2S, PSMC1, PSMC2, PSME1, CDK1, PSMD1, PSME2, NEK2, MAD2L1	982	73	8557	2.14862	0.972862	0.038311	0.0346014
REACTOME_PATHWAY	R-MMU-109582~Hemostasis	79	4.07007	0.00357951	LGALS3BP, CD84, PLEK, ITGB2, CTSW, ARRB2, KIF11, SLC7A11, ITGAL, PIK3CG, JCHAIN, KIF15, SPN, DOCK10, TUBA1C, DOCK11, TUBA1B, GNGT2, RAC2, ITGAX, SIRPA, TIMP1, GM9733, SLC16A3, CD177, SRGN, FCER1G, ITGA4, HGF, F2R, KIFC5B, KIF23, ATP1B2, ACTN4, KIF22, VAV1	982	507	8557	1.35778	0.984775	0.0439715	0.0397137
REACTOME_PATHWAY	R-MMU-176408~Regulation of APC/C activators between G1/S and early anaphase	11	0.566718	0.00372197	CDC20, CCNA2, CCNA1, CCNB1, UBE2S, UBE2C, PLK1, CDK1, BUB1B, FBXO5, MAD2L1	982	34	8557	2.81919	0.987114	0.0452043	0.0408272
REACTOME_PATHWAY	R-MMU-2980766~Nuclear Envelope Breakdown	13	0.669758	0.00379607	NDC1, NUP107, NUP210, NUP133, PLK1, AAAS, LMNB1, NUP93, CCNB2, CCNB1, NUP85, CDK1, NUP37	982	45	8557	2.51733	0.988186	0.0452043	0.0408272
REACTOME_PATHWAY	R-MMU-73893~DNA Damage Bypass	13	0.669758	0.00379607	RFC5, VCP, RFC4, UBA7, ISG15, UBE2L6, POLD1, POLE2, PCLAF, DTL, POLE, POLH, RAD18	982	45	8557	2.51733	0.988186	0.0452043	0.0408272
REACTOME_PATHWAY	R-MMU-5656169~Termination of translesion DNA synthesis	10	0.515198	0.00392568	RFC5, RFC4, UBA7, POLD1, POLE2, PCLAF, ISG15, UBE2L6, POLE, POLH	982	29	8557	3.00478	0.98985	0.0462755	0.0417946
REACTOME_PATHWAY	R-MMU-9020591~Interleukin-12 signaling	5	0.257599	0.00451633	STAT4, IL12B, P4HB, IL12RB1, IL12RB2	982	7	8557	6.22418	0.99492	0.0527056	0.0476021
REACTOME_PATHWAY	R-MMU-8980692~RHOA GTPase cycle	27	1.39104	0.00471969	ARHGAP11A, ARHGAP9, ARHGAP8, TFRC, ARHGAP19, ARHGEF10L, AAAS, IQGAP3, LMAN1, AKAP13, RACGAP1, ARHGDIB, TAGAP, STOM, ECT2, LBR, SRGAP1, DEF6, VAV1, CIT, ARHGAP45, ANLN, ARHGAP32, DEPDC1B, ARHGAP30, DIAPH3, DOCK2	982	134	8557	1.75578	0.995998	0.0545335	0.0492531
REACTOME_PATHWAY	R-MMU-5693616~Presynaptic phase of homologous DNA pairing and strand exchange	8	0.412159	0.00513396	BLM, RMI2, BRIP1, RAD51, EXO1, XRCC2, CHEK1, DNA2	982	20	8557	3.48554	0.997538	0.0587385	0.0530509
REACTOME_PATHWAY	R-MMU-166658~Complement cascade	12	0.618238	0.00522112	C1QB, FCNA, C3, C4B, C1QA, C1RA, C5AR1, C3AR1, CFP, CPN2, C1QC, C2	982	41	8557	2.55039	0.997777	0.0588795	0.0531783
REACTOME_PATHWAY	R-MMU-5669034~TNFs bind their physiological receptors	9	0.463679	0.00524719	TNFSF18, TNFRSF13B, TNFSF4, TNFSF9, TNFRSF17, TNFRSF14, TNFSF8, TNFRSF1B, TNFSF13B	982	25	8557	3.13699	0.997844	0.0588795	0.0531783
REACTOME_PATHWAY	R-MMU-2565942~Regulation of PLK1 Activity at G2/M Transition	19	0.978877	0.00532761	PLK4, HSP90AA1, NDE1, CEP152, PLK1, HAUS3, HAUS6, HAUS5, AURKA, CCNB2, CCNB1, TUBB5, HAUS8, HAUS7, CENPJ, CDK1, CEP192, NEK2, NINL	982	83	8557	1.99474	0.998038	0.0592126	0.053479
REACTOME_PATHWAY	R-MMU-110313~Translesion synthesis by Y family DNA polymerases bypasses lesions on DNA template	11	0.566718	0.00583654	RFC5, VCP, RFC4, UBA7, POLD1, POLE2, PCLAF, ISG15, UBE2L6, POLE, POLH	982	36	8557	2.66257	0.99892	0.064257	0.058035
REACTOME_PATHWAY	R-MMU-202424~Downstream TCR signaling	19	0.978877	0.00607454	RIPK2, CD3G, CD3E, CD3D, PSMB10, PSMB8, PSMB9, PSMA5, NFKBIA, CD4, LCK, PSMC1, INPP5D, PSMC2, PSME1, PSMD1, PSME2, CD247, CARD11	982	84	8557	1.97099	0.999184	0.0660419	0.0596471
REACTOME_PATHWAY	R-MMU-69002~DNA Replication Pre-Initiation	30	1.5456	0.00611184	H2AX, MCM7, MCM8, PRIM1, MCM10, PSMB10, CDC45, ORC1, H2AC10, PSMD1, POLE, UBE2C, CDC7, CDC6, PSMB8, PSMB9, PSMA5, POLA1, DBF4, UBE2S, POLE2, PSMC1, PSMC2, PSME1, MCM3, MCM4, PSME2, MCM5, MCM6, MCM2	982	157	8557	1.66507	0.999219	0.0660419	0.0596471
REACTOME_PATHWAY	R-MMU-1169410~Antiviral mechanism by IFN-stimulated genes	10	0.515198	0.00640536	EIF4E3, UBA7, DDX58, MX2, EIF2AK2, ISG15, UBE2L6, IFIT1BL2, USP18, OASL1	982	31	8557	2.81092	0.999446	0.0685785	0.0619381
REACTOME_PATHWAY	R-MMU-174184~Cdc20:Phospho-APC/C mediated degradation of Cyclin A	17	0.875837	0.00654091	UBE2C, BUB1B, PSMB10, PSMB8, PSMB9, PSMA5, CCNA2, CDC20, CCNA1, UBE2S, PSMC1, PSMC2, PSME1, CDK1, PSMD1, PSME2, MAD2L1	982	72	8557	2.05744	0.999528	0.0693931	0.0626738
REACTOME_PATHWAY	R-MMU-187577~SCF(Skp2)-mediated degradation of p27/p21	15	0.772798	0.0067998	PTK6, PSMB10, PSMB8, CKS1B, PSMB9, PSMA5, CCNA2, CCNA1, CCND1, CCNE1, PSMC1, PSMC2, PSME1, PSMD1, PSME2	982	60	8557	2.17846	0.999652	0.0711914	0.064298
REACTOME_PATHWAY	R-MMU-1236977~Endosomal/Vacuolar pathway	9	0.463679	0.00683242	H2-T24, H2-T22, H2-Q6, H2-M2, H2-Q7, H2-K1, H2-M3, H2-Q4, B2M	982	26	8557	3.01633	0.999665	0.0711914	0.064298
REACTOME_PATHWAY	R-MMU-168643~Nucleotide-binding domain, leucine rich repeat containing receptor (NLR) signaling pathways	12	0.618238	0.00768054	TXN1, CYLD, PSTPIP1, CASP8, NLRP1A, RIPK2, CASP4, TNFAIP3, NLRP3, NOD1, MEFV, MAPK13	982	43	8557	2.43177	0.999876	0.0793202	0.0716397
REACTOME_PATHWAY	R-MMU-1679131~Trafficking and processing of endosomal TLR	6	0.309119	0.00777338	UNC93B1, TLR9, TLR8, TLR7, LGMN, HSP90B1	982	12	8557	4.35692	0.999889	0.0795748	0.0718696
REACTOME_PATHWAY	R-MMU-1236973~Cross-presentation of particulate exogenous antigens (phagosomes)	5	0.257599	0.00821759	NCF1, NCF2, NCF4, CYBB, CYBA	982	8	8557	5.44616	0.999934	0.0819652	0.0740286
REACTOME_PATHWAY	R-MMU-2514853~Condensation of Prometaphase Chromosomes	5	0.257599	0.00821759	NCAPG, NCAPD2, SMC4, NCAPH, SMC2	982	8	8557	5.44616	0.999934	0.0819652	0.0740286
REACTOME_PATHWAY	R-MMU-5621480~Dectin-2 family	5	0.257599	0.00821759	LYN, CLEC4D, FCER1G, CLEC4N, CLEC4E	982	8	8557	5.44616	0.999934	0.0819652	0.0740286
REACTOME_PATHWAY	R-MMU-8852276~The role of GTSE1 in G2/M progression after G2 checkpoint	17	0.875837	0.00859254	HSP90AA1, PLK1, PSMB10, PSMB8, PSMB9, PSMA5, TUBA1C, CCNB2, CCNB1, TUBA1B, PSMC1, PSMC2, PSME1, CDK1, PSMD1, PSME2, GTSE1	982	74	8557	2.00183	0.999958	0.0849788	0.0767503
REACTOME_PATHWAY	R-MMU-1169408~ISG15 antiviral mechanism	9	0.463679	0.00875427	EIF4E3, UBA7, DDX58, MX2, EIF2AK2, ISG15, UBE2L6, IFIT1BL2, USP18	982	27	8557	2.90462	0.999965	0.0858507	0.0775378
REACTOME_PATHWAY	R-MMU-380259~Loss of Nlp from mitotic centrosomes	16	0.824317	0.00892007	PLK4, HSP90AA1, NDE1, CEP152, PLK1, HAUS3, HAUS6, HAUS5, TUBB5, HAUS8, HAUS7, CENPJ, CDK1, CEP192, NEK2, NINL	982	68	8557	2.05032	0.999971	0.0860131	0.0776845
REACTOME_PATHWAY	R-MMU-380284~Loss of proteins required for interphase microtubule organization from the centrosome	16	0.824317	0.00892007	PLK4, HSP90AA1, NDE1, CEP152, PLK1, HAUS3, HAUS6, HAUS5, TUBB5, HAUS8, HAUS7, CENPJ, CDK1, CEP192, NEK2, NINL	982	68	8557	2.05032	0.999971	0.0860131	0.0776845
REACTOME_PATHWAY	R-MMU-449836~Other interleukin signaling	7	0.360639	0.00906565	CSF1R, CD4, CSF3R, CSF1, IL34, IL16, STX1A	982	17	8557	3.58806	0.999976	0.0860131	0.0776845
REACTOME_PATHWAY	R-MMU-69186~Lagging Strand Synthesis	7	0.360639	0.00906565	RFC5, POLA1, RFC4, LIG1, PRIM1, POLD1, DNA2	982	17	8557	3.58806	0.999976	0.0860131	0.0776845
REACTOME_PATHWAY	R-MMU-69273~Cyclin A/B1/B2 associated events during G2/M transition	8	0.412159	0.00920683	CCNA2, CCNB2, CCNA1, CCNB1, PLK1, CDK1, CDC25C, CDC25B	982	22	8557	3.16867	0.999979	0.0866482	0.0782581
REACTOME_PATHWAY	R-MMU-9013404~RAC2 GTPase cycle	18	0.927357	0.0093273	NCF1, TFRC, NCF2, NCF4, CYBB, CYBA, DEF6, VAV1, DOCK10, ARHGAP32, LMAN1, DEPDC1B, DIAPH3, RACGAP1, RAC2, NCKAP1L, DOCK2, LBR	982	81	8557	1.93641	0.999982	0.0870797	0.0786478
REACTOME_PATHWAY	R-MMU-3299685~Detoxification of Reactive Oxygen Species	10	0.515198	0.00993946	TXN1, ERO1A, GPX2, NCF1, NCF2, NCF4, GSR, CYBB, CYBA, P4HB	982	33	8557	2.64056	0.999991	0.0920584	0.0831444
REACTOME_PATHWAY	R-MMU-2454202~Fc epsilon receptor (FCERI) signaling	23	1.18496	0.0115992	LYN, ITK, FCER1G, NFATC2, PSMB10, PSMB8, VAV1, PSMB9, LAT2, PSMA5, NFKBIA, GRAP2, PSMC1, PSMC2, BTK, PSME1, PSMD1, FCER1A, PSME2, LCP2, MS4A2, CARD11, LAT	982	116	8557	1.72775	0.999999	0.106584	0.0962639
REACTOME_PATHWAY	R-MMU-6791312~TP53 Regulates Transcription of Cell Cycle Genes	10	0.515198	0.0121778	CCNA2, CCNA1, CCNB1, CCNE1, CENPJ, CDK1, CDC25C, E2F7, E2F8, AURKA	982	34	8557	2.5629	0.999999	0.110456	0.099761
REACTOME_PATHWAY	R-MMU-1482925~Acyl chain remodelling of PG	7	0.360639	0.0123045	PLA2G2F, PLA2G4F, PLA2G2D, LPCAT4, PLA2G2A, LPCAT1, PLA2G5	982	18	8557	3.38872	0.999999	0.110456	0.099761
REACTOME_PATHWAY	R-MMU-5651801~PCNA-Dependent Long Patch Base Excision Repair	7	0.360639	0.0123045	RFC5, RFC4, LIG1, APEX1, POLD1, POLE2, POLE	982	18	8557	3.38872	0.999999	0.110456	0.099761
REACTOME_PATHWAY	R-MMU-2980767~Activation of NIMA Kinases NEK9, NEK6, NEK7	4	0.206079	0.0125674	CCNB2, CCNB1, PLK1, CDK1	982	5	8557	6.97108	1	0.111108	0.100349
REACTOME_PATHWAY	R-MMU-174577~Activation of C3 and C5	4	0.206079	0.0125674	C3, C4B, CFP, C2	982	5	8557	6.97108	1	0.111108	0.100349
REACTOME_PATHWAY	R-MMU-9020933~Interleukin-23 signaling	5	0.257599	0.0134628	STAT3, STAT4, IL12B, P4HB, IL12RB1	982	9	8557	4.84103	1	0.118129	0.10669
REACTOME_PATHWAY	R-MMU-5685938~HDR through Single Strand Annealing (SSA)	9	0.463679	0.0137679	RFC5, BLM, RMI2, BRIP1, RAD51, RFC4, EXO1, TOPBP1, DNA2	982	29	8557	2.7043	1	0.119904	0.108294
REACTOME_PATHWAY	R-MMU-913531~Interferon Signaling	15	0.772798	0.0139301	EIF4E3, UBA7, IFNGR1, DDX58, MX2, EIF2AK2, ISG15, UBE2L6, IFIT1BL2, USP18, SOCS3, SOCS1, IFNG, OASL1, IRF9	982	65	8557	2.01089	1	0.120418	0.108758
REACTOME_PATHWAY	R-MMU-983705~Signaling by the B Cell Receptor (BCR)	20	1.0304	0.0145212	LYN, NFATC2, PIK3CD, ITPR3, RASGRP1, PSMB10, PSMB8, VAV1, PSMB9, PSMA5, NFKBIA, PSMC1, PSMC2, BTK, PSME1, PSMD1, PSME2, PIK3AP1, NFKBIE, CARD11	982	98	8557	1.77834	1	0.124261	0.112229
REACTOME_PATHWAY	R-MMU-73894~DNA Repair	48	2.47295	0.0145877	H2AX, ISY1, VCP, BLM, UBA7, FAAP24, UBE2L6, RAD51AP1, BRIP1, EME1, EXO1, POLD1, H2AC10, CHEK1, NSD2, RUVBL1, PCLAF, CLSPN, TOPBP1, POLE, POLH, FANCI, RFC5, GEN1, POLQ, MBD4, RMI2, RFC4, LIG1, XRCC2, FANCA, ISG15, FANCB, TERF1, PALB2, CCNA2, CCNA1, NEIL3,	982	299	8557	1.39888	1	0.124261	0.112229
REACTOME_PATHWAY	R-MMU-69656~Cyclin A:Cdk2-associated events at S phase entry	16	0.824317	0.0150595	PTK6, PSMB10, PSMB8, CKS1B, PSMB9, CDC25B, PSMA5, CCNA2, CCNA1, CCND1, CCNE1, PSMC1, PSMC2, PSME1, PSMD1, PSME2	982	72	8557	1.93641	1	0.12708	0.114775
REACTOME_PATHWAY	R-MMU-5218859~Regulated Necrosis	12	0.618238	0.0152103	GSDMD, HSP90AA1, CASP8, RIPK3, FASL, MLKL, IL1B, CASP4, TNFSF10, FAS, GZMB, BAK1	982	47	8557	2.22481	1	0.12708	0.114775
REACTOME_PATHWAY	R-MMU-174411~Polymerase switching on the C-strand of the telomere	8	0.412159	0.0152453	RFC5, POLA1, RFC4, PRIM1, DSCC1, POLD1, TERF1, CHTF18	982	24	8557	2.90462	1	0.12708	0.114775
REACTOME_PATHWAY	R-MMU-5693532~DNA Double-Strand Break Repair	26	1.33952	0.0157337	H2AX, BLM, RAD51AP1, BRIP1, EME1, EXO1, POLD1, CHEK1, NSD2, CLSPN, TOPBP1, POLE, POLH, RFC5, GEN1, POLQ, RMI2, RFC4, XRCC2, PALB2, CCNA2, CCNA1, RAD51, POLE2, TIMELESS, DNA2	982	140	8557	1.61829	1	0.130222	0.117612
REACTOME_PATHWAY	R-MMU-140534~Caspase activation via Death Receptors in the presence of ligand	6	0.309119	0.0161687	CASP8, FASL, TNFSF10, FAS, CD14, TLR4	982	14	8557	3.73451	1	0.13288	0.120013
REACTOME_PATHWAY	R-MMU-9013148~CDC42 GTPase cycle	25	1.288	0.0171242	ARHGAP9, TFRC, WIPF1, WAS, IQGAP2, IQGAP3, FGD2, DOCK10, DOCK11, RACGAP1, ARHGDIB, TAGAP, STOM, PAK6, ECT2, SRGAP2, LBR, SRGAP1, DEF6, ARHGAP45, ARHGAP32, DEPDC1B, FMNL1, ARHGAP30, DIAPH3	982	134	8557	1.62572	1	0.139748	0.126216
REACTOME_PATHWAY	R-MMU-70171~Glycolysis	14	0.721278	0.0189895	PFKFB2, NDC1, NUP107, PFKFB3, NUP210, NUP133, AAAS, HK2, NUP93, HK3, NUP85, PGK1, PFKP, NUP37	982	61	8557	1.9999	1	0.152774	0.137981
REACTOME_PATHWAY	R-MMU-606279~Deposition of new CENPA-containing nucleosomes at the centromere	16	0.824317	0.0191523	H2AX, CENPT, CENPU, CENPW, CENPA, MIS18A, CENPH, CENPI, MIS18BP1, H2AC10, RUVBL1, CENPM, OIP5, CENPN, CENPQ, CENPS	982	74	8557	1.88408	1	0.152774	0.137981
REACTOME_PATHWAY	R-MMU-774815~Nucleosome assembly	16	0.824317	0.0191523	H2AX, CENPT, CENPU, CENPW, CENPA, MIS18A, CENPH, CENPI, MIS18BP1, H2AC10, RUVBL1, CENPM, OIP5, CENPN, CENPQ, CENPS	982	74	8557	1.88408	1	0.152774	0.137981
REACTOME_PATHWAY	R-MMU-15869~Metabolism of nucleotides	19	0.978877	0.019244	TXN1, RRM1, DUT, RRM2, GDA, CAD, GSR, AK2, NME2, AK4, CTPS, SAMHD1, NME1, UCK2, PNP, TK1, UPP1, XDH, ITPA	982	94	8557	1.76131	1	0.152774	0.137981
REACTOME_PATHWAY	R-MMU-9020558~Interleukin-2 signaling	5	0.257599	0.0204314	LCK, IL2RA, IL2RB, IL2RG, JAK3	982	10	8557	4.35692	1	0.160023	0.144528
REACTOME_PATHWAY	R-MMU-6804116~TP53 Regulates Transcription of Genes Involved in G1 Cell Cycle Arrest	5	0.257599	0.0204314	CCNA2, CCNA1, CCNE1, E2F7, E2F8	982	10	8557	4.35692	1	0.160023	0.144528
REACTOME_PATHWAY	R-MMU-380320~Recruitment of NuMA to mitotic centrosomes	18	0.927357	0.0207582	PLK4, HSP90AA1, NDE1, CEP152, PLK1, HAUS3, HAUS6, HAUS5, TUBA1C, TUBA1B, TUBB5, HAUS8, HAUS7, CENPJ, CDK1, CEP192, NEK2, NINL	982	88	8557	1.78238	1	0.161499	0.145861
REACTOME_PATHWAY	R-MMU-110373~Resolution of AP sites via the multiple-nucleotide patch replacement pathway	7	0.360639	0.0210525	RFC5, RFC4, LIG1, APEX1, POLD1, POLE2, POLE	982	20	8557	3.04985	1	0.162704	0.14695
REACTOME_PATHWAY	R-MMU-8878166~Transcriptional regulation by RUNX2	14	0.721278	0.0215918	SMAD4, PSMB10, RUNX2, PSMB8, PSMB9, PSMA5, CCNB1, CCND1, PSMC1, PSMC2, PSME1, CDK1, PSMD1, PSME2	982	62	8557	1.96764	1	0.165774	0.149722
REACTOME_PATHWAY	R-MMU-8984722~Interleukin-35 Signalling	4	0.206079	0.0230064	STAT3, STAT4, IL12RB2, IL27RA	982	6	8557	5.80923	1	0.174341	0.15746
REACTOME_PATHWAY	R-MMU-173623~Classical antibody-mediated complement activation	4	0.206079	0.0230064	C1QB, C1QA, C1RA, C1QC	982	6	8557	5.80923	1	0.174341	0.15746
REACTOME_PATHWAY	R-MMU-9013407~RHOH GTPase cycle	9	0.463679	0.0247945	ZAP70, VCP, TUBA1B, TFRC, LCK, ARHGDIB, PAK6, STOM, RHOH	982	32	8557	2.45077	1	0.186679	0.168603
REACTOME_PATHWAY	R-MMU-69202~Cyclin E associated events during G1/S transition	15	0.772798	0.025788	PTK6, PSMB10, PSMB8, CKS1B, PSMB9, PSMA5, CCNA2, CCNA1, CCND1, CCNE1, PSMC1, PSMC2, PSME1, PSMD1, PSME2	982	70	8557	1.86725	1	0.192914	0.174234
REACTOME_PATHWAY	R-MMU-912526~Interleukin receptor SHC signaling	7	0.360639	0.0266928	CSF2RB2, IL2RA, INPP5D, IL2RB, PIK3CD, IL2RG, JAK3	982	21	8557	2.90462	1	0.196765	0.177712
REACTOME_PATHWAY	R-MMU-380287~Centrosome maturation	16	0.824317	0.0268086	PLK4, HSP90AA1, NDE1, CEP152, PLK1, HAUS3, HAUS6, HAUS5, TUBB5, HAUS8, HAUS7, CENPJ, CDK1, CEP192, NEK2, NINL	982	77	8557	1.81067	1	0.196765	0.177712
REACTOME_PATHWAY	R-MMU-380270~Recruitment of mitotic centrosome proteins and complexes	16	0.824317	0.0268086	PLK4, HSP90AA1, NDE1, CEP152, PLK1, HAUS3, HAUS6, HAUS5, TUBB5, HAUS8, HAUS7, CENPJ, CDK1, CEP192, NEK2, NINL	982	77	8557	1.81067	1	0.196765	0.177712
REACTOME_PATHWAY	R-MMU-216083~Integrin cell surface interactions	15	0.772798	0.028859	COL18A1, ITGA4, ITGB2, ITGAE, ITGAL, ICAM1, COL1A1, COL3A1, COL5A1, COL5A2, ITGAX, ITGB7, ITGA6, COL6A5, CD47	982	71	8557	1.84095	1	0.209366	0.189093
REACTOME_PATHWAY	R-MMU-1482839~Acyl chain remodelling of PE	8	0.412159	0.0288842	PLA2G2F, PLA2G4F, PLA2G2D, LPCAT4, PLA2G2A, MBOAT2, PLAAT3, PLA2G5	982	27	8557	2.58188	1	0.209366	0.189093
REACTOME_PATHWAY	R-MMU-389359~CD28 dependent Vav1 pathway	5	0.257599	0.0292486	CD86, LCK, CD80, CD28, VAV1	982	11	8557	3.96084	1	0.210698	0.190296
REACTOME_PATHWAY	R-MMU-159227~Transport of the SLBP independent Mature mRNA	9	0.463679	0.0295481	NDC1, NUP93, NUP107, NUP133, NUP210, NUP85, ALYREF, AAAS, NUP37	982	33	8557	2.3765	1	0.21155	0.191066
REACTOME_PATHWAY	R-MMU-5357801~Programmed Cell Death	23	1.18496	0.0308118	GSDMD, HSP90AA1, APAF1, MLKL, RIPK3, HMGB2, GZMB, LMNB1, CASP7, PPP3CC, CASP8, FASL, IL1B, CASP4, TNFSF10, PMAIP1, PKP1, FAS, BMF, CLSPN, BAK1, CD14, TLR4	982	127	8557	1.5781	1	0.219252	0.198022
REACTOME_PATHWAY	R-MMU-69017~CDK-mediated phosphorylation and removal of Cdc6	15	0.772798	0.0321899	UBE2C, CDC6, PSMB10, PSMB8, PSMB9, PSMA5, CCNA2, CCNA1, UBE2S, CCNE1, PSMC1, PSMC2, PSME1, PSMD1, PSME2	982	72	8557	1.81539	1	0.22767	0.205625
REACTOME_PATHWAY	R-MMU-1482801~Acyl chain remodelling of PS	7	0.360639	0.03325	PLA2G2F, PLA2G4F, PLA2G2D, LPCAT4, PLA2G2A, PLAAT3, PLA2G5	982	22	8557	2.77259	1	0.233751	0.211117
REACTOME_PATHWAY	R-MMU-2132295~MHC class II antigen presentation	22	1.13344	0.0336824	CD74, LAG3, KIFC5B, KIF23, KIF11, KIF22, KIF15, KIF4, TUBA1C, CENPE, KIF18A, TUBA1B, KIF18B, RACGAP1, KIFC1, KIF2C, KIF20A, KIF20B, SEC24D, CTSE, CTSC, LGMN	982	121	8557	1.58434	1	0.235373	0.212582
REACTOME_PATHWAY	R-MMU-159230~Transport of the SLBP Dependant Mature mRNA	9	0.463679	0.0348929	NDC1, NUP93, NUP107, NUP133, NUP210, NUP85, ALYREF, AAAS, NUP37	982	34	8557	2.30661	1	0.242381	0.218911
REACTOME_PATHWAY	R-MMU-174178~APC/C:Cdh1 mediated degradation of Cdc20 and other APC/C:Cdh1 targeted proteins in late mitosis/early G1	15	0.772798	0.0357915	UBE2C, PLK1, PSMB10, AURKB, PSMB8, AURKA, PSMB9, PSMA5, CDC20, UBE2S, PSMC1, PSMC2, PSME1, PSMD1, PSME2	982	73	8557	1.79052	1	0.247152	0.22322
REACTOME_PATHWAY	R-MMU-157579~Telomere Maintenance	18	0.927357	0.0372006	H2AX, RFC5, PIF1, BLM, RFC4, LIG1, PRIM1, DSCC1, TERF1, CHTF18, CCNA2, CCNA1, POLA1, SHQ1, POLD1, H2AC10, GAR1, DNA2	982	94	8557	1.66861	1	0.255276	0.230557
REACTOME_PATHWAY	R-MMU-1482922~Acyl chain remodelling of PI	6	0.309119	0.0374054	PLA2G2F, PLA2G4F, PLA2G2D, PLA2G2A, PLAAT3, PLA2G5	982	17	8557	3.07548	1	0.255276	0.230557
REACTOME_PATHWAY	R-MMU-162582~Signal Transduction	274	14.1164	0.0393206	NUP107, TFRC, WIPF1, HHIP, GRPR, CDC20, HTR7, H2AC10, CHEK1, TNFSF10, EPSTI1, C3AR1, PSMD1, TRIM27, EREG, DEPDC1B, PSME1, BTK, PSME2, SHMT2, SH2D2A, FPR1, CDCA8, GATA3, MST1R, AAAS, IQGAP2, IQGAP3, HIF1A, PIK3R6, SKA1, SKA2, C3, DSN1, RACGAP1, NUP85, PDGF	982	2179	8557	1.09573	1	0.265136	0.239463
REACTOME_PATHWAY	R-MMU-2995383~Initiation of Nuclear Envelope (NE) Reformation	5	0.257599	0.0399862	CCNB2, CCNB1, CDK1, VRK1, LBR	982	12	8557	3.63077	1	0.265136	0.239463
REACTOME_PATHWAY	R-MMU-166786~Creation of C4 and C2 activators	5	0.257599	0.0399862	C1QB, FCNA, C1QA, C1RA, C1QC	982	12	8557	3.63077	1	0.265136	0.239463
REACTOME_PATHWAY	R-MMU-69183~Processive synthesis on the lagging strand	5	0.257599	0.0399862	POLA1, LIG1, PRIM1, POLD1, DNA2	982	12	8557	3.63077	1	0.265136	0.239463
REACTOME_PATHWAY	R-MMU-8983432~Interleukin-15 signaling	5	0.257599	0.0399862	IL15RA, STAT3, IL2RB, IL2RG, JAK3	982	12	8557	3.63077	1	0.265136	0.239463
REACTOME_PATHWAY	R-MMU-2871796~FCERI mediated MAPK activation	8	0.412159	0.041529	LYN, FCER1G, GRAP2, FCER1A, LCP2, MS4A2, VAV1, LAT	982	29	8557	2.40382	1	0.27381	0.247297
REACTOME_PATHWAY	R-MMU-2871837~FCERI mediated NF-kB activation	15	0.772798	0.0438469	LYN, FCER1G, PSMB10, PSMB8, PSMB9, PSMA5, NFKBIA, PSMC1, PSMC2, PSME1, PSMD1, FCER1A, PSME2, MS4A2, CARD11	982	75	8557	1.74277	1	0.287468	0.259633
REACTOME_PATHWAY	R-MMU-5357769~Caspase activation via extrinsic apoptotic signalling pathway	6	0.309119	0.0470596	CASP8, FASL, TNFSF10, FAS, CD14, TLR4	982	18	8557	2.90462	1	0.306808	0.2771
REACTOME_PATHWAY	R-MMU-1222556~ROS and RNS production in phagocytes	9	0.463679	0.0474566	NCF1, NOS2, NCF2, SLC11A1, NCF4, RAC2, CYBB, CYBA, TCIRG1	982	36	8557	2.17846	1	0.307677	0.277885
REACTOME_PATHWAY	R-MMU-1236978~Cross-presentation of soluble exogenous antigens (endosomes)	11	0.566718	0.0483361	FCGR1, PSMA5, PSMC1, MRC1, PSMC2, PSME1, PSME2, PSMD1, PSMB8, PSMB10, PSMB9	982	49	8557	1.95617	1	0.311648	0.281471
REACTOME_PATHWAY	R-MMU-375276~Peptide ligand-binding receptors	30	1.5456	0.0489145	CX3CR1, CCL12, CXCL9, C5AR1, FPR1, CXCL1, NTS, CXCL3, GRPR, CXCL5, CXCL16, C3, CCL7, CCL5, CXCR3, CCL4, CCRL2, C3AR1, CCL1, CCR7, CCL19, CCR5, CCL17, CCR4, CCL22, ANXA1, F2R, CXCL10, PYY, XCL1	982	185	8557	1.41306	1	0.312558	0.282294
REACTOME_PATHWAY	R-MMU-170822~Regulation of Glucokinase by Glucokinase Regulatory Protein	8	0.412159	0.049013	NDC1, NUP93, NUP107, NUP133, NUP210, NUP85, AAAS, NUP37	982	30	8557	2.32369	1	0.312558	0.282294
REACTOME_PATHWAY	R-MMU-69091~Polymerase switching	5	0.257599	0.0526661	RFC5, POLA1, RFC4, PRIM1, POLD1	982	13	8557	3.35148	1	0.331376	0.299289
REACTOME_PATHWAY	R-MMU-69109~Leading Strand Synthesis	5	0.257599	0.0526661	RFC5, POLA1, RFC4, PRIM1, POLD1	982	13	8557	3.35148	1	0.331376	0.299289
REACTOME_PATHWAY	R-MMU-6811434~COPI-dependent Golgi-to-ER retrograde traffic	17	0.875837	0.0529071	TMED9, KIFC5B, KIF23, KIF11, KIF22, KIF15, KIF4, TUBA1C, CENPE, KIF18A, TUBA1B, KIF18B, RACGAP1, KIFC1, KIF2C, KIF20A, KIF20B	982	91	8557	1.62786	1	0.331376	0.299289
REACTOME_PATHWAY	R-MMU-2029480~Fcgamma receptor (FCGR) dependent phagocytosis	15	0.772798	0.0530996	LYN, HSP90AA1, WIPF1, WAS, PLD4, MYO5A, CD3G, VAV1, FGR, FCGR1, FCGR4, BTK, NCKAP1L, CD247, FCGR2B	982	77	8557	1.6975	1	0.331376	0.299289
REACTOME_PATHWAY	R-MMU-68952~DNA replication initiation	4	0.206079	0.0540678	POLA1, PRIM1, POLE2, POLE	982	8	8557	4.35692	1	0.33209	0.299934
REACTOME_PATHWAY	R-MMU-5625900~RHO GTPases activate CIT	4	0.206079	0.0540678	PRC1, KIF14, CIT, RHOB	982	8	8557	4.35692	1	0.33209	0.299934
REACTOME_PATHWAY	R-MMU-2562578~TRIF-mediated programmed cell death	4	0.206079	0.0540678	CASP8, RIPK3, CD14, TLR4	982	8	8557	4.35692	1	0.33209	0.299934
REACTOME_PATHWAY	R-MMU-3232142~SUMOylation of ubiquitinylation proteins	9	0.463679	0.054716	NDC1, NUP93, NUP107, NUP133, NUP210, NUP85, TRIM27, AAAS, NUP37	982	37	8557	2.11958	1	0.334312	0.30194
REACTOME_PATHWAY	R-MMU-2029482~Regulation of actin dynamics for phagocytic cup formation	12	0.618238	0.0563554	FCGR1, HSP90AA1, FCGR4, WIPF1, BTK, WAS, MYO5A, CD3G, NCKAP1L, CD247, FCGR2B, VAV1	982	57	8557	1.83449	1	0.342535	0.309368
REACTOME_PATHWAY	R-MMU-73933~Resolution of Abasic Sites (AP sites)	8	0.412159	0.0572995	RFC5, MBD4, RFC4, LIG1, APEX1, POLD1, POLE2, POLE	982	31	8557	2.24874	1	0.346469	0.312921
REACTOME_PATHWAY	R-MMU-5693607~Processing of DNA double-strand break ends	15	0.772798	0.0581949	H2AX, RFC5, RMI2, BLM, RFC4, CCNA2, CCNA1, BRIP1, EXO1, CHEK1, NSD2, TIMELESS, TOPBP1, CLSPN, DNA2	982	78	8557	1.67574	1	0.35007	0.316172
REACTOME_PATHWAY	R-MMU-5621481~C-type lectin receptors (CLRs)	19	0.978877	0.0605044	LYN, FCER1G, CLEC4N, NFATC2, PSMB10, PSMB8, PSMB9, PSMA5, NFKBIA, CLEC4D, CASP8, PSMC1, IL1B, PSMC2, PSME1, PSMD1, PSME2, CLEC4E, CARD11	982	107	8557	1.54732	1	0.362095	0.327034
REACTOME_PATHWAY	R-MMU-109581~Apoptosis	18	0.927357	0.0615412	GSDMD, APAF1, HMGB2, GZMB, LMNB1, CASP7, PPP3CC, CASP8, FASL, TNFSF10, PMAIP1, PKP1, FAS, BMF, CLSPN, BAK1, CD14, TLR4	982	100	8557	1.56849	1	0.366421	0.330941
REACTOME_PATHWAY	R-MMU-983231~Factors involved in megakaryocyte development and platelet production	21	1.08192	0.0623879	KIFC5B, KIF23, GATA4, KIF11, KIF22, GATA3, KIF15, KIF4, DOCK10, TUBA1C, DOCK11, CENPE, KIF18A, TUBA1B, KIF18B, RACGAP1, KIFC1, KIF2C, KIF20A, DOCK2, KIF20B	982	122	8557	1.49992	1	0.369236	0.333483
REACTOME_PATHWAY	R-MMU-109606~Intrinsic Pathway for Apoptosis	9	0.463679	0.0626467	GSDMD, CASP7, PPP3CC, CASP8, APAF1, PMAIP1, GZMB, BMF, BAK1	982	38	8557	2.06381	1	0.369236	0.333483
REACTOME_PATHWAY	R-MMU-6804756~Regulation of TP53 Activity through Phosphorylation	15	0.772798	0.063612	RFC5, RMI2, BLM, RFC4, AURKB, AURKA, CCNA2, CCNA1, TPX2, BRIP1, EXO1, CHEK1, TAF4B, TOPBP1, DNA2	982	79	8557	1.65453	1	0.373041	0.33692
REACTOME_PATHWAY	R-MMU-622312~Inflammasomes	5	0.257599	0.067265	TXN1, PSTPIP1, NLRP1A, NLRP3, MEFV	982	14	8557	3.11209	1	0.384886	0.347618
REACTOME_PATHWAY	R-MMU-2730905~Role of LAT2/NTAL/LAB on calcium mobilization	5	0.257599	0.067265	LAT2, LYN, FCER1G, FCER1A, MS4A2	982	14	8557	3.11209	1	0.384886	0.347618
REACTOME_PATHWAY	R-MMU-75157~FasL/ CD95L signaling	3	0.15456	0.0672809	CASP8, FASL, FAS	982	4	8557	6.53539	1	0.384886	0.347618
REACTOME_PATHWAY	R-MMU-8849474~PTK6 Activates STAT3	3	0.15456	0.0672809	SOCS3, STAT3, PTK6	982	4	8557	6.53539	1	0.384886	0.347618
REACTOME_PATHWAY	R-MMU-176974~Unwinding of DNA	3	0.15456	0.0672809	GINS1, GINS2, GINS3	982	4	8557	6.53539	1	0.384886	0.347618
REACTOME_PATHWAY	R-MMU-9013026~RHOB GTPase cycle	13	0.669758	0.0698868	TFRC, ARHGEF10L, IQGAP3, CIT, RHOB, ANLN, ARHGAP32, AKAP13, DEPDC1B, DIAPH3, RACGAP1, STOM, ECT2	982	66	8557	1.71636	1	0.394912	0.356673
REACTOME_PATHWAY	R-MMU-69615~G1/S DNA Damage Checkpoints	13	0.669758	0.0698868	PSMB10, PSMB8, PSMB9, PSMA5, CCNA2, CCNA1, CCNE1, PSMC1, CHEK1, PSMC2, PSME1, PSMD1, PSME2	982	66	8557	1.71636	1	0.394912	0.356673
REACTOME_PATHWAY	R-MMU-171319~Telomere Extension By Telomerase	6	0.309119	0.0703871	CCNA2, PIF1, CCNA1, SHQ1, GAR1, TERF1	982	20	8557	2.61415	1	0.394912	0.356673
REACTOME_PATHWAY	R-MMU-2029485~Role of phospholipids in phagocytosis	6	0.309119	0.0703871	FCGR1, FCGR4, PLD4, CD3G, CD247, FCGR2B	982	20	8557	2.61415	1	0.394912	0.356673
REACTOME_PATHWAY	R-MMU-5620912~Anchoring of the basal body to the plasma membrane	17	0.875837	0.0730703	PLK4, HSP90AA1, NDE1, CEP152, PLK1, HAUS3, KIF24, HAUS6, HAUS5, TUBB5, HAUS8, HAUS7, CENPJ, CDK1, CEP192, NEK2, NINL	982	95	8557	1.55932	1	0.408005	0.368498
REACTOME_PATHWAY	R-MMU-877312~Regulation of IFNG signaling	4	0.206079	0.0743703	SOCS3, SOCS1, IFNG, IFNGR1	982	9	8557	3.87282	1	0.413286	0.373268
REACTOME_PATHWAY	R-MMU-913709~O-linked glycosylation of mucins	11	0.566718	0.0759039	MUC1, GALNT5, B3GNT8, GALNT3, B3GNT7, B3GNT5, C1GALT1, GCNT1, MUC13, CHST4, MUC4	982	53	8557	1.80853	1	0.418163	0.377672
REACTOME_PATHWAY	R-MMU-1168372~Downstream signaling events of B Cell Receptor (BCR)	14	0.721278	0.0762437	NFATC2, RASGRP1, PSMB10, PSMB8, PSMB9, PSMA5, NFKBIA, PSMC1, PSMC2, PSME1, PSMD1, PSME2, NFKBIE, CARD11	982	74	8557	1.64857	1	0.418163	0.377672
REACTOME_PATHWAY	R-MMU-4085377~SUMOylation of SUMOylation proteins	8	0.412159	0.0763228	NDC1, NUP93, NUP107, NUP133, NUP210, NUP85, AAAS, NUP37	982	33	8557	2.11245	1	0.418163	0.377672
REACTOME_PATHWAY	R-MMU-9013106~RHOC GTPase cycle	13	0.669758	0.0766876	TFRC, ARHGEF10L, IQGAP3, CIT, ANLN, ARHGAP32, LMAN1, AKAP13, DEPDC1B, DIAPH3, RACGAP1, STOM, LBR	982	67	8557	1.69075	1	0.418198	0.377704
REACTOME_PATHWAY	R-MMU-512988~Interleukin-3, Interleukin-5 and GM-CSF signaling	9	0.463679	0.080554	CSF2RB2, LYN, IL2RA, INPP5D, IL2RB, PIK3CD, IL2RG, JAK3, VAV1	982	40	8557	1.96062	1	0.429058	0.387512
REACTOME_PATHWAY	R-MMU-159231~Transport of Mature mRNA Derived from an Intronless Transcript	9	0.463679	0.080554	NDC1, NUP93, NUP107, NUP133, NUP210, NUP85, ALYREF, AAAS, NUP37	982	40	8557	1.96062	1	0.429058	0.387512
REACTOME_PATHWAY	R-MMU-5675482~Regulation of necroptotic cell death	7	0.360639	0.0808849	HSP90AA1, CASP8, RIPK3, FASL, MLKL, TNFSF10, FAS	982	27	8557	2.25915	1	0.429058	0.387512
REACTOME_PATHWAY	R-MMU-8874081~MET activates PTK2 signaling	7	0.360639	0.0808849	COL1A1, COL3A1, COL24A1, COL5A1, LAMA1, HGF, COL5A2	982	27	8557	2.25915	1	0.429058	0.387512
REACTOME_PATHWAY	R-MMU-5213460~RIPK1-mediated regulated necrosis	7	0.360639	0.0808849	HSP90AA1, CASP8, RIPK3, FASL, MLKL, TNFSF10, FAS	982	27	8557	2.25915	1	0.429058	0.387512
REACTOME_PATHWAY	R-MMU-110314~Recognition of DNA damage by PCNA-containing replication complex	7	0.360639	0.0808849	RFC5, RFC4, POLD1, POLE2, DTL, POLE, RAD18	982	27	8557	2.25915	1	0.429058	0.387512
REACTOME_PATHWAY	R-MMU-168898~Toll-like Receptor Cascades	21	1.08192	0.08152	GSDMD, RIPK3, UNC93B1, RIPK2, CD180, ITGB2, LY86, NOD1, DUSP6, HSP90B1, NFKBIA, CASP8, TNIP2, TLR9, TLR8, TLR7, CD14, TLR4, S100A9, LGMN, TLR2	982	126	8557	1.45231	1	0.43047	0.388788
REACTOME_PATHWAY	R-MMU-194441~Metabolism of non-coding RNA	10	0.515198	0.0829421	NDC1, NUP93, NUP107, NUP133, NUP210, SNRPD1, NUP85, GEMIN6, AAAS, NUP37	982	47	8557	1.85401	1	0.432114	0.390272
REACTOME_PATHWAY	R-MMU-191859~snRNP Assembly	10	0.515198	0.0829421	NDC1, NUP93, NUP107, NUP133, NUP210, SNRPD1, NUP85, GEMIN6, AAAS, NUP37	982	47	8557	1.85401	1	0.432114	0.390272
REACTOME_PATHWAY	R-MMU-373755~Semaphorin interactions	10	0.515198	0.0829421	HSP90AA1, PTPRC, TYROBP, CD72, SEMA4D, FES, SEMA6D, TREM2, PLXNC1, RHOB	982	47	8557	1.85401	1	0.432114	0.390272
REACTOME_PATHWAY	R-MMU-174414~Processive synthesis on the C-strand of the telomere	5	0.257599	0.0837206	BLM, LIG1, POLD1, DNA2, TERF1	982	15	8557	2.90462	1	0.434231	0.392184
REACTOME_PATHWAY	R-MMU-6783310~Fanconi Anemia Pathway	8	0.412159	0.0870639	FANCI, EME1, FANCD2, UBE2T, FANCA, FAAP24, FANCB, CENPS	982	34	8557	2.05032	1	0.449573	0.406041
REACTOME_PATHWAY	R-MMU-159234~Transport of Mature mRNAs Derived from Intronless Transcripts	9	0.463679	0.0905347	NDC1, NUP93, NUP107, NUP133, NUP210, NUP85, ALYREF, AAAS, NUP37	982	41	8557	1.9128	1	0.465436	0.420368
REACTOME_PATHWAY	R-MMU-1169091~Activation of NF-kappaB in B cells	12	0.618238	0.0924157	NFKBIA, PSMA5, PSMC1, PSMC2, PSME1, PSME2, PSMD1, NFKBIE, PSMB8, CARD11, PSMB10, PSMB9	982	62	8557	1.68655	1	0.473022	0.42722
REACTOME_PATHWAY	R-MMU-3371378~Regulation by c-FLIP	4	0.206079	0.097487	CASP8, FASL, TNFSF10, FAS	982	10	8557	3.48554	1	0.488272	0.440993
REACTOME_PATHWAY	R-MMU-5218900~CASP8 activity is inhibited	4	0.206079	0.097487	CASP8, FASL, TNFSF10, FAS	982	10	8557	3.48554	1	0.488272	0.440993
REACTOME_PATHWAY	R-MMU-3000480~Scavenging by Class A Receptors	4	0.206079	0.097487	MSR1, MARCO, CALR, HSP90B1	982	10	8557	3.48554	1	0.488272	0.440993
REACTOME_PATHWAY	R-MMU-844456~The NLRP3 inflammasome	4	0.206079	0.097487	TXN1, PSTPIP1, NLRP3, MEFV	982	10	8557	3.48554	1	0.488272	0.440993
REACTOME_PATHWAY	R-MMU-69416~Dimerization of procaspase-8	4	0.206079	0.097487	CASP8, FASL, TNFSF10, FAS	982	10	8557	3.48554	1	0.488272	0.440993
REACTOME_PATHWAY	R-MMU-9748787~Azathioprine ADME	6	0.309119	0.0989803	GSTA3, NME2, XDH, VAV1, SLC28A3, NME1	982	22	8557	2.3765	1	0.493632	0.445834

## Sheet: D. 10I_0U  Up
Category	Term	Count	%	PValue	Genes	List Total	Pop Hits	Pop Total	Fold Enrichment	Bonferroni	Benjamini	FDR
REACTOME_PATHWAY	R-MMU-1640170~Cell Cycle	257	8.92671	1.12308e-53	NUP107, SMC4, SMC2, CDC20, PSMD7, CDC23, PPP2R1B, CHEK2, PSMD2, PSMD3, AKT3, CHEK1, PSMD1, RCC1, AKT1, FBXO5, SKP2, GTSE1, CDK5RAP2, NUP210, HUS1, ESCO2, NUP93, EML4, PSME4, PSME1, PSME2, DNA2, KIF20A, PIF1, RTEL1, ANAPC15, SET, CDCA5, CDCA8, NCAPG, AAAS,	1520	579	8557	2.49881	1.4892e-50	1.4892e-50	1.24325e-50
REACTOME_PATHWAY	R-MMU-69278~Cell Cycle, Mitotic	225	7.81521	1.35257e-48	NUP107, SMC4, SMC2, CDC20, PSMD7, CDC23, PPP2R1B, PSMD2, PSMD3, AKT3, PSMD1, RCC1, AKT1, FBXO5, SKP2, GTSE1, CDK5RAP2, NUP210, ESCO2, NUP93, EML4, PSME4, PSME1, PSME2, DNA2, KIF20A, ANAPC15, SET, CDCA5, CDCA8, NCAPG, AAAS, NCAPH, SKA1, SKA2, DSN1, NUP85,	1520	496	8557	2.55375	1.79351e-45	8.96756e-46	7.4865e-46
REACTOME_PATHWAY	R-MMU-69620~Cell Cycle Checkpoints	135	4.68913	3.03785e-34	ERCC6L, NUP107, ZWILCH, BUB1B, CDC20, PSMD7, CDC23, PPP2R1B, PSMD2, CHEK2, CHEK1, PSMD3, PSMD1, KNTC1, GTSE1, HUS1, CDC25C, SGO1, CCNE2, CCNE1, PSME4, PSME1, PSME2, DNA2, ANAPC1, MAD1L1, BLM, PSMD12, ANAPC15, PSMD14, CDCA8, PKMYT1, PMF1, NUP160, SKA1, SKA	1520	270	8557	2.8148	4.0282e-31	1.34273e-31	1.12097e-31
REACTOME_PATHWAY	R-MMU-68877~Mitotic Prometaphase	102	3.5429	1.29317e-29	ERCC6L, NUP107, ZWILCH, BUB1B, SMC4, SMC2, CDC20, TUBB5, PPP2R1B, CEP250, NEK2, KNTC1, CDK5RAP2, CEP135, EML4, SGO1, MAD1L1, TUBGCP2, CDCA5, CDCA8, NCAPG, PDS5B, PMF1, NCAPH, NUP160, SKA1, SKA2, CCNB2, DSN1, CCNB1, NUP85, CEP72, CEP192, CEP76, CEP78, PLK4	1520	188	8557	3.05436	1.71474e-26	3.70446e-27	3.09264e-27
REACTOME_PATHWAY	R-MMU-68886~M Phase	160	5.55749	1.39685e-29	ERCC6L, NUP107, NUP188, ZWILCH, BUB1B, SMC4, SMC2, CDC20, PSMD7, CDC23, TUBB5, PPP2R1B, PSMD2, PSMD3, PSMD1, CEP250, RCC1, NEK2, KNTC1, FBXO5, CDK5RAP2, CEP135, NUP210, VRK1, NUP93, EML4, SGO1, PSME4, PSME1, PSME2, KIF20A, ANAPC1, KPNB1, MAD1L1, PSMD12, S	1520	380	8557	2.37036	1.85223e-26	3.70446e-27	3.09264e-27
REACTOME_PATHWAY	R-MMU-2555396~Mitotic Metaphase and Anaphase	106	3.68183	1.82995e-26	ERCC6L, NUP107, NUP188, ZWILCH, BUB1B, CDC20, PSMD7, CDC23, PPP2R1B, PSMD2, PSMD3, PSMD1, RCC1, KNTC1, FBXO5, VRK1, NUP93, SGO1, PSME4, PSME1, PSME2, ANAPC1, KPNB1, MAD1L1, PSMD12, ANAPC15, PSMD14, CDCA5, CDCA8, PDS5B, PMF1, NUP160, SKA1, SKA2, CCNB2, DSN	1520	214	8557	2.7885	2.42651e-23	4.04419e-24	3.37626e-24
REACTOME_PATHWAY	R-MMU-68882~Mitotic Anaphase	105	3.6471	5.29459e-26	ERCC6L, NUP107, NUP188, ZWILCH, BUB1B, CDC20, PSMD7, CDC23, PPP2R1B, PSMD2, PSMD3, PSMD1, RCC1, KNTC1, VRK1, NUP93, SGO1, PSME4, PSME1, PSME2, ANAPC1, KPNB1, MAD1L1, PSMD12, ANAPC15, PSMD14, CDCA5, CDCA8, PDS5B, PMF1, NUP160, SKA1, SKA2, CCNB2, DSN1, CCNB	1520	213	8557	2.77516	7.02063e-23	1.00295e-23	8.37302e-24
REACTOME_PATHWAY	R-MMU-2467813~Separation of Sister Chromatids	92	3.19555	4.89125e-24	ERCC6L, NUP107, ZWILCH, BUB1B, CDC20, TUBA1C, TUBA1B, XPO1, PSMD7, CDC23, PPP2R1B, PSMD2, NUF2, PSMD3, PSMD1, KNTC1, SPDL1, SEC13, NUDC, NUP133, DYNLL1, RANGAP1, CKAP5, PSMA5, SGO1, PSMA3, ESPL1, PSMA1, INCENP, PSMA2, PSME4, PSME1, BIRC5, SGO2A, PSME2, KI	1520	181	8557	2.86146	6.48579e-21	8.10724e-22	6.76826e-22
REACTOME_PATHWAY	R-MMU-8953854~Metabolism of RNA	192	6.66898	9.73247e-24	LTV1, EIF4A1, NUP107, RPL3, NUP188, RPP30, HNRNPU, PWP2, RRP9, CCAR1, EFTUD2, GLE1, FBL, PSMD7, SNRPD2, SNRPD1, RPL36AL, PSMD2, PSMD3, MAGOH, PSMD1, AKT1, MTREX, SNRNP35, AQR, NUP210, WDR75, RPSA, THOC3, WBP11, FTSJ3, THOC6, WDR77, NUP93, PRPF4, EBNA1BP2,	1520	547	8557	1.97602	1.29053e-20	1.43392e-21	1.19709e-21
REACTOME_PATHWAY	R-MMU-69242~S Phase	79	2.74401	1.13556e-23	MCM7, MCM8, GMNN, CKS1B, PSMD7, CDC23, CCND1, PSMD2, PSMD3, AKT3, AKT1, PSMD1, SKP2, POLE, RFC5, RFC3, RFC4, RFC1, LIG1, ESCO2, CDC25B, CCNA2, PSMA5, CCNA1, PSMA3, CCNE2, PSMA1, CCNE1, PSMA2, PSME4, MCM3, PSME1, MCM4, PSME2, MCM5, MCM6, DNA2, ANAPC1, MCM2	1520	143	8557	3.11006	1.50575e-20	1.50575e-21	1.25706e-21
REACTOME_PATHWAY	R-MMU-69239~Synthesis of DNA	68	2.36193	1.1431e-22	MCM7, MCM8, GMNN, PSMD7, CDC23, PSMD2, PSMD3, PSMD1, SKP2, POLE, RFC5, RFC3, RFC4, RFC1, LIG1, CCNA2, PSMA5, CCNA1, PSMA3, CCNE2, PSMA1, CCNE1, PSMA2, PSME4, MCM3, PSME1, MCM4, PSME2, MCM5, MCM6, DNA2, ANAPC1, MCM2, PRIM2, PSMD12, ANAPC15, PCNA, PSMD14, P	1520	115	8557	3.32881	1.51575e-19	1.377e-20	1.14957e-20
REACTOME_PATHWAY	R-MMU-168256~Immune System	413	14.3453	1.24615e-22	PGLYRP2, GMFG, ABCA13, PSMD7, PSMD2, AKT3, PSMD3, C3AR1, AKT1, PSMD1, PGLYRP1, RNASE6, MCEMP1, UNC13D, PSME4, PSME1, PSME2, SERPING1, NLRX1, FPR1, IL20RB, CFP, MEFV, GNS, C2, PLAC8, C3, PRDX4, PLCG2, NCKAP1L, ICOS, S100A11, LYN, NFATC2, EIF2AK2, PA2G4, CO	1520	1548	8557	1.50196	1.6524e-19	1.377e-20	1.14957e-20
REACTOME_PATHWAY	R-MMU-141424~Amplification of signal from the kinetochores	58	2.01459	5.50123e-22	ERCC6L, NUP107, ZWILCH, BUB1B, CDC20, XPO1, PPP2R1B, NUF2, KNTC1, SPDL1, SEC13, NUDC, NUP133, DYNLL1, RANGAP1, CKAP5, SGO1, INCENP, BIRC5, SGO2A, KIF2C, MAD1L1, MIS12, CDCA8, CENPA, PMF1, NUP160, AURKB, SKA1, SKA2, DSN1, NUP85, NUP43, BUB3, BUB1, CENPT, C	1520	90	8557	3.62797	7.29463e-19	5.21045e-20	4.3499e-20
REACTOME_PATHWAY	R-MMU-141444~Amplification of signal from unattached kinetochores via a MAD2 inhibitory signal	58	2.01459	5.50123e-22	ERCC6L, NUP107, ZWILCH, BUB1B, CDC20, XPO1, PPP2R1B, NUF2, KNTC1, SPDL1, SEC13, NUDC, NUP133, DYNLL1, RANGAP1, CKAP5, SGO1, INCENP, BIRC5, SGO2A, KIF2C, MAD1L1, MIS12, CDCA8, CENPA, PMF1, NUP160, AURKB, SKA1, SKA2, DSN1, NUP85, NUP43, BUB3, BUB1, CENPT, C	1520	90	8557	3.62797	7.29463e-19	5.21045e-20	4.3499e-20
REACTOME_PATHWAY	R-MMU-69618~Mitotic Spindle Checkpoint	63	2.18826	6.69984e-21	ERCC6L, NUP107, ZWILCH, BUB1B, CDC20, XPO1, CDC23, PPP2R1B, NUF2, KNTC1, SPDL1, SEC13, NUDC, NUP133, DYNLL1, RANGAP1, CKAP5, SGO1, INCENP, BIRC5, SGO2A, KIF2C, ANAPC1, MAD1L1, ANAPC15, MIS12, CDCA8, CENPA, PMF1, NUP160, AURKB, SKA1, SKA2, DSN1, NUP85, NUP	1520	107	8557	3.31463	8.88399e-18	5.92266e-19	4.94448e-19
REACTOME_PATHWAY	R-MMU-2500257~Resolution of Sister Chromatid Cohesion	66	2.29246	1.67291e-20	ERCC6L, NUP107, ZWILCH, BUB1B, CDC20, TUBA1C, TUBA1B, XPO1, PPP2R1B, NUF2, KNTC1, SPDL1, SEC13, NUDC, NUP133, DYNLL1, RANGAP1, CKAP5, SGO1, INCENP, BIRC5, SGO2A, KIF2C, MAD1L1, CDCA5, MIS12, CDCA8, PDS5B, CENPA, PMF1, NUP160, AURKB, SKA1, SKA2, CCNB2, CCN	1520	117	8557	3.17567	2.21828e-17	1.38643e-18	1.15745e-18
REACTOME_PATHWAY	R-MMU-69206~G1/S Transition	61	2.11879	1.9868e-20	MCM7, MCM8, GMNN, MCM10, CKS1B, PSMD7, CCND1, PPP2R1B, PSMD2, PSMD3, AKT3, AKT1, PSMD1, SKP2, POLE, CCNA2, PSMA5, CCNA1, PSMA3, DBF4, CCNE2, PSMA1, CCNE1, PSMA2, MCM3, PSME1, MCM4, PSME2, MCM5, MCM6, MCM2, PRIM2, PSMD12, PSMD14, PRIM1, PSMA7, PSMB10, PSMB	1520	103	8557	3.33404	2.63449e-17	1.5497e-18	1.29376e-18
REACTOME_PATHWAY	R-MMU-9648025~EML4 and NUDC in mitotic spindle formation	61	2.11879	1.43022e-19	ERCC6L, NUP107, ZWILCH, BUB1B, CDC20, TUBA1C, TUBA1B, XPO1, PPP2R1B, NUF2, KNTC1, SPDL1, SEC13, NUDC, NUP133, DYNLL1, RANGAP1, CKAP5, EML4, SGO1, INCENP, BIRC5, SGO2A, KIF2C, MAD1L1, MIS12, CDCA8, CENPA, PMF1, NUP160, AURKB, SKA1, SKA2, DSN1, NUP85, NUP43	1520	106	8557	3.23968	1.89647e-16	1.0536e-17	8.79586e-18
REACTOME_PATHWAY	R-MMU-453279~Mitotic G1 phase and G1/S transition	66	2.29246	2.89447e-18	LIN54, MCM7, MCM8, GMNN, MCM10, CKS1B, PSMD7, CCND1, PPP2R1B, PSMD2, PSMD3, AKT3, AKT1, PSMD1, SKP2, POLE, CCNA2, PSMA5, CCNA1, PSMA3, TFDP1, DBF4, CCNE2, PSMA1, CCNE1, PSMA2, MCM3, PSME1, MCM4, PSME2, MCM5, MCM6, MCM2, PRIM2, PSMD12, PSMD14, PRIM1, PSMA7	1520	126	8557	2.94884	3.83807e-15	2.02004e-16	1.68641e-16
REACTOME_PATHWAY	R-MMU-168249~Innate Immune System	254	8.82251	2.05537e-16	PGLYRP2, GMFG, ABCA13, C4B, PNP, PSMD7, PPP2R1B, PSMD2, PSMD3, CPNE1, TBC1D10C, C3AR1, PSMD1, CPNE3, PGLYRP1, B2M, SLC11A1, RNASE6, MCEMP1, MIF, UNC13D, SLPI, PSME4, PSME1, BTK, PSME2, SERPING1, NLRX1, DHX9, FPR1, CFP, MEFV, GNS, MNDAL, C2, PLAC8, C3, TRP	1520	898	8557	1.59234	2.94431e-13	1.36271e-14	1.13765e-14
REACTOME_PATHWAY	R-MMU-68962~Activation of the pre-replicative complex	27	0.937826	3.21197e-16	PRIM2, MCM7, MCM8, PRIM1, GMNN, MCM10, CDC45, ORC1, ORC2, POLE, CDT1, RPA1, CDC7, CDC6, POLE4, POLA1, POLA2, DBF4, RPA3, POLE2, CDK2, POLE3, MCM3, MCM4, MCM5, MCM6, MCM2	1520	30	8557	5.06664	4.41647e-13	2.02813e-14	1.69317e-14
REACTOME_PATHWAY	R-MMU-5663220~RHO GTPases Activate Formins	64	2.22299	1.00547e-15	ERCC6L, NUP107, ZWILCH, BUB1B, CDC20, TUBA1C, TUBA1B, XPO1, PPP2R1B, NUF2, KNTC1, SPDL1, SEC13, NUDC, NUP133, DYNLL1, RANGAP1, CKAP5, SGO1, INCENP, BIRC5, SGO2A, KIF2C, MAD1L1, MIS12, CDCA8, CENPA, PMF1, NUP160, AURKB, SKA1, SKA2, DSN1, NUP85, NUP43, BUB3	1520	131	8557	2.75034	1.32494e-12	6.06023e-14	5.05933e-14
REACTOME_PATHWAY	R-MMU-69306~DNA Replication	79	2.74401	2.01095e-15	H2AX, MCM7, MCM8, GMNN, MCM10, PSMD7, CDC23, PSMD2, PSMD3, PSMD1, SKP2, POLE, RFC5, RFC3, RFC4, RFC1, LIG1, CCNA2, PSMA5, CCNA1, PSMA3, DBF4, CCNE2, PSMA1, CCNE1, PSMA2, PSME4, H2BC11, MCM3, PSME1, MCM4, PSME2, MCM5, MCM6, DNA2, ANAPC1, KPNB1, MCM2, PRIM2	1520	183	8557	2.43027	2.64988e-12	1.15935e-13	9.67877e-14
REACTOME_PATHWAY	R-MMU-453274~Mitotic G2-G2/M phases	77	2.67454	2.86047e-15	CEP57, HSP90AB1, TUBA1C, TUBA1B, TUBB5, XPO1, PSMD7, PPP2R1B, PSMD2, PSMD3, CEP250, PSMD1, NEK2, GTSE1, CEP290, NINL, CDK5RAP2, HSP90AA1, BORA, CEP135, HAUS4, HAUS3, HAUS6, HAUS5, DYNLL1, CDC25C, CKAP5, HAUS1, CDC25B, CCNA2, PSMA5, CCNA1, PSMA3, PSMA1, PS	1520	177	8557	2.44904	3.8276e-12	1.58041e-13	1.31939e-13
REACTOME_PATHWAY	R-MMU-69275~G2/M Transition	76	2.63981	4.93179e-15	CEP57, HSP90AB1, TUBA1C, TUBA1B, TUBB5, XPO1, PSMD7, PPP2R1B, PSMD2, PSMD3, CEP250, PSMD1, NEK2, GTSE1, CEP290, NINL, CDK5RAP2, HSP90AA1, BORA, CEP135, HAUS4, HAUS3, HAUS6, HAUS5, DYNLL1, CDC25C, CKAP5, HAUS1, CDC25B, CCNA2, PSMA5, CCNA1, PSMA3, PSMA1, PS	1520	175	8557	2.44486	6.47749e-12	2.61582e-13	2.1838e-13
REACTOME_PATHWAY	R-MMU-69481~G2/M Checkpoints	68	2.36193	1.86969e-14	H2AX, MCM7, MCM8, MCM10, PSMD7, EXO1, PSMD2, CHEK2, CHEK1, PSMD3, PSMD1, TOPBP1, GTSE1, RFC5, RFC3, RMI2, RFC4, TOP3A, HUS1, CDC25C, PSMA5, PSMA3, DBF4, PSMA1, PSMA2, PSME4, H2BC11, MCM3, PSME1, MCM4, PSME2, MCM5, MCM6, DNA2, MCM2, PSMD12, BLM, PSMD14, PK	1520	151	8557	2.53519	2.47322e-11	9.53543e-13	7.96058e-13
REACTOME_PATHWAY	R-MMU-6798695~Neutrophil degranulation	157	5.45328	4.3553e-14	CLEC4N, RAB3D, GMFG, HP, IFI211, ABCA13, PNP, PSMD7, TUBB5, PSMD2, CLEC5A, PSMD3, COTL1, CPNE1, TBC1D10C, C3AR1, SIRPA, PSMD1, CPNE3, PGLYRP1, B2M, CD177, CD300A, SLC11A1, CYBB, ADAM10, CYBA, MCEMP1, MIF, ILF2, UNC13D, ARHGAP45, CLEC4D, RAB31, DOK3, TYROB	1520	502	8557	1.76065	5.77085e-11	2.13894e-12	1.78567e-12
REACTOME_PATHWAY	R-MMU-5685942~HDR through Homologous Recombination (HRR)	34	1.18097	5.30993e-14	BLM, PCNA, BRCA2, RAD51AP1, BRIP1, SLX4, EME1, EXO1, POLD1, POLD2, CHEK1, RPS27A, POLE, POLH, RFC5, GEN1, RFC3, RMI2, RFC4, RFC1, XRCC2, TOP3A, XRCC3, RPA1, MRE11A, SPIDR, PALB2, POLE4, RAD51, RPA3, POLE2, POLE3, ATM, DNA2	1520	50	8557	3.82813	7.0369e-11	2.51463e-12	2.09932e-12
REACTOME_PATHWAY	R-MMU-72203~Processing of Capped Intron-Containing Pre-mRNA	89	3.09135	7.1671e-14	ISY1, NXT1, NUP107, NUP188, HNRNPU, USP39, PRPF19, CCAR1, EFTUD2, GLE1, SNRPD2, SNRPD1, MAGOH, DHX15, MTREX, SNRNP35, NDC1, SEC13, AQR, NUP210, NUP133, BUD31, PRPF40A, THOC3, WBP11, THOC6, NUP93, PRPF4, DDX39A, NUP50, SRSF2, SNRPG, SRSF3, PPIE, SNRPE, PPI	1520	230	8557	2.17841	9.51013e-11	3.27709e-12	2.73585e-12
REACTOME_PATHWAY	R-MMU-69052~Switching of origins to a post-replicative state	46	1.59778	2.33686e-12	PSMD12, ANAPC15, MCM7, PSMD14, MCM8, GMNN, PSMA7, PSMB10, PSMB7, PSMB4, CDC23, PSMD7, ORC1, PSMB3, PSMD2, ORC2, PSMD3, PSMD1, SKP2, RPS27A, CDT1, UBE2C, CDC6, PSMB8, PSMB9, PSMA5, CCNA2, CCNA1, PSMA3, PSMA1, CCNE2, UBE2S, PSMA2, CCNE1, PSMC1, PSME4, CDK2,	1520	90	8557	2.87735	3.09874e-09	1.03289e-10	8.62303e-11
REACTOME_PATHWAY	R-MMU-68949~Orc1 removal from chromatin	38	1.3199	1.44901e-11	PSMD12, MCM7, PSMD14, MCM8, PSMA7, PSMB10, PSMB7, PSMB4, PSMD7, ORC1, PSMB3, PSMD2, ORC2, PSMD3, PSMD1, SKP2, RPS27A, CDT1, CDC6, PSMB8, PSMB9, PSMA5, CCNA2, CCNA1, PSMA3, PSMA1, PSMA2, PSMC1, PSME4, CDK2, PSMC2, PSME1, MCM3, MCM4, PSME2, MCM5, MCM6, MCM2	1520	69	8557	3.10036	1.92138e-08	6.19803e-10	5.17437e-10
REACTOME_PATHWAY	R-MMU-176187~Activation of ATR in response to replication stress	25	0.868357	1.71861e-11	MCM7, MCM8, MCM10, CDC45, ORC1, ORC2, CHEK1, CLSPN, RFC5, RFC3, RFC4, RPA1, HUS1, CDC7, CDC6, CDC25C, DBF4, RPA3, CDK2, MCM3, MCM4, MCM5, MCM6, MCM2, RAD9A	1520	34	8557	4.13942	2.27887e-08	7.12148e-10	5.94531e-10
REACTOME_PATHWAY	R-MMU-73886~Chromosome Maintenance	54	1.87565	1.92044e-11	H2AX, DSCC1, HJURP, CHTF18, MIS18BP1, RUVBL1, OIP5, RFC5, RFC3, RFC4, RFC1, LIG1, TERF1, CCNA2, CCNA1, SHQ1, DKC1, H2BC11, NHP2, DNA2, PRIM2, PIF1, RTEL1, BLM, PCNA, PRIM1, CENPA, POLD1, POLD2, GAR1, RBBP7, CENPT, H2BC9, H2AZ1, CENPU, NPM1, CENPW, H4C9, R	1520	121	8557	2.51239	2.54649e-08	7.71666e-10	6.44219e-10
REACTOME_PATHWAY	R-MMU-453276~Regulation of mitotic cell cycle	43	1.49357	3.38087e-11	PSMD12, ANAPC15, PSMD14, BUB1B, PSMA7, AURKB, PSMB10, AURKA, CDC20, PSMB7, CCNB1, PSMB4, CDC23, PSMD7, PSMB3, PSMD2, PSMD3, PSMD1, NEK2, FBXO5, BUB3, SKP2, RPS27A, UBE2C, PLK1, PSMB8, PSMB9, PSMA5, CCNA2, CCNA1, PSMA3, PSMA1, UBE2S, PSMA2, PSMC1, PSME4, C	1520	86	8557	2.8148	4.48302e-08	1.28086e-09	1.06932e-09
REACTOME_PATHWAY	R-MMU-174143~APC/C-mediated degradation of cell cycle proteins	43	1.49357	3.38087e-11	PSMD12, ANAPC15, PSMD14, BUB1B, PSMA7, AURKB, PSMB10, AURKA, CDC20, PSMB7, CCNB1, PSMB4, CDC23, PSMD7, PSMB3, PSMD2, PSMD3, PSMD1, NEK2, FBXO5, BUB3, SKP2, RPS27A, UBE2C, PLK1, PSMB8, PSMB9, PSMA5, CCNA2, CCNA1, PSMA3, PSMA1, UBE2S, PSMA2, PSMC1, PSME4, C	1520	86	8557	2.8148	4.48302e-08	1.28086e-09	1.06932e-09
REACTOME_PATHWAY	R-MMU-191859~snRNP Assembly	29	1.00729	1.61918e-10	NUP107, NUP188, DDX20, AAAS, NUP160, SNRPD2, NUP85, SNRPD1, NUP43, SMN1, NDC1, PRMT5, SEC13, NUP155, NUP210, NUP133, NUP153, WDR77, NUP93, NUP50, SNRPG, NUP35, GEMIN5, SNRPE, GEMIN6, NUP54, SNRPF, SNRPB, NUP37	1520	47	8557	3.47359	2.14703e-07	5.80277e-09	4.8444e-09
REACTOME_PATHWAY	R-MMU-194441~Metabolism of non-coding RNA	29	1.00729	1.61918e-10	NUP107, NUP188, DDX20, AAAS, NUP160, SNRPD2, NUP85, SNRPD1, NUP43, SMN1, NDC1, PRMT5, SEC13, NUP155, NUP210, NUP133, NUP153, WDR77, NUP93, NUP50, SNRPG, NUP35, GEMIN5, SNRPE, GEMIN6, NUP54, SNRPF, SNRPB, NUP37	1520	47	8557	3.47359	2.14703e-07	5.80277e-09	4.8444e-09
REACTOME_PATHWAY	R-MMU-180786~Extension of Telomeres	28	0.97256	2.74772e-10	PRIM2, PIF1, RTEL1, BLM, PCNA, PRIM1, DSCC1, CHTF18, POLD1, POLD2, GAR1, RFC5, RFC3, RFC4, RFC1, LIG1, RPA1, TERF1, CCNA2, CCNA1, POLA1, POLA2, SHQ1, DKC1, RPA3, CDK2, NHP2, DNA2	1520	45	8557	3.50287	3.64348e-07	9.58811e-09	8.00456e-09
REACTOME_PATHWAY	R-MMU-69190~DNA strand elongation	18	0.625217	4.64163e-10	RFC5, GINS1, GINS2, PRIM2, RFC3, RFC4, PCNA, RFC1, LIG1, PRIM1, GINS3, RPA1, POLA1, POLA2, RPA3, POLD1, POLD2, DNA2	1520	21	8557	4.82538	6.1548e-07	1.57815e-08	1.31751e-08
REACTOME_PATHWAY	R-MMU-176814~Activation of APC/C and APC/C:Cdc20 mediated degradation of mitotic proteins	38	1.3199	5.63496e-10	PSMD12, ANAPC15, PSMD14, BUB1B, PSMA7, PSMB10, CDC20, PSMB7, CCNB1, PSMB4, CDC23, PSMD7, PSMB3, PSMD2, PSMD3, PSMD1, NEK2, BUB3, RPS27A, UBE2C, PLK1, PSMB8, PSMB9, PSMA5, CCNA2, CCNA1, PSMA3, PSMA1, UBE2S, PSMA2, PSMC1, PSME4, PSMC2, PSME1, CDK1, PSME2, A	1520	76	8557	2.8148	7.47195e-07	1.86799e-08	1.55947e-08
REACTOME_PATHWAY	R-MMU-5693538~Homology Directed Repair	49	1.70198	6.21119e-10	H2AX, BRCA2, EME1, EXO1, CHEK1, TOPBP1, POLE, POLH, GEN1, RFC5, RFC3, TIPIN, RMI2, RFC4, RFC1, TOP3A, HUS1, SPIDR, CCNA2, CCNA1, H2BC11, TIMELESS, DNA2, BLM, PCNA, RAD51AP1, BRIP1, SLX4, POLD1, POLD2, NSD2, CLSPN, RPS27A, H2BC9, POLQ, H4C9, XRCC2, XRCC3,	1520	113	8557	2.44116	8.23603e-07	2.00879e-08	1.67702e-08
REACTOME_PATHWAY	R-MMU-5693567~HDR through Homologous Recombination (HRR) or Single Strand Annealing (SSA)	48	1.66725	7.39952e-10	H2AX, BLM, PCNA, BRCA2, RAD51AP1, BRIP1, SLX4, EME1, EXO1, POLD1, POLD2, CHEK1, NSD2, CLSPN, TOPBP1, RPS27A, POLE, POLH, H2BC9, RFC5, GEN1, RFC3, TIPIN, RMI2, RFC4, H4C9, RFC1, XRCC2, TOP3A, XRCC3, RPA1, HUS1, MRE11A, SPIDR, PALB2, CCNA2, POLE4, CCNA1, RA	1520	110	8557	2.45656	9.81175e-07	2.33613e-08	1.9503e-08
REACTOME_PATHWAY	R-MMU-69002~DNA Replication Pre-Initiation	61	2.11879	7.67901e-10	H2AX, MCM7, MCM8, GMNN, MCM10, PSMD7, CDC23, PSMD2, PSMD3, PSMD1, POLE, PSMA5, PSMA3, DBF4, PSMA1, PSMA2, H2BC11, MCM3, PSME1, MCM4, PSME2, MCM5, MCM6, ANAPC1, KPNB1, MCM2, PRIM2, PSMD12, ANAPC15, PSMD14, PRIM1, PSMA7, PSMB10, PSMB7, PSMB4, CDC45, ORC1, P	1520	157	8557	2.1873	1.01824e-06	2.36799e-08	1.9769e-08
REACTOME_PATHWAY	R-MMU-72163~mRNA Splicing - Major Pathway	65	2.25773	1.00104e-09	ISY1, HNRNPU, USP39, PRPF19, CCAR1, EFTUD2, SNRPD2, SNRPD1, MAGOH, DHX15, MTREX, AQR, BUD31, PRPF40A, WBP11, PRPF4, SRSF2, SNRPG, SRSF3, PPIE, SNRPE, PPIH, SNRPA1, SNRPF, SNRPC, SNRNP200, SRSF7, SNRPB, SF3B4, SF3B5, SF3B3, RBM8A, DHX9, CSTF3, CSTF2, SRSF1	1520	173	8557	2.11517	1.32738e-06	3.01678e-08	2.51853e-08
REACTOME_PATHWAY	R-MMU-8854518~AURKA Activation by TPX2	36	1.25043	1.07314e-09	CEP57, SSNA1, HMMR, AURKA, TUBB5, HAUS8, HAUS7, CEP250, CEP72, CEP192, NEK2, CEP290, NINL, CEP76, CEP78, CDK5RAP2, PLK4, HSP90AA1, CEP135, NDE1, CEP152, PLK1, HAUS4, HAUS3, HAUS6, HAUS5, DYNLL1, CKAP5, HAUS1, NEDD1, TPX2, CENPJ, ALMS1, CDK1, CEP41, CEP43	1520	71	8557	2.85445	1.42299e-06	3.1622e-08	2.63994e-08
REACTOME_PATHWAY	R-MMU-176409~APC/C:Cdc20 mediated degradation of mitotic proteins	37	1.28517	1.58072e-09	PSMD12, ANAPC15, PSMD14, BUB1B, PSMA7, PSMB10, CDC20, PSMB7, CCNB1, PSMB4, CDC23, PSMD7, PSMB3, PSMD2, PSMD3, PSMD1, NEK2, BUB3, RPS27A, UBE2C, PSMB8, PSMB9, PSMA5, CCNA2, CCNA1, PSMA3, PSMA1, UBE2S, PSMA2, PSMC1, PSME4, PSMC2, PSME1, CDK1, PSME2, ANAPC1,	1520	75	8557	2.77727	2.09603e-06	4.55659e-08	3.80403e-08
REACTOME_PATHWAY	R-MMU-202403~TCR signaling	45	1.56304	1.79412e-09	ITK, PSMD12, PSMD14, WAS, PTPRJ, CD3G, PTPN22, CD3D, FYB, PSMA7, PSMB10, PSMB7, PSMB4, PSMD7, PSMB3, PSMD2, INPP5D, GRAP2, PSMD3, PLCG2, PSMD1, RPS27A, TRAT1, RIPK2, PSMB8, PSMB9, PSMA5, NFKBIA, ZAP70, CD4, PSMA3, PTPRC, PSMA1, PSMA2, LCK, PSMC1, PSME4, P	1520	102	8557	2.48365	2.379e-06	4.96453e-08	4.1446e-08
REACTOME_PATHWAY	R-MMU-72172~mRNA Splicing	66	2.29246	1.79712e-09	ISY1, HNRNPU, USP39, PRPF19, CCAR1, EFTUD2, SNRPD2, SNRPD1, MAGOH, DHX15, MTREX, SNRNP35, AQR, BUD31, PRPF40A, WBP11, PRPF4, SRSF2, SNRPG, SRSF3, PPIE, SNRPE, PPIH, SNRPA1, SNRPF, SNRPC, SNRNP200, SRSF7, SNRPB, SF3B4, SF3B5, SF3B3, RBM8A, DHX9, CSTF3, CST	1520	179	8557	2.07572	2.38297e-06	4.96453e-08	4.1446e-08
REACTOME_PATHWAY	R-MMU-187577~SCF(Skp2)-mediated degradation of p27/p21	32	1.1115	2.21833e-09	PSMD12, PSMD14, PSMA7, PSMB10, CKS1B, PSMB7, PSMB4, PSMD7, CCND1, PSMB3, PSMD2, PSMD3, PSMD1, SKP2, RPS27A, PTK6, PSMB8, PSMB9, PSMA5, CCNA2, CCNA1, PSMA3, PSMA1, CCNE2, CDK4, PSMA2, CCNE1, PSMC1, CDK2, PSMC2, PSME1, PSME2	1520	60	8557	3.00246	2.9415e-06	6.00306e-08	5.01161e-08
REACTOME_PATHWAY	R-MMU-179419~APC:Cdc20 mediated degradation of cell cycle proteins prior to satisfation of the cell cycle checkpoint	36	1.25043	2.77165e-09	PSMD12, ANAPC15, PSMD14, BUB1B, PSMA7, PSMB10, CDC20, PSMB7, PSMB4, CDC23, PSMD7, PSMB3, PSMD2, PSMD3, PSMD1, NEK2, BUB3, RPS27A, UBE2C, PSMB8, PSMB9, PSMA5, CCNA2, CCNA1, PSMA3, PSMA1, UBE2S, PSMA2, PSMC1, PSME4, PSMC2, PSME1, CDK1, PSME2, ANAPC1, MAD2L1	1520	73	8557	2.77624	3.6752e-06	7.35041e-08	6.13643e-08
REACTOME_PATHWAY	R-MMU-1280215~Cytokine Signaling in Immune system	115	3.99444	3.08404e-09	EIF4A1, CSF3R, CSF1, SLA, UBE2L6, TNF, IL27RA, PSMD7, IL36A, PPP2R1B, PSMD2, GRAP2, PSMD3, AKT3, IL12B, PSMD1, AKT1, TNFRSF8, IL13RA1, IFNAR2, IL15RA, IL1R2, IFIT1BL2, PSME4, PSME1, PSME2, KPNB1, STX1A, CSF1R, PSMD12, PSMD14, UBA7, IL4RA, IL20RB, HSP90B1,	1520	384	8557	1.68595	4.08942e-06	8.01849e-08	6.69417e-08
REACTOME_PATHWAY	R-MMU-69656~Cyclin A:Cdk2-associated events at S phase entry	35	1.2157	7.65465e-09	PSMD12, PSMD14, PSMA7, PSMB10, CKS1B, PSMB7, PSMB4, PSMD7, CCND1, PSMB3, PSMD2, PSMD3, AKT3, AKT1, PSMD1, SKP2, RPS27A, PTK6, PSMB8, PSMB9, CDC25B, PSMA5, CCNA2, CCNA1, PSMA3, PSMA1, CCNE2, CDK4, PSMA2, CCNE1, PSMC1, CDK2, PSMC2, PSME1, PSME2	1520	72	8557	2.73661	1.015e-05	1.91511e-07	1.59881e-07
REACTOME_PATHWAY	R-MMU-174184~Cdc20:Phospho-APC/C mediated degradation of Cyclin A	35	1.2157	7.65465e-09	PSMD12, ANAPC15, PSMD14, BUB1B, PSMA7, PSMB10, CDC20, PSMB7, PSMB4, CDC23, PSMD7, PSMB3, PSMD2, PSMD3, PSMD1, BUB3, RPS27A, UBE2C, PSMB8, PSMB9, PSMA5, CCNA2, CCNA1, PSMA3, PSMA1, UBE2S, PSMA2, PSMC1, PSME4, PSMC2, PSME1, CDK1, PSME2, ANAPC1, MAD2L1	1520	72	8557	2.73661	1.015e-05	1.91511e-07	1.59881e-07
REACTOME_PATHWAY	R-MMU-5693532~DNA Double-Strand Break Repair	54	1.87565	1.10447e-08	H2AX, RIF1, BRCA2, EME1, EXO1, CHEK2, CHEK1, TOPBP1, POLE, POLH, GEN1, RFC5, RFC3, TIPIN, RMI2, RFC4, RFC1, TOP3A, HUS1, SPIDR, CCNA2, CCNA1, H2BC11, TIMELESS, DNA2, BLM, PCNA, RAD51AP1, BRIP1, SLX4, POLD1, POLD2, NSD2, CLSPN, RPS27A, H2BC9, POLQ, XRCC6,	1520	140	8557	2.17142	1.46452e-05	2.71209e-07	2.26417e-07
REACTOME_PATHWAY	R-MMU-69186~Lagging Strand Synthesis	15	0.521014	1.16547e-08	RFC5, PRIM2, RFC3, RFC4, PCNA, RFC1, LIG1, PRIM1, RPA1, POLA1, POLA2, RPA3, POLD1, POLD2, DNA2	1520	17	8557	4.9673	1.5454e-05	2.79413e-07	2.33266e-07
REACTOME_PATHWAY	R-MMU-2565942~Regulation of PLK1 Activity at G2/M Transition	38	1.3199	1.19714e-08	CEP57, SSNA1, AURKA, CCNB2, CCNB1, TUBB5, HAUS8, HAUS7, CEP250, CEP72, CEP192, NEK2, RPS27A, CEP290, NINL, CEP76, CEP78, CDK5RAP2, PLK4, HSP90AA1, CEP135, BORA, NDE1, CEP152, PLK1, HAUS4, HAUS3, HAUS6, HAUS5, DYNLL1, CKAP5, HAUS1, NEDD1, CENPJ, ALMS1, CDK	1520	83	8557	2.57741	1.5874e-05	2.79413e-07	2.33266e-07
REACTOME_PATHWAY	R-MMU-72312~rRNA processing	62	2.15353	1.24324e-08	LTV1, RPL3, WDR3, RPP30, PWP2, WDR46, WDR43, RRP9, FBL, RPL36AL, MTREX, BUD23, UTP14A, PELP1, UTP15, WDR36, DIS3, WDR75, RPL13A, RPSA, DDX52, UTP18, GNL3, FTSJ3, EBNA1BP2, NCL, RPL27, RPP25, RPL10, NIP7, HEATR1, DDX21, NOC4L, NOL9, SNU13, NOL6, EMG1, PDCD	1520	171	8557	2.04114	1.64852e-05	2.79413e-07	2.33266e-07
REACTOME_PATHWAY	R-MMU-8868773~rRNA processing in the nucleus and cytosol	62	2.15353	1.24324e-08	LTV1, RPL3, WDR3, RPP30, PWP2, WDR46, WDR43, RRP9, FBL, RPL36AL, MTREX, BUD23, UTP14A, PELP1, UTP15, WDR36, DIS3, WDR75, RPL13A, RPSA, DDX52, UTP18, GNL3, FTSJ3, EBNA1BP2, NCL, RPL27, RPP25, RPL10, NIP7, HEATR1, DDX21, NOC4L, NOL9, SNU13, NOL6, EMG1, PDCD	1520	171	8557	2.04114	1.64852e-05	2.79413e-07	2.33266e-07
REACTOME_PATHWAY	R-MMU-6791226~Major pathway of rRNA processing in the nucleolus and cytosol	62	2.15353	1.24324e-08	LTV1, RPL3, WDR3, RPP30, PWP2, WDR46, WDR43, RRP9, FBL, RPL36AL, MTREX, BUD23, UTP14A, PELP1, UTP15, WDR36, DIS3, WDR75, RPL13A, RPSA, DDX52, UTP18, GNL3, FTSJ3, EBNA1BP2, NCL, RPL27, RPP25, RPL10, NIP7, HEATR1, DDX21, NOC4L, NOL9, SNU13, NOL6, EMG1, PDCD	1520	171	8557	2.04114	1.64852e-05	2.79413e-07	2.33266e-07
REACTOME_PATHWAY	R-MMU-69202~Cyclin E associated events during G1/S transition	34	1.18097	1.34023e-08	PSMD12, PSMD14, PSMA7, PSMB10, CKS1B, PSMB7, PSMB4, PSMD7, CCND1, PSMB3, PSMD2, PSMD3, AKT3, AKT1, PSMD1, SKP2, RPS27A, PTK6, PSMB8, PSMB9, PSMA5, CCNA2, CCNA1, PSMA3, PSMA1, CCNE2, CDK4, PSMA2, CCNE1, PSMC1, CDK2, PSMC2, PSME1, PSME2	1520	70	8557	2.73438	1.77713e-05	2.96192e-07	2.47273e-07
REACTOME_PATHWAY	R-MMU-73894~DNA Repair	93	3.23029	1.64095e-08	H2AX, ISY1, RIF1, UBE2L6, BRCA2, PRPF19, ALKBH5, EME1, EXO1, CHEK2, RUVBL1, CHEK1, PCLAF, TOPBP1, POLE, POLH, HMGN1, GEN1, RFC5, RFC3, AQR, TIPIN, RMI2, RFC4, RFC1, LIG1, ACTL6A, TOP3A, HUS1, TERF1, SPIDR, RAD23B, DDB1, CCNA2, MSH6, CCNA1, NEIL3, FANCD2,	1520	299	8557	1.75101	2.17587e-05	3.56704e-07	2.97791e-07
REACTOME_PATHWAY	R-MMU-380284~Loss of proteins required for interphase microtubule organization from the centrosome	33	1.14623	2.34638e-08	CEP57, SSNA1, TUBB5, HAUS8, HAUS7, CEP250, CEP72, CEP192, NEK2, CEP290, NINL, CEP76, CEP78, CDK5RAP2, PLK4, HSP90AA1, CEP135, NDE1, CEP152, PLK1, HAUS4, HAUS3, HAUS6, HAUS5, DYNLL1, CKAP5, HAUS1, NEDD1, CENPJ, ALMS1, CDK1, CEP41, CEP43	1520	68	8557	2.73201	3.11125e-05	4.93857e-07	4.12292e-07
REACTOME_PATHWAY	R-MMU-380259~Loss of Nlp from mitotic centrosomes	33	1.14623	2.34638e-08	CEP57, SSNA1, TUBB5, HAUS8, HAUS7, CEP250, CEP72, CEP192, NEK2, CEP290, NINL, CEP76, CEP78, CDK5RAP2, PLK4, HSP90AA1, CEP135, NDE1, CEP152, PLK1, HAUS4, HAUS3, HAUS6, HAUS5, DYNLL1, CKAP5, HAUS1, NEDD1, CENPJ, ALMS1, CDK1, CEP41, CEP43	1520	68	8557	2.73201	3.11125e-05	4.93857e-07	4.12292e-07
REACTOME_PATHWAY	R-MMU-8878166~Transcriptional regulation by RUNX2	31	1.07676	2.89163e-08	PSMD12, PSMD14, CBFB, PSMA7, PSMB10, PSMB7, CCNB1, PSMB4, PSMD7, CCND1, PSMB3, PSMD2, PSMD3, PSMD1, SKP2, RPS27A, RBM14, SMAD4, PSMB8, RUNX2, PSMB9, PSMA5, PSMA3, PSMA1, CDK4, PSMA2, PSMC1, PSMC2, PSME1, CDK1, PSME2	1520	62	8557	2.8148	3.83422e-05	5.99109e-07	5.00161e-07
REACTOME_PATHWAY	R-MMU-69017~CDK-mediated phosphorylation and removal of Cdc6	34	1.18097	3.19618e-08	PSMD12, ANAPC15, PSMD14, PSMA7, PSMB10, PSMB7, PSMB4, CDC23, PSMD7, PSMB3, PSMD2, PSMD3, PSMD1, RPS27A, UBE2C, CDC6, PSMB8, PSMB9, PSMA5, CCNA2, CCNA1, PSMA3, PSMA1, CCNE2, UBE2S, PSMA2, CCNE1, PSMC1, PSME4, CDK2, PSMC2, PSME1, PSME2, ANAPC1	1520	72	8557	2.65842	4.23804e-05	6.52021e-07	5.44334e-07
REACTOME_PATHWAY	R-MMU-1236975~Antigen processing-Cross presentation	40	1.38937	3.86072e-08	H2-T24, PSMD12, H2-T22, PSMD14, NCF1, NCF2, H2-M2, H2-Q6, H2-M3, H2-Q7, NCF4, H2-Q4, PSMA7, PSMB10, PSMB7, PSMB4, PSMD7, PSMB3, PSMD2, PSMD3, PSMD1, B2M, PDIA3, TAP2, CYBB, TAP1, CYBA, PSMB8, PSMB9, PSMA5, FCGR1, PSMA3, PSMA1, PSMA2, PSMC1, PSME4, PSMC2,	1520	93	8557	2.42134	5.11918e-05	7.75653e-07	6.47548e-07
REACTOME_PATHWAY	R-MMU-5651801~PCNA-Dependent Long Patch Base Excision Repair	15	0.521014	4.38432e-08	RFC5, RFC3, RFC4, PCNA, RFC1, LIG1, RPA1, POLE4, APEX1, RPA3, POLD1, POLE2, POLE3, POLD2, POLE	1520	18	8557	4.69134	5.81343e-05	8.67702e-07	7.24394e-07
REACTOME_PATHWAY	R-MMU-198933~Immunoregulatory interactions between a Lymphoid and a non-Lymphoid cell	42	1.45884	5.25649e-08	H2-T24, IFITM3, IFITM1, CD40, H2-T22, IFITM2, H2-M2, H2-Q6, H2-M3, ITGB2, H2-Q7, H2-Q4, CD3G, TREM2, ITGAL, CD3D, TREM1, ICAM1, C3, SLAMF7, SLAMF6, ITGB7, B2M, LAIR1, ITGA4, CD300A, SH2D1A, CD8B1, PILRA, COL1A1, CD300C2, COL3A1, CD200R2, CD40LG, TREML4, C	1520	101	8557	2.34102	6.96987e-05	1.02502e-06	8.55726e-07
REACTOME_PATHWAY	R-MMU-380287~Centrosome maturation	35	1.2157	6.24155e-08	CEP57, TUBGCP2, SSNA1, TUBB5, HAUS8, HAUS7, CEP250, CEP72, CEP192, NEK2, CEP290, NINL, CEP76, CEP78, CDK5RAP2, PLK4, HSP90AA1, CEP135, NDE1, CEP152, PLK1, HAUS4, HAUS3, HAUS6, HAUS5, DYNLL1, CKAP5, HAUS1, NEDD1, CENPJ, ALMS1, CDK1, TUBGCP6, CEP41, CEP43	1520	77	8557	2.55891	8.27595e-05	1.18233e-06	9.87056e-07
REACTOME_PATHWAY	R-MMU-380270~Recruitment of mitotic centrosome proteins and complexes	35	1.2157	6.24155e-08	CEP57, TUBGCP2, SSNA1, TUBB5, HAUS8, HAUS7, CEP250, CEP72, CEP192, NEK2, CEP290, NINL, CEP76, CEP78, CDK5RAP2, PLK4, HSP90AA1, CEP135, NDE1, CEP152, PLK1, HAUS4, HAUS3, HAUS6, HAUS5, DYNLL1, CKAP5, HAUS1, NEDD1, CENPJ, ALMS1, CDK1, TUBGCP6, CEP41, CEP43	1520	77	8557	2.55891	8.27595e-05	1.18233e-06	9.87056e-07
REACTOME_PATHWAY	R-MMU-4615885~SUMOylation of DNA replication proteins	24	0.833623	6.44417e-08	NDC1, TOP2A, PCNA, NUP107, NUP210, NUP155, NUP188, NUP133, CDCA8, NUP153, AAAS, RANGAP1, NUP160, AURKB, NUP93, NUP85, INCENP, NUP50, NUP35, BIRC5, NUP43, NUP54, TOP1, NUP37	1520	42	8557	3.21692	8.54461e-05	1.20352e-06	1.00475e-06
REACTOME_PATHWAY	R-MMU-73893~DNA Damage Bypass	25	0.868357	6.57848e-08	VCP, PCNA, UBA7, UBE2L6, POLD1, POLD2, USP1, PCLAF, RPS27A, POLE, POLH, RFC5, RFC3, RFC4, RFC1, RPA1, ISG15, DDB1, MAD2L2, POLE4, RPA3, POLE2, POLE3, DTL, RAD18	1520	45	8557	3.12756	8.72269e-05	1.21154e-06	1.01144e-06
REACTOME_PATHWAY	R-MMU-1280218~Adaptive Immune System	171	5.93956	7.48915e-08	IFITM3, CD86, IFITM1, IFITM2, NCF1, NCF2, LRR1, CD80, NCF4, CCNF, UBE2L6, ICAM1, CDC20, PSMD7, CDC23, PPP2R1B, PSMD2, GRAP2, KIF5B, PSMD3, AKT3, PSMD1, AKT1, SKP2, B2M, HERC6, PDIA3, LAG3, CD300A, BTN1A1, TAP2, CYBB, TAP1, CYBA, TRAIP, KCTD7, FCGR1, CD8A,	1520	663	8557	1.45198	9.93012e-05	1.36036e-06	1.13568e-06
REACTOME_PATHWAY	R-MMU-3301854~Nuclear Pore Complex (NPC) Disassembly	20	0.694686	7.86071e-08	NDC1, SEC13, NUP107, NUP210, NUP155, NUP188, NUP133, NUP153, AAAS, NUP160, NUP93, CCNB2, CCNB1, NUP85, NUP50, CDK1, NUP35, NUP43, NUP54, NUP37	1520	31	8557	3.632	0.000104228	1.40855e-06	1.17592e-06
REACTOME_PATHWAY	R-MMU-5656169~Termination of translesion DNA synthesis	19	0.659951	1.32196e-07	RFC5, RFC3, RFC4, PCNA, RFC1, UBA7, RPA1, ISG15, UBE2L6, POLE4, RPA3, POLD1, POLE2, POLE3, POLD2, PCLAF, RPS27A, POLE, POLH	1520	29	8557	3.68836	0.000175276	2.33722e-06	1.95121e-06
REACTOME_PATHWAY	R-MMU-69615~G1/S DNA Damage Checkpoints	31	1.07676	1.69422e-07	PSMD12, PSMD14, PSMA7, PSMB10, PSMB7, PSMB4, PSMD7, PSMB3, PSMD2, CHEK2, CHEK1, PSMD3, PSMD1, RPS27A, PSMB8, PSMB9, PSMA5, CCNA2, CCNA1, PSMA3, PSMA1, CCNE2, PSMA2, CCNE1, PSMC1, PSME4, CDK2, PSMC2, PSME1, PSME2, ATM	1520	66	8557	2.64421	0.000224629	2.95597e-06	2.46777e-06
REACTOME_PATHWAY	R-MMU-195258~RHO GTPase Effectors	91	3.16082	1.72287e-07	H2AX, ERCC6L, NUP107, NCF1, ZWILCH, NCF2, NCF4, KIF14, BUB1B, CDC20, TUBA1C, TUBA1B, XPO1, PPP2R1B, KIF5B, NUF2, RAC2, KNTC1, SPDL1, SEC13, NUDC, NUP133, CYBB, CYBA, DYNLL1, RANGAP1, CDC25C, CKAP5, CIT, SGO1, INCENP, H2BC11, BTK, BIRC5, SGO2A, KIF2C, S100	1520	304	8557	1.68518	0.000228426	2.96692e-06	2.4769e-06
REACTOME_PATHWAY	R-MMU-174178~APC/C:Cdh1 mediated degradation of Cdc20 and other APC/C:Cdh1 targeted proteins in late mitosis/early G1	33	1.14623	1.87107e-07	PSMD12, ANAPC15, PSMD14, PSMA7, AURKB, PSMB10, AURKA, CDC20, PSMB7, PSMB4, CDC23, PSMD7, PSMB3, PSMD2, PSMD3, PSMD1, SKP2, RPS27A, UBE2C, PLK1, PSMB8, PSMB9, PSMA5, PSMA3, PSMA1, UBE2S, PSMA2, PSMC1, PSME4, PSMC2, PSME1, PSME2, ANAPC1	1520	73	8557	2.54489	0.000248073	3.18081e-06	2.65548e-06
REACTOME_PATHWAY	R-MMU-110314~Recognition of DNA damage by PCNA-containing replication complex	18	0.625217	2.20929e-07	RFC5, RFC3, RFC4, PCNA, RFC1, RPA1, POLE4, DDB1, RPA3, POLD1, POLE2, POLE3, POLD2, USP1, RPS27A, DTL, POLE, RAD18	1520	27	8557	3.75307	0.000292909	3.70825e-06	3.0958e-06
REACTOME_PATHWAY	R-MMU-380320~Recruitment of NuMA to mitotic centrosomes	37	1.28517	2.70493e-07	CEP57, TUBGCP2, SSNA1, TUBA1C, TUBA1B, TUBB5, HAUS8, HAUS7, CEP250, CEP72, CEP192, NEK2, CEP290, NINL, CEP76, CEP78, CDK5RAP2, PLK4, HSP90AA1, CEP135, NDE1, CEP152, PLK1, HAUS4, HAUS3, HAUS6, HAUS5, DYNLL1, CKAP5, HAUS1, NEDD1, CENPJ, ALMS1, CDK1, TUBGCP6	1520	88	8557	2.36699	0.000358609	4.48342e-06	3.74294e-06
REACTOME_PATHWAY	R-MMU-174417~Telomere C-strand (Lagging Strand) Synthesis	19	0.659951	2.75756e-07	RFC5, PRIM2, RFC3, BLM, RFC4, PCNA, RFC1, LIG1, PRIM1, DSCC1, RPA1, TERF1, CHTF18, POLA1, POLA2, RPA3, POLD1, POLD2, DNA2	1520	30	8557	3.56542	0.000365586	4.51423e-06	3.76867e-06
REACTOME_PATHWAY	R-MMU-69580~p53-Dependent G1/S DNA damage checkpoint	30	1.04203	2.95234e-07	PSMD12, PSMD14, PSMA7, PSMB10, PSMB7, PSMB4, PSMD7, PSMB3, PSMD2, CHEK2, PSMD3, PSMD1, RPS27A, PSMB8, PSMB9, PSMA5, CCNA2, CCNA1, PSMA3, PSMA1, CCNE2, PSMA2, CCNE1, PSMC1, PSME4, CDK2, PSMC2, PSME1, PSME2, ATM	1520	64	8557	2.63888	0.000391404	4.71663e-06	3.93764e-06
REACTOME_PATHWAY	R-MMU-69563~p53-Dependent G1 DNA Damage Response	30	1.04203	2.95234e-07	PSMD12, PSMD14, PSMA7, PSMB10, PSMB7, PSMB4, PSMD7, PSMB3, PSMD2, CHEK2, PSMD3, PSMD1, RPS27A, PSMB8, PSMB9, PSMA5, CCNA2, CCNA1, PSMA3, PSMA1, CCNE2, PSMA2, CCNE1, PSMC1, PSME4, CDK2, PSMC2, PSME1, PSME2, ATM	1520	64	8557	2.63888	0.000391404	4.71663e-06	3.93764e-06
REACTOME_PATHWAY	R-MMU-70171~Glycolysis	29	1.00729	3.38883e-07	PFKFB2, PFKFB1, PFKFB3, NUP107, NUP188, ADPGK, ENO1, AAAS, NUP160, HK2, HK3, NUP85, PGK1, NUP43, NDC1, SEC13, NUP155, NUP210, NUP133, PGAM1, NUP153, NUP93, NUP50, NUP35, ALDOC, NUP54, GAPDH, PFKP, NUP37	1520	61	8557	2.67637	0.000449259	5.34952e-06	4.466e-06
REACTOME_PATHWAY	R-MMU-110313~Translesion synthesis by Y family DNA polymerases bypasses lesions on DNA template	21	0.72942	3.43605e-07	RFC5, RFC3, VCP, RFC4, PCNA, RFC1, UBA7, RPA1, ISG15, UBE2L6, POLE4, MAD2L2, RPA3, POLD1, POLE2, POLE3, POLD2, PCLAF, RPS27A, POLE, POLH	1520	36	8557	3.28394	0.000455517	5.36024e-06	4.47495e-06
REACTOME_PATHWAY	R-MMU-110373~Resolution of AP sites via the multiple-nucleotide patch replacement pathway	15	0.521014	3.8829e-07	RFC5, RFC3, RFC4, PCNA, RFC1, LIG1, RPA1, POLE4, APEX1, RPA3, POLD1, POLE2, POLE3, POLD2, POLE	1520	20	8557	4.2222	0.00051474	5.98689e-06	4.9981e-06
REACTOME_PATHWAY	R-MMU-72202~Transport of Mature Transcript to Cytoplasm	34	1.18097	6.74123e-07	NXT1, NUP107, RBM8A, NUP188, SRSF1, AAAS, NUP160, GLE1, NUP85, MAGOH, DHX38, NUP43, EIF4E, NDC1, CPSF4, SEC13, NUP155, NUP210, NUP133, ALYREF, CPSF2, THOC3, NUP153, MAGOHB, THOC6, NUP93, DDX39A, NUP50, SRSF2, SRSF3, NUP35, NUP54, SRSF7, NUP37	1520	80	8557	2.39258	0.000893488	1.02746e-05	8.57763e-06
REACTOME_PATHWAY	R-MMU-75815~Ubiquitin-dependent degradation of Cyclin D	25	0.868357	8.4916e-07	PSMD12, PSMD14, PSMA7, PSMB10, PSMB7, PSMB4, PSMD7, CCND1, PSMB3, PSMD2, PSMD3, PSMD1, RPS27A, PSMB8, PSMB9, PSMA5, PSMA3, PSMA1, CDK4, PSMA2, PSMC1, PSME4, PSMC2, PSME1, PSME2	1520	50	8557	2.8148	0.00112535	1.27953e-05	1.0682e-05
REACTOME_PATHWAY	R-MMU-5693568~Resolution of D-loop Structures through Holliday Junction Intermediates	18	0.625217	9.47296e-07	GEN1, RMI2, BLM, XRCC2, TOP3A, XRCC3, MRE11A, BRCA2, PALB2, SPIDR, RAD51AP1, BRIP1, SLX4, RAD51, EME1, EXO1, ATM, DNA2	1520	29	8557	3.49424	0.00125533	1.39568e-05	1.16517e-05
REACTOME_PATHWAY	R-MMU-5693537~Resolution of D-Loop Structures	18	0.625217	9.47296e-07	GEN1, RMI2, BLM, XRCC2, TOP3A, XRCC3, MRE11A, BRCA2, PALB2, SPIDR, RAD51AP1, BRIP1, SLX4, RAD51, EME1, EXO1, ATM, DNA2	1520	29	8557	3.49424	0.00125533	1.39568e-05	1.16517e-05
REACTOME_PATHWAY	R-MMU-9615933~Postmitotic nuclear pore complex (NPC) reformation	15	0.521014	9.7428e-07	NDC1, SEC13, NUP107, NUP155, NUP188, NUP133, RANGAP1, NUP160, NUP93, NUP85, NUP35, RCC1, NUP43, RAN, NUP37	1520	21	8557	4.02115	0.00129106	1.41087e-05	1.17786e-05
REACTOME_PATHWAY	R-MMU-8852276~The role of GTSE1 in G2/M progression after G2 checkpoint	32	1.1115	9.78887e-07	PSMD12, HSP90AB1, PSMD14, PSMA7, PSMB10, TUBA1C, CCNB2, PSMB7, CCNB1, PSMB4, TUBA1B, PSMD7, PSMB3, PSMD2, PSMD3, PSMD1, RPS27A, GTSE1, HSP90AA1, PLK1, PSMB8, PSMB9, PSMA5, PSMA3, PSMA1, PSMA2, PSMC1, PSME4, PSMC2, PSME1, CDK1, PSME2	1520	74	8557	2.43442	0.00129716	1.41087e-05	1.17786e-05
REACTOME_PATHWAY	R-MMU-449147~Signaling by Interleukins	77	2.67454	1.00806e-06	IL21, CSF3R, CSF1, PIK3CD, HMGB1, IL27RA, IL36A, PSMD7, PPP2R1B, PSMD2, PSMD3, IL12B, PSMD1, JAK3, IL13RA1, DUSP4, IL15RA, RIPK2, IL1R2, IL16, OSMR, DUSP6, VAV1, DUSP7, CSF2RB2, PSMA5, IL1A, PSMA3, PSMA1, LCK, PSMA2, IL1B, PSME4, PSME1, PSME2, STX1A, CSF1	1520	254	8557	1.70661	0.0013358	1.4373e-05	1.19992e-05
REACTOME_PATHWAY	R-MMU-159236~Transport of Mature mRNA derived from an Intron-Containing Transcript	31	1.07676	1.17377e-06	NXT1, NUP107, RBM8A, NUP188, SRSF1, AAAS, NUP160, GLE1, NUP85, MAGOH, DHX38, NUP43, NDC1, SEC13, NUP155, NUP210, NUP133, ALYREF, THOC3, NUP153, MAGOHB, THOC6, NUP93, DDX39A, NUP50, SRSF2, SRSF3, NUP35, NUP54, SRSF7, NUP37	1520	71	8557	2.458	0.00155521	1.65577e-05	1.3823e-05
REACTOME_PATHWAY	R-MMU-69610~p53-Independent DNA Damage Response	25	0.868357	1.33618e-06	PSMD12, PSMD14, PSMA7, PSMB10, PSMB7, PSMB4, PSMD7, PSMB3, PSMD2, CHEK2, CHEK1, PSMD3, PSMD1, RPS27A, PSMB8, PSMB9, PSMA5, PSMA3, PSMA1, PSMA2, PSMC1, PSME4, PSMC2, PSME1, PSME2	1520	51	8557	2.75961	0.00177021	1.82657e-05	1.5249e-05
REACTOME_PATHWAY	R-MMU-69613~p53-Independent G1/S DNA damage checkpoint	25	0.868357	1.33618e-06	PSMD12, PSMD14, PSMA7, PSMB10, PSMB7, PSMB4, PSMD7, PSMB3, PSMD2, CHEK2, CHEK1, PSMD3, PSMD1, RPS27A, PSMB8, PSMB9, PSMA5, PSMA3, PSMA1, PSMA2, PSMC1, PSME4, PSMC2, PSME1, PSME2	1520	51	8557	2.75961	0.00177021	1.82657e-05	1.5249e-05
REACTOME_PATHWAY	R-MMU-69601~Ubiquitin Mediated Degradation of Phosphorylated Cdc25A	25	0.868357	1.33618e-06	PSMD12, PSMD14, PSMA7, PSMB10, PSMB7, PSMB4, PSMD7, PSMB3, PSMD2, CHEK2, CHEK1, PSMD3, PSMD1, RPS27A, PSMB8, PSMB9, PSMA5, PSMA3, PSMA1, PSMA2, PSMC1, PSME4, PSMC2, PSME1, PSME2	1520	51	8557	2.75961	0.00177021	1.82657e-05	1.5249e-05
REACTOME_PATHWAY	R-MMU-69183~Processive synthesis on the lagging strand	11	0.382077	1.41078e-06	PRIM2, POLA1, POLA2, PCNA, LIG1, RPA3, PRIM1, POLD1, POLD2, RPA1, DNA2	1520	12	8557	5.16047	0.00186895	1.90888e-05	1.59361e-05
REACTOME_PATHWAY	R-MMU-5696397~Gap-filling DNA repair synthesis and ligation in GG-NER	14	0.48628	1.55091e-06	RFC5, RFC3, RFC4, PCNA, RFC1, RPA1, POLE4, RPA3, POLD1, POLE2, POLE3, POLD2, RPS27A, POLE	1520	19	8557	4.14813	0.0020544	2.07728e-05	1.7342e-05
REACTOME_PATHWAY	R-MMU-6804756~Regulation of TP53 Activity through Phosphorylation	33	1.14623	1.60481e-06	BLM, AURKB, AURKA, BRIP1, EXO1, CHEK2, CHEK1, TOPBP1, RPS27A, RFC5, RFC3, RMI2, TAF15, RFC4, TOP3A, RPA1, HUS1, MRE11A, SSRP1, HIPK1, CCNA2, CCNA1, TPX2, RPA3, CDK2, PIN1, TAF4B, ATM, TAF5, DNA2, SUPT16, TAF1, RAD9A	1520	79	8557	2.35161	0.00212572	2.12798e-05	1.77653e-05
REACTOME_PATHWAY	R-MMU-15869~Metabolism of nucleotides	37	1.28517	1.79859e-06	TXN1, DTYMK, GDA, AK2, AK4, NUDT5, TYMS, SAMHD1, DNPH1, PFAS, PNP, ATIC, PPAT, TK1, UPP1, NUDT15, XDH, RRM1, DUT, RRM2, TXNRD1, CAD, GSR, NME2, NME4, CTPS, PAICS, DCK, NME1, DCTD, UCK2, IMPDH1, IMPDH2, ADSSL1, GART, ADA, ITPA	1520	94	8557	2.21591	0.00238209	2.36131e-05	1.97132e-05
REACTOME_PATHWAY	R-MMU-159227~Transport of the SLBP independent Mature mRNA	19	0.659951	1.92217e-06	NDC1, SEC13, NUP107, NUP210, NUP155, NUP188, NUP133, ALYREF, NUP153, AAAS, NUP160, NUP93, NUP85, NUP50, NUP35, NUP43, NUP54, EIF4E, NUP37	1520	33	8557	3.24129	0.00254555	2.49881e-05	2.08611e-05
REACTOME_PATHWAY	R-MMU-159231~Transport of Mature mRNA Derived from an Intronless Transcript	21	0.72942	3.13562e-06	NDC1, CPSF4, SEC13, NUP107, NUP210, NUP155, NUP188, NUP133, ALYREF, CPSF2, NUP153, AAAS, NUP160, NUP93, NUP85, NUP50, NUP35, NUP43, NUP54, EIF4E, NUP37	1520	40	8557	2.95554	0.00414921	4.03674e-05	3.37003e-05
REACTOME_PATHWAY	R-MMU-5668541~TNFR2 non-canonical NF-kB pathway	37	1.28517	3.20472e-06	CD40, PSMD12, PSMD14, TNFRSF13B, TNF, PSMA7, PSMB10, TNFSF13B, PSMB7, PSMB4, PSMD7, PSMB3, PSMD2, PSMD3, PSMD1, TNFRSF8, TNFRSF14, RPS27A, TNFSF18, TNFSF14, TNFRSF1B, PSMB8, PSMB9, PSMA5, PSMA3, CD40LG, PSMA1, PSMA2, TNFSF4, PSMC1, PSME4, PSMC2, PSME1, PS	1520	96	8557	2.16974	0.00424045	4.08602e-05	3.41118e-05
REACTOME_PATHWAY	R-MMU-73933~Resolution of Abasic Sites (AP sites)	18	0.625217	3.37578e-06	RFC5, MBD4, RFC3, RFC4, PCNA, RFC1, LIG1, RPA1, UNG, POLE4, TDG, APEX1, RPA3, POLD1, POLE2, POLE3, POLD2, POLE	1520	31	8557	3.2688	0.00446629	4.26313e-05	3.55904e-05
REACTOME_PATHWAY	R-MMU-159230~Transport of the SLBP Dependant Mature mRNA	19	0.659951	3.40974e-06	NDC1, SEC13, NUP107, NUP210, NUP155, NUP188, NUP133, ALYREF, NUP153, AAAS, NUP160, NUP93, NUP85, NUP50, NUP35, NUP43, NUP54, EIF4E, NUP37	1520	34	8557	3.14596	0.00451112	4.2654e-05	3.56093e-05
REACTOME_PATHWAY	R-MMU-174154~APC/C:Cdc20 mediated degradation of Securin	29	1.00729	3.44809e-06	PSMD12, ANAPC15, PSMD14, PSMA7, PSMB10, CDC20, PSMB7, PSMB4, CDC23, PSMD7, PSMB3, PSMD2, PSMD3, PSMD1, RPS27A, UBE2C, PSMB8, PSMB9, PSMA5, PSMA3, PSMA1, UBE2S, PSMA2, PSMC1, PSME4, PSMC2, PSME1, PSME2, ANAPC1	1520	67	8557	2.43669	0.00456174	4.27305e-05	3.56732e-05
REACTOME_PATHWAY	R-MMU-202433~Generation of second messenger molecules	14	0.48628	3.71007e-06	ITK, WAS, CD3G, CD3D, FYB, ZAP70, CD4, LCK, GRAP2, PLCG2, LCP2, CD247, CD101, LAT	1520	20	8557	3.94072	0.00490748	4.55514e-05	3.80282e-05
REACTOME_PATHWAY	R-MMU-5693579~Homologous DNA Pairing and Strand Exchange	15	0.521014	4.79232e-06	RMI2, BLM, XRCC2, TOP3A, XRCC3, MRE11A, BRCA2, PALB2, RAD51AP1, BRIP1, RAD51, EXO1, CHEK1, ATM, DNA2	1520	23	8557	3.67148	0.00633449	5.82993e-05	4.86707e-05
REACTOME_PATHWAY	R-MMU-69091~Polymerase switching	11	0.382077	5.13514e-06	RFC5, PRIM2, POLA1, POLA2, RFC3, RFC4, PCNA, RFC1, PRIM1, POLD1, POLD2	1520	13	8557	4.76351	0.00678608	6.07964e-05	5.07553e-05
REACTOME_PATHWAY	R-MMU-69109~Leading Strand Synthesis	11	0.382077	5.13514e-06	RFC5, PRIM2, POLA1, POLA2, RFC3, RFC4, PCNA, RFC1, PRIM1, POLD1, POLD2	1520	13	8557	4.76351	0.00678608	6.07964e-05	5.07553e-05
REACTOME_PATHWAY	R-MMU-159234~Transport of Mature mRNAs Derived from Intronless Transcripts	21	0.72942	5.107e-06	NDC1, CPSF4, SEC13, NUP107, NUP210, NUP155, NUP188, NUP133, ALYREF, CPSF2, NUP153, AAAS, NUP160, NUP93, NUP85, NUP50, NUP35, NUP43, NUP54, EIF4E, NUP37	1520	41	8557	2.88346	0.00674902	6.07964e-05	5.07553e-05
REACTOME_PATHWAY	R-MMU-349425~Autodegradation of the E3 ubiquitin ligase COP1	24	0.833623	5.49344e-06	PSMD12, PSMD14, PSMB10, PSMA7, PSMB8, PSMB9, PSMA5, PSMB7, PSMB4, PSMA3, PSMD7, PSMA1, PSMB3, PSMA2, PSMD2, PSMC1, PSME4, PSMD3, PSMC2, PSME1, PSMD1, PSME2, ATM, RPS27A	1520	51	8557	2.64923	0.00725786	6.38974e-05	5.33442e-05
REACTOME_PATHWAY	R-MMU-8939902~Regulation of RUNX2 expression and activity	24	0.833623	5.49344e-06	PSMD12, PSMD14, PSMB10, RUNX2, PSMA7, PSMB8, PSMB9, PSMA5, PSMB7, PSMB4, PSMA3, PSMD7, PSMA1, PSMB3, PSMA2, PSMD2, PSMC1, PSMD3, PSMC2, PSME1, PSMD1, PSME2, SKP2, RPS27A	1520	51	8557	2.64923	0.00725786	6.38974e-05	5.33442e-05
REACTOME_PATHWAY	R-MMU-5685938~HDR through Single Strand Annealing (SSA)	17	0.590483	5.93001e-06	RFC5, RMI2, RFC3, BLM, RFC4, TOP3A, RPA1, HUS1, MRE11A, BRIP1, RAD51, EXO1, RPA3, ATM, TOPBP1, DNA2, RAD9A	1520	29	8557	3.30011	0.00783238	6.83756e-05	5.70828e-05
REACTOME_PATHWAY	R-MMU-69166~Removal of the Flap Intermediate	10	0.347343	6.67976e-06	PRIM2, POLA1, POLA2, PCNA, RPA3, PRIM1, POLD1, POLD2, RPA1, DNA2	1520	11	8557	5.11782	0.00881828	7.63566e-05	6.37456e-05
REACTOME_PATHWAY	R-MMU-69541~Stabilization of p53	25	0.868357	6.98031e-06	PSMD12, PSMD14, PSMA7, PSMB10, PSMB7, PSMB4, PSMD7, PSMB3, PSMD2, CHEK2, PSMD3, PSMD1, RPS27A, PSMB8, PSMB9, PSMA5, PSMA3, PSMA1, PSMA2, PSMC1, PSME4, PSMC2, PSME1, PSME2, ATM	1520	55	8557	2.55891	0.00921322	7.84398e-05	6.54848e-05
REACTOME_PATHWAY	R-MMU-5620912~Anchoring of the basal body to the plasma membrane	36	1.25043	6.94914e-06	CEP57, SSNA1, TUBB5, HAUS8, HAUS7, CEP250, CEP72, CEP192, NEK2, CEP290, NINL, CEP76, CEP78, CDK5RAP2, PLK4, HSP90AA1, CEP135, NDE1, CEP152, PLK1, HAUS4, SCLT1, HAUS3, KIF24, HAUS6, HAUS5, DYNLL1, CKAP5, HAUS1, NEDD1, CENPJ, ALMS1, CDK1, CEP83, CEP41, CEP4	1520	95	8557	2.13332	0.00917227	7.84398e-05	6.54848e-05
REACTOME_PATHWAY	R-MMU-2980766~Nuclear Envelope Breakdown	22	0.764154	7.22509e-06	NDC1, SEC13, NUP107, NUP210, NUP155, NUP188, NUP133, PLK1, NUP153, AAAS, NUP160, LMNB1, NUP93, CCNB2, CCNB1, NUP85, NUP50, CDK1, NUP35, NUP43, NUP54, NUP37	1520	45	8557	2.75225	0.00953476	8.05081e-05	6.72116e-05
REACTOME_PATHWAY	R-MMU-202424~Downstream TCR signaling	33	1.14623	7.60237e-06	PSMD12, PSMD14, CD3G, CD3D, PSMA7, PSMB10, PSMB7, PSMB4, PSMD7, PSMB3, PSMD2, INPP5D, PSMD3, PSMD1, RPS27A, TRAT1, RIPK2, PSMB8, PSMB9, PSMA5, NFKBIA, CD4, PSMA3, PSMA1, PSMA2, LCK, PSMC1, PSME4, PSMC2, PSME1, PSME2, CD247, CARD11	1520	84	8557	2.21163	0.0100301	8.40061e-05	7.01318e-05
REACTOME_PATHWAY	R-MMU-351202~Metabolism of polyamines	26	0.903091	8.52455e-06	PSMD12, PSMD14, AMD1, PSMA7, PSMB10, SRM, PSMB7, PSMB4, PSMD7, PSMB3, PSMD2, PSMD3, PSMD1, PSMB8, PSMB9, PSMA5, PSMA3, PSMA1, PSMA2, PSMC1, PSME4, PSMC2, PSME1, SMS, PSME2, PAOX	1520	59	8557	2.48084	0.01124	9.34178e-05	7.79891e-05
REACTOME_PATHWAY	R-MMU-1236978~Cross-presentation of soluble exogenous antigens (endosomes)	23	0.798889	9.58493e-06	PSMD12, PSMD14, PSMB10, PSMA7, PSMB8, PSMB9, PSMA5, FCGR1, PSMB7, PSMB4, PSMA3, PSMD7, PSMA1, PSMB3, PSMA2, PSMD2, PSMC1, PSME4, PSMD3, PSMC2, PSME1, PSMD1, PSME2	1520	49	8557	2.64247	0.0126293	0.000104177	8.69715e-05
REACTOME_PATHWAY	R-MMU-174084~Autodegradation of Cdh1 by Cdh1:APC/C	27	0.937826	1.00779e-05	PSMD12, ANAPC15, PSMD14, PSMA7, PSMB10, PSMB7, PSMB4, CDC23, PSMD7, PSMB3, PSMD2, PSMD3, PSMD1, RPS27A, UBE2C, PSMB8, PSMB9, PSMA5, PSMA3, PSMA1, UBE2S, PSMA2, PSMC1, PSMC2, PSME1, PSME2, ANAPC1	1520	63	8557	2.41269	0.0132745	0.000108645	9.07015e-05
REACTOME_PATHWAY	R-MMU-170822~Regulation of Glucokinase by Glucokinase Regulatory Protein	17	0.590483	1.06209e-05	NDC1, SEC13, NUP107, NUP210, NUP155, NUP188, NUP133, NUP153, AAAS, NUP160, NUP93, NUP85, NUP50, NUP35, NUP43, NUP54, NUP37	1520	30	8557	3.19011	0.0139847	0.000113575	9.48173e-05
REACTOME_PATHWAY	R-MMU-8854050~FBXL7 down-regulates AURKA during mitotic entry and in early mitosis	24	0.833623	1.20921e-05	PSMD12, PSMD14, PSMB10, PSMA7, PSMB8, AURKA, PSMB9, PSMA5, PSMB7, PSMB4, PSMA3, PSMD7, PSMA1, PSMB3, PSMA2, PSMD2, PSMC1, PSME4, PSMD3, PSMC2, PSME1, PSMD1, PSME2, RPS27A	1520	53	8557	2.54926	0.0159064	0.000127255	0.000106238
REACTOME_PATHWAY	R-MMU-450408~AUF1 (hnRNP D0) binds and destabilizes mRNA	24	0.833623	1.20921e-05	HSPA8, PSMD12, PSMD14, PSMB10, PSMA7, PSMB8, PSMB9, PSMA5, PSMB7, PSMB4, PSMA3, PSMD7, PSMA1, PSMB3, PSMA2, PSMD2, PSMC1, PSME4, PSMD3, PSMC2, PSME1, PSMD1, PSME2, RPS27A	1520	53	8557	2.54926	0.0159064	0.000127255	0.000106238
REACTOME_PATHWAY	R-MMU-450531~Regulation of mRNA stability by proteins that bind AU-rich elements	32	1.1115	1.26015e-05	PSMD12, SET, PSMD14, PSMA7, PSMB10, PSMB7, PSMB4, XPO1, PSMD7, PSMB3, PSMD2, EXOSC8, PSMD3, AKT1, PSMD1, RPS27A, EXOSC2, EXOSC1, HSPA8, DIS3, PSMB8, PSMB9, PSMA5, PSMA3, PSMA1, PSMA2, PSMC1, PSME4, PSMC2, PSME1, PSME2, DCP2	1520	82	8557	2.19692	0.0165708	0.000130543	0.000108983
REACTOME_PATHWAY	R-MMU-3371556~Cellular response to heat stress	32	1.1115	1.26015e-05	VCP, HSP90AB1, NUP107, NUP188, HSPA14, AAAS, HSPA13, NUP160, HSPH1, NUP85, NUP43, NDC1, HSPA8, HSP90AA1, SEC13, NUP155, NUP210, HSPA5, NUP133, PTGES3, RPA1, NUP153, HSPA12A, NUP93, DNAJC2, RPA3, NUP50, NUP35, ATM, NUP54, FKBP4, NUP37	1520	82	8557	2.19692	0.0165708	0.000130543	0.000108983
REACTOME_PATHWAY	R-MMU-3371453~Regulation of HSF1-mediated heat shock response	27	0.937826	1.41399e-05	NUP107, NUP188, HSPA14, AAAS, HSPA13, NUP160, HSPH1, NUP85, NUP43, NDC1, HSPA8, SEC13, NUP155, NUP210, HSPA5, NUP133, RPA1, NUP153, HSPA12A, NUP93, DNAJC2, RPA3, NUP50, NUP35, ATM, NUP54, NUP37	1520	64	8557	2.37499	0.018575	0.000145345	0.00012134
REACTOME_PATHWAY	R-MMU-1169091~Activation of NF-kappaB in B cells	26	0.903091	2.40077e-05	PSMD12, PSMD14, PSMA7, PSMB10, PSMB7, PSMB4, PSMD7, PSMB3, PSMD2, PSMD3, PSMD1, RPS27A, PSMB8, PSMB9, PSMA5, NFKBIA, PSMA3, PSMA1, PSMA2, PSMC1, PSME4, PSMC2, PSME1, PSME2, NFKBIE, CARD11	1520	62	8557	2.3608	0.0313331	0.000244878	0.000204434
REACTOME_PATHWAY	R-MMU-8941858~Regulation of RUNX3 expression and activity	23	0.798889	3.02626e-05	PSMD12, CBFB, PSMD14, PSMB10, PSMA7, PSMB8, PSMB9, PSMA5, PSMB7, PSMB4, PSMA3, PSMD7, PSMA1, PSMB3, PSMA2, PSMD2, PSMC1, PSMD3, PSMC2, PSME1, PSMD1, PSME2, RPS27A	1520	52	8557	2.49002	0.0393343	0.000306322	0.000255731
REACTOME_PATHWAY	R-MMU-68867~Assembly of the pre-replicative complex	46	1.59778	3.45793e-05	H2AX, PSMD12, ANAPC15, MCM7, PSMD14, MCM8, GMNN, PSMA7, PSMB10, PSMB7, PSMB4, CDC23, PSMD7, ORC1, PSMB3, PSMD2, H3C11, ORC2, PSMD3, PSMD1, RPS27A, H2BC9, H2AZ1, CDT1, H4C9, UBE2C, CDC6, PSMB8, PSMB9, PSMA5, PSMA3, PSMA1, UBE2S, PSMA2, PSMC1, H2BC11, PSMC2	1520	142	8557	1.82367	0.0448176	0.000347365	0.000289995
REACTOME_PATHWAY	R-MMU-8948751~Regulation of PTEN stability and activity	27	0.937826	3.67542e-05	PSMD12, PSMD14, PSMA7, PSMB10, PSMB7, PSMB4, PSMD7, PSMB3, PSMD2, PSMD3, AKT3, AKT1, PSMD1, TRIM27, RPS27A, PSMB8, PSMB9, PSMA5, PSMA3, PSMA1, PSMA2, PSMC1, PSME4, PSMC2, PSME1, PSME2, OTUD3	1520	67	8557	2.26865	0.0475684	0.000366437	0.000305917
REACTOME_PATHWAY	R-MMU-68952~DNA replication initiation	8	0.277874	3.71355e-05	POLE4, PRIM2, POLA1, POLA2, PRIM1, POLE2, POLE3, POLE	1520	8	8557	5.62961	0.0480498	0.000367475	0.000306783
REACTOME_PATHWAY	R-MMU-2871837~FCERI mediated NF-kB activation	29	1.00729	4.27881e-05	PSMD12, PSMD14, PSMA7, PSMB10, PSMB7, PSMB4, PSMD7, PSMB3, PSMD2, PSMD3, PSMD1, FCER1A, RPS27A, LYN, FCER1G, PSMB8, PSMB9, PSMA5, NFKBIA, PSMA3, PSMA1, PSMA2, PSMC1, PSME4, PSMC2, PSME1, TAB3, PSME2, CARD11	1520	75	8557	2.17678	0.0551586	0.000420274	0.000350862
REACTOME_PATHWAY	R-MMU-380108~Chemokine receptors bind chemokines	23	0.798889	4.31578e-05	CX3CR1, CCL12, CXCL9, CCL22, CXCR4, CXCL1, CXCL3, CXCL2, CXCL5, CXCL16, CXCL10, CCL7, CCL5, CXCR3, CCL4, CXCR2, ACKR3, CCL1, CCR7, CCL19, CCR5, CCR4, CCL17	1520	53	8557	2.44304	0.0556217	0.000420788	0.000351292
REACTOME_PATHWAY	R-MMU-4085377~SUMOylation of SUMOylation proteins	17	0.590483	4.9806e-05	NDC1, SEC13, NUP107, NUP210, NUP155, NUP188, NUP133, NUP153, AAAS, NUP160, NUP93, NUP85, NUP50, NUP35, NUP43, NUP54, NUP37	1520	33	8557	2.9001	0.0639107	0.000482064	0.000402447
REACTOME_PATHWAY	R-MMU-9762114~GSK3B and BTRC:CUL1-mediated-degradation of NFE2L2	22	0.764154	5.20953e-05	PSMD12, PSMD14, PSMB10, PSMA7, PSMB8, PSMB9, PSMA5, PSMB7, PSMB4, PSMA3, PSMD7, PSMA1, PSMB3, PSMA2, PSMD2, PSMC1, PSMD3, PSMC2, PSME1, PSMD1, PSME2, RPS27A	1520	50	8557	2.47703	0.0667481	0.000500568	0.000417895
REACTOME_PATHWAY	R-MMU-5358346~Hedgehog ligand biogenesis	25	0.868357	5.5924e-05	VCP, PSMD12, PSMD14, PSMA7, PSMB10, PSMB7, PSMB4, PSMD7, PSMB3, PSMD2, PSMD3, PSMD1, RPS27A, PSMB8, PSMB9, PSMA5, PSMA3, PSMA1, PSMA2, PSMC1, PSME4, PSMC2, PSME1, PSME2, P4HB	1520	61	8557	2.30722	0.0714743	0.00053349	0.00044538
REACTOME_PATHWAY	R-MMU-499943~Interconversion of nucleotide di- and triphosphates	15	0.521014	5.77541e-05	TXN1, RRM1, DTYMK, DUT, RRM2, TXNRD1, GSR, AK2, NME2, NME4, AK4, CTPS, TYMS, NME1, DCTD	1520	27	8557	3.12756	0.0737251	0.000547014	0.00045667
REACTOME_PATHWAY	R-MMU-174411~Polymerase switching on the C-strand of the telomere	14	0.48628	5.88299e-05	RFC5, PRIM2, RFC3, RFC4, PCNA, RFC1, PRIM1, DSCC1, TERF1, CHTF18, POLA1, POLA2, POLD1, POLD2	1520	24	8557	3.28394	0.0750455	0.000551283	0.000460234
REACTOME_PATHWAY	R-MMU-70326~Glucose metabolism	30	1.04203	5.90363e-05	PFKFB2, PFKFB1, PFKFB3, NUP107, NUP188, ADPGK, ENO1, AAAS, NUP160, HK2, HK3, NUP85, PGK1, NUP43, NDC1, SEC13, NUP155, NUP210, NUP133, GOT1, PGAM1, NUP153, NUP93, NUP50, NUP35, ALDOC, NUP54, GAPDH, PFKP, NUP37	1520	80	8557	2.1111	0.0752986	0.000551283	0.000460234
REACTOME_PATHWAY	R-MMU-4641257~Degradation of AXIN	23	0.798889	6.07557e-05	PSMD12, PSMD14, PSMB10, PSMA7, PSMB8, PSMB9, PSMA5, PSMB7, PSMB4, PSMA3, PSMD7, PSMA1, PSMB3, PSMA2, PSMD2, PSMC1, PSME4, PSMD3, PSMC2, PSME1, PSMD1, PSME2, RPS27A	1520	54	8557	2.39779	0.0774046	0.000562025	0.000469202
REACTOME_PATHWAY	R-MMU-1234176~Oxygen-dependent proline hydroxylation of Hypoxia-inducible Factor Alpha	26	0.903091	6.14582e-05	PSMD12, PSMD14, HIF1A, PSMA7, PSMB10, PSMB7, PSMB4, PSMD7, PSMB3, PSMD2, PSMD3, PSMD1, RPS27A, EGLN3, WTIP, PSMB8, PSMB9, PSMA5, PSMA3, PSMA1, PSMA2, PSMC1, PSME4, PSMC2, PSME1, PSME2	1520	65	8557	2.25184	0.0782637	0.000562025	0.000469202
REACTOME_PATHWAY	R-MMU-8939236~RUNX1 regulates transcription of genes involved in differentiation of HSCs	26	0.903091	6.14582e-05	PSMD12, PSMD14, CBFB, GATA3, PSMA7, PSMB10, PSMB7, PSMB4, PSMD7, PSMB3, PSMD2, PSMD3, PSMD1, RPS27A, PSMB8, PSMB9, PSMA5, PSMA3, PSMA1, PSMA2, PSMC1, PSME4, PSMC2, PSME1, PSME2, TCF3	1520	65	8557	2.25184	0.0782637	0.000562025	0.000469202
REACTOME_PATHWAY	R-MMU-3232142~SUMOylation of ubiquitinylation proteins	18	0.625217	6.89084e-05	NDC1, SEC13, NUP107, NUP210, NUP155, NUP188, NUP133, NUP153, AAAS, NUP160, NUP93, NUP85, NUP50, NUP35, NUP43, NUP54, TRIM27, NUP37	1520	37	8557	2.73873	0.0873253	0.00062584	0.000522477
REACTOME_PATHWAY	R-MMU-350562~Regulation of ornithine decarboxylase (ODC)	22	0.764154	7.39089e-05	PSMD12, PSMD14, PSMB10, PSMA7, PSMB8, PSMB9, PSMA5, PSMB7, PSMB4, PSMA3, PSMD7, PSMA1, PSMB3, PSMA2, PSMD2, PSMC1, PSME4, PSMD3, PSMC2, PSME1, PSMD1, PSME2	1520	51	8557	2.42846	0.0933573	0.000662184	0.000552819
REACTOME_PATHWAY	R-MMU-9759194~Nuclear events mediated by NFE2L2	22	0.764154	7.39089e-05	PSMD12, PSMD14, PSMB10, PSMA7, PSMB8, PSMB9, PSMA5, PSMB7, PSMB4, PSMA3, PSMD7, PSMA1, PSMB3, PSMA2, PSMD2, PSMC1, PSMD3, PSMC2, PSME1, PSMD1, PSME2, RPS27A	1520	51	8557	2.42846	0.0933573	0.000662184	0.000552819
REACTOME_PATHWAY	R-MMU-176408~Regulation of APC/C activators between G1/S and early anaphase	17	0.590483	7.86834e-05	ANAPC15, UBE2C, PLK1, BUB1B, CCNA2, CDC20, CCNA1, CCNB1, CDC23, UBE2S, CDK2, CDK1, FBXO5, BUB3, RPS27A, ANAPC1, MAD2L1	1520	34	8557	2.8148	0.0990796	0.00070023	0.000584581
REACTOME_PATHWAY	R-MMU-5610780~Degradation of GLI1 by the proteasome	23	0.798889	8.44825e-05	PSMD12, PSMD14, PSMB10, PSMA7, PSMB8, PSMB9, PSMA5, PSMB7, PSMB4, PSMA3, PSMD7, PSMA1, PSMB3, PSMA2, PSMD2, PSMC1, PSME4, PSMD3, PSMC2, PSME1, PSMD1, PSME2, RPS27A	1520	55	8557	2.3542	0.105981	0.000746826	0.000623481
REACTOME_PATHWAY	R-MMU-1168372~Downstream signaling events of B Cell Receptor (BCR)	28	0.97256	9.24421e-05	PSMD12, PSMD14, RASGRP1, PSMA7, PSMB10, PSMB7, PSMB4, PSMD7, PSMB3, PSMD2, PSMD3, PSMD1, RPS27A, NFATC2, PSMB8, PSMB9, PSMA5, NFKBIA, PSMA3, PSMA1, PSMA2, PSMC1, PSME4, PSMC2, PSME1, PSME2, NFKBIE, CARD11	1520	74	8557	2.13012	0.115368	0.000811777	0.000677705
REACTOME_PATHWAY	R-MMU-6782210~Gap-filling DNA repair synthesis and ligation in TC-NER	24	0.833623	9.40596e-05	ISY1, RFC5, RFC3, AQR, RFC4, PCNA, RFC1, LIG1, RPA1, PRPF19, POLE4, DDB1, RPA3, POLD1, POLE2, POLR2D, POLE3, POLD2, ERCC8, PPIE, POLR2H, RPS27A, POLE, HMGN1	1520	59	8557	2.29001	0.117264	0.000820546	0.000685026
REACTOME_PATHWAY	R-MMU-157579~Telomere Maintenance	33	1.14623	0.000102081	H2AX, PRIM2, PIF1, RTEL1, BLM, PCNA, PRIM1, DSCC1, CHTF18, POLD1, POLD2, GAR1, H2BC9, H2AZ1, RFC5, RFC3, RFC4, H4C9, RFC1, LIG1, RPA1, TERF1, CCNA2, CCNA1, POLA1, POLA2, SHQ1, DKC1, RPA3, H2BC11, CDK2, NHP2, DNA2	1520	94	8557	1.97635	0.126604	0.000878958	0.000733791
REACTOME_PATHWAY	R-MMU-983705~Signaling by the B Cell Receptor (BCR)	34	1.18097	0.000101863	PSMD12, PSMD14, PIK3CD, RASGRP1, PSMA7, PSMB10, PSMB7, PSMB4, PSMD7, PSMB3, PSMD2, PSMD3, PLCG2, PSMD1, RPS27A, LYN, NFATC2, PSMB8, VAV1, PSMB9, PSMA5, NFKBIA, PSMA3, PSMA1, PSMA2, PSMC1, PSME4, PSMC2, BTK, PSME1, PSME2, PIK3AP1, NFKBIE, CARD11	1520	98	8557	1.95313	0.126351	0.000878958	0.000733791
REACTOME_PATHWAY	R-MMU-5607761~Dectin-1 mediated noncanonical NF-kB signaling	23	0.798889	0.000116106	PSMD12, PSMD14, PSMB10, PSMA7, PSMB8, PSMB9, PSMA5, PSMB7, PSMB4, PSMA3, PSMD7, PSMA1, PSMB3, PSMA2, PSMD2, PSMC1, PSME4, PSMD3, PSMC2, PSME1, PSMD1, PSME2, RPS27A	1520	56	8557	2.31216	0.142698	0.000974409	0.000813477
REACTOME_PATHWAY	R-MMU-4641258~Degradation of DVL	23	0.798889	0.000116106	PSMD12, PSMD14, PSMB10, PSMA7, PSMB8, PSMB9, PSMA5, PSMB7, PSMB4, PSMA3, PSMD7, PSMA1, PSMB3, PSMA2, PSMD2, PSMC1, PSME4, PSMD3, PSMC2, PSME1, PSMD1, PSME2, RPS27A	1520	56	8557	2.31216	0.142698	0.000974409	0.000813477
REACTOME_PATHWAY	R-MMU-5676590~NIK-->noncanonical NF-kB signaling	23	0.798889	0.000116106	PSMD12, PSMD14, PSMB10, PSMA7, PSMB8, PSMB9, PSMA5, PSMB7, PSMB4, PSMA3, PSMD7, PSMA1, PSMB3, PSMA2, PSMD2, PSMC1, PSME4, PSMD3, PSMC2, PSME1, PSMD1, PSME2, RPS27A	1520	56	8557	2.31216	0.142698	0.000974409	0.000813477
REACTOME_PATHWAY	R-MMU-5610785~GLI3 is processed to GLI3R by the proteasome	23	0.798889	0.000116106	PSMD12, PSMD14, PSMB10, PSMA7, PSMB8, PSMB9, PSMA5, PSMB7, PSMB4, PSMA3, PSMD7, PSMA1, PSMB3, PSMA2, PSMD2, PSMC1, PSME4, PSMD3, PSMC2, PSME1, PSMD1, PSME2, RPS27A	1520	56	8557	2.31216	0.142698	0.000974409	0.000813477
REACTOME_PATHWAY	R-MMU-9755511~KEAP1-NFE2L2 pathway	28	0.97256	0.000120373	VCP, PSMD12, PSMD14, PSMA7, PSMB10, PSMB7, PSMB4, PSMD7, PSMB3, PSMD2, PRDX1, PSMD3, AKT3, AKT1, PSMD1, SKP2, RPS27A, PSMB8, PSMB9, PSMA5, PSMA3, PSMA1, PSMA2, PSMC1, PSME4, PSMC2, PSME1, PSME2	1520	75	8557	2.10172	0.147535	0.00100386	0.000838066
REACTOME_PATHWAY	R-MMU-2454202~Fc epsilon receptor (FCERI) signaling	38	1.3199	0.000144192	ITK, PSMD12, PSMD14, PSMA7, PSMB10, PSMB7, PSMB4, PSMD7, PSMB3, PSMD2, GRAP2, PSMD3, PLCG2, PSMD1, FCER1A, RPS27A, LYN, FCER1G, NFATC2, PSMB8, VAV1, PSMB9, PSMA5, LAT2, NFKBIA, PSMA3, PSMA1, PSMA2, PSMC1, PSME4, PSMC2, BTK, PSME1, TAB3, PSME2, LCP2, LAT,	1520	116	8557	1.84418	0.174043	0.00119499	0.000997628
REACTOME_PATHWAY	R-MMU-194315~Signaling by Rho GTPases	152	5.27961	0.000159638	ERCC6L, NUP107, TFRC, NCF1, NCF2, ZWILCH, NCF4, BUB1B, DOCK10, CDC20, DOCK11, PPP2R1B, BASP1, KIF5B, ARHGDIB, EPSTI1, KNTC1, TPM4, CYBB, CYBA, CDC25C, ARHGAP45, SGO1, DEPDC1B, BTK, ELMO2, S100A9, MAD1L1, S100A8, VCP, SHMT2, ARHGAP19, CDCA8, ARHGAP15, AAAS	1520	652	8557	1.31242	0.19079	0.00131478	0.00109763
REACTOME_PATHWAY	R-MMU-4608870~Asymmetric localization of PCP proteins	24	0.833623	0.000170402	PSMD12, FZD3, PSMD14, PSMB10, PSMA7, PSMB8, PSMB9, PSMA5, PSMB7, PSMB4, PSMA3, PSMD7, PSMA1, PSMB3, PSMA2, PSMD2, PSMC1, PSME4, PSMD3, PSMC2, PSME1, PSMD1, PSME2, RPS27A	1520	61	8557	2.21493	0.20226	0.00139477	0.00116442
REACTOME_PATHWAY	R-MMU-5693616~Presynaptic phase of homologous DNA pairing and strand exchange	12	0.416811	0.000185433	BLM, RMI2, BRIP1, RAD51, EXO1, XRCC2, TOP3A, CHEK1, MRE11A, ATM, DNA2, BRCA2	1520	20	8557	3.37776	0.218005	0.00150849	0.00125935
REACTOME_PATHWAY	R-MMU-1234174~Cellular response to hypoxia	26	0.903091	0.000189127	PSMD12, PSMD14, HIF1A, PSMA7, PSMB10, PSMB7, PSMB4, PSMD7, PSMB3, PSMD2, PSMD3, PSMD1, RPS27A, EGLN3, WTIP, PSMB8, PSMB9, PSMA5, PSMA3, PSMA1, PSMA2, PSMC1, PSME4, PSMC2, PSME1, PSME2	1520	69	8557	2.1213	0.221827	0.00152916	0.00127661
REACTOME_PATHWAY	R-MMU-9716542~Signaling by Rho GTPases, Miro GTPases and RHOBTB3	154	5.34908	0.000232236	ERCC6L, NUP107, TFRC, NCF1, NCF2, ZWILCH, NCF4, BUB1B, DOCK10, CDC20, DOCK11, HTR7, PPP2R1B, BASP1, KIF5B, ARHGDIB, EPSTI1, KNTC1, TPM4, CYBB, CYBA, CDC25C, ARHGAP45, SGO1, DEPDC1B, CCNE1, BTK, ELMO2, S100A9, MAD1L1, S100A8, VCP, SHMT2, ARHGAP19, CDCA8, A	1520	667	8557	1.29979	0.265071	0.00186633	0.00155809
REACTOME_PATHWAY	R-MMU-5658442~Regulation of RAS by GAPs	25	0.868357	0.00023704	PSMD12, PSMD14, RASAL3, PSMA7, PSMB10, PSMB7, PSMB4, PSMD7, PSMB3, PSMD2, PSMD3, PSMD1, RPS27A, PSMB8, PSMB9, PSMA5, PSMA3, PSMA1, RASA4, PSMA2, PSMC1, PSME4, PSMC2, PSME1, PSME2	1520	66	8557	2.13243	0.269738	0.00189346	0.00158074
REACTOME_PATHWAY	R-MMU-5693607~Processing of DNA double-strand break ends	28	0.97256	0.000254638	H2AX, BLM, BRIP1, EXO1, CHEK1, NSD2, CLSPN, TOPBP1, H2BC9, RFC5, RFC3, TIPIN, RMI2, RFC4, H4C9, TOP3A, RPA1, HUS1, MRE11A, CCNA2, CCNA1, RPA3, H2BC11, CDK2, TIMELESS, ATM, DNA2, RAD9A	1520	78	8557	2.02088	0.286586	0.00202186	0.00168793
REACTOME_PATHWAY	R-MMU-5621481~C-type lectin receptors (CLRs)	35	1.2157	0.000286157	PSMD12, PSMD14, CLEC4N, PSMA7, PSMB10, PSMB7, PSMB4, PSMD7, PSMB3, PSMD2, PSMD3, PLCG2, PSMD1, RPS27A, LYN, FCER1G, CARD9, NFATC2, PSMB8, PSMB9, PSMA5, NFKBIA, PSMA3, CLEC4D, PSMA1, PSMA2, PSMC1, IL1B, PSME4, PSMC2, PSME1, TAB3, PSME2, CLEC4E, CARD11	1520	107	8557	1.84146	0.315796	0.0022586	0.00188557
REACTOME_PATHWAY	R-MMU-72165~mRNA Splicing - Minor Pathway	20	0.694686	0.000298331	SF3B4, SF3B5, SF3B3, SRSF1, SNU13, LSM2, EFTUD2, SNRNP40, SNRPD2, SNRPD1, POLR2D, SNRPG, SRSF2, SNRPE, POLR2H, SNRPF, SNRNP35, SNRNP200, SRSF7, SNRPB	1520	48	8557	2.34567	0.326755	0.00234075	0.00195416
REACTOME_PATHWAY	R-MMU-4570464~SUMOylation of RNA binding proteins	19	0.659951	0.000367434	NDC1, SEC13, NOP58, NUP107, NUP210, NUP155, NUP188, NUP133, CBX2, NUP153, AAAS, NUP160, NUP93, NUP85, NUP50, NUP35, NUP43, NUP54, NUP37	1520	45	8557	2.37694	0.385722	0.00286599	0.00239264
REACTOME_PATHWAY	R-MMU-6782135~Dual incision in TC-NER	23	0.798889	0.000372238	ISY1, RFC5, RFC3, AQR, RFC4, PCNA, RFC1, RPA1, PRPF19, POLE4, DDB1, RPA3, POLD1, POLE2, POLR2D, POLE3, POLD2, ERCC8, PPIE, POLR2H, RPS27A, POLE, HMGN1	1520	60	8557	2.15802	0.389623	0.00286969	0.00239574
REACTOME_PATHWAY	R-MMU-2995410~Nuclear Envelope (NE) Reassembly	23	0.798889	0.000372238	NDC1, SEC13, NUP107, NUP155, NUP188, NUP133, VRK1, RANGAP1, NUP160, NUP93, TUBA1C, CCNB2, CCNB1, TUBA1B, NUP85, CDK1, NUP35, RCC1, NUP43, LBR, KPNB1, RAN, NUP37	1520	60	8557	2.15802	0.389623	0.00286969	0.00239574
REACTOME_PATHWAY	R-MMU-9020702~Interleukin-1 signaling	31	1.07676	0.000389988	PSMD12, PSMD14, HMGB1, PSMA7, PSMB10, PSMB7, PSMB4, PSMD7, PSMB3, PSMD2, PSMD3, PSMD1, RPS27A, IL1R2, PSMB8, PSMB9, PSMA5, NFKBIA, IL1A, PSMA3, PSMA1, TNIP2, PSMA2, PSMC1, IL1B, PSME4, PSMC2, PSME1, TAB3, PSME2, MYD88	1520	92	8557	1.89693	0.403828	0.00298916	0.00249547
REACTOME_PATHWAY	R-MMU-5687128~MAPK6/MAPK4 signaling	26	0.903091	0.000403579	PSMD12, PSMD14, PSMA7, PSMB10, PSMB7, PSMB4, XPO1, PSMD7, PSMB3, PSMD2, PSMD3, PSMD1, RPS27A, ETV4, PSMB8, PSMB9, PSMA5, PSMA3, PSMA1, PSMA2, PSMC1, PSME4, PSMC2, PSME1, CDK1, PSME2	1520	72	8557	2.03291	0.414479	0.00307555	0.0025676
REACTOME_PATHWAY	R-MMU-446652~Interleukin-1 family signaling	34	1.18097	0.000436896	PSMD12, PSMD14, HMGB1, PSMA7, PSMB10, PSMB7, PSMB4, IL36A, PSMD7, PSMB3, PSMD2, PSMD3, PSMD1, RPS27A, IL33, IL1R2, STAT3, PSMB8, PSMB9, PSMA5, NFKBIA, IL1A, PSMA3, PSMA1, TNIP2, PSMA2, PSMC1, IL1B, PSME4, PSMC2, PSME1, TAB3, PSME2, MYD88	1520	105	8557	1.82292	0.439794	0.00331043	0.00276368
REACTOME_PATHWAY	R-MMU-388841~Costimulation by the CD28 family	22	0.764154	0.000466362	LYN, CD86, CD274, CD80, CD3G, PDCD1LG2, CD3D, VAV1, CD4, PPP2R1B, LCK, GRAP2, AKT3, CD28, BTLA, AKT1, CTLA4, TNFRSF14, TRIB3, PDCD1, CD247, ICOS	1520	57	8557	2.17283	0.46127	0.00351361	0.00293331
REACTOME_PATHWAY	R-MMU-5607764~CLEC7A (Dectin-1) signaling	30	1.04203	0.000491207	PSMD12, PSMD14, PSMA7, PSMB10, PSMB7, PSMB4, PSMD7, PSMB3, PSMD2, PSMD3, PLCG2, PSMD1, RPS27A, CARD9, NFATC2, PSMB8, PSMB9, PSMA5, NFKBIA, PSMA3, PSMA1, PSMA2, PSMC1, IL1B, PSME4, PSMC2, PSME1, TAB3, PSME2, CARD11	1520	89	8557	1.89762	0.478737	0.00367989	0.00307212
REACTOME_PATHWAY	R-MMU-8878159~Transcriptional regulation by RUNX3	27	0.937826	0.000511584	PSMD12, PSMD14, CBFB, PSMA7, PSMB10, PSMB7, PSMB4, PSMD7, CCND1, PSMB3, PSMD2, PSMD3, PSMD1, RPS27A, TEAD2, TEAD4, SMAD4, PSMB8, PSMB9, PSMA5, PSMA3, PSMA1, PSMA2, PSMC1, PSMC2, PSME1, PSME2	1520	77	8557	1.97402	0.49264	0.00381101	0.00318159
REACTOME_PATHWAY	R-MMU-69273~Cyclin A/B1/B2 associated events during G2/M transition	12	0.416811	0.000550055	CCNA2, CCNB2, CCNA1, CCNB1, XPO1, PPP2R1B, PLK1, CDK2, CDK1, CDC25C, PKMYT1, CDC25B	1520	22	8557	3.07069	0.517885	0.00407471	0.00340174
REACTOME_PATHWAY	R-MMU-774815~Nucleosome assembly	26	0.903091	0.000645116	H2AX, HJURP, CENPA, MIS18BP1, RUVBL1, OIP5, RBBP7, H2BC9, H2AZ1, CENPT, CENPU, NPM1, CENPW, H4C9, SMARCA5, MIS18A, CENPH, CENPI, H2BC11, CENPK, CENPM, CENPN, CENPO, CENPP, CENPQ, CENPS	1520	74	8557	1.97797	0.575014	0.0047261	0.00394554
REACTOME_PATHWAY	R-MMU-606279~Deposition of new CENPA-containing nucleosomes at the centromere	26	0.903091	0.000645116	H2AX, HJURP, CENPA, MIS18BP1, RUVBL1, OIP5, RBBP7, H2BC9, H2AZ1, CENPT, CENPU, NPM1, CENPW, H4C9, SMARCA5, MIS18A, CENPH, CENPI, H2BC11, CENPK, CENPM, CENPN, CENPO, CENPP, CENPQ, CENPS	1520	74	8557	1.97797	0.575014	0.0047261	0.00394554
REACTOME_PATHWAY	R-MMU-73817~Purine ribonucleoside monophosphate biosynthesis	8	0.277874	0.000928014	ATIC, IMPDH1, PPAT, IMPDH2, ADSSL1, GART, PFAS, PAICS	1520	11	8557	4.09426	0.708034	0.0067243	0.00561372
REACTOME_PATHWAY	R-MMU-5358565~Mismatch repair (MMR) directed by MSH2:MSH6 (MutSalpha)	8	0.277874	0.000928014	MSH6, PCNA, LIG1, EXO1, RPA3, POLD1, POLD2, RPA1	1520	11	8557	4.09426	0.708034	0.0067243	0.00561372
REACTOME_PATHWAY	R-MMU-8953897~Cellular responses to stimuli	120	4.16811	0.000933676	ERO1A, TXN1, NUP107, NCF1, NUP188, NCF2, NCF4, PSMD7, CDC23, PSMD2, PSMD3, AKT3, PSMD1, AKT1, SKP2, MED1, NUP210, CYBB, CYBA, NUP93, CCNE2, CCNE1, PSME4, PSME1, PSME2, FKBP4, ANAPC1, ASF1A, PSMD12, VCP, ANAPC15, PSMD14, AAAS, HIF1A, NUP160, STIP1, HSPH1,	1520	516	8557	1.30921	0.71022	0.00672856	0.00561728
REACTOME_PATHWAY	R-MMU-8956320~Nucleotide biosynthesis	9	0.312609	0.00105268	ATIC, IMPDH1, PPAT, IMPDH2, CAD, ADSSL1, GART, PFAS, PAICS	1520	14	8557	3.61903	0.752561	0.00748103	0.00624547
REACTOME_PATHWAY	R-MMU-110312~Translesion synthesis by REV1	9	0.312609	0.00105268	MAD2L2, RFC5, RFC3, RFC4, PCNA, RFC1, RPA3, RPA1, RPS27A	1520	14	8557	3.61903	0.752561	0.00748103	0.00624547
REACTOME_PATHWAY	R-MMU-110320~Translesion Synthesis by POLH	10	0.347343	0.00105502	RFC5, VCP, RFC3, RFC4, PCNA, RFC1, RPA3, RPA1, RPS27A, POLH	1520	17	8557	3.31153	0.753327	0.00748103	0.00624547
REACTOME_PATHWAY	R-MMU-2262752~Cellular responses to stress	119	4.13338	0.00106422	ERO1A, TXN1, NUP107, NCF1, NUP188, NCF2, NCF4, PSMD7, CDC23, PSMD2, PSMD3, AKT3, PSMD1, AKT1, SKP2, MED1, NUP210, CYBB, CYBA, NUP93, CCNE2, CCNE1, PSME4, PSME1, PSME2, FKBP4, ANAPC1, ASF1A, PSMD12, VCP, ANAPC15, PSMD14, AAAS, HIF1A, NUP160, STIP1, HSPH1,	1520	513	8557	1.30589	0.756323	0.00750616	0.00626646
REACTOME_PATHWAY	R-MMU-6791312~TP53 Regulates Transcription of Cell Cycle Genes	15	0.521014	0.00116355	NPM1, PCNA, CDC25C, AURKA, CCNA2, CCNA1, CNOT6, CCNB1, CCNE2, CCNE1, CENPJ, CDK2, CDK1, E2F7, E2F8	1520	34	8557	2.48365	0.786425	0.00816333	0.00681509
REACTOME_PATHWAY	R-MMU-73856~RNA Polymerase II Transcription Termination	23	0.798889	0.00129741	CPSF4, RBM8A, ALYREF, CSTF3, CPSF2, SRSF1, CSTF2, THOC3, MAGOHB, THOC6, NUDT21, DDX39A, PABPN1, MAGOH, SNRPG, SRSF2, DHX38, SRSF3, SNRPE, SNRPF, SRSF7, ZFP473, SNRPB	1520	65	8557	1.99201	0.8212	0.00905459	0.00755915
REACTOME_PATHWAY	R-MMU-5668599~RHO GTPases Activate NADPH Oxidases	12	0.416811	0.00137637	NCF1, NCF2, NCF4, NOXA1, RAC2, CYBB, NOXO1, PIN1, CYBA, S100A9, S100A8, NOX1	1520	24	8557	2.8148	0.838997	0.00955535	0.00797721
REACTOME_PATHWAY	R-MMU-1169410~Antiviral mechanism by IFN-stimulated genes	14	0.48628	0.00141984	EIF4A1, EIF4E3, UBA7, DDX58, MX2, EIF2AK2, ISG15, UBE2L6, IFIT1BL2, USP18, FLNB, ABCE1, EIF4E, OASL1	1520	31	8557	2.5424	0.848026	0.00980578	0.00818627
REACTOME_PATHWAY	R-MMU-983170~Antigen Presentation: Folding, assembly and peptide loading of class I MHC	17	0.590483	0.00143261	H2-T24, PDIA3, SEC13, H2-T22, HSPA5, H2-M2, H2-Q6, ERAP1, H2-Q7, H2-M3, H2-Q4, TAP2, TAP1, CANX, CALR, SEC24D, B2M	1520	42	8557	2.27865	0.850582	0.00984271	0.00821711
REACTOME_PATHWAY	R-MMU-2990846~SUMOylation	45	1.56304	0.00155075	TOP2A, BLM, DNMT1, L3MBTL2, PCNA, NUP107, NUP188, CDCA8, BRCA1, AAAS, NUP160, AURKB, NUP85, TDG, DNMT3B, NUP43, TRIM27, SUZ12, NDC1, CASP8AP2, NPM1, SEC13, NOP58, H4C9, NUP155, NUP210, NUP133, CBX2, RPA1, NSMCE1, NUP153, RANGAP1, SENP1, NFKBIA, NUP93, STA	1520	161	8557	1.57349	0.872277	0.0105995	0.00884886
REACTOME_PATHWAY	R-MMU-202430~Translocation of ZAP-70 to Immunological synapse	7	0.24314	0.00159487	ZAP70, CD4, LCK, CD3G, PTPN22, CD247, CD3D	1520	9	8557	4.37858	0.879546	0.0108285	0.00904008
REACTOME_PATHWAY	R-MMU-6781827~Transcription-Coupled Nucleotide Excision Repair (TC-NER)	24	0.833623	0.00160059	ISY1, RFC5, RFC3, AQR, RFC4, PCNA, RFC1, LIG1, RPA1, PRPF19, POLE4, DDB1, RPA3, POLD1, POLE2, POLR2D, POLE3, POLD2, ERCC8, PPIE, POLR2H, RPS27A, POLE, HMGN1	1520	70	8557	1.93015	0.880458	0.0108285	0.00904008
REACTOME_PATHWAY	R-MMU-2172127~DAP12 interactions	22	0.764154	0.00163958	H2-T24, GM5150, H2-T22, H2-M2, H2-Q6, H2-Q7, H2-M3, H2-Q4, TREM2, TREM1, TYROBP, LCK, GRAP2, CLEC5A, BTK, PLCG2, SIRPA, LCP2, KLRC1, GM9733, B2M, LAT	1520	62	8557	1.9976	0.886491	0.011036	0.0092133
REACTOME_PATHWAY	R-MMU-191273~Cholesterol biosynthesis	13	0.451546	0.00172124	IDI1, FDPS, HMGCS1, HMGCR, HSD17B7, LSS, ACAT2, SQLE, ARV1, PMVK, MVD, LBR, FDFT1	1520	28	8557	2.61375	0.898158	0.0115271	0.00962332
REACTOME_PATHWAY	R-MMU-5358508~Mismatch Repair	8	0.277874	0.00188665	MSH6, PCNA, LIG1, EXO1, RPA3, POLD1, POLD2, RPA1	1520	12	8557	3.75307	0.918248	0.012392	0.0103454
REACTOME_PATHWAY	R-MMU-202427~Phosphorylation of CD3 and TCR zeta chains	8	0.277874	0.00188665	CD4, PTPRC, LCK, CD3G, PTPRJ, PTPN22, CD247, CD3D	1520	12	8557	3.75307	0.918248	0.012392	0.0103454
REACTOME_PATHWAY	R-MMU-5656121~Translesion synthesis by POLI	9	0.312609	0.00190647	MAD2L2, RFC5, RFC3, RFC4, PCNA, RFC1, RPA3, RPA1, RPS27A	1520	15	8557	3.37776	0.920372	0.012392	0.0103454
REACTOME_PATHWAY	R-MMU-174414~Processive synthesis on the C-strand of the telomere	9	0.312609	0.00190647	BLM, PCNA, LIG1, RPA3, POLD1, POLD2, RPA1, DNA2, TERF1	1520	15	8557	3.37776	0.920372	0.012392	0.0103454
REACTOME_PATHWAY	R-MMU-5655862~Translesion synthesis by POLK	9	0.312609	0.00190647	MAD2L2, RFC5, RFC3, RFC4, PCNA, RFC1, RPA3, RPA1, RPS27A	1520	15	8557	3.37776	0.920372	0.012392	0.0103454
REACTOME_PATHWAY	R-MMU-202733~Cell surface interactions at the vascular wall	33	1.14623	0.00189808	CD84, ITGB2, SLC3A2, SLC7A11, ITGAL, TREM1, JCHAIN, SPN, INPP5D, ITGAX, SIRPA, GM9733, SLC16A3, CD177, LYN, GM5150, CD74, FCER1G, ITGA4, ITGA3, ATP1B2, MIF, COL1A1, FCAMR, SLC7A5, DOK2, SLC7A6, LCK, ITGA6, CD48, CD47, PPIA, CD44	1520	109	8557	1.70438	0.919479	0.012392	0.0103454
REACTOME_PATHWAY	R-MMU-5696400~Dual Incision in GG-NER	15	0.521014	0.00223336	RFC5, RFC3, RFC4, PCNA, RFC1, RPA1, POLE4, DDB1, RPA3, POLD1, POLE2, POLE3, POLD2, RPS27A, POLE	1520	36	8557	2.34567	0.948426	0.014446	0.0120601
REACTOME_PATHWAY	R-MMU-69473~G2/M DNA damage checkpoint	26	0.903091	0.00226034	H2AX, BLM, BRIP1, CCNB1, EXO1, CHEK2, CHEK1, NSD2, TOPBP1, H2BC9, RFC5, RFC3, RMI2, RFC4, H4C9, TOP3A, RPA1, HUS1, MRE11A, CDC25C, RPA3, H2BC11, CDK1, ATM, DNA2, RAD9A	1520	80	8557	1.82962	0.950243	0.0145496	0.0121466
REACTOME_PATHWAY	R-MMU-3108214~SUMOylation of DNA damage response and repair proteins	24	0.833623	0.00242749	NDC1, SEC13, BLM, NUP107, NUP210, NUP155, NUP188, NUP133, CBX2, RPA1, NSMCE1, NUP153, BRCA1, AAAS, NUP160, NUP93, STAG1, NUP85, TDG, NUP50, NUP35, NUP43, NUP54, NUP37	1520	72	8557	1.87654	0.960155	0.01555	0.0129818
REACTOME_PATHWAY	R-MMU-68875~Mitotic Prophase	34	1.18097	0.00245472	H2AX, SET, NUP107, NUP188, NCAPG2, AAAS, SMC4, NUP160, SMC2, LMNB1, CCNB2, CCNB1, NUP85, NUP43, H2BC9, H2AZ1, NDC1, SEC13, H4C9, NUP155, NUP210, NUP133, PLK1, NUP153, MASTL, NUP93, NUP50, H2BC11, CDK1, NUP35, NUP54, NCAPD3, NUP37, MCPH1	1520	115	8557	1.66441	0.961572	0.0156488	0.0130643
REACTOME_PATHWAY	R-MMU-9711123~Cellular response to chemical stress	43	1.49357	0.00266022	TXN1, ERO1A, VCP, PSMD12, PSMD14, NCF1, NCF2, NCF4, PSMA7, PSMB10, PSMB7, PSMB4, PSMD7, PSMB3, PSMD2, PRDX1, PSMD3, AKT3, AKT1, HMOX1, PSMD1, SKP2, RPS27A, MED1, GPX2, GPX3, TXNRD1, GSR, CYBB, GPX7, CYBA, PSMB8, PSMB9, PSMA5, PSMA3, PSMA1, PSMA2, PSMC1, P	1520	156	8557	1.55175	0.970758	0.0168778	0.0140903
REACTOME_PATHWAY	R-MMU-3299685~Detoxification of Reactive Oxygen Species	14	0.48628	0.00278242	TXN1, ERO1A, GPX2, NCF1, NCF2, GPX3, TXNRD1, NCF4, GSR, CYBB, GPX7, CYBA, PRDX1, P4HB	1520	33	8557	2.38832	0.975143	0.017569	0.0146673
REACTOME_PATHWAY	R-MMU-5633007~Regulation of TP53 Activity	40	1.38937	0.00289808	BLM, AURKB, AURKA, BRIP1, PPP2R1B, EXO1, CHEK2, CHEK1, AKT3, AKT1, TOPBP1, RBBP7, RPS27A, RFC5, MBD3, PRMT5, RFC3, RMI2, TAF15, RFC4, TOP3A, RPA1, HUS1, MRE11A, SSRP1, HIPK1, CCNA2, CCNA1, TPX2, RPA3, CDK2, CDK1, PIN1, TAF4B, ATM, TAF5, DNA2, SUPT16, TAF1	1520	143	8557	1.57471	0.978687	0.0182126	0.0152046
REACTOME_PATHWAY	R-MMU-4086400~PCP/CE pathway	27	0.937826	0.00312138	PSMD12, PSMD14, PSMA7, PSMB10, PSMB7, PSMB4, PSMD7, PSMB3, PSMD2, PSMD3, RAC2, RAC3, PSMD1, RPS27A, WNT4, FZD3, PSMB8, PSMB9, PSMA5, PSMA3, PSMA1, PSMA2, PSMC1, PSME4, PSMC2, PSME1, PSME2	1520	86	8557	1.76743	0.984163	0.0195216	0.0162974
REACTOME_PATHWAY	R-MMU-382556~ABC-family proteins mediated transport	30	1.04203	0.00313582	VCP, PSMD12, PSMD14, DERL3, PSMA7, PSMB10, PSMB7, PSMB4, PSMD7, PSMB3, PSMD2, PSMD3, PSMD1, EIF2S3X, RPS27A, ABCC4, EIF2S2, EIF2S1, PSMB8, PSMB9, PSMA5, PSMA3, PSMA1, PSMA2, PSMC1, PSME4, PSMC2, PSME1, PSME2, ABCG1	1520	99	8557	1.70594	0.984465	0.0195216	0.0162974
REACTOME_PATHWAY	R-MMU-6804116~TP53 Regulates Transcription of Genes Involved in G1 Cell Cycle Arrest	7	0.24314	0.00338927	CCNA2, CCNA1, CCNE2, CCNE1, CDK2, E2F7, E2F8	1520	10	8557	3.94072	0.988911	0.0210008	0.0175324
REACTOME_PATHWAY	R-MMU-389948~PD-1 signaling	8	0.277874	0.00346468	CD274, CD4, LCK, CD3G, PDCD1, CD247, PDCD1LG2, CD3D	1520	13	8557	3.46437	0.98997	0.0213682	0.0178391
REACTOME_PATHWAY	R-MMU-6783310~Fanconi Anemia Pathway	14	0.48628	0.00378457	FANCI, FANCM, FANCA, RPA1, FAAP24, FANCB, SLX4, EME1, FANCD2, RPA3, UBE2T, USP1, RPS27A, CENPS	1520	34	8557	2.31807	0.993447	0.0231603	0.0193352
REACTOME_PATHWAY	R-MMU-6807070~PTEN Regulation	32	1.1115	0.00379018	PSMD12, PSMD14, PSMA7, PSMB10, PSMB7, PSMB4, PSMD7, PSMB3, PSMD2, PSMD3, AKT3, AKT1, PSMD1, TRIM27, RBBP7, RPS27A, SUZ12, MBD3, CBX2, PSMB8, PSMB9, PSMA5, PSMA3, PSMA1, PSMA2, PSMC1, PSME4, PSMC2, PSME1, PSME2, OTUD3, EZH2	1520	109	8557	1.65273	0.993496	0.0231603	0.0193352
REACTOME_PATHWAY	R-MMU-1169408~ISG15 antiviral mechanism	12	0.416811	0.00428586	EIF4A1, EIF4E3, UBA7, DDX58, MX2, EIF2AK2, ISG15, UBE2L6, FLNB, IFIT1BL2, EIF4E, USP18	1520	27	8557	2.50205	0.996638	0.0260691	0.0217635
REACTOME_PATHWAY	R-MMU-171319~Telomere Extension By Telomerase	10	0.347343	0.00438126	CCNA2, PIF1, CCNA1, RTEL1, SHQ1, DKC1, CDK2, GAR1, NHP2, TERF1	1520	20	8557	2.8148	0.997039	0.0265277	0.0221464
REACTOME_PATHWAY	R-MMU-3108232~SUMO E3 ligases SUMOylate target proteins	42	1.45884	0.00472697	TOP2A, BLM, DNMT1, L3MBTL2, PCNA, NUP107, NUP188, CDCA8, BRCA1, AAAS, NUP160, AURKB, NUP85, TDG, DNMT3B, NUP43, TRIM27, SUZ12, NDC1, CASP8AP2, NPM1, SEC13, NOP58, H4C9, NUP155, NUP210, NUP133, CBX2, RPA1, NSMCE1, NUP153, RANGAP1, NFKBIA, NUP93, STAG1, INC	1520	156	8557	1.51566	0.998132	0.0284907	0.0237853
REACTOME_PATHWAY	R-MMU-5689603~UCH proteinases	28	0.97256	0.00488979	PSMD12, PSMD14, PSMA7, PSMB10, PSMB7, PSMB4, PSMD7, PSMB3, PSMD2, PSMD3, RUVBL1, PSMD1, RPS27A, ACTL6A, UCHL3, UCHL5, PSMB8, PSMB9, HCFC1, PSMA5, PSMA3, PSMA1, PSMA2, PSMC1, PSME4, PSMC2, PSME1, PSME2	1520	93	8557	1.69493	0.998496	0.0293387	0.0244932
REACTOME_PATHWAY	R-MMU-196757~Metabolism of folate and pterines	9	0.312609	0.00515225	DHFR, ALDH1L1, MTHFD1L, MTHFD1, SHMT2, MTHFD2, SHMT1, FPGS, ALDH1L2	1520	17	8557	2.98038	0.99894	0.0307742	0.0256916
REACTOME_PATHWAY	R-MMU-195253~Degradation of beta-catenin by the destruction complex	24	0.833623	0.00518732	PSMD12, PSMD14, PSMB10, PSMA7, PSMB8, PSMB9, PSMA5, PSMB7, PSMB4, PSMA3, PSMD7, PPP2R1B, PSMA1, PSMB3, PSMA2, PSMD2, PSMC1, PSME4, PSMD3, PSMC2, PSME1, PSMD1, PSME2, RPS27A	1520	76	8557	1.77777	0.998988	0.0308448	0.0257505
REACTOME_PATHWAY	R-MMU-9006927~Signaling by Non-Receptor Tyrosine Kinases	16	0.555749	0.00533964	PTPN1, KHDRBS1, LRRK2, STAT3, PTK6, HIF1A, EREG, BTC, SOCS3, CCND1, CDK4, CCNE1, CDK2, ELMO2, AKT1, RPS27A	1520	43	8557	2.09474	0.999174	0.0314683	0.026271
REACTOME_PATHWAY	R-MMU-8848021~Signaling by PTK6	16	0.555749	0.00533964	PTPN1, KHDRBS1, LRRK2, STAT3, PTK6, HIF1A, EREG, BTC, SOCS3, CCND1, CDK4, CCNE1, CDK2, ELMO2, AKT1, RPS27A	1520	43	8557	2.09474	0.999174	0.0314683	0.026271
REACTOME_PATHWAY	R-MMU-9020958~Interleukin-21 signaling	6	0.208406	0.0060976	IL21, STAT3, STAT4, IL21R, IL2RG, JAK3	1520	8	8557	4.2222	0.9997	0.0356186	0.0297359
REACTOME_PATHWAY	R-MMU-5621480~Dectin-2 family	6	0.208406	0.0060976	LYN, CLEC4D, FCER1G, CLEC4N, PLCG2, CLEC4E	1520	8	8557	4.2222	0.9997	0.0356186	0.0297359
REACTOME_PATHWAY	R-MMU-913531~Interferon Signaling	21	0.72942	0.00721384	IFNAR2, PTPN1, EIF4A1, EIF4E3, UBA7, DDX58, MX2, EIF2AK2, ISG15, UBE2L6, IFIT1BL2, USP18, SOCS3, SOCS1, IFNG, FLNB, ABCE1, EIF4E, OASL1, IRF9, KPNB1	1520	65	8557	1.8188	0.999932	0.041771	0.0348722
REACTOME_PATHWAY	R-MMU-4551638~SUMOylation of chromatin organization proteins	21	0.72942	0.00721384	SUZ12, NDC1, SEC13, NUP107, L3MBTL2, H4C9, NUP210, NUP155, NUP188, NUP133, CBX2, NUP153, AAAS, NUP160, NUP93, NUP85, NUP50, NUP35, NUP43, NUP54, NUP37	1520	65	8557	1.8188	0.999932	0.041771	0.0348722
REACTOME_PATHWAY	R-MMU-179409~APC-Cdc20 mediated degradation of Nek2A	11	0.382077	0.00743231	CDC20, CDC23, ANAPC15, UBE2S, UBE2C, BUB1B, NEK2, BUB3, RPS27A, ANAPC1, MAD2L1	1520	25	8557	2.47703	0.999949	0.0428489	0.035772
REACTOME_PATHWAY	R-MMU-9748787~Azathioprine ADME	10	0.347343	0.00926208	ABCC4, GSTA3, IMPDH1, IMPDH2, NME2, NUDT15, XDH, VAV1, SLC28A3, NME1	1520	22	8557	2.55891	0.999996	0.0531667	0.0443858
REACTOME_PATHWAY	R-MMU-73884~Base Excision Repair	25	0.868357	0.00950837	H2AX, PCNA, UNG, POLD1, TDG, POLD2, POLE, H2BC9, H2AZ1, RFC5, MBD4, RFC3, RFC4, H4C9, RFC1, LIG1, RPA1, TERF1, POLE4, NEIL3, APEX1, RPA3, POLE2, H2BC11, POLE3	1520	84	8557	1.67548	0.999997	0.0543453	0.0453697
REACTOME_PATHWAY	R-MMU-2029481~FCGR activation	7	0.24314	0.0107989	FCGR1, LYN, FGR, FCGR4, CD3G, CD247, FCGR2B	1520	12	8557	3.28394	0.999999	0.0611938	0.0510871
REACTOME_PATHWAY	R-MMU-6785807~Interleukin-4 and Interleukin-13 signaling	7	0.24314	0.0107989	SOCS1, STAT3, IL4RA, IL2RG, JAK3, IL13RA1, HSP90B1	1520	12	8557	3.28394	0.999999	0.0611938	0.0510871
REACTOME_PATHWAY	R-MMU-176417~Phosphorylation of Emi1	5	0.173671	0.0109492	CDC20, CCNB1, PLK1, CDK1, FBXO5	1520	6	8557	4.69134	1	0.0615199	0.0513593
REACTOME_PATHWAY	R-MMU-8849470~PTK6 Regulates Cell Cycle	5	0.173671	0.0109492	CCND1, CDK4, CCNE1, CDK2, PTK6	1520	6	8557	4.69134	1	0.0615199	0.0513593
REACTOME_PATHWAY	R-MMU-210991~Basigin interactions	10	0.347343	0.0128652	SPN, SLC7A5, SLC7A6, ITGA3, ITGA6, SLC3A2, SLC7A11, ATP1B2, PPIA, SLC16A3	1520	23	8557	2.44765	1	0.0719797	0.0600917
REACTOME_PATHWAY	R-MMU-168643~Nucleotide-binding domain, leucine rich repeat containing receptor (NLR) signaling pathways	15	0.521014	0.0135988	TXN1, NLRP1A, HSP90AB1, RIPK2, TNFAIP3, NOD1, MEFV, MAPK13, CYLD, PSTPIP1, CASP4, TAB3, NLRP3, RPS27A, BIRC3	1520	43	8557	1.96382	1	0.0757647	0.0632515
REACTOME_PATHWAY	R-MMU-2871809~FCERI mediated Ca+2 mobilization	11	0.382077	0.0136664	LYN, ITK, FCER1G, GRAP2, BTK, PLCG2, NFATC2, FCER1A, LCP2, VAV1, LAT	1520	27	8557	2.29354	1	0.0758226	0.0632999
REACTOME_PATHWAY	R-MMU-451927~Interleukin-2 family signaling	13	0.451546	0.0140934	IL21, IL15RA, STAT3, PIK3CD, IL2RG, CSF2RB2, LCK, INPP5D, IL2RA, IL2RB, STAT4, IL21R, JAK3	1520	35	8557	2.091	1	0.0778661	0.0650058
REACTOME_PATHWAY	R-MMU-5610787~Hedgehog 'off' state	29	1.00729	0.0144012	PSMD12, INTU, PSMD14, ADCY4, TULP3, ADCY7, PSMA7, PSMB10, TUBA1C, PSMB7, PSMB4, TUBA1B, PSMD7, PSMB3, PSMD2, PSMD3, PSMD1, RPS27A, PSMB8, PSMB9, PSMA5, PSMA3, PSMA1, PSMA2, PSMC1, PSME4, PSMC2, PSME1, PSME2	1520	105	8557	1.55484	1	0.0792367	0.0661501
REACTOME_PATHWAY	R-MMU-72187~mRNA 3'-end processing	18	0.625217	0.0145783	CPSF4, RBM8A, ALYREF, CSTF3, CPSF2, SRSF1, CSTF2, THOC3, MAGOHB, THOC6, NUDT21, DDX39A, PABPN1, MAGOH, SRSF2, DHX38, SRSF3, SRSF7	1520	56	8557	1.80952	1	0.0798793	0.0666866
REACTOME_PATHWAY	R-MMU-983189~Kinesins	17	0.590483	0.0153466	KIFC5B, KIF23, KIF11, KIF22, KIF15, KIF4, TUBA1C, CENPE, KIF18A, TUBA1B, KIF18B, RACGAP1, KIFC1, KIF5B, KIF2C, KIF20A, KIF20B	1520	52	8557	1.84045	1	0.0837432	0.0699123
REACTOME_PATHWAY	R-MMU-174437~Removal of the Flap Intermediate from the C-strand	7	0.24314	0.0170854	PCNA, RPA3, POLD1, POLD2, RPA1, DNA2, TERF1	1520	13	8557	3.03133	1	0.0924703	0.077198
REACTOME_PATHWAY	R-MMU-416700~Other semaphorin interactions	7	0.24314	0.0170854	PTPRC, TYROBP, CD72, SEMA4D, SEMA6D, TREM2, PLXNC1	1520	13	8557	3.03133	1	0.0924703	0.077198
REACTOME_PATHWAY	R-MMU-2424491~DAP12 signaling	17	0.590483	0.0184612	H2-T24, H2-T22, H2-M2, H2-Q6, H2-Q7, H2-M3, H2-Q4, TREM2, TYROBP, LCK, GRAP2, BTK, PLCG2, LCP2, KLRC1, B2M, LAT	1520	53	8557	1.80572	1	0.0995105	0.0830755
REACTOME_PATHWAY	R-MMU-381042~PERK regulates gene expression	4	0.138937	0.0193697	EIF2AK3, EIF2S3X, EIF2S2, EIF2S1	1520	4	8557	5.62961	1	0.103565	0.0864605
REACTOME_PATHWAY	R-MMU-6799990~Metal sequestration by antimicrobial proteins	4	0.138937	0.0193697	LCN2, S100A9, S100A8, LTF	1520	4	8557	5.62961	1	0.103565	0.0864605
REACTOME_PATHWAY	R-MMU-5632684~Hedgehog 'on' state	23	0.798889	0.0198289	PSMD12, PSMD14, PSMB10, PSMA7, PSMB8, PSMB9, PSMA5, PSMB7, PSMB4, PSMA3, PSMD7, PSMA1, PSMB3, PSMA2, PSMD2, PSMC1, PSME4, PSMD3, PSMC2, PSME1, PSMD1, PSME2, RPS27A	1520	80	8557	1.61851	1	0.105595	0.0881551
REACTOME_PATHWAY	R-MMU-391160~Signal regulatory protein family interactions	6	0.208406	0.0200627	GM5150, TYROBP, SIRPA, GM9733, CD47, FYB	1520	10	8557	3.37776	1	0.106413	0.0888378
REACTOME_PATHWAY	R-MMU-1482922~Acyl chain remodelling of PI	8	0.277874	0.02039	PLA2G2F, PLA2G4F, PLA2G2D, PLA2G4C, PLA2G2A, PLA2G4A, PLAAT3, PLA2G5	1520	17	8557	2.64923	1	0.107718	0.0899274
REACTOME_PATHWAY	R-MMU-69231~Cyclin D associated events in G1	14	0.48628	0.0214077	LYN, PTK6, CKS1B, TFDP1, CCNE2, PPP2R1B, CCND1, CDK4, CCNE1, CDK2, E2F1, E2F2, SKP2, RPS27A	1520	41	8557	1.9223	1	0.1122	0.0936692
REACTOME_PATHWAY	R-MMU-69236~G1 Phase	14	0.48628	0.0214077	LYN, PTK6, CKS1B, TFDP1, CCNE2, PPP2R1B, CCND1, CDK4, CCNE1, CDK2, E2F1, E2F2, SKP2, RPS27A	1520	41	8557	1.9223	1	0.1122	0.0936692
REACTOME_PATHWAY	R-MMU-5696398~Nucleotide Excision Repair	27	0.937826	0.0216688	ISY1, PCNA, PRPF19, POLD1, POLD2, POLR2D, RUVBL1, POLR2H, RPS27A, POLE, HMGN1, RFC5, RFC3, AQR, RFC4, RFC1, LIG1, ACTL6A, RPA1, RAD23B, DDB1, POLE4, RPA3, POLE2, POLE3, PPIE, ERCC8	1520	99	8557	1.53535	1	0.113121	0.0944383
REACTOME_PATHWAY	R-MMU-141430~Inactivation of APC/C via direct inhibition of the APC/C complex	9	0.312609	0.0222135	CDC20, CDC23, ANAPC15, UBE2S, UBE2C, BUB1B, BUB3, ANAPC1, MAD2L1	1520	21	8557	2.41269	1	0.114611	0.0956823
REACTOME_PATHWAY	R-MMU-141405~Inhibition of the proteolytic activity of APC/C required for the onset of anaphase by mitotic spindle checkpoint components	9	0.312609	0.0222135	CDC20, CDC23, ANAPC15, UBE2S, UBE2C, BUB1B, BUB3, ANAPC1, MAD2L1	1520	21	8557	2.41269	1	0.114611	0.0956823
REACTOME_PATHWAY	R-MMU-2168880~Scavenging of heme from plasma	9	0.312609	0.0222135	APOL7A, APOL10B, APOL10A, APOL11B, APOL9A, APOL8, HP, JCHAIN, APOL7C	1520	21	8557	2.41269	1	0.114611	0.0956823
REACTOME_PATHWAY	R-MMU-75067~Processing of Capped Intronless Pre-mRNA	11	0.382077	0.0231588	NUDT21, CPSF4, PABPN1, CSTF3, CPSF2, CSTF2, SNRPG, SNRPE, SNRPF, ZFP473, SNRPB	1520	29	8557	2.13537	1	0.119025	0.0993672
REACTOME_PATHWAY	R-MMU-532668~N-glycan trimming in the ER and Calnexin/Calreticulin cycle	7	0.24314	0.0254919	PDIA3, VCP, PSMC1, CANX, CALR, RPS27A, RAD23B	1520	14	8557	2.8148	1	0.130511	0.108956
REACTOME_PATHWAY	R-MMU-166663~Initial triggering of complement	8	0.277874	0.02837	C1QB, C3, C4B, C1QA, C1RA, CFP, C1QC, C2	1520	18	8557	2.50205	1	0.144133	0.120328
REACTOME_PATHWAY	R-MMU-1482925~Acyl chain remodelling of PG	8	0.277874	0.02837	PLA2G2F, PLA2G4F, PLA2G2D, LPGAT1, PLA2G2A, LPCAT1, PLA2G4A, PLA2G5	1520	18	8557	2.50205	1	0.144133	0.120328
REACTOME_PATHWAY	R-MMU-2173782~Binding and Uptake of Ligands by Scavenger Receptors	12	0.416811	0.0285015	APOL7A, MSR1, APOL10B, APOL10A, APOL11B, APOL9A, APOL8, HP, CALR, JCHAIN, HSP90B1, APOL7C	1520	34	8557	1.98692	1	0.144248	0.120424
REACTOME_PATHWAY	R-MMU-71240~Tryptophan catabolism	6	0.208406	0.031496	SLC7A5, KYNU, SLC3A2, KMO, IDO2, IDO1	1520	11	8557	3.07069	1	0.158798	0.132571
REACTOME_PATHWAY	R-MMU-1236974~ER-Phagosome pathway	12	0.416811	0.0351052	H2-T24, PDIA3, H2-T22, H2-Q6, H2-M2, H2-Q7, H2-M3, H2-Q4, TAP2, TAP1, CALR, B2M	1520	35	8557	1.93015	1	0.176324	0.147202
REACTOME_PATHWAY	R-MMU-2514853~Condensation of Prometaphase Chromosomes	5	0.173671	0.0378582	NCAPG, NCAPD2, SMC4, NCAPH, SMC2	1520	8	8557	3.5185	1	0.187508	0.15654
REACTOME_PATHWAY	R-MMU-1236973~Cross-presentation of particulate exogenous antigens (phagosomes)	5	0.173671	0.0378582	NCF1, NCF2, NCF4, CYBB, CYBA	1520	8	8557	3.5185	1	0.187508	0.15654
REACTOME_PATHWAY	R-MMU-5358606~Mismatch repair (MMR) directed by MSH2:MSH3 (MutSbeta)	5	0.173671	0.0378582	LIG1, RPA3, POLD1, POLD2, RPA1	1520	8	8557	3.5185	1	0.187508	0.15654
REACTOME_PATHWAY	R-MMU-1482788~Acyl chain remodelling of PC	10	0.347343	0.0378976	PLA2G2F, PLA2G4F, PLA2G2D, LPCAT2, PLA2G4C, PLA2G2A, LPCAT1, PLA2G4A, PLAAT3, PLA2G5	1520	27	8557	2.08504	1	0.187508	0.15654
REACTOME_PATHWAY	R-MMU-9013423~RAC3 GTPase cycle	23	0.798889	0.0382056	NCF1, TFRC, NCF2, NCF4, CYBB, NOXO1, CYBA, ARHGAP15, DOCK10, VANGL1, ARHGAP32, LMAN1, DEPDC1B, DIAPH3, RACGAP1, ARHGDIB, NOXA1, RAC3, CDC42EP1, NCKAP1L, SRGAP2, LBR, NOX1	1520	85	8557	1.5233	1	0.18833	0.157225
REACTOME_PATHWAY	R-MMU-174048~APC/C:Cdc20 mediated degradation of Cyclin B	9	0.312609	0.0385472	CDC20, CCNB1, CDC23, ANAPC15, UBE2S, UBE2C, CDK1, RPS27A, ANAPC1	1520	23	8557	2.20289	1	0.18931	0.158044
REACTOME_PATHWAY	R-MMU-69478~G2/M DNA replication checkpoint	4	0.138937	0.0420528	CCNB2, CCNB1, CDK1, PKMYT1	1520	5	8557	4.50368	1	0.203511	0.169899
REACTOME_PATHWAY	R-MMU-68911~G2 Phase	4	0.138937	0.0420528	CCNA2, CCNA1, CDK2, E2F1	1520	5	8557	4.50368	1	0.203511	0.169899
REACTOME_PATHWAY	R-MMU-174577~Activation of C3 and C5	4	0.138937	0.0420528	C3, C4B, CFP, C2	1520	5	8557	4.50368	1	0.203511	0.169899
REACTOME_PATHWAY	R-MMU-2980767~Activation of NIMA Kinases NEK9, NEK6, NEK7	4	0.138937	0.0420528	CCNB2, CCNB1, PLK1, CDK1	1520	5	8557	4.50368	1	0.203511	0.169899
REACTOME_PATHWAY	R-MMU-9013407~RHOH GTPase cycle	11	0.382077	0.0451353	VANGL1, ZAP70, VCP, TUBA1B, TFRC, LCK, ARHGDIB, PAK6, STOM, RHOH, MTR	1520	32	8557	1.93518	1	0.217634	0.18169
REACTOME_PATHWAY	R-MMU-2995383~Initiation of Nuclear Envelope (NE) Reformation	6	0.208406	0.0462797	CCNB2, CCNB1, CDK1, VRK1, LBR, KPNB1	1520	12	8557	2.8148	1	0.221541	0.184952
REACTOME_PATHWAY	R-MMU-1679131~Trafficking and processing of endosomal TLR	6	0.208406	0.0462797	UNC93B1, TLR9, TLR8, TLR7, LGMN, HSP90B1	1520	12	8557	2.8148	1	0.221541	0.184952
REACTOME_PATHWAY	R-MMU-1538133~G0 and Early G1	7	0.24314	0.049535	CCNA2, LIN54, CCNA1, TFDP1, CCNE2, CCNE1, CDK2	1520	16	8557	2.46295	1	0.236271	0.197249
REACTOME_PATHWAY	R-MMU-389513~CTLA4 inhibitory signaling	8	0.277874	0.0500677	LYN, CD86, PPP2R1B, LCK, CD80, AKT3, AKT1, CTLA4	1520	20	8557	2.25184	1	0.237106	0.197946
REACTOME_PATHWAY	R-MMU-176412~Phosphorylation of the APC/C	8	0.277874	0.0500677	CCNB1, CDC23, ANAPC15, UBE2S, UBE2C, PLK1, CDK1, ANAPC1	1520	20	8557	2.25184	1	0.237106	0.197946
REACTOME_PATHWAY	R-MMU-71387~Metabolism of carbohydrates	58	2.01459	0.0530699	NUP107, CHPF, NUP188, ADPGK, AKR1B3, ENO1, HK2, NDST1, HK3, DSE, GUSB, HS3ST3B1, NDC1, SEC13, NUP210, NUP133, PGAM1, PGD, DCN, NUP93, B3GNT7, NUP50, G6PDX, ALDOC, NUP54, GAPDH, CD44, PFKFB2, PRPS1, PFKFB1, CEMIP, PFKFB3, SLC26A1, RPE, HMMR, FUT2, AAAS, GN	1520	262	8557	1.24625	1	0.25043	0.209069
REACTOME_PATHWAY	R-MMU-3700989~Transcriptional Regulation by TP53	62	2.15353	0.0547423	TXN1, PIDD1, PPP2R1B, EXO1, CHEK2, CHEK1, AKT3, AKT1, TOPBP1, NELFE, RFC5, PRMT5, RFC3, GPX2, RMI2, RFC4, TOP3A, HUS1, CDC25C, CCNA2, CCNA1, CCNE2, CCNE1, G6PDX, DDIT4, DNA2, BLM, PCNA, GLS2, AURKB, AURKA, CCNB1, BRIP1, PRDX1, POLR2D, RBBP7, POLR2H, RPS27	1520	283	8557	1.23334	1	0.257405	0.214893
REACTOME_PATHWAY	R-MMU-9020933~Interleukin-23 signaling	5	0.173671	0.0587639	STAT3, STAT4, IL12B, P4HB, IL12RB1	1520	9	8557	3.12756	1	0.273407	0.228251
REACTOME_PATHWAY	R-MMU-113501~Inhibition of replication initiation of damaged DNA by RB1/E2F1	5	0.173671	0.0587639	PRIM2, POLA1, POLA2, PPP2R1B, PRIM1	1520	9	8557	3.12756	1	0.273407	0.228251
REACTOME_PATHWAY	R-MMU-113510~E2F mediated regulation of DNA replication	5	0.173671	0.0587639	PRIM2, POLA1, POLA2, PPP2R1B, PRIM1	1520	9	8557	3.12756	1	0.273407	0.228251
REACTOME_PATHWAY	R-MMU-211000~Gene Silencing by RNA	28	0.97256	0.0590702	H2AX, NUP107, NUP188, AAAS, NUP160, NUP85, H3C11, POLR2D, NUP43, POLR2H, H2BC9, H2AZ1, NDC1, SEC13, H4C9, NUP155, NUP210, NUP133, NUP153, TSN, TARBP2, NUP93, NUP50, H2BC11, NUP35, NUP54, RAN, NUP37	1520	113	8557	1.39495	1	0.273871	0.228639
REACTOME_PATHWAY	R-MMU-5218859~Regulated Necrosis	14	0.48628	0.0613593	HSP90AA1, MLKL, RIPK3, GZMB, HMGB1, IL1A, FASL, IL1B, CASP4, TNFSF10, FAS, BAK1, RPS27A, BIRC3	1520	47	8557	1.6769	1	0.283493	0.236672
REACTOME_PATHWAY	R-MMU-1257604~PIP3 activates AKT signaling	50	1.73671	0.0635206	CD86, CD80, PIK3CD, PSMD7, PPP2R1B, PSMD2, PSMD3, AKT3, RAC2, AKT1, PSMD1, TRIM27, HGF, VAV1, EREG, BTC, PSMA5, PSMA3, PSMA1, LCK, PSMA2, PSME4, PSME1, PSME2, TRIB3, PSMD12, PSMD14, PSMA7, PSMB10, PSMB7, PSMB4, PSMB3, RBBP7, ICOS, RPS27A, SUZ12, MBD3, IL3	1520	224	8557	1.25661	1	0.292459	0.244157
REACTOME_PATHWAY	R-MMU-936440~Negative regulators of DDX58/IFIH1 signaling	6	0.208406	0.0645262	CYLD, NLRX1, DDX58, PIN1, TNFAIP3, RPS27A	1520	13	8557	2.59828	1	0.296061	0.247164
REACTOME_PATHWAY	R-MMU-8957275~Post-translational protein phosphorylation	28	0.97256	0.0648273	APOL7A, APOL10B, APOL10A, APOL9A, CSF1, SERPINA10, PCSK9, HSP90B1, APOL7C, C3, C4B, EVA1A, APOL8, STC2, TIMP1, CCN1, CHGB, APOL11B, IGFBP5, GOLM1, IGFBP4, TMEM132A, ADAM10, CP, PDIA6, CKAP4, DNAJC3, P4HB	1520	114	8557	1.38271	1	0.296417	0.247461
REACTOME_PATHWAY	R-MMU-449836~Other interleukin signaling	7	0.24314	0.0654323	CSF1R, CD4, CSF3R, CSF1, IL34, IL16, STX1A	1520	17	8557	2.31807	1	0.298155	0.248913
REACTOME_PATHWAY	R-MMU-114604~GPVI-mediated activation cascade	11	0.382077	0.0657999	LYN, COL1A1, FCER1G, LCK, PDPN, PLCG2, RAC2, LCP2, VAV1, PIK3R6, LAT	1520	34	8557	1.82134	1	0.298804	0.249454
REACTOME_PATHWAY	R-MMU-5578749~Transcriptional regulation by small RNAs	26	0.903091	0.0697449	H2AX, NUP107, NUP188, AAAS, NUP160, NUP85, H3C11, POLR2D, NUP43, POLR2H, H2BC9, H2AZ1, NDC1, SEC13, H4C9, NUP155, NUP210, NUP133, NUP153, NUP93, NUP50, H2BC11, NUP35, NUP54, RAN, NUP37	1520	105	8557	1.394	1	0.315638	0.263507
REACTOME_PATHWAY	R-MMU-5688426~Deubiquitination	53	1.84092	0.0704842	TNFAIP3, CDC20, PSMD7, PSMD2, RUVBL1, PSMD3, PSMD1, SKP2, RIPK2, DDX58, ACTL6A, UCHL3, RAD23B, UCHL5, HCFC1, CCNA2, PSMA5, CCNA1, PSMA3, PSMA1, PSMA2, PSME4, PSME1, PSME2, BIRC3, USP14, PSMD12, VCP, PSMD14, NOD1, GATA3, HIF1A, USP18, PSMA7, PSMB10, PSMB7,	1520	241	8557	1.23805	1	0.317898	0.265395
REACTOME_PATHWAY	R-MMU-381426~Regulation of Insulin-like Growth Factor (IGF) transport and uptake by Insulin-like Growth Factor Binding Proteins (IGFBPs)	29	1.00729	0.0714101	APOL7A, APOL10B, APOL10A, APOL9A, CSF1, SERPINA10, PCSK9, HSP90B1, APOL7C, C3, C4B, EVA1A, APOL8, STC2, TIMP1, CCN1, CHGB, APOL11B, IGFBP5, GOLM1, IGFBP4, TMEM132A, ADAM10, CP, PDIA6, CKAP4, DNAJC3, PAPPA, P4HB	1520	120	8557	1.36049	1	0.320982	0.267969
REACTOME_PATHWAY	R-MMU-173623~Classical antibody-mediated complement activation	4	0.138937	0.0731563	C1QB, C1QA, C1RA, C1QC	1520	6	8557	3.75307	1	0.325521	0.271759
REACTOME_PATHWAY	R-MMU-901042~Calnexin/calreticulin cycle	4	0.138937	0.0731563	PDIA3, CANX, CALR, RPS27A	1520	6	8557	3.75307	1	0.325521	0.271759
REACTOME_PATHWAY	R-MMU-8941326~RUNX2 regulates bone development	4	0.138937	0.0731563	RBM14, SMAD4, CBFB, RUNX2	1520	6	8557	3.75307	1	0.325521	0.271759
REACTOME_PATHWAY	R-MMU-6811434~COPI-dependent Golgi-to-ER retrograde traffic	23	0.798889	0.0740105	NSF, NBAS, TMED9, KIFC5B, KIF23, KIF11, KIF22, KIF15, KIF4, TUBA1C, CENPE, KIF18A, TUBA1B, KIF18B, RACGAP1, KIFC1, KIF5B, KIF2C, COPG1, KIF20A, KDELR3, KIF20B, TMED7	1520	91	8557	1.42287	1	0.327126	0.273099
REACTOME_PATHWAY	R-MMU-74160~Gene expression (Transcription)	200	6.94686	0.0738843	NUP107, RRP8, PSMD7, PPP2R1B, CHEK2, PSMD2, PSMD3, AKT3, MAGOH, CHEK1, PSMD1, AKT1, SKP2, MED1, SMARCC1, NUP210, CD3EAP, HUS1, RUNX2, MED6, NUP93, DDX39A, PSME4, DDIT4, PSME1, PSME2, DNA2, ZFP850, ZFP971, L3MBTL2, CSTF3, CSTF2, GATA3, AAAS, BRIP1, NUP85,	1520	1025	8557	1.09846	1	0.327126	0.273099
REACTOME_PATHWAY	R-MMU-71291~Metabolism of amino acids and derivatives	54	1.87565	0.0787256	DMGDH, TAT, AMD1, MTR, PSMD7, PSMD2, KYNU, PSMD3, PSMD1, PHGDH, PSPH, BHMT2, KMO, PSMA5, SLC7A5, MTAP, PSMA3, PSMA1, PSMA2, PSME4, PSME1, SMS, PSME2, BCAT1, IDO2, PAOX, IDO1, PSMD12, PSMD14, GLS2, SHMT1, HDC, SLC3A2, PSMA7, PSMB10, SRM, PSMB7, DUOX1, PSMB	1520	248	8557	1.2258	1	0.346811	0.289533
REACTOME_PATHWAY	R-MMU-1482801~Acyl chain remodelling of PS	8	0.277874	0.080039	PLA2G2F, PLA2G4F, PLA2G2D, PLA2G2A, PLA2G4A, PLAAT3, PLA2G5, PLA1A	1520	22	8557	2.04713	1	0.35143	0.293388
REACTOME_PATHWAY	R-MMU-844456~The NLRP3 inflammasome	5	0.173671	0.0845647	TXN1, PSTPIP1, HSP90AB1, NLRP3, MEFV	1520	10	8557	2.8148	1	0.365253	0.304929
REACTOME_PATHWAY	R-MMU-111367~SLBP independent Processing of Histone Pre-mRNAs	5	0.173671	0.0845647	SNRPG, SNRPE, SNRPF, ZFP473, SNRPB	1520	10	8557	2.8148	1	0.365253	0.304929
REACTOME_PATHWAY	R-MMU-9020558~Interleukin-2 signaling	5	0.173671	0.0845647	LCK, IL2RA, IL2RB, IL2RG, JAK3	1520	10	8557	2.8148	1	0.365253	0.304929
REACTOME_PATHWAY	R-MMU-74259~Purine catabolism	7	0.24314	0.0839635	PNP, GDA, NUDT5, NUDT15, XDH, DNPH1, ITPA	1520	18	8557	2.18929	1	0.365253	0.304929
REACTOME_PATHWAY	R-MMU-168928~DDX58/IFIH1-mediated induction of interferon-alpha/beta	10	0.347343	0.084474	NFKBIA, CYLD, HSP90AA1, NLRX1, HSP90AB1, DDX58, PIN1, TNFAIP3, HMGB1, RPS27A	1520	31	8557	1.816	1	0.365253	0.304929
REACTOME_PATHWAY	R-MMU-447115~Interleukin-12 family signaling	6	0.208406	0.0862119	STAT3, STAT4, IL12B, P4HB, IL12RB1, IL27RA	1520	14	8557	2.41269	1	0.369958	0.308856
REACTOME_PATHWAY	R-MMU-622312~Inflammasomes	6	0.208406	0.0862119	TXN1, PSTPIP1, NLRP1A, HSP90AB1, NLRP3, MEFV	1520	14	8557	2.41269	1	0.369958	0.308856
REACTOME_PATHWAY	R-MMU-8874081~MET activates PTK2 signaling	9	0.312609	0.0912234	COL1A1, COL3A1, COL24A1, COL5A1, ITGA3, LAMA1, HGF, ITGA2, COL5A2	1520	27	8557	1.87654	1	0.390201	0.325756
REACTOME_PATHWAY	R-MMU-977606~Regulation of Complement cascade	10	0.347343	0.0998674	C1QB, C3, C4B, C1QA, C1RA, C3AR1, SERPING1, CFP, C1QC, C2	1520	32	8557	1.75925	1	0.424437	0.354337
REACTOME_PATHWAY	R-MMU-389356~CD28 co-stimulation	10	0.347343	0.0998674	LYN, CD86, LCK, GRAP2, CD80, AKT3, CD28, AKT1, TRIB3, VAV1	1520	32	8557	1.75925	1	0.424437	0.354337

## Sheet: A-D. Upregulated Gene Pathways
DAVID Reactome
Physiology Genes
	DNA Replication				Leading Strand Synthesis				Lagging Strand Synthesis				DNA Strand Elongation				G2 Phase				G2/M Transition				Regulation of PLK1 Activity at G2/M Transition
Comparison	Number	Enrichment	Padj		Number	Enrichment	Padj		Number	Enrichment	Padj		Number	Enrichment	Padj		Number	Enrichment	Padj		Number	Enrichment	Padj		Number	Enrichment	Padj
0I_0U	NA	NA	NA		NA	NA	NA		NA	NA	NA		NA	NA	NA		NA	NA	NA		19	1.9	NS		10	2.1	NS
2I_0U	38	2.04003	0.00082		5	3.77859	NS		7	4.04532	NS		10	4.67826	0.00235882		3	5.8946	NS		30	1.68417	NS		16	1.89385	NS
5I_0U	41	1.95228	0.000907		5	3.35148	NS		7	3.58806	NS		10	4.14945	0.00505657		NA	NA	NA		37	1.84236	0.00580578		19	1.99474	0.053479
10I_0U	79	2.4	9.68e-14		11	4.8	5.08e-05		15	5	2.33e-07		18	4.8	1.32e-08		4	5.8946	NS		76	2.4	2.18e-13		38	2.6	2.33e-07
	Activation of ATR in Response to Replication Stress				UBI-dependent Degradation of CCND1				UBI-dependent Degradation of p-Cdc25A				Transcriptional Regulation by TP53				TP53 Regulates Transcription of Genes Involved in Cell Cycle				TP53 Regulates Transcription of Genes Involved in G1 Cell Cycle Arrest				TP53 Regulates Transcription of Genes Involved in G2 Cell Cycle Arrest
Comparison	Number	Enrichment	Padj		Number	Enrichment	Padj		Number	Enrichment	Padj		Number	Enrichment	Padj		Number	Enrichment	Padj		Number	Enrichment	Padj		Number	Enrichment	Padj
0I_0U	NA	NA	NA		NA	NA	NA		NA	NA	NA		NA	NA	NA		NA	NA	NA		NA	NA	NA		3	7.51493	NS
2I_0U	17	4.91217	2.1e-06		NA	NA	NA		NA	NA	NA		NA	NA	NA		10	2.88951	NS		5	4.91217	NS		NA	NA	NA
5I_0U	18	4.61321	1.37e-06		NA	NA	NA		NA	NA	NA		NA	NA	NA		10	2.5629	NS		5	4.35692	NS		NA	NA	NA
10I_0U	25	4.1	5.95e-10		25	2.8	1.07e-05		25	2.8	1.52e-05		62	1.2	NS		15	0.786	0.00682		7	3.94072	0.0175		NA	NA	NA
	Cell Cycle, Mitotic				Mitotic Prometaphase				Mitotic Metaphase and Anaphase
Comparison	Number	Enrichment	Padj		Number	Enrichment	Padj		Number	Enrichment	Padj
0I_0U	60	2.1	4.27e-06		32	3	7.17e-06		30	2.5	0.000375
2I_0U	121	2.39666	1.37e-18		59	3.08317	1.58e-13		62	2.8463	1.51e-12
5I_0U	136	2.38928	3.49e-21		66	3.05912	3.57e-15		67	2.72817	8.44e-13
10I_0U	225	2.6	7.49e-46		102	3.05436	3.09e-27		106	2.8	3.38e-24
	Cellular Response to Stress				Apoptosis				Intrinsic Pathway for Apoptosis				p53-Independent DNA Damage Response				DNA Repair				Regulated Necrosis
Comparison	Number	Enrichment	Padj		Number	Enrichment	Padj		Number	Enrichment	Padj		Number	Enrichment	Padj		Number	Enrichment	Padj		Number	Enrichment	Padj
0I_0U	NA	NA	NA		NA	NA	NA		NA	NA	NA		NA	NA	NA		NA	NA	NA		NA	NA	NA
2I_0U	NA	NA	NA		NA	NA	NA		NA	NA	NA		NA	NA	NA		43	1.41286	NS		NA	NA	NA
5I_0U	NA	NA	NA		18	1.56849	NS		9	2.06381	NS		NA	NA	NA		48	1.39888	NS		12	2.22481	NS
10I_0U	119	1.3	0.00627		NA	NA	NA		NA	NA	NA		25	2.8	1.52e-05		93	1.8	2.98e-07		14	1.7	NS
Immunology Genes
	Immune System				Innate Immune Response				Neutrophil Degranulation				C-type Lectin Receptors				CLEC7A Signaling				NLR Signalling
Comparison	Number	Enrichment	Padj		Number	Enrichment	Padj		Number	Enrichment	Padj		Number	Enrichment	Padj		Number	Enrichment	Padj		Number	Enrichment	Padj
0I_0U	203	2.29946	8.87e-33		112	2.2	7.43e-14		64	2.2	1.9e-07		NA	NA	NA		NA	NA	NA		NA	NA	NA
2I_0U	307	1.94837	1.26e-34		178	1.94736	6.39e-18		110	2.15274	1.84e-13		NA	NA	NA		NA	NA	NA		9	2.05626	NS
5I_0U	339	1.90827	1.04e-36		200	1.94072	2.73e-20		123	2.13507	5.51e-15		19	1.54732	NA		NA	NA	NA		12	2.43177	NS
10I_0U	413	1.5	1.15e-20		254	1.6	1.14e-14		157	1.8	1.79e-12		35	1.8	0.00189		30	1.9	0.00307		15	2	NS
	Inflammasome				NLRP3 Inflammasome				Cytokine Signaling in Immune System				Signaling by Interleukins				IL-1 Family Signaling				IL-1 Signaling				IL-2 Family Signaling				IL-21 Signaling				Interleukin-12 Family Signaling				Interleukin-4 and Interleukin-13 Signaling				Interferon Signalling				Chemokine Receptors Bind Chemokines				Inactivation of G-CSF Signaling
Comparison	Number	Enrichment	Padj		Number	Enrichment	Padj		Number	Enrichment	Padj		Number	Enrichment	Padj		Number	Enrichment	Padj		Number	Enrichment	Padj		Number	Enrichment	Padj		Number	Enrichment	Padj		Number	Enrichment	Padj		Number	Enrichment	Padj		Number	Enrichment	Padj		Number	Enrichment	Padj		Number
0I_0U	NA	NA	NA		NA	NA	NA		47	2.1	6.38e-05		NA	NA	NA		NA	NA	NA		NA	NA	NA		8	4.00796	NS		3	6.6	NS		4	5.00995	NS		NA	NA	NA		10	2.7	NS		15	5	6.38e-05		NA
2I_0U	5	3.50869	NA		4	3.92974	NS		69	1.76531	8.63e-05		40	1.54714	NS		NA	NA	NA						10	2.80695	NS		4	4.91217	NS		NA	NA	NA		5	4.09347	NS		14	2.11601	NS		18	3.33657	0.000322		NA
5I_0U	5	3.11209	NS		4	3.48554	NS		85	1.92885	9.4e-08		54	1.85255	0.000245		NA	NA	NA		NA	NA	NA		13	3.23657	0.00590341		6	6.53539	0.0128011		7	4.35692	0.0340756		7	12	0.0151421		15	2.01089	NS		21	3.45266	2.21e-05		NA
10I_0U	6	2.4	NS		5	2.8	NS		115	1.7	6.69e-08		77	1.7	1.2e-05		31	1.9	0.0025		31	1.9	0.0025		13	2.1	NS		6	4.2	0.0297		6	2.4	NS		7	3.3	0.0510871		21	1.8	0.0349		23	2.4	0.000351		NA
	Adaptive Immune System				Transcriptional Regulation by RUNX1				Transcriptional Regulation by RUNX2				Transcriptional Regulation by RUNX3
Comparison	Number	Enrichment	Padj		Number	Enrichment	Padj		Number	Enrichment	Padj		Number	Enrichment	Padj
0I_0U	102	2.7	1.06e-18		NA	NA	NA		NA	NA	NA		NA	NA	NA
2I_0U	137	2.03007	5.28e-15		NA	NA	NA		12	1.90149	NS		NA	NA	NA
5I_0U	140	1.84003	9.4e-12		NA	NA	NA		14	1.96764	NS		NA	NA	NA
10I_0U	171	1.5	1.14e-06		NA	NA	NA		31	2.8	5e-07		27	2	0.00318
	MHC Class I Antigen Presentation				Folding, Assembly and Peptide Loading of Class I MHC				MHC Class II Antigen Presentation				Antigen Processing-Cross Presentation				BCR Signaling				BCR Downtream Signaling				FCERI Signalling				FCERI mediated NF-kB Activation				FCERI mediated Ca+2 Mobilization
Comparison	Number	Enrichment	Padj		Number	Enrichment	Padj		Number	Enrichment	Padj		Number	Enrichment	Padj		Number	Enrichment	Padj		Number	Enrichment	Padj		Number	Enrichment	Padj		Number	Enrichment	Padj		Number	Enrichment	Padj
0I_0U	29	1.5	NS		9	3.8	0.0394		14	2.02882	NS		16	3	0.00518		15	2.7	0.0244		NA	NA	NA		15	2.3	NS		NA	NA	NA		9	5.8	0.00214
2I_0U	NA	NA	NA		14	3.27478	0.00366		23	1.86744	NS		25	2.64095	0.000367		16	1.60397	NS		NA	NA	NA		20	1.69385	NS		NA	NA	NA		11	4.00251	0.00383782
5I_0U	NA	NA	NA		16	3.31956	0.000884		22	1.58434	NS		30	2.81092	9.56e-06		20	1.77834	NS		14	1.64857	NS		23	1.72775	NS		15	1.74277	NS		11	3.55009	0.00858857
10I_0U	NA	NA	NA		17	2.3	0.00822		NA	NA	NA		40	2.4	6.48e-07		34	2	0.000734		28	2.1	0.000678		38	1.8	0.000998		29	2.2	0.00042		11	2.3	NS
Metabolism Genes
	Metabolism				Carbohydrate Metabolism				Glucose Metabolism				Glycolysis				Regulation of Glucokinase by GKRP				Nucleotide Metabolism				RNA Metabolism				Purine Catabolism
Comparison	Number	Enrichment	Padj		Number	Enrichment	Padj		Number	Enrichment	Padj		Number	Enrichment	Padj		Number	Enrichment	Padj		Number	Enrichment	Padj		Number	Enrichment	Padj		Number	Enrichment	Padj
0I_0U	NA	NA	NA		NA	NA	NA		NA	NA	NA		NA	NA	NA		NA	NA	NA		10	1.9	NS		NA	NA	NA		NA	NA	NA
2I_0U	NA	NA	NA		NA	NA	NA		NA	NA	NA		12	1.93266	NS		8	2.61982	NS		19	1.98577	NS		NA	NA	NA		NA	NA	NA
5I_0U	NA	NA	NA		NA	NA	NA		NA	NA	NA		14	1.9999	NS		8	2.32369	NS		19	1.76131	NS		NA	NA	NA		NA	NA	NA
10I_0U	NA	NA	NA		58	1.2	NS		30	2.1	0.00046		29	2.7	4.47e-06		17	3.2	9.48e-05		37	2.21591	1.97e-05		192	2	1.2e-21		7	2.2	NS
	Steroid Metabolism				Cholesterol Biosynthesis				Metabolism of Folate and Pterines				Protein Metabolism				Amino Acid Metabolism				Polyamine Metabolism				Regulation of ODC
Comparison	Number	Enrichment	Padj		Number	Enrichment	Padj		Number	Enrichment	Padj		Number	Enrichment	Padj		Number	Enrichment	Padj		Number	Enrichment	Padj		Number	Enrichment	Padj
0I_0U	NA	NA	NA		NA	NA	NA		NA	NA	NA		NA	NA	NA		NA	NA	NA		NA	NA	NA		NA	NA	NA
2I_0U	NA	NA	NA		9	3.15782	NS		NA	NA	NA		NA	NA	NA		NA	NA	NA		NA	NA	NA		NA	NA	NA
5I_0U	NA	NA	NA		11	3.4233	0.0114494		NA	NA	NA		NA	NA	NA		NA	NA	NA		NA	NA	NA		NA	NA	NA
10I_0U	NA	NA	NA		13	2.6	0.00962		9	3	0.0257		NA	NA	NA		54	1.2	NS		26	2.5	7.8e-05		22	2.4	0.000553
[truncated: 2 more columns]

## Sheet: Upregulated Pathw Venn Analysis
37 common elements in "0I_0U Up", "2I_0U Up", "5I_0U Up" and "10I_0U Up":	1 common element in "0f_0U Up" and "10I_0U Up":	1 common element in "0I_0U Up", "5I_0U Up" and "10I_0U Up":	0 common elements in "0I_0U Up" and "5I_0U Up":	7 common elements in "0I_0U Up", "2I_0U Up" and "5I_0U Up":	4 elements included exclusively in "0I_0U Up":	0 common elements in "0I_0U Up" and "2I_0U Up":	0 elements included exclusively in "2I_0U Up":	8 common elements in "2f_0U Up" and "5f_0U Up":	10 elements included exclusively in "5_0U Up":	11 common elements in "5I_0U Up" and "10I_0U Up":	27 common elements in "2I_0U Up", "5I_0U Up" and "10I_0U Up":	151 elements included exclusively in "10I_0U Up":	4 common elements in "2I_0U Up" and "10I_0U Up":	0 common elements in "0I_0U Up", "2I_0U Up" and "10_0U Up":
R-MMU-168256~Immune System	R-MMU-983705~Signaling by the B Cell Receptor (BCR)	R-MMU-449147~Signaling by Interleukins		R-MMU-2424491~DAP12 signaling	R-MMU-9013404~RAC2 GTPase cycle			R-MMU-166663~Initial triggering of complement	R-MMU-2168880~Scavenging of heme from plasma	R-MMU-69275~G2/M Transition	R-MMU-176187~Activation of ATR in response to replication stress	R-MMU-8953854~Metabolism of RNA	R-MMU-5693532~DNA Double-Strand Break Repair
R-MMU-1280218~Adaptive Immune System				R-MMU-109582~Hemostasis	R-MMU-983695~Antigen activates B Cell Receptor (BCR) leading to generation of second messengers			R-MMU-1236974~ER-Phagosome pathway	R-MMU-451927~Interleukin-2 family signaling	R-MMU-191273~Cholesterol biosynthesis	R-MMU-68962~Activation of the pre-replicative complex	R-MMU-72203~Processing of Capped Intron-Containing Pre-mRNA	R-MMU-5685938~HDR through Single Strand Annealing (SSA)
R-MMU-198933~Immunoregulatory interactions between a Lymphoid and a non-Lymphoid cell				R-MMU-9013149~RAC1 GTPase cycle	R-MMU-5690714~CD22 mediated BCR regulation			R-MMU-2029481~FCGR activation	R-MMU-381426~Regulation of Insulin-like Growth Factor (IGF) transport and uptake by Insulin-like Growth Factor Binding Proteins (IGFBPs)	R-MMU-9020958~Interleukin-21 signaling	R-MMU-69239~Synthesis of DNA	R-MMU-191859~snRNP Assembly	R-MMU-5693607~Processing of DNA double-strand break ends
R-MMU-168249~Innate Immune System				R-MMU-2871809~FCERI mediated Ca+2 mobilization	R-MMU-2980767~Activation of NIMA Kinases NEK9, NEK6, NEK7			R-MMU-176417~Phosphorylation of Emi1	R-MMU-8957275~Post-translational protein phosphorylation	R-MMU-8854518~AURKA Activation by TPX2	R-MMU-69242~S Phase	R-MMU-194441~Metabolism of non-coding RNA	R-MMU-5693616~Presynaptic phase of homologous DNA pairing and strand exchange
R-MMU-202433~Generation of second messenger molecules				R-MMU-9013423~RAC3 GTPase cycle				R-MMU-2173782~Binding and Uptake of Ligands by Scavenger Receptors	R-MMU-6785807~Interleukin-4 and Interleukin-13 signaling	R-MMU-5693568~Resolution of D-loop Structures through Holliday Junction Intermediates	R-MMU-69481~G2/M Checkpoints	R-MMU-69002~DNA Replication Pre-Initiation
R-MMU-6798695~Neutrophil degranulation				R-MMU-9012999~RHO GTPase cycle				R-MMU-114604~GPVI-mediated activation cascade	R-MMU-416700~Other semaphorin interactions	R-MMU-5693537~Resolution of D-Loop Structures	R-MMU-73886~Chromosome Maintenance	R-MMU-72163~mRNA Splicing - Major Pathway
R-MMU-69278~Cell Cycle, Mitotic				R-MMU-983189~Kinesins				R-MMU-391160~Signal regulatory protein family interactions	R-MMU-1482788~Acyl chain remodelling of PC	R-MMU-5668541~TNFR2 non-canonical NF-kB pathway	R-MMU-69206~G1/S Transition	R-MMU-72172~mRNA Splicing
R-MMU-68877~Mitotic Prometaphase								R-MMU-977606~Regulation of Complement cascade	R-MMU-447115~Interleukin-12 family signaling	R-MMU-176409~APC/C:Cdc20 mediated degradation of mitotic proteins	R-MMU-453279~Mitotic G1 phase and G1/S transition	R-MMU-187577~SCF(Skp2)-mediated degradation of p27/p21
R-MMU-2500257~Resolution of Sister Chromatid Cohesion									R-MMU-9020591~Interleukin-12 signaling	R-MMU-499943~Interconversion of nucleotide di- and triphosphates	R-MMU-180786~Extension of Telomeres	R-MMU-69656~Cyclin A:Cdk2-associated events at S phase entry
R-MMU-69620~Cell Cycle Checkpoints									R-MMU-8980692~RHOA GTPase cycle	R-MMU-179419~APC:Cdc20 mediated degradation of cell cycle proteins prior to satisfation of the cell cycle checkpoint	R-MMU-69306~DNA Replication	R-MMU-174184~Cdc20:Phospho-APC/C mediated degradation of Cyclin A
R-MMU-202403~TCR signaling										R-MMU-73893~DNA Damage Bypass	R-MMU-5693538~Homology Directed Repair	R-MMU-69186~Lagging Strand Synthesis
R-MMU-1640170~Cell Cycle											R-MMU-5693567~HDR through Homologous Recombination (HRR) or Single Strand Annealing (SSA)	R-MMU-2565942~Regulation of PLK1 Activity at G2/M Transition
R-MMU-380108~Chemokine receptors bind chemokines											R-MMU-5685942~HDR through Homologous Recombination (HRR)	R-MMU-72312~rRNA processing
R-MMU-1280215~Cytokine Signaling in Immune system											R-MMU-69190~DNA strand elongation	R-MMU-8868773~rRNA processing in the nucleus and cytosol
R-MMU-2172127~DAP12 interactions											R-MMU-9615933~Postmitotic nuclear pore complex (NPC) reformation	R-MMU-6791226~Major pathway of rRNA processing in the nucleolus and cytosol
R-MMU-141444~Amplification of signal from unattached kinetochores via a MAD2 inhibitory signal											R-MMU-3301854~Nuclear Pore Complex (NPC) Disassembly	R-MMU-69202~Cyclin E associated events during G1/S transition
R-MMU-141424~Amplification of signal from the kinetochores											R-MMU-4615885~SUMOylation of DNA replication proteins	R-MMU-73894~DNA Repair
R-MMU-202430~Translocation of ZAP-70 to Immunological synapse											R-MMU-5693579~Homologous DNA Pairing and Strand Exchange	R-MMU-380284~Loss of proteins required for interphase microtubule organization from the centrosome
R-MMU-388841~Costimulation by the CD28 family											R-MMU-2980766~Nuclear Envelope Breakdown	R-MMU-380259~Loss of Nlp from mitotic centrosomes
R-MMU-9648025~EML4 and NUDC in mitotic spindle formation											R-MMU-176408~Regulation of APC/C activators between G1/S and early anaphase	R-MMU-8878166~Transcriptional regulation by RUNX2
R-MMU-69618~Mitotic Spindle Checkpoint											R-MMU-5656169~Termination of translesion DNA synthesis	R-MMU-69017~CDK-mediated phosphorylation and removal of Cdc6
R-MMU-68882~Mitotic Anaphase											R-MMU-174417~Telomere C-strand (Lagging Strand) Synthesis	R-MMU-5651801~PCNA-Dependent Long Patch Base Excision Repair
R-MMU-202733~Cell surface interactions at the vascular wall											R-MMU-2995410~Nuclear Envelope (NE) Reassembly	R-MMU-380287~Centrosome maturation
R-MMU-2555396~Mitotic Metaphase and Anaphase											R-MMU-68949~Orc1 removal from chromatin	R-MMU-380270~Recruitment of mitotic centrosome proteins and complexes
R-MMU-2467813~Separation of Sister Chromatids											R-MMU-453274~Mitotic G2-G2/M phases	R-MMU-69615~G1/S DNA Damage Checkpoints
R-MMU-5663220~RHO GTPases Activate Formins											R-MMU-176814~Activation of APC/C and APC/C:Cdc20 mediated degradation of mitotic proteins	R-MMU-174178~APC/C:Cdh1 mediated degradation of Cdc20 and other APC/C:Cdh1 targeted proteins in late mitosis/early G1
R-MMU-194315~Signaling by Rho GTPases											R-MMU-69052~Switching of origins to a post-replicative state	R-MMU-110314~Recognition of DNA damage by PCNA-containing replication complex
R-MMU-9716542~Signaling by Rho GTPases, Miro GTPases and RHOBTB3												R-MMU-380320~Recruitment of NuMA to mitotic centrosomes
R-MMU-195258~RHO GTPase Effectors												R-MMU-69580~p53-Dependent G1/S DNA damage checkpoint
R-MMU-202427~Phosphorylation of CD3 and TCR zeta chains												R-MMU-69563~p53-Dependent G1 DNA Damage Response
R-MMU-68886~M Phase												R-MMU-70171~Glycolysis
R-MMU-389948~PD-1 signaling												R-MMU-110313~Translesion synthesis by Y family DNA polymerases bypasses lesions on DNA template
R-MMU-1236975~Antigen processing-Cross presentation												R-MMU-110373~Resolution of AP sites via the multiple-nucleotide patch replacement pathway
R-MMU-174143~APC/C-mediated degradation of cell cycle proteins												R-MMU-72202~Transport of Mature Transcript to Cytoplasm
R-MMU-453276~Regulation of mitotic cell cycle												R-MMU-75815~Ubiquitin-dependent degradation of Cyclin D
R-MMU-5668599~RHO GTPases Activate NADPH Oxidases												R-MMU-8852276~The role of GTSE1 in G2/M progression after G2 checkpoint
R-MMU-983170~Antigen Presentation: Folding, assembly and peptide loading of class I MHC												R-MMU-159236~Transport of Mature mRNA derived from an Intron-Containing Transcript
												R-MMU-69610~p53-Independent DNA Damage Response
												R-MMU-69613~p53-Independent G1/S DNA damage checkpoint
												R-MMU-69601~Ubiquitin Mediated Degradation of Phosphorylated Cdc25A
												R-MMU-69183~Processive synthesis on the lagging strand
												R-MMU-5696397~Gap-filling DNA repair synthesis and ligation in GG-NER
												R-MMU-6804756~Regulation of TP53 Activity through Phosphorylation
												R-MMU-15869~Metabolism of nucleotides
												R-MMU-159227~Transport of the SLBP independent Mature mRNA
												R-MMU-159231~Transport of Mature mRNA Derived from an Intronless Transcript
												R-MMU-73933~Resolution of Abasic Sites (AP sites)
												R-MMU-159230~Transport of the SLBP Dependant Mature mRNA
												R-MMU-174154~APC/C:Cdc20 mediated degradation of Securin
												R-MMU-69091~Polymerase switching
												R-MMU-69109~Leading Strand Synthesis
												R-MMU-159234~Transport of Mature mRNAs Derived from Intronless Transcripts
												R-MMU-349425~Autodegradation of the E3 ubiquitin ligase COP1
												R-MMU-8939902~Regulation of RUNX2 expression and activity
												R-MMU-69166~Removal of the Flap Intermediate
												R-MMU-69541~Stabilization of p53
												R-MMU-5620912~Anchoring of the basal body to the plasma membrane
												R-MMU-202424~Downstream TCR signaling
												R-MMU-351202~Metabolism of polyamines
												R-MMU-1236978~Cross-presentation of soluble exogenous antigens (endosomes)
												R-MMU-174084~Autodegradation of Cdh1 by Cdh1:APC/C
												R-MMU-170822~Regulation of Glucokinase by Glucokinase Regulatory Protein
												R-MMU-8854050~FBXL7 down-regulates AURKA during mitotic entry and in early mitosis
												R-MMU-450408~AUF1 (hnRNP D0) binds and destabilizes mRNA
												R-MMU-450531~Regulation of mRNA stability by proteins that bind AU-rich elements
												R-MMU-3371556~Cellular response to heat stress
												R-MMU-3371453~Regulation of HSF1-mediated heat shock response
												R-MMU-1169091~Activation of NF-kappaB in B cells
												R-MMU-8941858~Regulation of RUNX3 expression and activity
												R-MMU-68867~Assembly of the pre-replicative complex
												R-MMU-8948751~Regulation of PTEN stability and activity
												R-MMU-68952~DNA replication initiation
												R-MMU-2871837~FCERI mediated NF-kB activation
												R-MMU-4085377~SUMOylation of SUMOylation proteins
												R-MMU-9762114~GSK3B and BTRC:CUL1-mediated-degradation of NFE2L2
												R-MMU-5358346~Hedgehog ligand biogenesis
												R-MMU-174411~Polymerase switching on the C-strand of the telomere
												R-MMU-70326~Glucose metabolism
												R-MMU-4641257~Degradation of AXIN
												R-MMU-1234176~Oxygen-dependent proline hydroxylation of Hypoxia-inducible Factor Alpha
												R-MMU-8939236~RUNX1 regulates transcription of genes involved in differentiation of HSCs
												R-MMU-3232142~SUMOylation of ubiquitinylation proteins
												R-MMU-350562~Regulation of ornithine decarboxylase (ODC)
												R-MMU-9759194~Nuclear events mediated by NFE2L2
												R-MMU-5610780~Degradation of GLI1 by the proteasome
												R-MMU-1168372~Downstream signaling events of B Cell Receptor (BCR)
												R-MMU-6782210~Gap-filling DNA repair synthesis and ligation in TC-NER
												R-MMU-157579~Telomere Maintenance
												R-MMU-5607761~Dectin-1 mediated noncanonical NF-kB signaling
												R-MMU-4641258~Degradation of DVL
												R-MMU-5676590~NIK-->noncanonical NF-kB signaling
												R-MMU-5610785~GLI3 is processed to GLI3R by the proteasome
												R-MMU-9755511~KEAP1-NFE2L2 pathway
												R-MMU-2454202~Fc epsilon receptor (FCERI) signaling
												R-MMU-4608870~Asymmetric localization of PCP proteins
												R-MMU-1234174~Cellular response to hypoxia
												R-MMU-5658442~Regulation of RAS by GAPs
												R-MMU-5621481~C-type lectin receptors (CLRs)
												R-MMU-72165~mRNA Splicing - Minor Pathway
												R-MMU-4570464~SUMOylation of RNA binding proteins
												R-MMU-6782135~Dual incision in TC-NER
												R-MMU-9020702~Interleukin-1 signaling
												R-MMU-5687128~MAPK6/MAPK4 signaling
												R-MMU-446652~Interleukin-1 family signaling
												R-MMU-5607764~CLEC7A (Dectin-1) signaling
												R-MMU-8878159~Transcriptional regulation by RUNX3
												R-MMU-69273~Cyclin A/B1/B2 associated events during G2/M transition
												R-MMU-774815~Nucleosome assembly
												R-MMU-606279~Deposition of new CENPA-containing nucleosomes at the centromere
												R-MMU-73817~Purine ribonucleoside monophosphate biosynthesis
												R-MMU-5358565~Mismatch repair (MMR) directed by MSH2:MSH6 (MutSalpha)
												R-MMU-8953897~Cellular responses to stimuli
												R-MMU-8956320~Nucleotide biosynthesis
												R-MMU-110312~Translesion synthesis by REV1
												R-MMU-110320~Translesion Synthesis by POLH
												R-MMU-2262752~Cellular responses to stress
												R-MMU-6791312~TP53 Regulates Transcription of Cell Cycle Genes
												R-MMU-73856~RNA Polymerase II Transcription Termination
												R-MMU-1169410~Antiviral mechanism by IFN-stimulated genes
												R-MMU-2990846~SUMOylation
												R-MMU-6781827~Transcription-Coupled Nucleotide Excision Repair (TC-NER)
												R-MMU-5358508~Mismatch Repair
												R-MMU-5656121~Translesion synthesis by POLI
												R-MMU-174414~Processive synthesis on the C-strand of the telomere
												R-MMU-5655862~Translesion synthesis by POLK
												R-MMU-5696400~Dual Incision in GG-NER
												R-MMU-69473~G2/M DNA damage checkpoint
												R-MMU-3108214~SUMOylation of DNA damage response and repair proteins
												R-MMU-68875~Mitotic Prophase
												R-MMU-9711123~Cellular response to chemical stress
												R-MMU-3299685~Detoxification of Reactive Oxygen Species
												R-MMU-5633007~Regulation of TP53 Activity
												R-MMU-4086400~PCP/CE pathway
												R-MMU-382556~ABC-family proteins mediated transport
												R-MMU-6804116~TP53 Regulates Transcription of Genes Involved in G1 Cell Cycle Arrest
												R-MMU-6783310~Fanconi Anemia Pathway
												R-MMU-6807070~PTEN Regulation
												R-MMU-1169408~ISG15 antiviral mechanism
												R-MMU-171319~Telomere Extension By Telomerase
												R-MMU-3108232~SUMO E3 ligases SUMOylate target proteins
												R-MMU-5689603~UCH proteinases
												R-MMU-196757~Metabolism of folate and pterines
												R-MMU-195253~Degradation of beta-catenin by the destruction complex
												R-MMU-9006927~Signaling by Non-Receptor Tyrosine Kinases
												R-MMU-8848021~Signaling by PTK6
												R-MMU-5621480~Dectin-2 family
												R-MMU-913531~Interferon Signaling
												R-MMU-4551638~SUMOylation of chromatin organization proteins
												R-MMU-179409~APC-Cdc20 mediated degradation of Nek2A
												R-MMU-9748787~Azathioprine ADME
												R-MMU-73884~Base Excision Repair

## Sheet: A-D. Downregulated Pathways
Downregulated
Comparison	Down Regulated Genes	# of Pathways	# of Unique Pathways	<- Can be found in Venn Analysis
2_0
5_0
10_0
0Inf_0	853	6	1
2Inf_0	1743	14	0
5Inf_0	2245	23	5
10Inf_0	3385	49	29
DAVID Reactome
Physiology Genes
	Neuronal System				Signaling by GPCR				Potassium Channels				Adrenoreceptors				Extracellular Matrix Organization				Collagen Biosynthesis and Modifying Enzymes
Comparison	Number	Enrichment	Padj		Number	Enrichment	Padj		Number	Enrichment	Padj		Number	Enrichment	Padj		Number	Enrichment	Padj		Number	Enrichment	Padj		Number	Enrichment	Padj		Number	Enrichment	Padj		Number	Enrichment	Padj
2U_0U
5U_0U
10U_0U
0I_0U	45	3.39219	7.95e-10		NA	NA	NA		11	2.65858	NS		NA	NA	NA		NA	NA	NA		NA	NA	NA		NA	NA	NA		NA	NA	NA		NA	NA	NA
2I_0U	69	2.51124	7.58e-10
5I_0U
10I_0U	133	2.48602	1.18e-23						42	2.51705	6.07e-07		NA	NA	NA		64	1.44764	0.0397		NA	NA	NA
	Ion Homeostasis				GPCR Downstream Signalling				Muscle Contraction				Acetylcholine Neurotransmitter Release Cycle				Serotonin Neurotransmitter Release Cycle				Dopamine Neurotransmitter Release Cycle
Comparison	Number	Enrichment	Padj		Number	Enrichment	Padj		Number	Enrichment	Padj		Number	Enrichment	Padj		Number	Enrichment	Padj		Number	Enrichment	Padj
2U_0U
5U_0U
10U_0U
0I_0U	8	3.60674	NS		NA	NA	NA		29	4.09561	1.12e-07		6	9.37753	0.0401		NA	NA	NA		7	7.13508	0.0401
2I_0U	14	3.04736	0.0322						45	3.06834	6.53e-09		6	4.52751	NS		9	5.65939	0.00834		10	4.92121	0.00834
5I_0U
10I_0U	22	2.45942	0.00298		NA	NA	NA		61	2.13617	3.55e-07		8	3.10036	NS		11	3.5525	0.0095		15	3.7912	0.000279
	Nuclear Receptor Transcription Pathway
Comparison	Number	Enrichment	Padj		Number	Enrichment	Padj		Number	Enrichment	Padj		Number	Enrichment	Padj		Number	Enrichment	Padj		Number	Enrichment	Padj
2U_0U
5U_0U
10U_0U
0I_0U	NA	NA	NA		NA	NA	NA		NA	NA	NA		NA	NA	NA		NA	NA	NA		NA	NA	NA
2I_0U
5I_0U
10I_0U	19	2.20901	0.0304
Immunology Genes
	Platelet Homeostasis
Comparison	Number	Enrichment	Padj		Number	Enrichment	Padj		Number	Enrichment	Padj		Number	Enrichment	Padj		Number	Enrichment	Padj		Number	Enrichment	Padj
2U_0U
5U_0U
10U_0U
0I_0U	9	3.01421	NS
2I_0U
5I_0U
10I_0U	29	2.40832	0.000338
	Integration of Energy Metabolism				Metabolism				Lipid Metabolism				Fatty Acid Metabolism				Mitochondrial Fatty Acid Beta-Oxidation				Beta-oxidation of Very Long Chain Fatty Acids				Peroxisomal Lipid Metabolism				Biosynthesis of DHA-derived SPMs
Comparison	Number	Enrichment	Padj		Number	Enrichment	Padj		Number	Enrichment	Padj		Number	Enrichment	Padj		Number	Enrichment	Padj		Number	Enrichment	Padj		Number	Enrichment	Padj		Number	Enrichment	Padj
2U_0U
5U_0U
10U_0U
0I_0U	10	3.04465	NS		87	1.17489	NA						NA	NA	NA														NA	NA	NA
2I_0U	15	2.20496	NS		221	1.44093	1.96e-07		71	1.35979	NS		30	2.03331	0.0246		10	3.14411	NS
5I_0U
10I_0U	31	2.34037	0.000334		428	1.4332	1.64e-16		159	1.56395	1.84e-07		63	2.193	1.24e-07		20	3.22954	0.000117		8	4.22777	0.0224		14	3.01424	0.0078		12	4.10342	0.00102
	Metabolism of Fat-soluble Vitamins				Retinoid Metabolism and Transport				CYP2E1 Reactions
Comparison	Number	Enrichment	Padj		Number	Enrichment	Padj		Number	Enrichment	Padj		Number	Enrichment	Padj		Number	Enrichment	Padj		Number	Enrichment	Padj		Number	Enrichment	Padj
2U_0U
5U_0U
10U_0U
0I_0U					NA	NA	NA		NA	NA	NA		NA	NA	NA		NA	NA	NA		NA	NA	NA		NA	NA	NA
2I_0U	10	2.57245	NS		40	2.8297	NS
5I_0U
10I_0U	NA	NA	NA		NA	NA	NA		7	5.08653	0.0176
Comparison	Number	Enrichment	Padj		Number	Enrichment	Padj		Number	Enrichment	Padj		Number	Enrichment	Padj		Number	Enrichment	Padj		Number	Enrichment	Padj
2U_0U
5U_0U
10U_0U
0I_0U	NA	NA	NA		NA	NA	NA		NA	NA	NA		NA	NA	NA		NA	NA	NA		NA	NA	NA
2I_0U
5I_0U
10I_0U
Metabolism Genes
	Number	Enrichment	Padj		Number	Enrichment	Padj		Number	Enrichment	Padj		Number	Enrichment	Padj		Number	Enrichment	Padj		Number	Enrichment	Padj		Number	Enrichment	Padj
2U_0U
5U_0U
10U_0U
0I_0U	NA	NA	NA		NA	NA	NA		NA	NA	NA		NA	NA	NA		NA	NA	NA		NA	NA	NA		NA	NA	NA
2I_0U
5I_0U
10I_0U
	Number	Enrichment	Padj		Number	Enrichment	Padj		Number	Enrichment	Padj		Number	Enrichment	Padj		Number	Enrichment	Padj		Number	Enrichment	Padj
2U_0U
5U_0U
10U_0U
0I_0U	NA	NA	NA		NA	NA	NA		NA	NA	NA		NA	NA	NA		NA	NA	NA		NA	NA	NA
2I_0U
5I_0U
10I_0U

## Sheet: Downregulated Venn Analysis
5 common elements in "0Inf_0 Down", "2Inf_0 Down", "5Inf_0 Down" and "10Inf_0 Down":	0 common elements in "0Inf_0 Down" and "10Inf_0 Down":	0 common elements in "0Inf_0 Down", "5Inf_0 Down" and "10Inf_0 Down":	0 common elements in "0Inf_0 Down" and "5Inf_0 Down":	0 common elements in "0Inf_0 Down", "2Inf_0 Down" and "5Inf_0 Down":	1 element included exclusively in "0Inf_0 Down":	0 common elements in "0Inf_0 Down" and "2Inf_0 Down":	0 elements included exclusively in "2Inf_0 Down":	0 common elements in "2Inf_0 Down" and "5Inf_0 Down":	3 elements included exclusively in "5Inf_0 Down":	6 common elements in "5Inf_0 Down" and "10Inf_0 Down":	9 common elements in "2Inf_0 Down", "5Inf_0 Down" and "10Inf_0 Down":	29 elements included exclusively in "10Inf_0 Down":	0 common elements in "2Inf_0 Down" and "10Inf_0 Down":	0 common elements in "0Inf_0 Down" and "10Inf_0 Down":
R-MMU-112316~Neuronal System					R-MMU-264642~Acetylcholine Neurotransmitter Release Cycle				R-MMU-392154~Nitric oxide stimulates guanylate cyclase	R-MMU-1296071~Potassium Channels	R-MMU-1430728~Metabolism	R-MMU-556833~Metabolism of lipids
R-MMU-397014~Muscle contraction									R-MMU-416476~G alpha (q) signalling events	R-MMU-1296072~Voltage gated Potassium channels	R-MMU-382551~Transport of small molecules	R-MMU-77289~Mitochondrial Fatty Acid Beta-Oxidation
R-MMU-112315~Transmission across Chemical Synapses									R-MMU-418594~G alpha (i) signalling events	R-MMU-418346~Platelet homeostasis	R-MMU-211859~Biological oxidations	R-MMU-977443~GABA receptor activation
R-MMU-5576891~Cardiac conduction										R-MMU-163685~Integration of energy metabolism	R-MMU-181429~Serotonin Neurotransmitter Release Cycle	R-MMU-9018677~Biosynthesis of DHA-derived SPMs
R-MMU-212676~Dopamine Neurotransmitter Release Cycle										R-MMU-422356~Regulation of insulin secretion	R-MMU-5576892~Phase 0 - rapid depolarisation	R-MMU-991365~Activation of GABAB receptors
										R-MMU-112308~Presynaptic depolarization and calcium channel opening	R-MMU-211945~Phase I - Functionalization of compounds	R-MMU-977444~GABA B receptor activation
											R-MMU-8978868~Fatty acid metabolism	R-MMU-9018678~Biosynthesis of specialized proresolving mediators (SPMs)
											R-MMU-112314~Neurotransmitter receptors and postsynaptic signal transmission	R-MMU-9033241~Peroxisomal protein import
											R-MMU-5578775~Ion homeostasis	R-MMU-6794362~Protein-protein interactions at synapses
												R-MMU-211981~Xenobiotics
												R-MMU-9609507~Protein localization
												R-MMU-418597~G alpha (z) signalling events
												R-MMU-381676~Glucagon-like Peptide-1 (GLP1) regulates insulin secretion
												R-MMU-390918~Peroxisomal lipid metabolism
												R-MMU-5682910~LGI-ADAM interactions
												R-MMU-9749641~Aspirin ADME
												R-MMU-211999~CYP2E1 reactions
												R-MMU-2672351~Stimuli-sensing channels
												R-MMU-112310~Neurotransmitter release cycle
												R-MMU-442755~Activation of NMDA receptors and postsynaptic events
												R-MMU-390247~Beta-oxidation of very long chain fatty acids
												R-MMU-9748784~Drug ADME
												R-MMU-383280~Nuclear Receptor transcription pathway
												R-MMU-400042~Adrenaline,noradrenaline inhibits insulin secretion
												R-MMU-211897~Cytochrome P450 - arranged by substrate type
												R-MMU-181430~Norepinephrine Neurotransmitter Release Cycle
												R-MMU-1296065~Inwardly rectifying K+ channels
												R-MMU-1474244~Extracellular matrix organization
												R-MMU-445717~Aquaporin-mediated transport

## Sheet: A. 0I_0U Down
Category	Term	Count	%	PValue	Genes	List Total	Pop Hits	Pop Total	Fold Enrichment	Bonferroni	Benjamini	FDR
REACTOME_PATHWAY	R-MMU-112316~Neuronal System	45	5.31287	1.02405e-12	GABRB3, GRIA1, HCN3, SNAP25, CHRNA3, PTPRS, GRIK5, KCNA2, GRIK3, CACNA1A, KCNA6, CPLX1, GNAI1, ADCY5, SLC6A4, GJC1, RIMS1, SLITRK1, GNG4, SLITRK4, NEFL, CACNG4, PPFIA2, LRRC4B, KCNH2, CHRNB4, SYT1, CACNA2D2, ABCC9, HTR3A, SYN1, CACNB2, SLC5A7, ARHGEF9, CACNB4, GLRB, PRKAR1B, LRRC7, KCNMA1, KCNQ2, KCNQ3, APBA1, KCNK2, KCNK3, SHANK1	365	311	8557	3.39219	8.01847e-10	8.01829e-10	7.9466e-10
REACTOME_PATHWAY	R-MMU-397014~Muscle contraction	29	3.42385	2.87576e-10	RYR2, NPR2, LMOD1, SLC8A2, CACNG7, PLN, SCN7A, NOS1, SCN3A, CACNG4, KCNH2, KCNIP1, DMPK, KCNIP3, TPM2, ITGA1, TMOD2, ATP2B4, CACNA2D2, ABCC9, ATP2B2, SORBS3, ACTA2, CACNB2, MYL1, FGF13, KCNK2, MYL9, KCNK3	365	166	8557	4.09561	2.25172e-07	1.12586e-07	1.11579e-07
REACTOME_PATHWAY	R-MMU-112315~Transmission across Chemical Synapses	29	3.42385	5.34488e-09	GABRB3, GRIA1, SNAP25, CHRNA3, GRIK5, GRIK3, CACNA1A, CPLX1, GNAI1, ADCY5, SLC6A4, RIMS1, GNG4, NEFL, CACNG4, PPFIA2, CHRNB4, SYT1, CACNA2D2, HTR3A, SYN1, CACNB2, SLC5A7, ARHGEF9, CACNB4, GLRB, PRKAR1B, LRRC7, APBA1	365	188	8557	3.61634	4.18503e-06	1.39501e-06	1.38254e-06
REACTOME_PATHWAY	R-MMU-5576891~Cardiac conduction	21	2.47934	5.48417e-08	KCNH2, RYR2, KCNIP1, DMPK, KCNIP3, NPR2, ATP2B4, CACNA2D2, ABCC9, ATP2B2, SLC8A2, CACNB2, CACNG7, PLN, SCN7A, NOS1, FGF13, SCN3A, KCNK2, CACNG4, KCNK3	365	114	8557	4.3186	4.29402e-05	1.07353e-05	1.06393e-05
REACTOME_PATHWAY	R-MMU-264642~Acetylcholine Neurotransmitter Release Cycle	6	0.708383	0.000285768	RIMS1, SNAP25, SLC5A7, SYT1, CPLX1, PPFIA2	365	15	8557	9.37753	0.200516	0.0404472	0.0400856
REACTOME_PATHWAY	R-MMU-212676~Dopamine Neurotransmitter Release Cycle	7	0.826446	0.00030994	RIMS1, SNAP25, SYT1, APBA1, CPLX1, SYN1, PPFIA2	365	23	8557	7.13508	0.215509	0.0404472	0.0400856
REACTOME_PATHWAY	R-MMU-112308~Presynaptic depolarization and calcium channel opening	5	0.590319	0.000551466	CACNB2, CACNB4, CACNA2D2, CACNA1A, CACNG4	365	10	8557	11.7219	0.350737	0.0616854	0.061134
REACTOME_PATHWAY	R-MMU-112314~Neurotransmitter receptors and postsynaptic signal transmission	15	1.77096	0.000703213	GABRB3, GRIA1, CHRNB4, CHRNA3, GRIK5, GRIK3, HTR3A, GNAI1, ADCY5, ARHGEF9, GLRB, PRKAR1B, LRRC7, GNG4, NEFL	365	123	8557	2.859	0.423517	0.0638221	0.0632515
REACTOME_PATHWAY	R-MMU-181429~Serotonin Neurotransmitter Release Cycle	6	0.708383	0.000733587	RIMS1, SNAP25, SYT1, CPLX1, SYN1, PPFIA2	365	18	8557	7.81461	0.437075	0.0638221	0.0632515
REACTOME_PATHWAY	R-MMU-5576892~Phase 0 - rapid depolarisation	7	0.826446	0.00237355	CACNG7, CACNB2, SCN7A, CACNA2D2, FGF13, SCN3A, CACNG4	365	33	8557	4.97293	0.844437	0.185849	0.184188
REACTOME_PATHWAY	R-MMU-422475~Axon guidance	22	2.5974	0.00293529	RET, EPHA7, SEMA3A, NTN4, GAB1, IRS2, GFRA1, EFNA5, NTN1, TUBB4A, GFRA2, DNM1, EFNA1, ENAH, GAP43, RRAS, DPYSL5, TUBB3, COL4A4, COL4A3, PDLIM7, SPTBN2	365	256	8557	2.0147	0.899912	0.198374	0.196601
REACTOME_PATHWAY	R-MMU-9675108~Nervous system development	22	2.5974	0.00310895	RET, EPHA7, SEMA3A, NTN4, GAB1, IRS2, GFRA1, EFNA5, NTN1, TUBB4A, GFRA2, DNM1, EFNA1, ENAH, GAP43, RRAS, DPYSL5, TUBB3, COL4A4, COL4A3, PDLIM7, SPTBN2	365	257	8557	2.00687	0.912673	0.198374	0.196601
REACTOME_PATHWAY	R-MMU-422356~Regulation of insulin secretion	9	1.06257	0.00329357	CACNB2, GNG4, CACNA2D2, CACNA1A, CACNA1D, ACSL3, GNAI1, ADCY5, RAPGEF4	365	59	8557	3.57618	0.924462	0.198374	0.196601
REACTOME_PATHWAY	R-MMU-112310~Neurotransmitter release cycle	8	0.94451	0.00388295	RIMS1, SNAP25, SLC5A7, SYT1, APBA1, CPLX1, SYN1, PPFIA2	365	48	8557	3.90731	0.952464	0.217168	0.215226
REACTOME_PATHWAY	R-MMU-8955332~Carboxyterminal post-translational modifications of tubulin	6	0.708383	0.00504478	TTLL7, TTLL6, TUBB3, TTLL10, TTLL13, TUBB4A	365	27	8557	5.20974	0.980938	0.252722	0.250463
REACTOME_PATHWAY	R-MMU-163685~Integration of energy metabolism	10	1.18064	0.00517129	CACNB2, PRKAR1B, GNG4, CACNA2D2, CACNA1A, CACNA1D, ACSL3, GNAI1, ADCY5, RAPGEF4	365	77	8557	3.04465	0.982745	0.252722	0.250463
REACTOME_PATHWAY	R-MMU-445355~Smooth Muscle Contraction	6	0.708383	0.00593147	ACTA2, TPM2, ITGA1, LMOD1, MYL9, SORBS3	365	28	8557	5.02368	0.990516	0.252722	0.250463
REACTOME_PATHWAY	R-MMU-5578775~Ion homeostasis	8	0.94451	0.00610276	RYR2, PLN, DMPK, ATP2B4, ABCC9, ATP2B2, NOS1, SLC8A2	365	52	8557	3.60674	0.991713	0.252722	0.250463
REACTOME_PATHWAY	R-MMU-181430~Norepinephrine Neurotransmitter Release Cycle	5	0.590319	0.00613246	RIMS1, SNAP25, SYT1, CPLX1, PPFIA2	365	18	8557	6.51218	0.991905	0.252722	0.250463
REACTOME_PATHWAY	R-MMU-388844~Receptor-type tyrosine-protein phosphatases	5	0.590319	0.00751146	PTPRS, SLITRK1, SLITRK4, PPFIA2, LRRC4B	365	19	8557	6.16943	0.997271	0.294074	0.291445
REACTOME_PATHWAY	R-MMU-1296071~Potassium Channels	11	1.2987	0.00800427	KCNH2, HCN3, GNG4, KCNMA1, KCNQ2, KCNA2, KCNQ3, ABCC9, KCNA6, KCNK2, KCNK3	365	97	8557	2.65858	0.99815	0.298445	0.295777
REACTOME_PATHWAY	R-MMU-418346~Platelet homeostasis	9	1.06257	0.00936483	P2RX2, GNG4, PDE1A, IRAG1, ATP2B4, ATP2B2, NOS1, PRKG1, SLC8A2	365	70	8557	3.01421	0.999368	0.333303	0.330323
REACTOME_PATHWAY	R-MMU-163200~Respiratory electron transport, ATP synthesis by chemiosmotic coupling, and heat production by uncoupling proteins.	12	1.41677	0.0102322	PM20D1, MT-ATP6, SLC25A27, MT-ND6, MT-ND4, MT-ND5, MT-CO1, MT-CO2, MT-CYTB, MT-CO3, MT-ND2, MT-ND1	365	116	8557	2.42522	0.999682	0.348341	0.345226
REACTOME_PATHWAY	R-MMU-1428517~The citric acid (TCA) cycle and respiratory electron transport	15	1.77096	0.0116423	MT-ND6, MT-ND4, MT-ND5, MT-CO1, MT-ND2, MT-ND1, PM20D1, MT-ATP6, SLC25A27, LDHB, PDK4, MT-CO2, MT-CYTB, MT-CO3, PDK2	365	167	8557	2.10573	0.999896	0.379829	0.376433
REACTOME_PATHWAY	R-MMU-5682910~LGI-ADAM interactions	4	0.472255	0.0158835	STX1B, ADAM23, ADAM11, CACNG4	365	13	8557	7.21349	0.999996	0.460622	0.456504
REACTOME_PATHWAY	R-MMU-5576893~Phase 2 - plateau phase	4	0.472255	0.0158835	CACNG7, CACNB2, CACNA2D2, CACNG4	365	13	8557	7.21349	0.999996	0.460622	0.456504
REACTOME_PATHWAY	R-MMU-392154~Nitric oxide stimulates guanylate cyclase	4	0.472255	0.0158835	PDE1A, IRAG1, NOS1, PRKG1	365	13	8557	7.21349	0.999996	0.460622	0.456504
REACTOME_PATHWAY	R-MMU-210500~Glutamate Neurotransmitter Release Cycle	5	0.590319	0.0174259	RIMS1, SNAP25, SYT1, CPLX1, PPFIA2	365	24	8557	4.88413	0.999999	0.487304	0.482947
REACTOME_PATHWAY	R-MMU-382551~Transport of small molecules	40	4.72255	0.0186834	SLC22A4, RYR2, SLC22A3, SLC46A1, SLC47A1, WNK4, NALCN, SLC8A2, UNC80, ASIC4, PLN, SLC22A17, GNG4, FTH1, SLC16A7, SLC16A2, ABCB1A, RAB11FIP2, LRRC8E, SLC38A4, CAR4, DMTN, ABCC2, ATP6V1G2, ABCA8B, ABCC5, ATP2B4, TRPV3, ABCC9, ATP2B2, MCOLN1, ANO5, SLC5A7, AZGP1, NCEH1, BMP1, PRKAR1B, SLC7A8, ANGPTL4, UNC79	365	653	8557	1.43607	1	0.504453	0.499943
REACTOME_PATHWAY	R-MMU-8853659~RET signaling	6	0.708383	0.0214409	RET, GAB1, GFRA1, IRS2, GFRA2, PDLIM7	365	38	8557	3.70166	1	0.559607	0.554604
REACTOME_PATHWAY	R-MMU-211945~Phase I - Functionalization of compounds	10	1.18064	0.0381262	AOC3, CYP26B1, CYP2D22, MAOB, CYP2A12, CYP2S1, CYP4V3, CYP4B1, FMO1, FMO2	365	107	8557	2.19101	1	0.948189	0.939712
REACTOME_PATHWAY	R-MMU-888590~GABA synthesis, release, reuptake and degradation	4	0.472255	0.038751	RIMS1, SNAP25, SYT1, CPLX1	365	18	8557	5.20974	1	0.948189	0.939712
REACTOME_PATHWAY	R-MMU-611105~Respiratory electron transport	9	1.06257	0.0415545	MT-ND6, MT-ND4, MT-ND5, MT-CO1, MT-CO2, MT-CYTB, MT-CO3, MT-ND2, MT-ND1	365	92	8557	2.29342	1	0.981674	0.972898
REACTOME_PATHWAY	R-MMU-211999~CYP2E1 reactions	3	0.354191	0.042627	CYP2D22, CYP2A12, CYP2S1	365	8	8557	8.79144	1	0.981674	0.972898
REACTOME_PATHWAY	R-MMU-9033241~Peroxisomal protein import	7	0.826446	0.0504981	ACOX2, EPHX2, CAT, ACOT2, UBE2D1, SLC27A2, DDO	365	63	8557	2.60487	1	1	0.992327
REACTOME_PATHWAY	R-MMU-6794362~Protein-protein interactions at synapses	7	0.826446	0.0504981	GRIA1, PTPRS, SLITRK1, SLITRK4, PPFIA2, LRRC4B, SHANK1	365	63	8557	2.60487	1	1	0.992327
REACTOME_PATHWAY	R-MMU-2672351~Stimuli-sensing channels	9	1.06257	0.0539093	UNC80, RYR2, ASIC4, WNK4, TRPV3, MCOLN1, NALCN, ANO5, UNC79	365	97	8557	2.1752	1	1	0.992327
REACTOME_PATHWAY	R-MMU-983712~Ion channel transport	13	1.53483	0.0605693	RYR2, ATP6V1G2, ATP2B4, WNK4, TRPV3, ATP2B2, MCOLN1, NALCN, ANO5, UNC80, ASIC4, PLN, UNC79	365	171	8557	1.78228	1	1	0.992327
REACTOME_PATHWAY	R-MMU-1430728~Metabolism	87	10.2715	0.0621729	MT-ND6, MT-ND4, SLC46A1, MT-ND5, MT-CO1, GBE1, MT-ND2, OPLAH, MT-ND1, MT-ATP6, CYP26B1, HYKK, CYP4V3, B3GALT1, PDK4, PDK2, XYLB, CAR4, ARG2, ABCC2, ACSL1, GPT2, ABCC5, AMT, ACSL6, ACOT12, CACNA2D2, ACSL3, CACNB2, PHOSPHO1, CYP2D22, PLCB4, PRKAR1B, ACOX2, ACOT2, MT-CO2, MT-CO3, FAR2, ACOT6, SLC27A2, RAPGEF4, LIPT2, MAOB, HPGD, UGT8A, AK1, HSD17B14, GMPR, CACNA1A, CACNA1D, GSTT1, HSD17B13, PRELP, G…	365	1736	8557	1.17489	1	1	0.992327
REACTOME_PATHWAY	R-MMU-418457~cGMP effects	3	0.354191	0.064785	PDE1A, IRAG1, PRKG1	365	10	8557	7.03315	1	1	0.992327
REACTOME_PATHWAY	R-MMU-1266738~Developmental Biology	27	3.18772	0.0739878	RET, SEMA3A, NTN4, IRS2, EFNA5, NTN1, CDH2, RRAS, TUBB3, DPYSL5, ADAM23, PDLIM7, CACNG4, SPTBN2, EPHA7, ADAM11, GAB1, GFRA1, TUBB4A, GFRA2, DNM1, EFNA1, ENAH, STX1B, GAP43, COL4A4, COL4A3	365	454	8557	1.39424	1	1	0.992327
REACTOME_PATHWAY	R-MMU-418360~Platelet calcium homeostasis	4	0.472255	0.0880088	P2RX2, ATP2B4, ATP2B2, SLC8A2	365	25	8557	3.75101	1	1	0.992327
REACTOME_PATHWAY	R-MMU-112040~G-protein mediated events	5	0.590319	0.0886764	PLCB4, PRKAR1B, PDE1A, GNAI1, ADCY5	365	40	8557	2.93048	1	1	0.992327

## Sheet: B. 2I_0U Down
Category	Term	Count	%	PValue	Genes	List Total	Pop Hits	Pop Total	Fold Enrichment	Bonferroni	Benjamini	FDR
REACTOME_PATHWAY	R-MMU-112316~Neuronal System	69	3.98614	7.38e-13	SNAP25, PTPRS, GRIK5, GRIK3, SLC6A4, RIMS1, LRRTM4, DLGAP1, GLUL, PRKACB, SLC18A2, PPFIA2, CHRNB2, KCNH2, CHRNB4, KCNH6, CACNA2D2, ABCC9, HTR3A, SYN3, GABRG3, SYN2, GABRG2, GRIP2, SYN1, CACNB2, SLC5A7, ARHGEF9, CACNB4, PRKAR1B, LRRC7, KCNMA1, KCNQ2, KCNQ3, SHANK1, NLGN3, GRIA1, CHRNA3, CHRNA5, NRXN1, CHRNA7, SLC22A1, KCNA2, NRXN3, CACNA1A, KCNA6, ADCY8, CPLX1, GNAI1, ADCY5, GJC1, SLITRK1, GNG4, S…	756	311	8557	2.51124	7.67e-10	7.67e-10	7.58e-10
REACTOME_PATHWAY	R-MMU-397014~Muscle contraction	45	2.59965	1.27e-11	RYR2, NPR1, LMOD1, ATP1A2, CACNA1C, RYR3, SLC8A1, SLC8A2, CACNG7, SCN11A, SCN9A, TNNI1, SCN7A, NOS1, SCN3A, CACNG4, TMOD1, KCNH2, KCNIP1, DMPK, KCNIP2, TPM2, ITGA1, KCNIP4, TPM1, TMOD2, ATP2B4, ATP2B3, CACNA2D2, ABCC9, ATP2B2, ATP2B1, ACTA2, CACNB2, DES, MYL1, SCN8A, AKAP9, FXYD1, FXYD6, FGF13, SCN2A, KCNK2, MYL9, KCNK3	756	166	8557	3.06834	1.32e-08	6.61e-09	6.53e-09
REACTOME_PATHWAY	R-MMU-5576891~Cardiac conduction	34	1.96418	4.05e-10	RYR2, NPR1, ATP1A2, CACNA1C, RYR3, SLC8A1, SLC8A2, CACNG7, SCN11A, SCN9A, SCN7A, NOS1, SCN3A, CACNG4, KCNH2, KCNIP1, DMPK, KCNIP2, KCNIP4, ATP2B4, ATP2B3, CACNA2D2, ABCC9, ATP2B2, ATP2B1, CACNB2, SCN8A, AKAP9, FXYD1, FXYD6, FGF13, SCN2A, KCNK2, KCNK3	756	114	8557	3.37578	4.2e-07	1.4e-07	1.39e-07
REACTOME_PATHWAY	R-MMU-1430728~Metabolism	221	12.7672	7.62e-10	MT-ND6, SLC23A2, CDA, SLC46A1, MT-ND4, MT-ND5, MT-CO1, GDE1, CYP3A13, MT-ND2, ENO2, GBA2, ENO3, MT-ND1, HYKK, NDST4, PDK4, LRAT, ACAD10, GLUL, PRKACB, XYLB, PDK2, GSTK1, CPT1A, ENTPD3, ACSL1, ENTPD5, ACSL6, CACNA2D2, HOGA1, CMBL, ACSL3, UPB1, CYP27A1, CLPS, PRKAR1B, RBP2, RBP1, ACOT2, MT-CO2, FAR2, MT-CO3, ACOT6, ADPRM, ACOT5, MAOB, UGT8A, MTARC1, UGT1A7C, ADH5, LDHB, NEU4, ADH1, INPP5A, CHST11, …	756	1736	8557	1.44093	7.91e-07	1.98e-07	1.96e-07
REACTOME_PATHWAY	R-MMU-112315~Transmission across Chemical Synapses	43	2.48411	1.09e-08	GRIA1, SNAP25, CHRNA3, CHRNA5, GRIK5, CHRNA7, SLC22A1, GRIK3, CACNA1A, ADCY8, CPLX1, GNAI1, ADCY5, SLC6A4, RIMS1, GNG4, GLUL, PRKACB, SLC18A2, CACNG4, PPFIA2, CHRNB2, GABBR2, CHRNB4, SYT1, CACNA2D2, HTR3A, SYN3, GABRG3, SYN2, GABRG2, GRIP2, SYN1, CACNB2, SLC5A7, ARHGEF9, GRIN3A, CACNB4, GNAL, GLRB, PRKAR1B, LRRC7, APBA1	756	188	8557	2.58887	1.13e-05	2.26e-06	2.23e-06
REACTOME_PATHWAY	R-MMU-382551~Transport of small molecules	93	5.37262	2.55e-06	SLC44A5, RYR2, STEAP3, SLC27A1, AHCYL2, SLC46A1, SLC6A20A, VLDLR, PCSK5, SLC8A1, RYR3, SLC8A2, AQP1, UNC80, FTH1, SLC16A7, SLC16A2, PRKACB, SLC18A2, CAR4, SLC34A2, ABCC2, ABCA8B, ABCC5, SLC2A12, NGB, APOA4, ABCC9, ANO5, SLC5A7, AZGP1, PRKAR1B, NPC1, SLC7A8, SLC27A6, MICU3, ANGPTL4, SGK1, ANK, ABCG2, SLC22A4, SLC24A2, SLC22A3, SLC47A1, SLC20A1, SLC22A1, WNK4, ARL2, LPL, SLC1A4, ATP1A2, ABCB9, SLC3…	756	653	8557	1.61202	0.00265	0.000441	0.000436
REACTOME_PATHWAY	R-MMU-211859~Biological oxidations	38	2.19526	1.63e-05	AHCY, MAOB, MTARC1, GSTT1, CYP3A13, OPLAH, UGT1A7C, ADH5, SULT1C2, ADH1, CYP26B1, CYP2C55, MAT2A, CYP2A12, CYP4V3, CYP2F2, SULT4A1, AOC3, GSTM3, GSTK1, GSTM1, UGT2B36, CYP4A10, CYP3A44, CYP4B1, FMO1, FMO2, CMBL, CYP27A1, CYP4F15, UGDH, CYP2D22, CYP24A1, CES1D, CYP2S1, DPEP1, GSTM7, GSTM6	756	204	8557	2.1084	0.0168	0.00243	0.0024
REACTOME_PATHWAY	R-MMU-181429~Serotonin Neurotransmitter Release Cycle	9	0.519931	6.95e-05	RIMS1, SNAP25, SYT1, SYN3, SYN2, CPLX1, SYN1, SLC18A2, PPFIA2	756	18	8557	5.65939	0.0696	0.00843	0.00834
REACTOME_PATHWAY	R-MMU-5576892~Phase 0 - rapid depolarisation	12	0.693241	7.41e-05	CACNG7, CACNB2, SCN11A, SCN8A, SCN9A, SCN7A, CACNA2D2, CACNA1C, FGF13, SCN2A, SCN3A, CACNG4	756	33	8557	4.11592	0.0741	0.00843	0.00834
REACTOME_PATHWAY	R-MMU-212676~Dopamine Neurotransmitter Release Cycle	10	0.577701	8.12e-05	RIMS1, SNAP25, SYT1, APBA1, SYN3, SYN2, CPLX1, SYN1, SLC18A2, PPFIA2	756	23	8557	4.92121	0.0809	0.00843	0.00834
REACTOME_PATHWAY	R-MMU-211945~Phase I - Functionalization of compounds	23	1.32871	0.000132	AOC3, MAOB, MTARC1, CYP4A10, CYP3A44, CYP4B1, FMO1, FMO2, CYP3A13, CMBL, ADH5, CYP27A1, CYP4F15, ADH1, CYP26B1, CYP2D22, CYP24A1, CYP2C55, CES1D, CYP2A12, CYP2S1, CYP4V3, CYP2F2	756	107	8557	2.43301	0.128	0.0124	0.0123
REACTOME_PATHWAY	R-MMU-8978868~Fatty acid metabolism	30	1.7331	0.000288	ACAA2, HSD17B4, PRKAG2, ACAA1B, ACADM, HADH, ACAD10, HAO2, CBR4, CBR1, PHYH, CPT1A, ACSL1, EPHX2, CYP4A10, ELOVL3, ACSL6, ACOT12, CYP4B1, ACSL3, ACSF2, PCCA, EHHADH, PCCB, ACOT2, DPEP1, ACOT6, SLC27A2, ACOT5, CRAT	756	167	8557	2.03331	0.259	0.0249	0.0246
REACTOME_PATHWAY	R-MMU-112314~Neurotransmitter receptors and postsynaptic signal transmission	24	1.38648	0.000407	GRIA1, CHRNB2, GABBR2, CHRNB4, CHRNA3, CHRNA5, CHRNA7, GRIK5, GRIK3, HTR3A, ADCY8, GABRG3, GABRG2, GNAI1, GRIP2, ADCY5, ARHGEF9, GRIN3A, GNAL, GLRB, PRKAR1B, LRRC7, GNG4, PRKACB	756	123	8557	2.20854	0.345	0.0325	0.0321
REACTOME_PATHWAY	R-MMU-5578775~Ion homeostasis	14	0.808781	0.000439	RYR2, DMPK, ATP2B4, ATP2B3, ABCC9, ATP1A2, ATP2B2, ATP2B1, RYR3, SLC8A1, SLC8A2, FXYD1, FXYD6, NOS1	756	52	8557	3.04736	0.366	0.0326	0.0322
REACTOME_PATHWAY	R-MMU-6794362~Protein-protein interactions at synapses	15	0.866551	0.000962	NLGN3, GRIA1, PTPRS, HOMER2, NRXN1, NRXN3, LRFN3, LRFN2, SLITRK1, LRRTM4, SLITRK3, DLGAP1, PPFIA2, LRRC4B, SHANK1	756	63	8557	2.69495	0.632	0.0666	0.0658
REACTOME_PATHWAY	R-MMU-112310~Neurotransmitter release cycle	12	0.693241	0.00254	RIMS1, SNAP25, SLC5A7, SYT1, SLC22A1, APBA1, SYN3, SYN2, CPLX1, SYN1, SLC18A2, PPFIA2	756	48	8557	2.8297	0.929	0.165	0.163
REACTOME_PATHWAY	R-MMU-9033241~Peroxisomal protein import	14	0.808781	0.00293	GSTK1, PHYH, EPHX2, ECH1, HSD17B4, UBE2D1, ACAA1B, EHHADH, CAT, ACOT2, ACOT5, CRAT, HAO2, SLC27A2	756	63	8557	2.51529	0.952	0.179	0.177
REACTOME_PATHWAY	R-MMU-77289~Mitochondrial Fatty Acid Beta-Oxidation	10	0.577701	0.00329	ACAA2, PCCA, PCCB, ACOT2, ACOT12, ACADM, HADH, ACAD10, ACOT5, ACSF2	756	36	8557	3.14411	0.967	0.184	0.182
REACTOME_PATHWAY	R-MMU-181430~Norepinephrine Neurotransmitter Release Cycle	7	0.404391	0.0034	RIMS1, SNAP25, SYT1, SLC22A1, CPLX1, SLC18A2, PPFIA2	756	18	8557	4.40175	0.971	0.184	0.182
REACTOME_PATHWAY	R-MMU-5576893~Phase 2 - plateau phase	6	0.34662	0.00372	CACNG7, CACNB2, AKAP9, CACNA2D2, CACNA1C, CACNG4	756	13	8557	5.22405	0.979	0.184	0.182
REACTOME_PATHWAY	R-MMU-5682910~LGI-ADAM interactions	6	0.34662	0.00372	STX1B, LGI4, ADAM23, ADAM11, ADAM22, CACNG4	756	13	8557	5.22405	0.979	0.184	0.182
REACTOME_PATHWAY	R-MMU-2672351~Stimuli-sensing channels	18	1.03986	0.0045	RYR2, WNK4, TRPV3, MCOLN1, NALCN, ANO5, RYR3, UNC80, ASIC4, TRPV6, WNK2, TRPV5, TRPM7, SGK1, TRPM5, ASIC3, TRPM6, UNC79	756	97	8557	2.10039	0.991	0.212	0.21
REACTOME_PATHWAY	R-MMU-422356~Regulation of insulin secretion	13	0.751011	0.00473	KCNB1, CACNA2D2, CACNA1A, CACNA1D, CACNA1C, ACSL3, GNAI1, ADRA2A, ADCY5, CACNB2, GNG4, PRKACB, RAPGEF4	756	59	8557	2.49397	0.993	0.214	0.211
REACTOME_PATHWAY	R-MMU-418359~Reduction of cytosolic Ca++ levels	6	0.34662	0.00538	ATP2B4, ATP2B3, ATP2B2, ATP2B1, SLC8A1, SLC8A2	756	14	8557	4.85091	0.996	0.233	0.23
REACTOME_PATHWAY	R-MMU-556833~Metabolism of lipids	71	4.10168	0.00589	SLC44A5, ACAA2, GDE1, PRKAG2, GBA2, LCLAT1, ACP6, HMGCS2, ACADM, HADH, ACAD10, CBR1, PHYH, CPT1A, MIGA1, ACSL1, CYP4A10, ELOVL3, ACSL6, ACOT12, OCRL, ACSL3, CYP27A1, PHOSPHO1, CYP2D22, BDH2, PCCA, EHHADH, PCCB, GPD1, ACOT2, DPEP1, FAR2, PPARA, ACOT6, SLC27A2, ACOT5, MGLL, SMARCD3, PPM1L, HPGD, UGT8A, HSD17B4, ACAA1B, HSD17B13, NEU4, AGMO, ARSK, HAO2, CBR4, B3GALNT1, RAB4A, OSBPL6, PLEKHA1, VDR, E…	756	591	8557	1.35979	0.998	0.245	0.242
REACTOME_PATHWAY	R-MMU-9675108~Nervous system development	36	2.07972	0.00619	RET, SEMA3A, NTN4, IRS2, VLDLR, EFNA5, NTN1, RELN, RPS6KA5, TUBB3, DPYSL5, ADGRG6, SLIT2, PRKACB, PDLIM7, SPTBN2, EPHA5, VAV3, FARP2, EPHA7, ST8SIA2, GAB1, GFRA1, TUBB4A, ANK1, GFRA2, MAPK12, DNM1, DNM3, ENAH, EFNA3, GAP43, NFASC, COL4A4, PLXNB3, PFN2	756	257	8557	1.58551	0.998	0.247	0.244
REACTOME_PATHWAY	R-MMU-163685~Integration of energy metabolism	15	0.866551	0.00682	KCNB1, PRKAG2, CACNA2D2, CACNA1A, CACNA1D, CACNA1C, ACSL3, GNAI1, ADRA2A, ADCY5, CACNB2, PRKAR1B, GNG4, PRKACB, RAPGEF4	756	77	8557	2.20496	0.999	0.258	0.255
REACTOME_PATHWAY	R-MMU-975634~Retinoid metabolism and transport	10	0.577701	0.00696	TTR, CLPS, RBP2, RBP1, GPC3, LPL, APOA4, LRAT, BCO2, APOB	756	40	8557	2.8297	0.999	0.258	0.255
REACTOME_PATHWAY	R-MMU-390918~Peroxisomal lipid metabolism	8	0.462161	0.00748	PHYH, EHHADH, HSD17B4, ACAA1B, ACOT6, HAO2, SLC27A2, CRAT	756	27	8557	3.35371	1	0.259	0.256
REACTOME_PATHWAY	R-MMU-264642~Acetylcholine Neurotransmitter Release Cycle	6	0.34662	0.00749	RIMS1, SNAP25, SLC5A7, SYT1, CPLX1, PPFIA2	756	15	8557	4.52751	1	0.259	0.256
REACTOME_PATHWAY	R-MMU-983712~Ion channel transport	26	1.50202	0.00803	RYR2, WNK4, ATP1A2, NALCN, RYR3, UNC80, ASIC4, TRPM7, TRPM5, ATP6V0E2, ASIC3, TRPM6, ATP2B4, TRPV3, ATP2B3, ATP2B2, ATP2B1, MCOLN1, ANO5, TRPV6, WNK2, TRPV5, FXYD1, FXYD6, SGK1, UNC79	756	171	8557	1.72098	1	0.266	0.263
REACTOME_PATHWAY	R-MMU-112308~Presynaptic depolarization and calcium channel opening	5	0.28885	0.00819	CACNB2, CACNB4, CACNA2D2, CACNA1A, CACNG4	756	10	8557	5.65939	1	0.266	0.263
REACTOME_PATHWAY	R-MMU-211897~Cytochrome P450 - arranged by substrate type	14	0.808781	0.00844	CYP4A10, CYP3A44, CYP4B1, CYP3A13, CYP27A1, CYP4F15, CYP26B1, CYP2D22, CYP24A1, CYP2C55, CYP2A12, CYP2S1, CYP4V3, CYP2F2	756	71	8557	2.23187	1	0.266	0.263
REACTOME_PATHWAY	R-MMU-422475~Axon guidance	35	2.02195	0.0101	RET, SEMA3A, NTN4, IRS2, VLDLR, EFNA5, NTN1, RELN, RPS6KA5, TUBB3, DPYSL5, SLIT2, PRKACB, PDLIM7, SPTBN2, EPHA5, VAV3, FARP2, EPHA7, ST8SIA2, GAB1, GFRA1, TUBB4A, ANK1, GFRA2, MAPK12, DNM1, DNM3, ENAH, EFNA3, GAP43, NFASC, COL4A4, PLXNB3, PFN2	756	256	8557	1.54749	1	0.307	0.304
REACTOME_PATHWAY	R-MMU-383280~Nuclear Receptor transcription pathway	11	0.635471	0.0108	THRB, VDR, NR1I3, RORC, RARB, NR1D2, NR1D1, PPARA, NR0B2, NR2E3, ESR1	756	50	8557	2.49013	1	0.319	0.316
REACTOME_PATHWAY	R-MMU-629594~Highly calcium permeable postsynaptic nicotinic acetylcholine receptors	5	0.28885	0.012	CHRNB2, CHRNA3, CHRNB4, CHRNA5, CHRNA7	756	11	8557	5.1449	1	0.346	0.342
REACTOME_PATHWAY	R-MMU-6806667~Metabolism of fat-soluble vitamins	10	0.577701	0.0131	TTR, CLPS, RBP2, RBP1, GPC3, LPL, APOA4, LRAT, BCO2, APOB	756	44	8557	2.57245	1	0.369	0.365
REACTOME_PATHWAY	R-MMU-425407~SLC-mediated transmembrane transport	31	1.79087	0.0143	SLC44A5, SLC22A4, SLC24A2, SLC22A3, SLC27A1, AHCYL2, SLC47A1, SLC20A1, SLC22A1, ARL2, SLC6A20A, SLC1A4, SLC30A10, SLC8A1, SLC7A3, SLC8A2, SLC17A5, SLC16A7, SLC16A2, SLC17A1, SLC36A4, SLC18A2, SLC38A4, SLC34A2, SLC2A12, CTNS, SLC5A7, SLC4A9, SLC7A8, SLCO1A4, SLC27A6	756	225	8557	1.55948	1	0.39	0.385
REACTOME_PATHWAY	R-MMU-9609507~Protein localization	17	0.982091	0.0164	GSTK1, PHYH, EPHX2, ECH1, HSD17B4, UBE2D1, ACAA1B, GDAP1, EHHADH, CAT, ACOT2, PXMP4, ACOT5, CRAT, HAO2, SLC27A2, OTC	756	102	8557	1.88646	1	0.437	0.432
REACTOME_PATHWAY	R-MMU-418346~Platelet homeostasis	13	0.751011	0.0185	IRAG1, ATP2B4, ATP2B3, ATP2B2, ATP2B1, SLC8A1, SLC8A2, P2RX2, GNG4, PECAM1, NOS1, APOB, PRKG1	756	70	8557	2.10206	1	0.472	0.467
REACTOME_PATHWAY	R-MMU-418360~Platelet calcium homeostasis	7	0.404391	0.0191	P2RX2, ATP2B4, ATP2B3, ATP2B2, ATP2B1, SLC8A1, SLC8A2	756	25	8557	3.16926	1	0.472	0.467
REACTOME_PATHWAY	R-MMU-5223345~Miscellaneous transport and binding events	7	0.404391	0.0191	AZGP1, DMTN, CTNS, ADD3, ANK, LRRC8E, ADD2	756	25	8557	3.16926	1	0.472	0.467
REACTOME_PATHWAY	R-MMU-211935~Fatty acids	6	0.34662	0.0216	CYP4F15, CYP2D22, CYP2A12, CYP4A10, CYP4B1, CYP2F2	756	19	8557	3.57435	1	0.509	0.503
REACTOME_PATHWAY	R-MMU-181431~Acetylcholine binding and downstream events	5	0.28885	0.0225	CHRNB2, CHRNA3, CHRNB4, CHRNA5, CHRNA7	756	13	8557	4.35338	1	0.509	0.503
REACTOME_PATHWAY	R-MMU-622327~Postsynaptic nicotinic acetylcholine receptors	5	0.28885	0.0225	CHRNB2, CHRNA3, CHRNB4, CHRNA5, CHRNA7	756	13	8557	4.35338	1	0.509	0.503
REACTOME_PATHWAY	R-MMU-3295583~TRP channels	7	0.404391	0.023	TRPV6, TRPV5, TRPV3, TRPM7, MCOLN1, TRPM5, TRPM6	756	26	8557	3.04736	1	0.509	0.503
REACTOME_PATHWAY	R-MMU-211981~Xenobiotics	7	0.404391	0.023	CYP2D22, CYP2C55, CYP2A12, CYP2S1, CYP3A44, CYP3A13, CYP2F2	756	26	8557	3.04736	1	0.509	0.503
REACTOME_PATHWAY	R-MMU-9748784~Drug ADME	14	0.808781	0.0266	VAV3, BCHE, SLC22A3, ABCC2, UGT2B36, ABCC5, SLC22A1, GSTT1, UGT1A7C, ADH1, CYP2D22, CES1D, ABCB1A, ABCG2	756	82	8557	1.93248	1	0.575	0.568
REACTOME_PATHWAY	R-MMU-211999~CYP2E1 reactions	4	0.23108	0.0273	CYP2D22, CYP2A12, CYP2S1, CYP2F2	756	8	8557	5.65939	1	0.58	0.573
REACTOME_PATHWAY	R-MMU-425393~Transport of inorganic cations/anions and amino acids/oligopeptides	16	0.924321	0.0285	SLC24A2, SLC34A2, AHCYL2, SLC20A1, CTNS, SLC6A20A, SLC1A4, SLC8A1, SLC8A2, SLC7A3, SLC4A9, SLC7A8, SLC17A5, SLC17A1, SLC36A4, SLC38A4	756	100	8557	1.81101	1	0.592	0.586
REACTOME_PATHWAY	R-MMU-6794361~Neurexins and neuroligins	7	0.404391	0.0324	NLGN3, LRRTM4, HOMER2, NRXN1, NRXN3, DLGAP1, SHANK1	756	28	8557	2.8297	1	0.651	0.643
REACTOME_PATHWAY	R-MMU-196854~Metabolism of vitamins and cofactors	23	1.32871	0.0326	SLC23A2, PDXK, SLC46A1, LPL, APOA4, NMNAT2, NT5E, TTR, CLPS, PCCA, TCN2, RBP2, PPCS, RFK, RBP1, PCCB, GPC3, PNPO, ENPP1, LRAT, BCO2, APOB, NUDT12	756	165	8557	1.57777	1	0.651	0.643
REACTOME_PATHWAY	R-MMU-418594~G alpha (i) signalling events	34	1.96418	0.0351	CHRM2, RGS17, RGS13, NPY4R, CHRM4, NPY2R, LPAR2, LPAR3, ADCY8, MCHR1, GNAI1, ADCY5, RGS4, RGS5, GRM7, CNR1, RGS1, GALR2, GNG4, PENK, PRKACB, RGS6, GABBR2, CCL20, HTR1D, OPRK1, GPR37L1, SSTR1, ADRA2A, GNAL, PLCB4, PRKAR1B, SST, NMU	756	271	8557	1.42007	1	0.688	0.68
REACTOME_PATHWAY	R-MMU-629597~Highly calcium permeable nicotinic acetylcholine receptors	4	0.23108	0.0384	CHRNB2, CHRNA3, CHRNB4, CHRNA5	756	9	8557	5.03057	1	0.738	0.73
REACTOME_PATHWAY	R-MMU-390522~Striated Muscle Contraction	7	0.404391	0.0579	TMOD1, DES, MYL1, TPM2, TPM1, TMOD2, TNNI1	756	32	8557	2.47598	1	1	0.989
REACTOME_PATHWAY	R-MMU-156580~Phase II - Conjugation of compounds	14	0.808781	0.0596	GSTK1, GSTM3, AHCY, GSTM1, UGT2B36, GSTT1, OPLAH, UGT1A7C, SULT1C2, UGDH, MAT2A, SULT4A1, GSTM7, GSTM6	756	92	8557	1.72242	1	1	0.989
REACTOME_PATHWAY	R-MMU-156590~Glutathione conjugation	7	0.404391	0.0657	GSTM3, GSTK1, GSTM1, GSTT1, OPLAH, GSTM7, GSTM6	756	33	8557	2.40095	1	1	0.989
REACTOME_PATHWAY	R-MMU-390247~Beta-oxidation of very long chain fatty acids	4	0.23108	0.0661	EHHADH, HSD17B4, ACAA1B, ACOT6	756	11	8557	4.11592	1	1	0.989
REACTOME_PATHWAY	R-MMU-622323~Presynaptic nicotinic acetylcholine receptors	4	0.23108	0.0661	CHRNB2, CHRNA3, CHRNB4, CHRNA5	756	11	8557	4.11592	1	1	0.989
REACTOME_PATHWAY	R-MMU-388844~Receptor-type tyrosine-protein phosphatases	5	0.28885	0.0803	PTPRS, SLITRK1, SLITRK3, PPFIA2, LRRC4B	756	19	8557	2.97863	1	1	0.989
REACTOME_PATHWAY	R-MMU-1296071~Potassium Channels	14	0.808781	0.0835	KCNH2, GABBR2, KCNH6, KCNB1, KCNA2, ABCC9, KCNA6, GNG4, KCNMA1, KCNQ2, KCNQ3, KCNN2, KCNK2, KCNK3	756	97	8557	1.63364	1	1	0.989
REACTOME_PATHWAY	R-MMU-8955332~Carboxyterminal post-translational modifications of tubulin	6	0.34662	0.0839	TTLL7, TTLL6, TUBB3, TTLL10, TUBB4A, TTLL9	756	27	8557	2.51529	1	1	0.989
REACTOME_PATHWAY	R-MMU-2161522~Abacavir ADME	3	0.17331	0.0918	SLC22A3, ADH1, SLC22A1	756	6	8557	5.65939	1	1	0.989
REACTOME_PATHWAY	R-MMU-629587~Highly sodium permeable postsynaptic acetylcholine nicotinic receptors	3	0.17331	0.0918	CHRNB2, CHRNA3, CHRNB4	756	6	8557	5.65939	1	1	0.989
REACTOME_PATHWAY	R-MMU-2453902~The canonical retinoid cycle in rods (twilight vision)	5	0.28885	0.0936	TTR, CYP4V3, RBP1, RDH5, LRAT	756	20	8557	2.8297	1	1	0.989
REACTOME_PATHWAY	R-MMU-211958~Miscellaneous substrates	5	0.28885	0.0936	CYP2D22, CYP2S1, CYP4A10, CYP4B1, CYP3A13	756	20	8557	2.8297	1	1	0.989
REACTOME_PATHWAY	R-MMU-445355~Smooth Muscle Contraction	6	0.34662	0.0951	ACTA2, TPM2, TPM1, ITGA1, LMOD1, MYL9	756	28	8557	2.42545	1	1	0.989
REACTOME_PATHWAY	R-MMU-174824~Plasma lipoprotein assembly, remodeling, and clearance	10	0.577701	0.1	BMP1, NCEH1, NPC1, LPL, APOA4, ANGPTL4, VLDLR, APOB, PCSK5, PRKACB	756	63	8557	1.79663	1	1	0.989

[truncated: 2 more sheets: C. 5I_0U Down, D. 10I_0U Down]
