# Supplementary material for: Raw potato starch alters the microbiome, colon and cecal gene expression, and resistance to Citrobacter rodentium infection in mice fed a Western diet
Source: Front Nutr. 2023 Jan 10;9:1057318. doi: 10.3389/fnut.2022.1057318 (PMC9871501; doi:10.3389/fnut.2022.1057318)
Supplement: Supplementary file 6 [file Table_6.XLSX]

## Sheet: A.  0I_0U Up
Category	Term	Count	%	PValue	Genes	List Total	Pop Hits	Pop Total	Fold Enrichment	Bonferroni	Benjamini	FDR
REACTOME_PATHWAY	R-MMU-168256~Immune System	209	16.8684	2.31088e-17	LRR1, CCNF, UBE2L6, ABCA13, ACTB, CDC20, PNP, IL36A, IL36B, AKT3, C3AR1, PSMD1, AP1S1, SKP2, PGLYRP1, B2M, HERC6, SLC11A1, MIF, PSME1, PSME2, CD226, KIF20B, CD101, FPR1, IQGAP2, MEFV, C2, PLAC8, C3, TRPM2, DSN1, RACGAP1, ATP6V0A2, SLAMF7, CD14, ICOS, S100	677	1548	8557	1.70651	2.49807e-14	2.49807e-14	2.36635e-14
REACTOME_PATHWAY	R-MMU-1430728~Metabolism	153	12.3487	0.0768065	TXN1, GDA, MSMO1, ENO1, HS6ST1, NSDHL, PNP, NAMPT, CAR13, PSMD1, CAR9, CAR12, CHAC1, SLC16A3, FADS1, MFSD2A, PDK1, ACOT9, ACOT7, ACOT11, ACSL4, PGD, SLC51B, NUP93, MTHFD2, GPD2, PSME1, PSME2, SLC27A2, ACOT4, IDO1, IDI1, CEMIP, PSMD14, SLC35D1, AK2, AK4, H	677	1736	8557	1.11397	1	0.53223	0.504166
REACTOME_PATHWAY	R-MMU-168249~Innate Immune System	136	10.9766	1.55495e-14	TXN1, ATP8A1, CLEC4N, H2-K1, HP, ABCA13, ACTB, STK10, PNP, CLEC5A, C3AR1, PSMD1, PGLYRP1, B2M, CD177, MAP2K3, MAP2K4, SLC11A1, ADAM10, CYBA, ATP11B, MIF, FCGR1, CLEC4D, TYROBP, FCGR4, PSME1, PSME2, ADAM8, CLEC4E, SLC27A2, S100A9, S100A8, PSMD14, LYZ2, C5A	677	898	8557	1.91424	1.68021e-11	2.10113e-12	1.99034e-12
REACTOME_PATHWAY	R-MMU-1640170~Cell Cycle	104	8.39387	6.01854e-16	ERCC6L, ZWILCH, DSCC1, BUB1B, SMC2, CDC20, CCND1, AKT3, PSMD1, NEK2, OIP5, KNTC1, SKP2, GTSE1, VRK1, CDC25C, NUP93, SGO1, CCNE1, PSME1, PSME2, OPTN, PIF1, PSMD14, CDCA5, CDCA8, NCAPG, HMMR, NCAPH, SKA1, CCNB2, BRIP1, DSN1, CCNB1, SFN, CLSPN, PLK4, LYN, UB	677	579	8557	2.27032	6.00076e-13	2.29768e-13	2.17653e-13
REACTOME_PATHWAY	R-MMU-69278~Cell Cycle, Mitotic	94	7.58676	6.37655e-16	H2AX, ERCC6L, ZWILCH, NCAPG2, BUB1B, MCM10, SMC2, LMNB1, CKS1B, CDC20, TUBA1C, CCND1, NUF2, AKT3, PSMD1, NEK2, KNTC1, SPDL1, SKP2, GTSE1, NDC1, RFC5, HSP90AA1, SEC13, KIF23, VRK1, MASTL, CDC25C, CCNA2, SGO1, NUP93, H2BC14, DBF4, ESPL1, CCNE1, INCENP, MCM3	677	496	8557	2.39541	7.20091e-13	2.29768e-13	2.17653e-13
REACTOME_PATHWAY	R-MMU-1280218~Adaptive Immune System	89	7.18321	4.90538e-07	H2-T22, SH3KBP1, LRR1, CD80, ITGB2, CCNF, H2-K1, CD3G, UBE2L6, KIF11, ITGAL, CD3E, CD3D, KIF15, CDC20, TUBA1C, KIF5B, AKT3, BLNK, CTLA4, PSMD1, AP1S1, ITGB7, SKP2, B2M, CTSC, HERC6, SEC13, DTX3L, SYK, KIFC5B, TAP2, TAP1, CD8B1, CYBA, LMO7, KIF23, KIF22, T	677	663	8557	1.69672	0.000530131	2.7909e-05	2.64374e-05
REACTOME_PATHWAY	R-MMU-9716542~Signaling by Rho GTPases, Miro GTPases and RHOBTB3	87	7.02179	2.2884e-06	ARHGAP11A, H2AX, DOCK5, ERCC6L, TFRC, ZWILCH, KIF14, BUB1B, ACTB, LMNB1, LRRC1, CDC20, TUBA1C, STK10, KIF5B, NUF2, EPSTI1, RAC3, MUC13, KNTC1, SPDL1, ACTR3, HSP90AA1, SEC13, TPM3, CYBA, RHOF, CDC25C, RHOD, CKAP4, SGO1, ZAP70, DEPDC1B, H2BC14, CCNE1, LCK,	677	667	8557	1.64864	0.00247071	0.000107555	0.000101884
REACTOME_PATHWAY	R-MMU-194315~Signaling by Rho GTPases	86	6.94108	1.68117e-06	ARHGAP11A, H2AX, DOCK5, ERCC6L, TFRC, ZWILCH, KIF14, BUB1B, ACTB, LMNB1, LRRC1, CDC20, TUBA1C, STK10, KIF5B, NUF2, EPSTI1, RAC3, MUC13, KNTC1, SPDL1, ACTR3, HSP90AA1, SEC13, TPM3, CYBA, RHOF, CDC25C, RHOD, CKAP4, SGO1, ZAP70, DEPDC1B, H2BC14, LCK, INCENP,	677	652	8557	1.66718	0.0018157	8.65404e-05	8.19772e-05
REACTOME_PATHWAY	R-MMU-6798695~Neutrophil degranulation	82	6.61824	1.96161e-10	H2-T22, B4GALT1, ATP8A1, CLEC4N, ITGB2, H2-K1, HP, CXCL1, CXCL3, ITGAL, CXCL2, ABCA13, STK10, HK3, MMP25, GLIPR1, PNP, CLEC5A, ITGAX, C3AR1, PSMD1, PGLYRP1, B2M, CTSC, CD177, CAP1, HSP90AA1, FCER1G, APAF1, ANXA2, SLC11A1, PLAUR, ADAM10, CYBA, ATP11B, MIF,	677	502	8557	2.06463	2.1205e-07	1.24735e-08	1.18158e-08
REACTOME_PATHWAY	R-MMU-68886~M Phase	68	5.4883	1.81533e-10	H2AX, ERCC6L, ZWILCH, NCAPG2, BUB1B, SMC2, LMNB1, CDC20, TUBA1C, NUF2, PSMD1, NEK2, KNTC1, SPDL1, NDC1, HSP90AA1, SEC13, KIF23, VRK1, MASTL, SGO1, NUP93, H2BC14, ESPL1, INCENP, PSME1, BIRC5, SGO2A, PSME2, KIF2C, MCPH1, PSMD14, CDCA5, CDCA8, NCAPG, CENPA,	677	380	8557	2.26182	1.96237e-07	1.22648e-08	1.16181e-08
REACTOME_PATHWAY	R-MMU-69620~Cell Cycle Checkpoints	64	5.16546	1.32517e-15	H2AX, ERCC6L, ZWILCH, BUB1B, MCM10, CDC20, EXO1, NUF2, PSMD1, KNTC1, SPDL1, GTSE1, RFC5, SEC13, CDC25C, CCNA2, SGO1, H2BC14, DBF4, CCNE1, INCENP, MCM3, PSME1, BIRC5, SGO2A, PSME2, KIF2C, PSMD14, CDCA8, CENPA, AURKB, SKA1, PSMB10, CCNB2, CCNB1, BRIP1, DSN1	677	270	8557	2.99605	1.44018e-12	3.58128e-13	3.39244e-13
REACTOME_PATHWAY	R-MMU-109582~Hemostasis	61	4.92333	0.000865594	LGALS3BP, DOCK5, ITGB2, CTSW, KIF11, SLC7A11, ITGAL, JCHAIN, KIF15, SPN, TUBA1C, KIF5B, ITGAX, CD244A, SLC16A3, CD177, FCER1G, ANXA2, SYK, ITGA3, HGF, KIFC5B, PLAUR, KIF23, ATP1B2, MIF, ACTN4, KIF22, KIF4, APBB1IP, DOK2, CEACAM1, KIFC1, LCK, SLC7A9, ITGA6	677	507	8557	1.52074	0.607851	0.0217606	0.0206132
REACTOME_PATHWAY	R-MMU-195258~RHO GTPase Effectors	57	4.60048	1.17964e-09	H2AX, ERCC6L, ZWILCH, KIF14, BUB1B, ACTB, CDC20, TUBA1C, KIF5B, NUF2, KNTC1, SPDL1, ACTR3, SEC13, CYBA, CDC25C, RHOD, SGO1, H2BC14, INCENP, BIRC5, SGO2A, KIF2C, S100A9, S100A8, ROCK2, CDCA8, IQGAP2, CENPA, IQGAP3, AURKB, SKA1, DSN1, SFN, NUP43, BUB1, H2AZ	677	304	8557	2.36992	1.27519e-06	7.08442e-08	6.71086e-08
REACTOME_PATHWAY	R-MMU-68882~Mitotic Anaphase	53	4.27764	6.70746e-14	ERCC6L, ZWILCH, BUB1B, CDC20, TUBA1C, NUF2, PSMD1, KNTC1, SPDL1, NDC1, SEC13, VRK1, SGO1, NUP93, ESPL1, INCENP, PSME1, BIRC5, SGO2A, PSME2, KIF2C, PSMD14, CDCA5, CDCA8, CENPA, AURKB, SKA1, PSMB10, CCNB2, CCNB1, DSN1, NUP43, BUB1, UBE2C, PSMB8, NDC80, PSMB	677	213	8557	3.14506	7.24891e-11	8.0564e-12	7.6316e-12
REACTOME_PATHWAY	R-MMU-2555396~Mitotic Metaphase and Anaphase	53	4.27764	8.21269e-14	ERCC6L, ZWILCH, BUB1B, CDC20, TUBA1C, NUF2, PSMD1, KNTC1, SPDL1, NDC1, SEC13, VRK1, SGO1, NUP93, ESPL1, INCENP, PSME1, BIRC5, SGO2A, PSME2, KIF2C, PSMD14, CDCA5, CDCA8, CENPA, AURKB, SKA1, PSMB10, CCNB2, CCNB1, DSN1, NUP43, BUB1, UBE2C, PSMB8, NDC80, PSMB	677	214	8557	3.13036	8.88112e-11	8.87791e-12	8.40979e-12
REACTOME_PATHWAY	R-MMU-2467813~Separation of Sister Chromatids	46	3.71267	1.75272e-12	ERCC6L, PSMD14, ZWILCH, CDCA5, BUB1B, CDCA8, CENPA, AURKB, PSMB10, SKA1, CDC20, TUBA1C, DSN1, NUF2, PSMD1, NUP43, KNTC1, SPDL1, BUB1, SEC13, UBE2C, PSMB8, NDC80, PSMB9, SGO1, CENPE, KIF18A, CENPF, ESPL1, CENPH, UBE2S, CENPI, INCENP, TAOK1, CENPK, PSME1, S	677	181	8557	3.21227	1.89468e-09	1.45746e-10	1.38061e-10
REACTOME_PATHWAY	R-MMU-68877~Mitotic Prometaphase	45	3.63196	2.80104e-11	ERCC6L, ZWILCH, CDCA5, BUB1B, CDCA8, NCAPG, CENPA, AURKB, NCAPH, SKA1, SMC2, CDC20, TUBA1C, CCNB2, CCNB1, DSN1, NUF2, NEK2, NUP43, KNTC1, SPDL1, BUB1, PLK4, HSP90AA1, SEC13, NDC80, SGO1, CENPE, KIF18A, CENPF, CENPH, CENPI, INCENP, TAOK1, CENPK, CDK1, SGO2	677	188	8557	3.02543	3.02792e-08	2.01861e-09	1.91218e-09
REACTOME_PATHWAY	R-MMU-1280215~Cytokine Signaling in Immune system	43	3.47054	0.0184585	EIF4E3, CSF3R, PSMD14, UBA7, IL4RA, UBE2L6, TNF, PSMB10, HSP90B1, SOCS3, IL1RL1, SOCS1, IL36A, IL36B, AKT3, CASP1, PSMD1, TNFRSF8, FLNB, IL12RB1, OASL1, LYN, MAP2K3, MAP2K4, SYK, LIF, EIF2AK2, ISG15, OSMR, TNFRSF1B, PSMB8, DUSP6, PSMB9, NFKBIA, IFNG, LCK,	677	384	8557	1.41537	1	0.221707	0.210017
REACTOME_PATHWAY	R-MMU-2500257~Resolution of Sister Chromatid Cohesion	39	3.1477	1.01828e-14	ERCC6L, ZWILCH, CDCA5, BUB1B, CDCA8, CENPA, AURKB, SKA1, CDC20, TUBA1C, CCNB2, CCNB1, DSN1, NUF2, NUP43, KNTC1, SPDL1, BUB1, SEC13, NDC80, SGO1, CENPE, KIF18A, CENPF, CENPH, CENPI, INCENP, TAOK1, CENPK, CDK1, SGO2A, BIRC5, KIF2C, CENPN, CENPO, SPC24, SPC2	677	117	8557	4.2132	1.10414e-11	1.71814e-12	1.62755e-12
REACTOME_PATHWAY	R-MMU-5663220~RHO GTPases Activate Formins	38	3.06699	2.88186e-12	ERCC6L, ZWILCH, BUB1B, CDCA8, CENPA, ACTB, AURKB, SKA1, CDC20, TUBA1C, DSN1, NUF2, NUP43, KNTC1, SPDL1, BUB1, SEC13, RHOD, NDC80, SGO1, CENPE, KIF18A, CENPF, DIAPH3, CENPH, CENPI, INCENP, TAOK1, CENPK, SGO2A, BIRC5, KIF2C, CENPN, CENPO, SPC24, SPC25, MAD2	677	131	8557	3.66644	3.11523e-09	2.22521e-10	2.10787e-10
REACTOME_PATHWAY	R-MMU-69618~Mitotic Spindle Checkpoint	36	2.90557	9.26959e-14	ERCC6L, ZWILCH, BUB1B, CDCA8, CENPA, AURKB, SKA1, CDC20, DSN1, NUF2, NUP43, KNTC1, SPDL1, BUB1, SEC13, UBE2C, NDC80, SGO1, CENPE, KIF18A, CENPF, CENPH, UBE2S, CENPI, INCENP, TAOK1, CENPK, SGO2A, BIRC5, KIF2C, CENPN, CENPO, SPC24, SPC25, MAD2L1, CENPS	677	107	8557	4.25257	1.00213e-10	9.10948e-12	8.62915e-12
REACTOME_PATHWAY	R-MMU-983169~Class I MHC mediated antigen processing & presentation	36	2.90557	0.0662727	H2-T22, PSMD14, UBA7, LRR1, H2-Q6, CCNF, H2-Q7, H2-K1, H2-Q4, UBE2L6, H2-Q2, PSMB10, CDC20, SOCS3, SOCS1, PSMD1, SKP2, B2M, HERC6, SEC13, HSPA5, DTX3L, UBE2C, TAP2, TAP1, CYBA, LMO7, PSMB8, PSMB9, TRAIP, FCGR1, UBE2S, PSME1, PSME2, THOP1, H2-Q10	677	342	8557	1.33048	1	0.515629	0.48844
REACTOME_PATHWAY	R-MMU-9648025~EML4 and NUDC in mitotic spindle formation	35	2.82486	4.01399e-13	ERCC6L, ZWILCH, BUB1B, CDCA8, CENPA, AURKB, SKA1, CDC20, TUBA1C, DSN1, NUF2, NUP43, KNTC1, SPDL1, BUB1, SEC13, NDC80, SGO1, CENPE, KIF18A, CENPF, CENPH, CENPI, INCENP, TAOK1, CENPK, SGO2A, BIRC5, KIF2C, CENPN, CENPO, SPC24, SPC25, MAD2L1, CENPS	677	106	8557	4.17345	4.33855e-10	3.61593e-11	3.42527e-11
REACTOME_PATHWAY	R-MMU-141424~Amplification of signal from the kinetochores	34	2.74415	1.11258e-14	ERCC6L, ZWILCH, BUB1B, CDCA8, CENPA, AURKB, SKA1, CDC20, DSN1, NUF2, NUP43, KNTC1, SPDL1, BUB1, SEC13, NDC80, SGO1, CENPE, KIF18A, CENPF, CENPH, CENPI, INCENP, TAOK1, CENPK, SGO2A, BIRC5, KIF2C, CENPN, CENPO, SPC24, SPC25, MAD2L1, CENPS	677	90	8557	4.77495	1.20015e-11	1.71814e-12	1.62755e-12
REACTOME_PATHWAY	R-MMU-141444~Amplification of signal from unattached kinetochores via a MAD2 inhibitory signal	34	2.74415	1.11258e-14	ERCC6L, ZWILCH, BUB1B, CDCA8, CENPA, AURKB, SKA1, CDC20, DSN1, NUF2, NUP43, KNTC1, SPDL1, BUB1, SEC13, NDC80, SGO1, CENPE, KIF18A, CENPF, CENPH, CENPI, INCENP, TAOK1, CENPK, SGO2A, BIRC5, KIF2C, CENPN, CENPO, SPC24, SPC25, MAD2L1, CENPS	677	90	8557	4.77495	1.20015e-11	1.71814e-12	1.62755e-12
REACTOME_PATHWAY	R-MMU-449147~Signaling by Interleukins	29	2.3406	0.0444297	CSF3R, PSMD14, IL4RA, PSMB10, HSP90B1, SOCS3, IL1RL1, SOCS1, IL36A, IL36B, CASP1, PSMD1, IL12RB1, LYN, MAP2K3, MAP2K4, SYK, LIF, OSMR, PSMB8, DUSP6, PSMB9, NFKBIA, LCK, PSME1, PSME2, SOS1, CRLF1, NFKBIB	677	254	8557	1.4431	1	0.394709	0.373896
REACTOME_PATHWAY	R-MMU-71387~Metabolism of carbohydrates	28	2.25989	0.091939	CEMIP, B4GALT1, HMMR, ENO1, FUT2, HS6ST1, HK2, HK3, PGK1, NUP43, CHST13, B4GALNT2, ST3GAL1, NDC1, SEC13, TPI1, DCXR, B3GALT5, BPGM, PGD, DERA, NUP93, GALE, PKM, G6PDX, NUP35, GAPDH, PFKP	677	262	8557	1.3508	1	0.581205	0.550559
REACTOME_PATHWAY	R-MMU-69481~G2/M Checkpoints	26	2.09847	0.000297013	H2AX, PSMD14, MCM10, PSMB10, CCNB2, BRIP1, CCNB1, CDC45, EXO1, PSMD1, SFN, CLSPN, GTSE1, RFC5, CDC7, CDC6, CDC25C, PSMB8, PSMB9, H2BC14, DBF4, RPA3, PSME1, CDK1, MCM3, PSME2	677	151	8557	2.17635	0.274663	0.00866941	0.00821228
REACTOME_PATHWAY	R-MMU-198933~Immunoregulatory interactions between a Lymphoid and a non-Lymphoid cell	25	2.01776	7.13643e-07	H2-T22, H2-Q6, ITGB2, H2-Q7, H2-K1, H2-Q4, CD3G, H2-Q2, CD3E, ITGAL, CD3D, C3, CD300LB, SLAMF7, ITGB7, B2M, LAIR1, CD8B1, PILRA, CD300C2, CD8A, FCGR4, CD226, CD247, H2-Q10	677	101	8557	3.12861	0.000771151	3.85724e-05	3.65385e-05
REACTOME_PATHWAY	R-MMU-69306~DNA Replication	25	2.01776	0.00932959	H2AX, PSMD14, MCM10, PSMB10, CDC45, PSMD1, SKP2, H2AZ1, RFC5, GINS1, UBE2C, GINS3, CDC7, CDC6, PSMB8, PSMB9, CCNA2, H2BC14, DBF4, UBE2S, CCNE1, RPA3, PSME1, MCM3, PSME2	677	183	8557	1.72672	0.99996	0.137639	0.130382
REACTOME_PATHWAY	R-MMU-375276~Peptide ligand-binding receptors	25	2.01776	0.0106175	CXCL9, C5AR1, FPR1, CXCL1, NTS, CXCL3, CXCL2, CXCL5, CXCL16, C3, CCL9, CCL7, CCL5, CXCR3, CCL4, CCL3, C3AR1, CCL1, TAC1, CCR5, CCR4, CCL22, ANXA1, CXCL10, CCL28	677	185	8557	1.70805	0.99999	0.153033	0.144964
REACTOME_PATHWAY	R-MMU-202733~Cell surface interactions at the vascular wall	24	1.93705	1.0449e-05	LYN, GM5150, CD74, FCER1G, ITGA3, ITGB2, FN1, MIF, SLC7A11, ATP1B2, ITGAL, JCHAIN, SPN, DOK2, CEACAM1, SLC7A9, LCK, ITGAX, ITGA6, CD48, CD244A, SOS1, SLC16A3, CD177	677	109	8557	2.78303	0.0112319	0.000434438	0.000411531
REACTOME_PATHWAY	R-MMU-453279~Mitotic G1 phase and G1/S transition	24	1.93705	0.000116236	LYN, PSMD14, CDC7, MCM10, PTK6, CDC6, PSMB10, PSMB8, CKS1B, PSMB9, CCNA2, CDC45, DBF4, CCND1, CCNE1, RPA3, AKT3, PSME1, E2F1, MCM3, PSMD1, E2F2, PSME2, SKP2	677	126	8557	2.40754	0.118084	0.00405328	0.00383955
REACTOME_PATHWAY	R-MMU-69242~S Phase	23	1.85634	0.00181492	RFC5, GINS1, PSMD14, UBE2C, CDCA5, GINS3, PTK6, CDC6, PSMB10, PSMB8, CKS1B, PSMB9, CCNA2, CCND1, UBE2S, CCNE1, RPA3, AKT3, PSME1, MCM3, PSMD1, PSME2, SKP2	677	143	8557	2.03294	0.859663	0.0400393	0.0379281
REACTOME_PATHWAY	R-MMU-453274~Mitotic G2-G2/M phases	22	1.77563	0.0389511	PLK4, HSP90AA1, PSMD14, HMMR, CDC25C, PSMB10, PSMB8, AURKA, PSMB9, CCNA2, TUBA1C, TPX2, CCNB2, CCNB1, PSME1, E2F1, CDK1, PSMD1, PSME2, NEK2, GTSE1, OPTN	677	177	8557	1.57102	1	0.375547	0.355745
REACTOME_PATHWAY	R-MMU-69206~G1/S Transition	21	1.69492	0.000133581	PSMD14, CDC7, MCM10, PTK6, CDC6, PSMB10, PSMB8, CKS1B, PSMB9, CCNA2, CDC45, DBF4, CCND1, CCNE1, RPA3, AKT3, PSME1, MCM3, PSMD1, PSME2, SKP2	677	103	8557	2.577	0.134468	0.00451253	0.00427459
REACTOME_PATHWAY	R-MMU-5357801~Programmed Cell Death	21	1.69492	0.00216711	HSP90AA1, APAF1, MLKL, RIPK3, GZMB, LMNB1, CASP7, CASP8, CASP4, CASP1, TNFSF10, CYCS, FAS, H1F5, SFN, DSG3, CLSPN, BAK1, CD14, TLR4, APPL1	677	127	8557	2.09001	0.904171	0.0457858	0.0433716
REACTOME_PATHWAY	R-MMU-69275~G2/M Transition	21	1.69492	0.0595819	PLK4, HSP90AA1, PSMD14, HMMR, CDC25C, PSMB10, PSMB8, AURKA, PSMB9, CCNA2, TUBA1C, TPX2, CCNB2, CCNB1, PSME1, CDK1, PSMD1, PSME2, NEK2, GTSE1, OPTN	677	175	8557	1.51675	1	0.480657	0.455312
REACTOME_PATHWAY	R-MMU-8957322~Metabolism of steroids	20	1.61421	0.00192694	ABCC3, IDI1, FDPS, HMGCS1, SLC10A1, NR1H4, MSMO1, HMGCR, HSD17B7, ABCB11, SLC51B, LSS, AKR1B8, CYP51, HSD11B1, SQLE, NSDHL, MVD, SLC27A2, FDFT1	677	117	8557	2.16061	0.875697	0.0416605	0.0394638
REACTOME_PATHWAY	R-MMU-9711123~Cellular response to chemical stress	20	1.61421	0.0381749	TXN1, ERO1A, GPX2, SRXN1, PSMD14, TXNRD1, GSR, CYBA, BACH1, PSMB10, PSMB8, PSMB9, HELZ2, AKT3, PSME1, PSMD1, CYCS, HMOX1, PSME2, SKP2	677	156	8557	1.62046	1	0.375547	0.355745
REACTOME_PATHWAY	R-MMU-174143~APC/C-mediated degradation of cell cycle proteins	19	1.53349	0.00010532	PSMD14, UBE2C, BUB1B, PSMB10, AURKB, PSMB8, AURKA, PSMB9, CCNA2, CDC20, CCNB1, UBE2S, PSME1, CDK1, PSMD1, PSME2, NEK2, SKP2, MAD2L1	677	86	8557	2.79247	0.107614	0.00379502	0.00359491
REACTOME_PATHWAY	R-MMU-453276~Regulation of mitotic cell cycle	19	1.53349	0.00010532	PSMD14, UBE2C, BUB1B, PSMB10, AURKB, PSMB8, AURKA, PSMB9, CCNA2, CDC20, CCNB1, UBE2S, PSME1, CDK1, PSMD1, PSME2, NEK2, SKP2, MAD2L1	677	86	8557	2.79247	0.107614	0.00379502	0.00359491
REACTOME_PATHWAY	R-MMU-1236975~Antigen processing-Cross presentation	19	1.53349	0.00029782	H2-T22, PSMD14, H2-Q6, H2-Q7, H2-K1, H2-Q4, TAP2, TAP1, CYBA, H2-Q2, PSMB10, PSMB8, PSMB9, FCGR1, PSME1, PSMD1, PSME2, B2M, H2-Q10	677	93	8557	2.58228	0.275296	0.00866941	0.00821228
REACTOME_PATHWAY	R-MMU-73886~Chromosome Maintenance	19	1.53349	0.00651109	H2AX, H2AZ1, RFC5, PIF1, CENPW, DSCC1, CENPA, CCNA2, H2BC14, MIS18A, CENPH, CENPI, MIS18BP1, RPA3, CENPK, OIP5, CENPN, CENPO, CENPS	677	121	8557	1.98473	0.999143	0.10553	0.0999652
REACTOME_PATHWAY	R-MMU-69002~DNA Replication Pre-Initiation	19	1.53349	0.0694624	H2AX, H2AZ1, PSMD14, UBE2C, CDC7, MCM10, CDC6, PSMB10, PSMB8, PSMB9, H2BC14, CDC45, DBF4, UBE2S, RPA3, PSME1, MCM3, PSMD1, PSME2	677	157	8557	1.52963	1	0.519074	0.491704
REACTOME_PATHWAY	R-MMU-2172127~DAP12 interactions	18	1.45278	3.75084e-06	GM5150, H2-T22, SYK, H2-Q6, H2-Q7, H2-K1, H2-Q4, H2-Q2, TYROBP, LCK, CLEC5A, CD300LB, LCP2, KLRC1, SOS1, B2M, LAT, H2-Q10	677	62	8557	3.66956	0.00404645	0.000168944	0.000160036
REACTOME_PATHWAY	R-MMU-69239~Synthesis of DNA	18	1.45278	0.00857306	RFC5, GINS1, PSMD14, UBE2C, GINS3, CDC6, PSMB10, PSMB8, PSMB9, CCNA2, UBE2S, CCNE1, RPA3, PSME1, MCM3, PSMD1, PSME2, SKP2	677	115	8557	1.97837	0.999909	0.130528	0.123645
REACTOME_PATHWAY	R-MMU-2132295~MHC class II antigen presentation	18	1.45278	0.0139692	CD74, SEC13, KIFC5B, KIF23, KIF11, KIF22, KIF15, KIF4, TUBA1C, CENPE, KIF18A, RACGAP1, KIFC1, KIF5B, AP1S1, KIF2C, KIF20B, CTSC	677	121	8557	1.88027	1	0.17977	0.170291
REACTOME_PATHWAY	R-MMU-380108~Chemokine receptors bind chemokines	17	1.37207	1.79044e-06	CXCL9, CCL22, CXCL1, CXCL3, CXCL2, CXCL5, CXCL16, CXCL10, CCL7, CCL5, CXCR3, CCL4, CCL3, CCL1, CCR5, CCR4, CCL28	677	53	8557	4.05421	0.0019336	8.79759e-05	8.3337e-05
REACTOME_PATHWAY	R-MMU-202403~TCR signaling	17	1.37207	0.00600268	PSMD14, CD3G, CD3E, CD3D, PSMB10, PSMB8, PSMB9, NFKBIA, ZAP70, LCK, PSME1, PSMD1, PSME2, LCP2, CD247, CD101, LAT	677	102	8557	2.1066	0.998509	0.0998292	0.0945653
REACTOME_PATHWAY	R-MMU-68875~Mitotic Prophase	17	1.37207	0.0182846	H2AX, H2AZ1, NDC1, SEC13, NCAPG2, MASTL, SMC2, LMNB1, NUP93, CCNB2, H2BC14, CCNB1, CDK1, NUP35, NUP43, LPIN2, MCPH1	677	115	8557	1.86846	1	0.221707	0.210017
REACTOME_PATHWAY	R-MMU-2454202~Fc epsilon receptor (FCERI) signaling	17	1.37207	0.0197169	LYN, MAP2K4, FCER1G, SYK, PSMD14, PSMB10, PSMB8, PSMB9, NFKBIA, PSME1, PSMD1, FCER1A, PSME2, LCP2, MS4A2, SOS1, LAT	677	116	8557	1.85235	1	0.23422	0.22187
REACTOME_PATHWAY	R-MMU-168898~Toll-like Receptor Cascades	17	1.37207	0.0391309	MAP2K3, MAP2K4, RIPK3, ITGB2, TANK, DUSP6, HSP90B1, EEA1, NFKBIA, CASP8, IRF7, CD14, TLR4, S100A9, S100A8, NFKBIB, TLR2	677	126	8557	1.70534	1	0.375547	0.355745
REACTOME_PATHWAY	R-MMU-176409~APC/C:Cdc20 mediated degradation of mitotic proteins	16	1.29136	0.00064972	PSMD14, UBE2C, BUB1B, PSMB10, PSMB8, PSMB9, CCNA2, CDC20, CCNB1, UBE2S, PSME1, CDK1, PSMD1, PSME2, NEK2, MAD2L1	677	75	8557	2.69645	0.504692	0.0180089	0.0170593
REACTOME_PATHWAY	R-MMU-176814~Activation of APC/C and APC/C:Cdc20 mediated degradation of mitotic proteins	16	1.29136	0.000751802	PSMD14, UBE2C, BUB1B, PSMB10, PSMB8, PSMB9, CCNA2, CDC20, CCNB1, UBE2S, PSME1, CDK1, PSMD1, PSME2, NEK2, MAD2L1	677	76	8557	2.66097	0.556476	0.0203175	0.0192461
REACTOME_PATHWAY	R-MMU-15869~Metabolism of nucleotides	16	1.29136	0.00654069	TXN1, RRM1, RRM2, GDA, TXNRD1, GSR, AK2, AK4, AK6, SAMHD1, NME1, PNP, NT5C1A, UPP1, XDH, ADA	677	94	8557	2.15142	0.99917	0.10553	0.0999652
REACTOME_PATHWAY	R-MMU-109581~Apoptosis	16	1.29136	0.0114958	APAF1, GZMB, LMNB1, CASP7, CASP8, TNFSF10, CYCS, FAS, H1F5, SFN, DSG3, CLSPN, BAK1, CD14, TLR4, APPL1	677	100	8557	2.02233	0.999996	0.155338	0.147147
REACTOME_PATHWAY	R-MMU-983231~Factors involved in megakaryocyte development and platelet production	16	1.29136	0.0567272	DOCK5, KIFC5B, KIF23, GATA4, KIF11, KIF22, KIF15, KIF4, TUBA1C, CENPE, KIF18A, RACGAP1, KIFC1, KIF5B, KIF2C, KIF20B	677	122	8557	1.65765	1	0.469027	0.444296
REACTOME_PATHWAY	R-MMU-2424491~DAP12 signaling	15	1.21065	4.25572e-05	H2-T22, SYK, H2-Q6, H2-Q7, H2-K1, H2-Q4, H2-Q2, TYROBP, LCK, LCP2, KLRC1, SOS1, B2M, LAT, H2-Q10	677	53	8557	3.57724	0.0449631	0.00170387	0.00161402
REACTOME_PATHWAY	R-MMU-179419~APC:Cdc20 mediated degradation of cell cycle proteins prior to satisfation of the cell cycle checkpoint	15	1.21065	0.00149522	PSMD14, UBE2C, BUB1B, PSMB10, PSMB8, PSMB9, CCNA2, CDC20, UBE2S, PSME1, CDK1, PSMD1, PSME2, NEK2, MAD2L1	677	73	8557	2.59718	0.801615	0.0338204	0.0320371
REACTOME_PATHWAY	R-MMU-5621481~C-type lectin receptors (CLRs)	15	1.21065	0.0415118	LYN, FCER1G, SYK, PSMD14, CLEC4N, PSMB10, PSMB8, PSMB9, NFKBIA, CLEC4D, CASP8, PSME1, PSMD1, PSME2, CLEC4E	677	107	8557	1.7719	1	0.386847	0.366449
REACTOME_PATHWAY	R-MMU-381426~Regulation of Insulin-like Growth Factor (IGF) transport and uptake by Insulin-like Growth Factor Binding Proteins (IGFBPs)	15	1.21065	0.090248	APOL7A, APOL10B, APOL10A, APOL9A, SERPINA10, FN1, PCSK9, ADAM10, DMP1, CKAP4, HSP90B1, APOL7C, C3, PAPPA, HRC	677	120	8557	1.57995	1	0.581205	0.550559
REACTOME_PATHWAY	R-MMU-983189~Kinesins	14	1.12994	0.000147007	KIFC5B, KIF23, KIF11, KIF22, KIF15, KIF4, TUBA1C, CENPE, KIF18A, RACGAP1, KIFC1, KIF5B, KIF2C, KIF20B	677	52	8557	3.40297	0.14694	0.00467394	0.00442749
REACTOME_PATHWAY	R-MMU-70171~Glycolysis	14	1.12994	0.000784463	NDC1, SEC13, TPI1, ENO1, BPGM, HK2, NUP93, HK3, PKM, PGK1, NUP35, NUP43, GAPDH, PFKP	677	61	8557	2.90089	0.571874	0.020683	0.0195924
REACTOME_PATHWAY	R-MMU-69202~Cyclin E associated events during G1/S transition	14	1.12994	0.00293612	PSMD14, PTK6, PSMB10, PSMB8, CKS1B, PSMB9, CCNA2, CCND1, CCNE1, AKT3, PSME1, PSMD1, PSME2, SKP2	677	70	8557	2.52792	0.958357	0.0598857	0.056728
REACTOME_PATHWAY	R-MMU-69656~Cyclin A:Cdk2-associated events at S phase entry	14	1.12994	0.00379114	PSMD14, PTK6, PSMB10, PSMB8, CKS1B, PSMB9, CCNA2, CCND1, CCNE1, AKT3, PSME1, PSMD1, PSME2, SKP2	677	72	8557	2.4577	0.983527	0.070659	0.0669332
REACTOME_PATHWAY	R-MMU-174184~Cdc20:Phospho-APC/C mediated degradation of Cyclin A	14	1.12994	0.00379114	PSMD14, UBE2C, BUB1B, PSMB10, PSMB8, PSMB9, CCNA2, CDC20, UBE2S, PSME1, CDK1, PSMD1, PSME2, MAD2L1	677	72	8557	2.4577	0.983527	0.070659	0.0669332
REACTOME_PATHWAY	R-MMU-606279~Deposition of new CENPA-containing nucleosomes at the centromere	14	1.12994	0.00483738	H2AX, H2AZ1, CENPW, CENPA, H2BC14, MIS18A, CENPH, CENPI, MIS18BP1, CENPK, OIP5, CENPN, CENPO, CENPS	677	74	8557	2.39127	0.99471	0.0817063	0.077398
REACTOME_PATHWAY	R-MMU-774815~Nucleosome assembly	14	1.12994	0.00483738	H2AX, H2AZ1, CENPW, CENPA, H2BC14, MIS18A, CENPH, CENPI, MIS18BP1, CENPK, OIP5, CENPN, CENPO, CENPS	677	74	8557	2.39127	0.99471	0.0817063	0.077398
REACTOME_PATHWAY	R-MMU-70326~Glucose metabolism	14	1.12994	0.0094221	NDC1, SEC13, TPI1, ENO1, BPGM, HK2, NUP93, HK3, PKM, PGK1, NUP35, NUP43, GAPDH, PFKP	677	80	8557	2.21193	0.999964	0.137639	0.130382
REACTOME_PATHWAY	R-MMU-69052~Switching of origins to a post-replicative state	14	1.12994	0.0238713	PSMD14, UBE2C, CDC6, PSMB10, PSMB8, PSMB9, CCNA2, UBE2S, CCNE1, PSME1, MCM3, PSMD1, PSME2, SKP2	677	90	8557	1.96616	1	0.27452	0.260045
REACTOME_PATHWAY	R-MMU-6811434~COPI-dependent Golgi-to-ER retrograde traffic	14	1.12994	0.0259182	KIFC5B, KIF23, KIF11, KIF22, KIF15, KIF4, TUBA1C, CENPE, KIF18A, RACGAP1, KIFC1, KIF5B, KIF2C, KIF20B	677	91	8557	1.94455	1	0.29185	0.276461
REACTOME_PATHWAY	R-MMU-983705~Signaling by the B Cell Receptor (BCR)	14	1.12994	0.0439953	LYN, SYK, PSMD14, SH3KBP1, PSMB10, PSMB8, PSMB9, NFKBIA, BLNK, PSME1, PSMD1, PSME2, SOS1, NFKBIB	677	98	8557	1.80566	1	0.394709	0.373896
REACTOME_PATHWAY	R-MMU-187577~SCF(Skp2)-mediated degradation of p27/p21	13	1.04923	0.00220246	PSMD14, PTK6, PSMB10, PSMB8, CKS1B, PSMB9, CCNA2, CCND1, CCNE1, PSME1, PSMD1, PSME2, SKP2	677	60	8557	2.73858	0.907772	0.0457858	0.0433716
REACTOME_PATHWAY	R-MMU-174178~APC/C:Cdh1 mediated degradation of Cdc20 and other APC/C:Cdh1 targeted proteins in late mitosis/early G1	13	1.04923	0.0113005	PSMD14, UBE2C, PSMB10, AURKB, PSMB8, AURKA, PSMB9, CDC20, UBE2S, PSME1, PSMD1, PSME2, SKP2	677	73	8557	2.25089	0.999995	0.155338	0.147147
REACTOME_PATHWAY	R-MMU-8852276~The role of GTSE1 in G2/M progression after G2 checkpoint	13	1.04923	0.0125514	HSP90AA1, PSMD14, PSMB10, PSMB8, PSMB9, TUBA1C, CCNB2, CCNB1, PSME1, CDK1, PSMD1, PSME2, GTSE1	677	74	8557	2.22047	0.999999	0.167507	0.158675
REACTOME_PATHWAY	R-MMU-202424~Downstream TCR signaling	13	1.04923	0.0315815	PSMD14, CD3G, CD3E, CD3D, PSMB10, PSMB8, PSMB9, NFKBIA, LCK, PSME1, PSMD1, PSME2, CD247	677	84	8557	1.95613	1	0.339276	0.321387
REACTOME_PATHWAY	R-MMU-191273~Cholesterol biosynthesis	12	0.968523	4.25399e-06	FDPS, IDI1, SQLE, NSDHL, HMGCS1, MSMO1, MVD, HMGCR, HSD17B7, LSS, CYP51, FDFT1	677	28		5.41697	0.00458802	0.000183943	0.000174244
REACTOME_PATHWAY	R-MMU-983170~Antigen Presentation: Folding, assembly and peptide loading of class I MHC	12	0.968523	0.000304753	SEC13, H2-T22, HSPA5, H2-Q6, H2-Q7, H2-K1, H2-Q4, TAP2, TAP1, H2-Q2, B2M, H2-Q10	677	42	8557	3.61131	0.280708	0.00866941	0.00821228
REACTOME_PATHWAY	R-MMU-8878166~Transcriptional regulation by RUNX2	12	0.968523	0.00853137	CCNB1, PSMD14, CCND1, PSME1, CDK1, PSME2, PSMD1, SKP2, PSMB8, PSMB10, RUNX2, PSMB9	677	62	8557	2.44637	0.999905	0.130528	0.123645
REACTOME_PATHWAY	R-MMU-69017~CDK-mediated phosphorylation and removal of Cdc6	12	0.968523	0.0248549	CCNA2, PSMD14, UBE2S, UBE2C, CCNE1, PSME1, PSME2, PSMD1, CDC6, PSMB8, PSMB10, PSMB9	677	72	8557	2.1066	1	0.282822	0.267909
REACTOME_PATHWAY	R-MMU-2871837~FCERI mediated NF-kB activation	12	0.968523	0.0325644	NFKBIA, LYN, FCER1G, PSMD14, PSME1, PSME2, PSMD1, FCER1A, MS4A2, PSMB8, PSMB10, PSMB9	677	75	8557	2.02233	1	0.339276	0.321387
REACTOME_PATHWAY	R-MMU-5218859~Regulated Necrosis	11	0.887813	0.00313841	HSP90AA1, CASP8, RIPK3, MLKL, CASP4, TNFSF10, CASP1, FAS, CYCS, GZMB, BAK1	677	47	8557	2.9582	0.966558	0.0628263	0.0595135
REACTOME_PATHWAY	R-MMU-388841~Costimulation by the CD28 family	11	0.887813	0.012834	LYN, LCK, CD80, AKT3, CD28, CTLA4, CD3G, CD247, CD3E, ICOS, CD3D	677	57	8557	2.43922	0.999999	0.16919	0.160268
REACTOME_PATHWAY	R-MMU-9013026~RHOB GTPase cycle	11	0.887813	0.0332241	STK10, ANLN, DEPDC1B, DIAPH3, RACGAP1, TFRC, ROCK2, STOM, ECT2, IQGAP3, ARHGEF5	677	66	8557	2.1066	1	0.339276	0.321387
REACTOME_PATHWAY	R-MMU-68949~Orc1 removal from chromatin	11	0.887813	0.043392	CCNA2, PSMD14, PSME1, MCM3, PSME2, PSMD1, CDC6, SKP2, PSMB8, PSMB10, PSMB9	677	69	8557	2.01501	1	0.394175	0.37339
REACTOME_PATHWAY	R-MMU-9755511~KEAP1-NFE2L2 pathway	11	0.887813	0.0696261	PSMD14, SRXN1, AKT3, PSME1, PSME2, PSMD1, SKP2, BACH1, PSMB8, PSMB10, PSMB9	677	75	8557	1.85381	1	0.519074	0.491704
REACTOME_PATHWAY	R-MMU-2029480~Fcgamma receptor (FCGR) dependent phagocytosis	11	0.887813	0.0802092	FCGR1, ACTR3, LYN, HSP90AA1, SYK, FCGR4, ARPC3, CD3G, CD247, BAIAP2, ACTB	677	77	8557	1.80566	1	0.535223	0.507001
REACTOME_PATHWAY	R-MMU-176187~Activation of ATR in response to replication stress	10	0.807103	0.000985364	RFC5, CDC45, DBF4, RPA3, MCM3, CDC7, MCM10, CLSPN, CDC6, CDC25C	677	34	8557	3.71753	0.655515	0.0242086	0.0229321
REACTOME_PATHWAY	R-MMU-1236974~ER-Phagosome pathway	10	0.807103	0.00123511	H2-T22, H2-Q6, H2-Q7, H2-K1, H2-Q4, TAP2, TAP1, H2-Q2, B2M, H2-Q10	677	35	8557	3.61131	0.737098	0.02967	0.0281055
REACTOME_PATHWAY	R-MMU-2980766~Nuclear Envelope Breakdown	10	0.807103	0.00762454	NDC1, NUP93, CCNB2, SEC13, CCNB1, CDK1, NUP35, NUP43, LPIN2, LMNB1	677	45	8557	2.8088	0.999745	0.119451	0.113153
REACTOME_PATHWAY	R-MMU-2029482~Regulation of actin dynamics for phagocytic cup formation	10	0.807103	0.0333852	FCGR1, ACTR3, HSP90AA1, SYK, FCGR4, ARPC3, CD3G, CD247, BAIAP2, ACTB	677	57	8557	2.21747	1	0.339276	0.321387
REACTOME_PATHWAY	R-MMU-2995410~Nuclear Envelope (NE) Reassembly	10	0.807103	0.0445462	NDC1, NUP93, TUBA1C, CCNB2, SEC13, CCNB1, CDK1, NUP35, NUP43, VRK1	677	60	8557	2.1066	1	0.394709	0.373896
REACTOME_PATHWAY	R-MMU-1234176~Oxygen-dependent proline hydroxylation of Hypoxia-inducible Factor Alpha	10	0.807103	0.0682099	EGLN3, PSMD14, PSME1, PSME2, PSMD1, WTIP, HIF1A, PSMB8, PSMB10, PSMB9	677	65	8557	1.94455	1	0.515629	0.48844
REACTOME_PATHWAY	R-MMU-913531~Interferon Signaling	10	0.807103	0.0682099	SOCS3, EIF4E3, SOCS1, UBA7, IFNG, EIF2AK2, ISG15, UBE2L6, FLNB, OASL1	677	65	8557	1.94455	1	0.515629	0.48844
REACTOME_PATHWAY	R-MMU-174154~APC/C:Cdc20 mediated degradation of Securin	10	0.807103	0.0795262	CDC20, PSMD14, UBE2S, UBE2C, PSME1, PSME2, PSMD1, PSMB8, PSMB10, PSMB9	677	67	8557	1.88651	1	0.533961	0.505806
REACTOME_PATHWAY	R-MMU-9013106~RHOC GTPase cycle	10	0.807103	0.0795262	STK10, ANLN, DEPDC1B, DIAPH3, RACGAP1, TFRC, ROCK2, STOM, IQGAP3, ARHGEF5	677	67	8557	1.88651	1	0.533961	0.505806
REACTOME_PATHWAY	R-MMU-1234174~Cellular response to hypoxia	10	0.807103	0.0919162	EGLN3, PSMD14, PSME1, PSME2, PSMD1, WTIP, HIF1A, PSMB8, PSMB10, PSMB9	677	69	8557	1.83182	1	0.581205	0.550559
REACTOME_PATHWAY	R-MMU-202433~Generation of second messenger molecules	9	0.726392	7.78638e-05	ZAP70, LCK, CD3G, LCP2, CD247, CD3E, CD3D, CD101, LAT	677	20	8557	5.68781	0.0807287	0.0030061	0.00284759
REACTOME_PATHWAY	R-MMU-499943~Interconversion of nucleotide di- and triphosphates	9	0.726392	0.000835045	TXN1, RRM1, RRM2, TXNRD1, GSR, AK2, AK4, AK6, NME1	677	27	8557	4.2132	0.594673	0.0214925	0.0203592
REACTOME_PATHWAY	R-MMU-2871796~FCERI mediated MAPK activation	9	0.726392	0.00140179	LYN, MAP2K4, FCER1G, SYK, FCER1A, LCP2, SOS1, MS4A2, LAT	677	29	8557	3.92263	0.780499	0.0329421	0.0312051
REACTOME_PATHWAY	R-MMU-2173782~Binding and Uptake of Ligands by Scavenger Receptors	9	0.726392	0.00417181	MSR1, APOL7A, APOL10B, APOL10A, APOL9A, HP, JCHAIN, HSP90B1, APOL7C	677	34	8557	3.34577	0.989102	0.0739299	0.0700317
REACTOME_PATHWAY	R-MMU-6791312~TP53 Regulates Transcription of Cell Cycle Genes	9	0.726392	0.00417181	CCNA2, CCNB1, CCNE1, CDK1, SFN, CDC25C, E2F7, E2F8, AURKA	677	34	8557	3.34577	0.989102	0.0739299	0.0700317
REACTOME_PATHWAY	R-MMU-4615885~SUMOylation of DNA replication proteins	9	0.726392	0.0155219	NDC1, TOP2A, NUP93, INCENP, CDCA8, BIRC5, NUP35, NUP43, AURKB	677	42	8557	2.70848	1	0.190673	0.180619
REACTOME_PATHWAY	R-MMU-8939902~Regulation of RUNX2 expression and activity	9	0.726392	0.0450309	PSMD14, PSME1, PSME2, PSMD1, SKP2, PSMB8, PSMB10, RUNX2, PSMB9	677	51	8557	2.23052	1	0.395759	0.374891
REACTOME_PATHWAY	R-MMU-351202~Metabolism of polyamines	9	0.726392	0.091011	PSMD14, SMOX, PSME1, PSME2, PSMD1, PSMB8, PSMB10, PSMB9, SRM	677	59	8557	1.92807	1	0.581205	0.550559
REACTOME_PATHWAY	R-MMU-1236977~Endosomal/Vacuolar pathway	8	0.645682	0.00323656	H2-T22, H2-Q6, H2-Q7, H2-K1, H2-Q4, H2-Q2, B2M, H2-Q10	677	26	8557	3.8891	0.969935	0.0636131	0.0602588
REACTOME_PATHWAY	R-MMU-2871809~FCERI mediated Ca+2 mobilization	8	0.645682	0.00407709	LYN, FCER1G, SYK, FCER1A, LCP2, SOS1, MS4A2, LAT	677	27	8557	3.74506	0.987922	0.0739299	0.0700317
REACTOME_PATHWAY	R-MMU-3301854~Nuclear Pore Complex (NPC) Disassembly	8	0.645682	0.00916194	NDC1, NUP93, CCNB2, SEC13, CCNB1, CDK1, NUP35, NUP43	677	31	8557	3.26183	0.999952	0.137556	0.130303
REACTOME_PATHWAY	R-MMU-176408~Regulation of APC/C activators between G1/S and early anaphase	8	0.645682	0.0152572	CDC20, CCNA2, CCNB1, UBE2S, UBE2C, CDK1, BUB1B, MAD2L1	677	34	8557	2.97402	1	0.190673	0.180619
REACTOME_PATHWAY	R-MMU-69231~Cyclin D associated events in G1	8	0.645682	0.0396044	LYN, CCND1, CCNE1, E2F1, E2F2, PTK6, SKP2, CKS1B	677	41	8557	2.46626	1	0.375547	0.355745
REACTOME_PATHWAY	R-MMU-69236~G1 Phase	8	0.645682	0.0396044	LYN, CCND1, CCNE1, E2F1, E2F2, PTK6, SKP2, CKS1B	677	41	8557	2.46626	1	0.375547	0.355745
REACTOME_PATHWAY	R-MMU-168643~Nucleotide-binding domain, leucine rich repeat containing receptor (NLR) signaling pathways	8	0.645682	0.0495986	TXN1, CASP8, CASP4, CASP1, TNFAIP3, NLRP3, MEFV, MAPK13	677	43	8557	2.35155	1	0.428929	0.406312
REACTOME_PATHWAY	R-MMU-1236978~Cross-presentation of soluble exogenous antigens (endosomes)	8	0.645682	0.0884622	FCGR1, PSMD14, PSME1, PSME2, PSMD1, PSMB8, PSMB10, PSMB9	677	49	8557	2.06361	1	0.581205	0.550559
REACTOME_PATHWAY	R-MMU-5685942~HDR through Homologous Recombination (HRR)	8	0.645682	0.096244	RAD51AP1, RFC5, BRIP1, RAD51, EME1, EXO1, RPA3, PALB2	677	50	8557	2.02233	1	0.597929	0.566401
REACTOME_PATHWAY	R-MMU-75815~Ubiquitin-dependent degradation of Cyclin D	8	0.645682	0.096244	PSMD14, CCND1, PSME1, PSME2, PSMD1, PSMB8, PSMB10, PSMB9	677	50	8557	2.02233	1	0.597929	0.566401
REACTOME_PATHWAY	R-MMU-2168880~Scavenging of heme from plasma	7	0.564972	0.00460639	APOL7A, APOL10B, APOL10A, APOL9A, HP, JCHAIN, APOL7C	677	21	8557	4.2132	0.993201	0.0803147	0.0760798
REACTOME_PATHWAY	R-MMU-210991~Basigin interactions	7	0.564972	0.0074828	SPN, ITGA3, SLC7A9, ITGA6, SLC7A11, ATP1B2, SLC16A3	677	23	8557	3.84683	0.999702	0.118954	0.112682
REACTOME_PATHWAY	R-MMU-68962~Activation of the pre-replicative complex	7	0.564972	0.0274971	CDC45, DBF4, RPA3, MCM3, CDC7, MCM10, CDC6	677	30	8557	2.94924	1	0.306436	0.290278
REACTOME_PATHWAY	R-MMU-1169410~Antiviral mechanism by IFN-stimulated genes	7	0.564972	0.0318975	EIF4E3, UBA7, EIF2AK2, ISG15, UBE2L6, FLNB, OASL1	677	31	8557	2.8541	1	0.339276	0.321387
REACTOME_PATHWAY	R-MMU-977606~Regulation of Complement cascade	7	0.564972	0.0367319	C1QB, C3, C1QA, C5AR1, C3AR1, C1QC, C2	677	32	8557	2.76491	1	0.367659	0.348273
REACTOME_PATHWAY	R-MMU-3299685~Detoxification of Reactive Oxygen Species	7	0.564972	0.0420112	TXN1, ERO1A, GPX2, TXNRD1, GSR, CYCS, CYBA	677	33	8557	2.68112	1	0.388155	0.367688
REACTOME_PATHWAY	R-MMU-109606~Intrinsic Pathway for Apoptosis	7	0.564972	0.0753058	CASP7, CASP8, APAF1, CYCS, GZMB, SFN, BAK1	677	38	8557	2.32834	1	0.52664	0.498871
REACTOME_PATHWAY	R-MMU-9696273~RND1 GTPase cycle	7	0.564972	0.0918651	STIP1, DEPDC1B, TFRC, KIF14, EPSTI1, MUC13, EPHA2	677	40	8557	2.21193	1	0.581205	0.550559
REACTOME_PATHWAY	R-MMU-9696270~RND2 GTPase cycle	7	0.564972	0.0918651	DEPDC1B, TFRC, KIF14, MUC13, CKAP4, LRRC1, EPHA2	677	40	8557	2.21193	1	0.581205	0.550559
REACTOME_PATHWAY	R-MMU-5621480~Dectin-2 family	6	0.484262	0.000138821	LYN, CLEC4D, FCER1G, SYK, CLEC4N, CLEC4E	677	8	8557	9.47969	0.139358	0.00454745	0.00430767
REACTOME_PATHWAY	R-MMU-202430~Translocation of ZAP-70 to Immunological synapse	6	0.484262	0.000292043	ZAP70, LCK, CD3G, CD247, CD3E, CD3D	677	9	8557	8.42639	0.270755	0.00866941	0.00821228
REACTOME_PATHWAY	R-MMU-2029481~FCGR activation	6	0.484262	0.00150174	FCGR1, LYN, SYK, FCGR4, CD3G, CD247	677	12	8557	6.31979	0.803009	0.0338204	0.0320371
REACTOME_PATHWAY	R-MMU-2730905~Role of LAT2/NTAL/LAB on calcium mobilization	6	0.484262	0.00332283	LYN, FCER1G, SYK, FCER1A, SOS1, MS4A2	677	14	8557	5.41697	0.97262	0.0641424	0.0607602
REACTOME_PATHWAY	R-MMU-5357769~Caspase activation via extrinsic apoptotic signalling pathway	6	0.484262	0.0109159	CASP8, TNFSF10, FAS, CD14, TLR4, APPL1	677	18	8557	4.2132	0.999993	0.155264	0.147077
REACTOME_PATHWAY	R-MMU-179409~APC-Cdc20 mediated degradation of Nek2A	6	0.484262	0.0428731	CDC20, UBE2S, UBE2C, BUB1B, NEK2, MAD2L1	677	25	8557	3.0335	1	0.392761	0.372051
REACTOME_PATHWAY	R-MMU-5213460~RIPK1-mediated regulated necrosis	6	0.484262	0.0572634	HSP90AA1, CASP8, RIPK3, MLKL, TNFSF10, FAS	677	27	8557	2.8088	1	0.469027	0.444296
REACTOME_PATHWAY	R-MMU-5675482~Regulation of necroptotic cell death	6	0.484262	0.0572634	HSP90AA1, CASP8, RIPK3, MLKL, TNFSF10, FAS	677	27	8557	2.8088	1	0.469027	0.444296
REACTOME_PATHWAY	R-MMU-1169408~ISG15 antiviral mechanism	6	0.484262	0.0572634	EIF4E3, UBA7, EIF2AK2, ISG15, UBE2L6, FLNB	677	27	8557	2.8088	1	0.469027	0.444296
REACTOME_PATHWAY	R-MMU-5656169~Termination of translesion DNA synthesis	6	0.484262	0.0740973	RFC5, UBA7, RPA3, PCLAF, ISG15, UBE2L6	677	29	8557	2.61509	1	0.52664	0.498871
REACTOME_PATHWAY	R-MMU-5693568~Resolution of D-loop Structures through Holliday Junction Intermediates	6	0.484262	0.0740973	RAD51AP1, BRIP1, RAD51, EME1, EXO1, PALB2	677	29	8557	2.61509	1	0.52664	0.498871
REACTOME_PATHWAY	R-MMU-5693537~Resolution of D-Loop Structures	6	0.484262	0.0740973	RAD51AP1, BRIP1, RAD51, EME1, EXO1, PALB2	677	29	8557	2.61509	1	0.52664	0.498871
REACTOME_PATHWAY	R-MMU-182971~EGFR downregulation	6	0.484262	0.0834173	EPGN, SH3KBP1, PTPN12, AREG, HBEGF, EREG	677	30	8557	2.52792	1	0.553215	0.524045
REACTOME_PATHWAY	R-MMU-202427~Phosphorylation of CD3 and TCR zeta chains	5	0.403551	0.0114359	LCK, CD3G, CD247, CD3E, CD3D	677	12	8557	5.26649	0.999996	0.155338	0.147147
REACTOME_PATHWAY	R-MMU-179812~GRB2 events in EGFR signaling	5	0.403551	0.0114359	EPGN, SOS1, AREG, HBEGF, EREG	677	12	8557	5.26649	0.999996	0.155338	0.147147
REACTOME_PATHWAY	R-MMU-180336~SHC1 events in EGFR signaling	5	0.403551	0.0155038	EPGN, SOS1, AREG, HBEGF, EREG	677	13	8557	4.86138	1	0.190673	0.180619
REACTOME_PATHWAY	R-MMU-389948~PD-1 signaling	5	0.403551	0.0155038	LCK, CD3G, CD247, CD3E, CD3D	677	13	8557	4.86138	1	0.190673	0.180619
REACTOME_PATHWAY	R-MMU-140534~Caspase activation via Death Receptors in the presence of ligand	5	0.403551	0.0203762	CASP8, TNFSF10, FAS, CD14, TLR4	677	14	8557	4.51414	1	0.236846	0.224358
REACTOME_PATHWAY	R-MMU-202131~Metabolism of nitric oxide: NOS3 activation and regulation	5	0.403551	0.0326697	LYPLA1, HSP90AA1, DDAH1, NOSTRIN, ZDHHC21	677	16	8557	3.94987	1	0.339276	0.321387
REACTOME_PATHWAY	R-MMU-159418~Recycling of bile acids and salts	5	0.403551	0.0401309	ABCC3, SLC10A1, NR1H4, ABCB11, SLC51B	677	17	8557	3.71753	1	0.37723	0.357339
REACTOME_PATHWAY	R-MMU-166663~Initial triggering of complement	5	0.403551	0.048478	C1QB, C3, C1QA, C1QC, C2	677	18	8557	3.511	1	0.422619	0.400335
REACTOME_PATHWAY	R-MMU-5686938~Regulation of TLR by endogenous ligand	5	0.403551	0.0577063	CD14, TLR4, S100A9, S100A8, TLR2	677	19	8557	3.32621	1	0.469027	0.444296
REACTOME_PATHWAY	R-MMU-9705462~Inactivation of CSF3 (G-CSF) signaling	5	0.403551	0.0577063	LYN, SOCS3, CSF3R, SOCS1, SYK	677	19	8557	3.32621	1	0.469027	0.444296
REACTOME_PATHWAY	R-MMU-5620971~Pyroptosis	5	0.403551	0.0678024	CASP4, CASP1, CYCS, GZMB, BAK1	677	20	8557	3.1599	1	0.515629	0.48844
REACTOME_PATHWAY	R-MMU-389513~CTLA4 inhibitory signaling	5	0.403551	0.0678024	LYN, LCK, CD80, AKT3, CTLA4	677	20	8557	3.1599	1	0.515629	0.48844
REACTOME_PATHWAY	R-MMU-2029485~Role of phospholipids in phagocytosis	5	0.403551	0.0678024	FCGR1, SYK, FCGR4, CD3G, CD247	677	20	8557	3.1599	1	0.515629	0.48844
REACTOME_PATHWAY	R-MMU-141430~Inactivation of APC/C via direct inhibition of the APC/C complex	5	0.403551	0.0787452	CDC20, UBE2S, UBE2C, BUB1B, MAD2L1	677	21	8557	3.00943	1	0.533961	0.505806
REACTOME_PATHWAY	R-MMU-141405~Inhibition of the proteolytic activity of APC/C required for the onset of anaphase by mitotic spindle checkpoint components	5	0.403551	0.0787452	CDC20, UBE2S, UBE2C, BUB1B, MAD2L1	677	21	8557	3.00943	1	0.533961	0.505806
REACTOME_PATHWAY	R-MMU-9615933~Postmitotic nuclear pore complex (NPC) reformation	5	0.403551	0.0787452	NDC1, NUP93, SEC13, NUP35, NUP43	677	21	8557	3.00943	1	0.533961	0.505806
REACTOME_PATHWAY	R-MMU-69273~Cyclin A/B1/B2 associated events during G2/M transition	5	0.403551	0.0905067	CCNA2, CCNB2, CCNB1, CDK1, CDC25C	677	22	8557	2.87263	1	0.581205	0.550559
REACTOME_PATHWAY	R-MMU-6804114~TP53 Regulates Transcription of Genes Involved in G2 Cell Cycle Arrest	4	0.322841	0.0134954	CCNB1, CDK1, SFN, AURKA	677	7	8557	7.22262	1	0.175765	0.166497
REACTOME_PATHWAY	R-MMU-2562578~TRIF-mediated programmed cell death	4	0.322841	0.0203398	CASP8, RIPK3, CD14, TLR4	677	8	8557	6.31979	1	0.236846	0.224358
REACTOME_PATHWAY	R-MMU-212718~EGFR interacts with phospholipase C-gamma	4	0.322841	0.0287472	EPGN, AREG, HBEGF, EREG	677	9	8557	5.61759	1	0.317099	0.300379
REACTOME_PATHWAY	R-MMU-6804116~TP53 Regulates Transcription of Genes Involved in G1 Cell Cycle Arrest	4	0.322841	0.0387057	CCNA2, CCNE1, E2F7, E2F8	677	10	8557	5.05583	1	0.375547	0.355745
REACTOME_PATHWAY	R-MMU-75035~Chk1/Chk2(Cds1) mediated inactivation of Cyclin B:Cdk1 complex	4	0.322841	0.0630862	CCNB1, CDK1, SFN, CDC25C	677	12	8557	4.2132	1	0.497783	0.471535
REACTOME_PATHWAY	R-MMU-2995383~Initiation of Nuclear Envelope (NE) Reformation	4	0.322841	0.0630862	CCNB2, CCNB1, CDK1, VRK1	677	12	8557	4.2132	1	0.497783	0.471535
REACTOME_PATHWAY	R-MMU-203615~eNOS activation	4	0.322841	0.0630862	LYPLA1, HSP90AA1, DDAH1, ZDHHC21	677	12	8557	4.2132	1	0.497783	0.471535
REACTOME_PATHWAY	R-MMU-4419969~Depolymerisation of the Nuclear Lamina	4	0.322841	0.0929022	CCNB1, CDK1, LPIN2, LMNB1	677	14	8557	3.61131	1	0.58388	0.553092
REACTOME_PATHWAY	R-MMU-72200~mRNA Editing: C to U Conversion	3	0.242131	0.0335824	APOBEC1, APOBEC3, A1CF	677	4	8557	9.47969	1	0.339276	0.321387
REACTOME_PATHWAY	R-MMU-6799990~Metal sequestration by antimicrobial proteins	3	0.242131	0.0335824	S100A9, S100A8, LTF	677	4	8557	9.47969	1	0.339276	0.321387
REACTOME_PATHWAY	R-MMU-75094~Formation of the Editosome	3	0.242131	0.0335824	APOBEC1, APOBEC3, A1CF	677	4	8557	9.47969	1	0.339276	0.321387
REACTOME_PATHWAY	R-MMU-2980767~Activation of NIMA Kinases NEK9, NEK6, NEK7	3	0.242131	0.0530714	CCNB2, CCNB1, CDK1	677	5	8557	7.58375	1	0.451733	0.427914
REACTOME_PATHWAY	R-MMU-69478~G2/M DNA replication checkpoint	3	0.242131	0.0530714	CCNB2, CCNB1, CDK1	677	5	8557	7.58375	1	0.451733	0.427914
REACTOME_PATHWAY	R-MMU-75072~mRNA Editing	3	0.242131	0.0755126	APOBEC1, APOBEC3, A1CF	677	6	8557	6.31979	1	0.52664	0.498871
REACTOME_PATHWAY	R-MMU-8849470~PTK6 Regulates Cell Cycle	3	0.242131	0.0755126	CCND1, CCNE1, PTK6	677	6	8557	6.31979	1	0.52664	0.498871
REACTOME_PATHWAY	R-MMU-111459~Activation of caspases through apoptosome-mediated cleavage	3	0.242131	0.0755126	CASP7, APAF1, CYCS	677	6	8557	6.31979	1	0.52664	0.498871
REACTOME_PATHWAY	R-MMU-173623~Classical antibody-mediated complement activation	3	0.242131	0.0755126	C1QB, C1QA, C1QC	677	6	8557	6.31979	1	0.52664	0.498871
REACTOME_PATHWAY	R-MMU-8857538~PTK6 promotes HIF1A stabilization	3	0.242131	0.0755126	PTK6, HIF1A, HBEGF	677	6	8557	6.31979	1	0.52664	0.498871
REACTOME_PATHWAY	R-MMU-176417~Phosphorylation of Emi1	3	0.242131	0.0755126	CDC20, CCNB1, CDK1	677	6	8557	6.31979	1	0.52664	0.498871

## Sheet: B. 2I_0U Up
Category	Term	Count	%	PValue	Genes	List Total	Pop Hits	Pop Total	Fold Enrichment	Bonferroni	Benjamini	FDR
REACTOME_PATHWAY	R-MMU-168256~Immune System	441	16.9615	2.53616e-36	NCKAP1, CYFIP1, PGLYRP4, GMFG, SLA2, ABCA13, PSMD9, PSMD7, PSMD2, AKT3, PSMD3, C3AR1, AP1S1, PSMD1, PGLYRP1, UNC13D, RNF126, PSME3, PSME4, PSME1, PSME2, UBA52, NLRX1, CFH, FPR1, BCL10, IQGAP2, CFP, MEFV, C2, PLAC8, C3, KLRK1, NCKAP1L, ICOS, S100A11, GSDMD	1457	1548	8557	1.67313	3.39338e-33	6.78677e-34	5.45782e-34
REACTOME_PATHWAY	R-MMU-162582~Signal Transduction	408	15.6923	0.00994417	NCKAP1, CYFIP1, NUP107, TFRC, IFT172, H2AC15, H2AC11, PSMD9, PREX1, GPR176, PSMD7, HTR7, PSMD2, AKT3, PSMD3, H2AC10, EPSTI1, C3AR1, ANKFY1, PSMD1, IER3, DEPDC1B, PSME3, PSME4, PSME1, PSME2, UBA52, SHMT2, FPR1, CDCA8, GATA3, IQGAP2, AAAS, IQGAP3, HIF1A, SK	1457	2179	8557	1.09968	0.999998	0.0487739	0.0392233
REACTOME_PATHWAY	R-MMU-392499~Metabolism of proteins	318	12.2308	0.000480826	EIF4A1, NUP107, PGAP1, LRR1, CCNF, H2AC15, ZDHHC2, ACTB, H2AC11, CDC20, C4B, PSMD9, PSMD7, TFG, RPL36AL, PSMD2, PSMD3, H2AC10, PSMD1, H4C2, TRIM27, H4C4, SKP2, H4C6, ALG8, ALG9, NUP210, NSMCE1, MRPS18B, MRPS18C, NUP93, CDC34, RNF128, PAPPA, PSME3, PSME4,	1457	1594	8557	1.17166	0.47455	0.0033334	0.00268067
REACTOME_PATHWAY	R-MMU-168249~Innate Immune System	275	10.5769	1.21387e-26	NCKAP1, CYFIP1, PGLYRP4, GMFG, ABCA13, ACTB, C4B, PSMD9, PNP, PSMD7, PPP2R1B, PSMD2, PSMD3, C3AR1, PSMD1, PGLYRP1, B2M, ATP6V1G1, SLC11A1, MIF, UNC13D, CDC34, SLPI, PSME3, PSME4, CSNK2B, PSME1, PSME2, UBA52, NLRX1, CFH, MGST1, FPR1, BCL10, IQGAP2, CFP, ME	1457	898	8557	1.79853	1.62415e-23	1.0151e-24	8.16326e-25
REACTOME_PATHWAY	R-MMU-1640170~Cell Cycle	252	9.69231	2.37152e-54	RB1, NUP107, H2AC15, SMC4, SMC2, H2AC11, CDC20, PSMD9, PSMD7, PPP2R1B, PSMD2, PSMD3, H2AC10, AKT3, CHEK1, PSMD1, RCC1, H4C2, FBXO5, H4C4, SKP2, GTSE1, H4C6, NUP210, ESCO2, NUP93, PSME3, PSME4, CSNK2B, PSME1, PSME2, DNA2, KIF20A, UBA52, OPTN, PIF1, RTEL1,	1457	579	8557	2.55614	3.1731e-51	3.1731e-51	2.55176e-51
REACTOME_PATHWAY	R-MMU-597592~Post-translational protein modification	248	9.53846	0.00469683	NUP107, PGAP1, LRR1, CCNF, H2AC15, ACTB, H2AC11, CDC20, C4B, PSMD9, PSMD7, TFG, PSMD2, PSMD3, H2AC10, PSMD1, H4C2, TRIM27, H4C4, SKP2, H4C6, ALG8, ALG9, NUP210, NSMCE1, NUP93, CDC34, RNF128, PSME3, PSME4, PSME1, PSME2, VDAC2, TTLL12, UBA52, L3MBTL2, DCUN1	1457	1258	8557	1.1578	0.998162	0.0248394	0.0199755
REACTOME_PATHWAY	R-MMU-69278~Cell Cycle, Mitotic	227	8.73077	2.5887e-53	RB1, NUP107, H2AC15, SMC4, SMC2, H2AC11, CDC20, PSMD9, PSMD7, PPP2R1B, PSMD2, PSMD3, H2AC10, AKT3, PSMD1, RCC1, H4C2, FBXO5, H4C4, SKP2, GTSE1, H4C6, NUP210, ESCO2, NUP93, PSME3, PSME4, CSNK2B, PSME1, PSME2, DNA2, KIF20A, UBA52, OPTN, ANAPC15, SET, CDCA5,	1457	496	8557	2.68786	3.46368e-50	1.73184e-50	1.39272e-50
REACTOME_PATHWAY	R-MMU-1280218~Adaptive Immune System	197	7.57692	2.60158e-17	IFITM3, IFITM1, LRR1, CCNF, UBE2L6, ICAM1, CDC20, PSMD9, PSMD7, PPP2R1B, PSMD2, PSMD3, AKT3, PSMD1, AP1S1, SKP2, B2M, HERC6, RNF126, CDC34, PSME3, PSME4, PSME1, PSME2, CD226, KIF20A, KIF20B, UBA52, CD101, BCL10, C3, KLRK1, RACGAP1, SLAMF7, ICOS, LYN, SIAH	1457	663	8557	1.74508	3.48092e-14	6.32894e-16	5.08964e-16
REACTOME_PATHWAY	R-MMU-74160~Gene expression (Transcription)	195	7.5	0.0468953	NUP107, H2AC15, ACTB, H2AC11, PSMD9, PSMD7, PPP2R1B, PSMD2, PSMD3, H2AC10, AKT3, MAGOH, CHEK1, PSMD1, H4C2, SNRPD3, H4C4, SKP2, H4C6, NUP210, RUNX2, NUP93, DDX39A, SCO1, PSME3, PSME4, CSNK2B, PSME1, PSME2, DNA2, ZFP971, UBA52, L3MBTL2, CSTF2, GATA3, AAAS,	1457	1025	8557	1.11731	1	0.190139	0.152907
REACTOME_PATHWAY	R-MMU-9716542~Signaling by Rho GTPases, Miro GTPases and RHOBTB3	175	6.73077	4.84192e-10	NCKAP1, CYFIP1, ERCC6L, NUP107, TFRC, NCF2, ZWILCH, BUB1B, H2AC15, ACTB, H2AC11, CDC20, PREX1, HTR7, ARHGAP40, PPP2R1B, BASP1, ARHGDIA, KIF5B, ARHGDIB, H2AC10, EPSTI1, ANKFY1, H4C2, KNTC1, H4C4, H4C6, TPM4, TPM3, H2AC4, CYBB, CYBA, KCTD3, CDC25C, TUBA4A,	1457	667	8557	1.5409	6.47849e-07	5.9986e-09	4.82399e-09
REACTOME_PATHWAY	R-MMU-194315~Signaling by Rho GTPases	173	6.65385	2.39221e-10	NCKAP1, CYFIP1, ERCC6L, NUP107, TFRC, NCF2, ZWILCH, BUB1B, H2AC15, ACTB, H2AC11, CDC20, PREX1, ARHGAP40, PPP2R1B, BASP1, ARHGDIA, KIF5B, ARHGDIB, H2AC10, EPSTI1, ANKFY1, H4C2, KNTC1, H4C4, H4C6, TPM4, TPM3, H2AC4, CYBB, CYBA, KCTD3, CDC25C, TUBA4A, SGO1,	1457	652	8557	1.55833	3.20077e-07	3.0196e-09	2.42832e-09
REACTOME_PATHWAY	R-MMU-68886~M Phase	168	6.46154	1.27194e-36	RB1, ERCC6L, NUP107, ZWILCH, BUB1B, H2AC15, SMC4, SMC2, H2AC11, CDC20, PSMD9, PSMD7, TUBB5, PPP2R1B, PSMD2, PSMD3, H2AC10, PSMD1, RCC1, NEK2, H4C2, KNTC1, FBXO5, H4C4, H4C6, CEP135, NUP210, H2AC4, VRK1, TUBA4A, NUP93, SGO1, H4C14, PSME3, PSME4, CSNK2B, PS	1457	380	8557	2.5965	1.70186e-33	4.25464e-34	3.42152e-34
REACTOME_PATHWAY	R-MMU-6798695~Neutrophil degranulation	167	6.42308	6.45397e-20	CYFIP1, ATP8A1, CLEC4N, GMFG, H2-K1, HP, IFI211, ABCA13, PYCARD, RAB44, PNP, PSMD7, TUBB5, PSMD2, CLEC5A, PSMD3, C3AR1, SIRPA, PSMD1, PGLYRP1, B2M, CD177, CD300A, SLC11A1, CYBB, ADAM10, CYBA, ATP11B, MIF, UNC13D, CLEC4D, TYROBP, SLPI, CSNK2B, CHIL1, ADAM8	1457	502	8557	1.95378	8.63541e-17	3.08407e-18	2.48017e-18
REACTOME_PATHWAY	R-MMU-2262752~Cellular responses to stress	151	5.80769	9.38443e-13	ERO1A, TXN1, RB1, NUP107, NCF2, H2AC15, BACH1, H2AC11, PSMD9, PSMD7, PSMD2, PSMD3, H2AC10, AKT3, PSMD1, H4C2, SKP2, H4C4, H4C6, MAP2K3, MAP2K4, ATP6V1G1, NUP210, H2AC4, CYBB, CYBA, TUBA4A, NUP93, SCO1, CCNE2, H4C14, CCNE1, PSME3, PSME4, PSME1, PSME2, FKBP	1457	513	8557	1.72871	1.25567e-09	1.28126e-11	1.03037e-11
REACTOME_PATHWAY	R-MMU-8953897~Cellular responses to stimuli	151	5.80769	1.56146e-12	ERO1A, TXN1, RB1, NUP107, NCF2, H2AC15, BACH1, H2AC11, PSMD9, PSMD7, PSMD2, PSMD3, H2AC10, AKT3, PSMD1, H4C2, SKP2, H4C4, H4C6, MAP2K3, MAP2K4, ATP6V1G1, NUP210, H2AC4, CYBB, CYBA, TUBA4A, NUP93, SCO1, CCNE2, H4C14, CCNE1, PSME3, PSME4, PSME1, PSME2, FKBP	1457	516	8557	1.71866	2.08918e-09	2.11034e-11	1.69711e-11
REACTOME_PATHWAY	R-MMU-69620~Cell Cycle Checkpoints	147	5.65385	2.28906e-45	ERCC6L, NUP107, ZWILCH, BUB1B, CDC20, PSMD9, PSMD7, PPP2R1B, PSMD2, CHEK1, PSMD3, PSMD1, H4C2, KNTC1, H4C4, GTSE1, H4C6, CDC25C, CDC25A, SGO1, CCNE2, H4C14, CCNE1, PSME3, PSME4, PSME1, PSME2, DNA2, UBA52, MAD1L1, BLM, PSMD12, ANAPC15, PSMD11, PSMD14, PSMD	1457	270	8557	3.19754	3.06276e-42	1.02092e-42	8.21008e-43
REACTOME_PATHWAY	R-MMU-8953854~Metabolism of RNA	144	5.53846	1.74336e-08	LTV1, EIF4A1, NUP107, RPP30, EFTUD2, PSMD9, PSMD7, SNRPD2, SNRPD1, RPL36AL, PSMD2, PSMD3, MAGOH, PSMD1, SNRPD3, NUP210, THOC3, GTF2F2, THOC6, NUP93, PRPF4, EBNA1BP2, DDX39A, PSME3, PSME4, SRSF2, SNRPG, PSME1, PSME2, PPIH, SNRPE, GEMIN6, RPL27, SNRPF, SNRP	1457	547	8557	1.5461	2.33259e-05	2.02836e-07	1.63118e-07
REACTOME_PATHWAY	R-MMU-1280215~Cytokine Signaling in Immune system	136	5.23077	7.09939e-19	EIF4A1, CSF3R, SLA, UBE2L6, SLA2, TNF, PSMD9, PSMD7, IL36A, IL36B, PPP2R1B, PSMD2, GRAP2, PSMD3, AKT3, IL12B, PSMD1, TNFRSF8, TNFRSF4, MAP2K3, MAP2K4, IL15RA, IL1R2, PDE12, PSME3, PSME4, PSME1, PSME2, UBE2V1, UBA52, KPNB1, CSF1R, PSMD12, PSMD11, PSMD14, U	1457	384	8557	2.08003	9.49898e-16	2.48765e-17	2.00053e-17
REACTOME_PATHWAY	R-MMU-195258~RHO GTPase Effectors	115	4.42308	1.6871e-18	NCKAP1, CYFIP1, ERCC6L, NUP107, NCF2, ZWILCH, BUB1B, H2AC15, ACTB, H2AC11, CDC20, PPP2R1B, KIF5B, H2AC10, H4C2, KNTC1, H4C4, H4C6, H2AC4, CYBB, CYBA, CDC25C, TUBA4A, SGO1, H4C14, S100A9, MAD1L1, S100A8, CDCA8, IQGAP2, PMF1, IQGAP3, NUP160, SKA1, SKA2, DSN	1457	304	8557	2.2217	2.25734e-15	4.90725e-17	3.94634e-17
REACTOME_PATHWAY	R-MMU-2555396~Mitotic Metaphase and Anaphase	114	4.38462	6.80564e-34	ERCC6L, NUP107, ZWILCH, BUB1B, CDC20, PSMD9, PSMD7, PPP2R1B, PSMD2, PSMD3, PSMD1, RCC1, KNTC1, FBXO5, VRK1, TUBA4A, NUP93, SGO1, PSME3, PSME4, PSME1, PSME2, UBA52, KPNB1, MAD1L1, PSMD12, ANAPC15, PSMD11, PSMD14, PSMD13, CDCA5, CDCA8, PMF1, NUP160, SKA1, S	1457	214	8557	3.12862	9.10595e-31	1.51766e-31	1.22048e-31
REACTOME_PATHWAY	R-MMU-68882~Mitotic Anaphase	113	4.34615	2.23105e-33	ERCC6L, NUP107, ZWILCH, BUB1B, CDC20, PSMD9, PSMD7, PPP2R1B, PSMD2, PSMD3, PSMD1, RCC1, KNTC1, VRK1, TUBA4A, NUP93, SGO1, PSME3, PSME4, PSME1, PSME2, UBA52, KPNB1, MAD1L1, PSMD12, ANAPC15, PSMD11, PSMD14, PSMD13, CDCA5, CDCA8, PMF1, NUP160, SKA1, SKA2, CC	1457	213	8557	3.11574	2.98514e-30	4.26449e-31	3.42944e-31
REACTOME_PATHWAY	R-MMU-109582~Hemostasis	109	4.19231	0.00578527	CD84, PPP2R1B, KIF5B, SIRPA, CD244A, SLC16A3, CD177, HGF, ATP1B2, MIF, ACTN4, TUBA4A, DOK2, MAG, KIF20A, KIF20B, PPIA, PDE9A, ITPR3, GATA4, GATA3, RASGRP1, RAP1B, SERPINA3F, RACGAP1, H3C1, H3C3, H3C2, A2M, H3C7, H3C6, S100A10, GM5150, LYN, SERPINA3G, KIF1	1457	507	8557	1.26264	0.999575	0.0301194	0.0242216
REACTOME_PATHWAY	R-MMU-69306~DNA Replication	102	3.92308	1.62045e-32	GMNN, H2AC15, H2AC11, PSMD9, PSMD7, PSMD2, PSMD3, H2AC10, PSMD1, H4C2, SKP2, H4C4, H4C6, LIG1, H2AC4, CCNE2, H4C14, CCNE1, PSME3, PSME4, PSME1, PSME2, DNA2, UBA52, KPNB1, PSMD12, ANAPC15, PSMD11, PSMD14, PSMD13, ORC2, H3C1, H3C3, H3C2, H3C7, H3C6, UBE2C,	1457	183	8557	3.27349	2.16817e-29	2.71021e-30	2.17951e-30
REACTOME_PATHWAY	R-MMU-2467813~Separation of Sister Chromatids	101	3.88462	2.96944e-32	ERCC6L, NUP107, ZWILCH, BUB1B, CDC20, PSMD9, PSMD7, PPP2R1B, PSMD2, PSMD3, PSMD1, KNTC1, TUBA4A, SGO1, PSME3, PSME4, PSME1, PSME2, UBA52, MAD1L1, PSMD12, ANAPC15, PSMD11, PSMD14, PSMD13, CDCA5, CDCA8, PMF1, NUP160, SKA1, SKA2, DSN1, NUP85, UBE2C, PLK1, ND	1457	181	8557	3.27721	3.97311e-29	4.41456e-30	3.55013e-30
REACTOME_PATHWAY	R-MMU-449147~Signaling by Interleukins	98	3.76923	2.74095e-16	CSF3R, PSMD9, PSMD7, IL36A, IL36B, PPP2R1B, PSMD2, PSMD3, IL12B, PSMD1, MAP2K3, MAP2K4, IL15RA, IL1R2, PSME3, PSME4, PSME1, PSME2, UBE2V1, UBA52, CSF1R, PSMD12, PSMD11, PSMD14, PSMD13, IL4RA, HSP90B1, SOCS3, SOCS1, H3C1, H3C3, H3C2, H3C7, H3C6, GSDMD, LYN	1457	254	8557	2.26597	2.97096e-13	6.01211e-15	4.83485e-15
REACTOME_PATHWAY	R-MMU-983169~Class I MHC mediated antigen processing & presentation	90	3.46154	1.19071e-05	H2-T22, NCF2, LRR1, CCNF, H2-K1, UBE2L6, CDC20, PSMD9, NPEPPS, PSMD7, PSMD2, PSMD3, PSMD1, ELOB, SKP2, B2M, HERC6, PDIA3, SEC13, DTX3L, TAP2, CYBB, UBE4A, TAP1, CYBA, LMO7, TRAIP, TAPBP, FCGR1, PSMA5, PSMA6, RNF126, PSMA3, PSMA4, CDC34, PSMA1, PSMA2, PSME	1457	342	8557	1.54553	0.0158056	0.000106924	8.59871e-05
REACTOME_PATHWAY	R-MMU-69002~DNA Replication Pre-Initiation	87	3.34615	1.64839e-27	H2AX, MCM7, MCM8, GMNN, MCM10, H2AC15, H2AC11, PSMD9, PSMD7, PSMD2, H2AC10, PSMD3, PSMD1, H4C2, H4C4, POLE, H4C6, H3C8, H2AC4, PSMA5, H2BC12, PSMA6, H2BC14, PSMA3, PSMA4, DBF4, H2BC15, PSMA1, PSMA2, H4C14, PSME3, H2BC11, MCM3, PSME1, MCM4, PSME2, MCM5, MC	1457	157	8557	3.25448	2.20555e-24	1.83796e-25	1.47806e-25
REACTOME_PATHWAY	R-MMU-68877~Mitotic Prometaphase	87	3.34615	1.32877e-20	YWHAE, ERCC6L, NUP107, ZWILCH, BUB1B, SMC4, SMC2, CDC20, TUBA1C, TUBA1B, TUBB5, PPP2R1B, NUF2, NEK2, KNTC1, SPDL1, CEP290, HSP90AA1, SEC13, NUDC, CEP135, NUP133, HAUS3, HAUS6, HAUS5, DYNLL1, TUBG1, RANGAP1, CKAP5, TUBA4A, HAUS1, SGO1, INCENP, CSNK2B, BIRC	1457	188	8557	2.71784	1.7779e-17	7.72999e-19	6.21634e-19
REACTOME_PATHWAY	R-MMU-73894~DNA Repair	86	3.30769	3.94457e-07	H2AX, ISY1, UBE2L6, BRCA2, H2AC15, ACTB, H2AC11, EME1, EXO1, RUVBL1, H2AC10, CHEK1, PCLAF, H4C2, TOPBP1, KPNA2, H4C4, POLE, H4C6, GEN1, RFC5, RFC3, TIPIN, RMI2, RFC4, LIG1, H2AC4, ACTL6A, USP45, TERF1, SPIDR, RAD23B, CCNA2, H2BC12, NEIL3, H2BC14, H2BC15,	1457	299	8557	1.68923	0.000527645	4.18876e-06	3.36854e-06
REACTOME_PATHWAY	R-MMU-69481~G2/M Checkpoints	85	3.26923	1.58202e-27	H2AX, YWHAE, MCM7, MCM8, MCM10, PSMD9, PSMD7, EXO1, PSMD2, CHEK1, PSMD3, PSMD1, H4C2, TOPBP1, H4C4, GTSE1, H4C6, YWHAH, RFC5, RFC3, RMI2, RFC4, CDC25C, YWHAZ, CDC25A, PSMA5, H2BC12, PSMA6, H2BC14, PSMA3, PSMA4, DBF4, H2BC15, PSMA1, PSMA2, H4C14, PSME3, PS	1457	151	8557	3.30601	2.11674e-24	1.83796e-25	1.47806e-25
REACTOME_PATHWAY	R-MMU-69242~S Phase	82	3.15385	2.61936e-27	RB1, CDKN1A, MCM7, MCM8, GMNN, CKS1B, PSMD9, PSMD7, CCND1, PSMD2, PSMD3, AKT3, PSMD1, SKP2, POLE, RFC5, RFC3, RFC4, LIG1, ESCO2, CDC25A, CDC25B, CCNA2, PSMA5, PSMA6, PSMA3, PSMA4, CCNE2, PSMA1, CCNE1, PSMA2, PSME3, PSME4, MCM3, PSME1, MCM4, PSME2, MCM5, M	1457	143	8557	3.36775	3.5047e-24	2.57337e-25	2.06946e-25
REACTOME_PATHWAY	R-MMU-453274~Mitotic G2-G2/M phases	81	3.11538	7.35039e-19	YWHAE, CDKN1A, HSP90AB1, TUBA1C, PSMD9, TUBA1B, TUBB5, PSMD7, PPP2R1B, PSMD2, PSMD3, PSMD1, NEK2, PHLDA1, GTSE1, CEP290, HSP90AA1, BORA, CEP135, HAUS3, HAUS6, HAUS5, DYNLL1, TUBG1, CDC25C, CKAP5, TUBA4A, CDC25A, HAUS1, CDC25B, CCNA2, PSMA5, PSMA6, PSMA3,	1457	177	8557	2.68766	9.83482e-16	2.48765e-17	2.00053e-17
REACTOME_PATHWAY	R-MMU-69275~G2/M Transition	80	3.07692	1.33348e-18	YWHAE, CDKN1A, HSP90AB1, TUBA1C, PSMD9, TUBA1B, TUBB5, PSMD7, PPP2R1B, PSMD2, PSMD3, PSMD1, NEK2, PHLDA1, GTSE1, CEP290, HSP90AA1, BORA, CEP135, HAUS3, HAUS6, HAUS5, DYNLL1, TUBG1, CDC25C, CKAP5, TUBA4A, CDC25A, HAUS1, CDC25B, CCNA2, PSMA5, PSMA6, PSMA3,	1457	175	8557	2.68481	1.7842e-15	4.08889e-17	3.28823e-17
REACTOME_PATHWAY	R-MMU-453279~Mitotic G1 phase and G1/S transition	76	2.92308	2.83821e-27	RB1, LIN54, CDKN1A, MCM7, MCM8, GMNN, MCM10, CKS1B, PSMD9, PSMD7, CCND1, PPP2R1B, PSMD2, PSMD3, AKT3, PSMD1, SKP2, POLE, CDC25A, CCNA2, PSMA5, PSMA6, PSMA3, TFDP1, PSMA4, DBF4, CCNE2, PSMA1, CCNE1, PSMA2, PSME3, MCM3, PSME1, MCM4, PSME2, MCM5, MCM6, UBA52	1457	126	8557	3.54246	3.79753e-24	2.57337e-25	2.06946e-25
REACTOME_PATHWAY	R-MMU-68867~Assembly of the pre-replicative complex	75	2.88462	4.3874e-22	H2AX, MCM7, MCM8, GMNN, H2AC15, H2AC11, PSMD9, PSMD7, PSMD2, H2AC10, PSMD3, PSMD1, H4C2, H4C4, H4C6, H3C8, H2AC4, PSMA5, H2BC12, PSMA6, H2BC14, PSMA3, PSMA4, H2BC15, PSMA1, PSMA2, H4C14, PSME3, H2BC11, MCM3, PSME1, MCM4, PSME2, MCM5, MCM6, UBA52, KPNB1, M	1457	142	8557	3.10195	5.87034e-19	3.45314e-20	2.77696e-20
REACTOME_PATHWAY	R-MMU-5688426~Deubiquitination	75	2.88462	8.06957e-08	TNFAIP3, H2AC15, ACTB, H2AC11, CDC20, PSMD9, PSMD7, PSMD2, RUVBL1, H2AC10, PSMD3, PSMD1, SKP2, RIPK2, H2AC4, ACTL6A, UCHL3, RAD23B, UCHL5, CDC25A, CCNA2, PSMA5, PSMA6, PSMA3, PSMA4, RNF128, PSMA1, PSMA2, TRAF6, PSME3, PSME4, PSME1, VDAC2, PSME2, UBA52, IN	1457	241	8557	1.82771	0.000107965	8.70732e-07	7.0023e-07
REACTOME_PATHWAY	R-MMU-69239~Synthesis of DNA	72	2.76923	2.88494e-27	MCM7, MCM8, GMNN, PSMD9, PSMD7, PSMD2, PSMD3, PSMD1, SKP2, POLE, RFC5, RFC3, RFC4, LIG1, CCNA2, PSMA5, PSMA6, PSMA3, PSMA4, CCNE2, PSMA1, CCNE1, PSMA2, PSME3, PSME4, MCM3, PSME1, MCM4, PSME2, MCM5, MCM6, DNA2, UBA52, MCM2, PRIM2, PSMD12, ANAPC15, PSMD11,	1457	115	8557	3.67703	3.86005e-24	2.57337e-25	2.06946e-25
REACTOME_PATHWAY	R-MMU-69206~G1/S Transition	70	2.69231	9.73826e-30	RB1, CDKN1A, MCM7, MCM8, GMNN, MCM10, CKS1B, PSMD9, PSMD7, CCND1, PPP2R1B, PSMD2, PSMD3, AKT3, PSMD1, SKP2, POLE, CDC25A, CCNA2, PSMA5, PSMA6, PSMA3, PSMA4, DBF4, CCNE2, PSMA1, CCNE1, PSMA2, PSME3, MCM3, PSME1, MCM4, PSME2, MCM5, MCM6, UBA52, MCM2, PRIM2,	1457	103	8557	3.99138	1.30298e-26	1.30298e-27	1.04784e-27
REACTOME_PATHWAY	R-MMU-5683057~MAPK family signaling cascades	70	2.69231	0.00139164	RASGRF1, AREG, ACTB, PSMD9, PSMD7, DUSP10, PPP2R1B, PSMD2, PSMD3, PSMD1, RAC1, JAK3, HRAS, DUSP5, LYPLA1, HGF, PAQR3, DUSP9, DUSP6, EREG, CSF2RB2, PSMA5, APBB1IP, PSMA6, PSMA3, PSMA4, PSMA1, PSMA2, PSME3, PSME4, CDC42EP2, PSME1, PSME2, SOS1, UBA52, HBEGF,	1457	288	8557	1.42747	0.844841	0.00870099	0.00699721
REACTOME_PATHWAY	R-MMU-8878171~Transcriptional regulation by RUNX1	69	2.65385	1.37592e-10	H2AX, H2AC15, H2AC11, PSMD9, PSMD7, CCND1, PSMD2, H2AC10, PSMD3, PSMD1, H4C2, H4C4, H4C6, H3C8, PRMT1, H2AC4, ACTL6A, TRP73, PSMA5, H2BC12, PSMA6, H2BC14, PSMA3, PSMA4, H2BC15, PSMA1, PSMA2, H4C14, PSME3, PSME4, CSNK2B, H2BC11, PSME1, PSME2, UBA52, PSMD12	1457	188	8557	2.15553	1.84099e-07	1.78736e-09	1.43737e-09
REACTOME_PATHWAY	R-MMU-1257604~PIP3 activates AKT signaling	68	2.61538	9.61391e-07	CD86, CDKN1A, CD80, PIK3CD, AREG, PSMD9, PSMD7, PPP2R1B, PSMD2, PSMD3, AKT3, PSMD1, TRIM27, RAC1, IER3, PDPK1, HGF, IRAK4, EREG, PSMA5, PSMA6, PSMA3, PSMA4, PSMA1, LCK, PSMA2, TRAF6, PSME3, PSME4, CSNK2B, PSME1, PSME2, UBA52, HBEGF, PSMD12, PSMD11, PSMD14	1457	224	8557	1.78288	0.00128551	1.00495e-05	8.08169e-06
REACTOME_PATHWAY	R-MMU-9006925~Intracellular signaling by second messengers	68	2.61538	5.39644e-05	CD86, CDKN1A, CD80, PIK3CD, AREG, PSMD9, PSMD7, PPP2R1B, PSMD2, PSMD3, AKT3, PSMD1, TRIM27, RAC1, IER3, PDPK1, HGF, IRAK4, EREG, PSMA5, PSMA6, PSMA3, PSMA4, PSMA1, LCK, PSMA2, TRAF6, PSME3, PSME4, CSNK2B, PSME1, PSME2, UBA52, HBEGF, PSMD12, PSMD11, PSMD14	1457	250	8557	1.59746	0.0696611	0.000440271	0.000354059
REACTOME_PATHWAY	R-MMU-983168~Antigen processing: Ubiquitination & Proteasome degradation	67	2.57692	0.0035178	LRR1, CCNF, UBE2L6, CDC20, PSMD9, NPEPPS, PSMD7, PSMD2, PSMD3, PSMD1, ELOB, SKP2, HERC6, DTX3L, UBE4A, LMO7, TRAIP, PSMA5, PSMA6, RNF126, PSMA3, PSMA4, CDC34, PSMA1, PSMA2, PSME3, PSME4, PSME1, PSME2, UBE2V1, UBA52, THOP1, PSMD12, PSMD11, PSMD14, UBA7, PS	1457	283	8557	1.39043	0.991041	0.0192115	0.0154496
REACTOME_PATHWAY	R-MMU-72203~Processing of Capped Intron-Containing Pre-mRNA	66	2.53846	1.14016e-05	ISY1, NXT1, NUP107, YBX1, USP39, EFTUD2, SNRPD2, SNRPD1, MAGOH, SNRPD3, NDC1, SEC13, NCBP1, NUP210, NUP133, BUD31, PRPF40A, THOC3, GTF2F2, THOC6, NUP93, PRPF4, DDX39A, NUP50, SRSF2, SNRPG, SNRPE, PPIH, SNRPA1, SNRPF, SNRPC, SRSF9, SF3B5, RBM8A, CSTF2, U2A	1457	230	8557	1.6853	0.0151397	0.000103077	8.2893e-05
REACTOME_PATHWAY	R-MMU-5684996~MAPK1/MAPK3 signaling	66	2.53846	0.00100191	RASGRF1, AREG, ACTB, PSMD9, PSMD7, DUSP10, PPP2R1B, PSMD2, PSMD3, PSMD1, JAK3, HRAS, DUSP5, LYPLA1, HGF, PAQR3, DUSP9, DUSP6, EREG, CSF2RB2, PSMA5, APBB1IP, PSMA6, PSMA3, PSMA4, PSMA1, PSMA2, PSME3, PSME4, PSME1, PSME2, SOS1, UBA52, HBEGF, PSMD12, PSMD11,	1457	265	8557	1.46272	0.738475	0.00641412	0.00515814
REACTOME_PATHWAY	R-MMU-5673001~RAF/MAP kinase cascade	64	2.46154	0.00148555	RASGRF1, AREG, ACTB, PSMD9, PSMD7, DUSP10, PPP2R1B, PSMD2, PSMD3, PSMD1, JAK3, HRAS, DUSP5, LYPLA1, HGF, PAQR3, DUSP9, DUSP6, EREG, CSF2RB2, PSMA5, APBB1IP, PSMA6, PSMA3, PSMA4, PSMA1, PSMA2, PSME3, PSME4, PSME1, PSME2, SOS1, UBA52, HBEGF, PSMD12, PSMD11,	1457	259	8557	1.45125	0.863188	0.00915975	0.00736614
REACTOME_PATHWAY	R-MMU-2500257~Resolution of Sister Chromatid Cohesion	63	2.42308	3.44299e-19	ERCC6L, NUP107, ZWILCH, BUB1B, CDC20, TUBA1C, TUBA1B, PPP2R1B, NUF2, KNTC1, SPDL1, SEC13, NUDC, NUP133, DYNLL1, RANGAP1, CKAP5, TUBA4A, SGO1, INCENP, BIRC5, SGO2A, KIF2C, MAD1L1, CDCA5, MIS12, CDCA8, CENPA, PMF1, NUP160, AURKB, SKA1, SKA2, CCNB2, CCNB1, D	1457	117	8557	3.1624	4.60672e-16	1.3162e-17	1.05847e-17
REACTOME_PATHWAY	R-MMU-5689880~Ub-specific processing proteases	63	2.42308	6.42959e-09	H2AC15, H2AC11, CDC20, PSMD9, PSMD7, PSMD2, RUVBL1, H2AC10, PSMD3, PSMD1, SKP2, H2AC4, CDC25A, CCNA2, PSMA5, PSMA6, PSMA3, PSMA4, RNF128, PSMA1, PSMA2, TRAF6, PSME3, PSME4, PSME1, VDAC2, PSME2, UBA52, USP14, PSMD12, PSMD11, PSMD14, PSMD13, USP12, GATA3, H	1457	179	8557	2.06704	8.60275e-06	7.68106e-08	6.177e-08
REACTOME_PATHWAY	R-MMU-71291~Metabolism of amino acids and derivatives	63	2.42308	0.000776496	DMGDH, TAT, PSMD9, PSMD7, PSMD2, PSMD3, PSMD1, PHGDH, PSPH, BHMT2, DIO2, PIPOX, PSMA5, SLC7A5, PSMA6, MTAP, PSMA3, PSMA4, PSMA1, PSMA2, PSME3, PSME4, PSME1, SMS, PSME2, IDO2, ALDH9A1, IDO1, PSMD12, PSMD11, PSMD14, PSMD13, HDC, PSMA7, PSMB10, SRM, PSMB6, P	1457	248	8557	1.49194	0.646317	0.00516891	0.00415676
REACTOME_PATHWAY	R-MMU-5663220~RHO GTPases Activate Formins	62	2.38462	2.49494e-15	ERCC6L, NUP107, ZWILCH, BUB1B, ACTB, CDC20, TUBA1C, TUBA1B, PPP2R1B, NUF2, KNTC1, RAC1, SPDL1, SEC13, NUDC, NUP133, DYNLL1, RANGAP1, CKAP5, TUBA4A, SGO1, INCENP, BIRC5, SGO2A, KIF2C, MAD1L1, MIS12, CDCA8, CENPA, PMF1, NUP160, AURKB, SKA1, SKA2, DSN1, NUP8	1457	131	8557	2.7796	3.26805e-12	4.33536e-14	3.48644e-14
REACTOME_PATHWAY	R-MMU-202403~TCR signaling	61	2.34615	1.09091e-21	ITK, PTPN22, CD3G, CD3E, CD3D, PSMD9, PSMD7, PSMD2, GRAP2, PSMD3, PSMD1, RIPK2, PDPK1, PSMA5, PSMA6, ZAP70, PSMA3, PSMA4, CDC34, PSMA1, LCK, PSMA2, TRAF6, PSME3, PSME4, PSME1, PSME2, LCP2, UBE2V1, UBA52, CD101, PSMD12, PSMD11, PSMD14, PSMD13, WAS, BCL10,	1457	102	8557	3.5123	1.45964e-18	8.1091e-20	6.52122e-20
REACTOME_PATHWAY	R-MMU-9711123~Cellular response to chemical stress	60	2.30769	3.09755e-10	TXN1, ERO1A, SRXN1, NCF2, BACH1, PSMD9, PSMD7, PSMD2, PSMD3, AKT3, PSMD1, SKP2, NCOA1, GPX2, CYBB, CYBA, PSMA5, PSMA6, PSMA3, PSMA4, SCO1, PSMA1, PSMA2, PSME3, PSME4, PSME1, PSME2, UBA52, PSMD12, VCP, PSMD11, PSMD14, PSMD13, COX18, PSMA7, PSMB10, HELZ2, P	1457	156	8557	2.25886	4.14453e-07	3.87339e-09	3.11492e-09
REACTOME_PATHWAY	R-MMU-9648025~EML4 and NUDC in mitotic spindle formation	59	2.26923	6.45081e-19	ERCC6L, NUP107, ZWILCH, BUB1B, CDC20, TUBA1C, TUBA1B, PPP2R1B, NUF2, KNTC1, SPDL1, SEC13, NUDC, NUP133, DYNLL1, RANGAP1, CKAP5, TUBA4A, SGO1, INCENP, BIRC5, SGO2A, KIF2C, MAD1L1, MIS12, CDCA8, CENPA, PMF1, NUP160, AURKB, SKA1, SKA2, DSN1, NUP85, NUP43, BU	1457	106	8557	3.26895	8.63118e-16	2.39755e-17	1.92807e-17
REACTOME_PATHWAY	R-MMU-3700989~Transcriptional Regulation by TP53	59	2.26923	0.0687597	TXN1, YWHAE, CDKN1A, PPP2R1B, EXO1, CHEK1, AKT3, ELOB, TOPBP1, YWHAH, NELFE, RFC5, RFC3, GPX2, RMI2, RFC4, PDPK1, TRP73, CDC25C, GTF2F2, YWHAZ, CCNA2, SCO1, CCNE2, CCNE1, G6PDX, CSNK2B, DNA2, UBA52, BLM, PCNA, COX18, AURKB, AURKA, CCNB1, BRIP1, PRDX1, POL	1457	283	8557	1.22441	1	0.269007	0.216332
REACTOME_PATHWAY	R-MMU-69618~Mitotic Spindle Checkpoint	58	2.23077	6.87417e-18	ERCC6L, NUP107, ZWILCH, BUB1B, CDC20, PPP2R1B, NUF2, KNTC1, SPDL1, SEC13, NUDC, NUP133, DYNLL1, RANGAP1, CKAP5, SGO1, INCENP, BIRC5, SGO2A, KIF2C, MAD1L1, ANAPC15, MIS12, CDCA8, CENPA, PMF1, NUP160, AURKB, SKA1, SKA2, DSN1, NUP85, NUP43, BUB3, BUB1, CENPT	1457	107	8557	3.18351	9.19763e-15	1.80346e-16	1.45031e-16
REACTOME_PATHWAY	R-MMU-2454202~Fc epsilon receptor (FCERI) signaling	57	2.19231	4.90459e-15	ITK, PSMD9, PSMD7, PSMD2, GRAP2, PSMD3, FCER1A, PSMD1, RAC1, HRAS, MAP2K4, FCER1G, SYK, PDPK1, LAT2, PSMA5, PSMA6, PSMA3, PSMA4, CDC34, PSMA1, PSMA2, TRAF6, PSME3, PSME4, PSME1, PSME2, LCP2, UBE2V1, MS4A2, SOS1, UBA52, PSMD12, PSMD11, PSMD14, PSMD13, BCL1	1457	116	8557	2.88588	6.5361e-12	7.72041e-14	6.20864e-14
REACTOME_PATHWAY	R-MMU-73886~Chromosome Maintenance	57	2.19231	4.89393e-14	H2AX, DSCC1, H2AC15, CHTF18, H2AC11, MIS18BP1, RUVBL1, H2AC10, H4C2, OIP5, H4C4, H4C6, RFC5, RFC3, RFC4, LIG1, H2AC4, TERF1, CCNA2, H2BC12, H2BC14, H2BC15, SHQ1, H4C14, H2BC11, NHP2, DNA2, PRIM2, PIF1, RTEL1, BLM, PCNA, PRIM1, CENPA, POLD2, GAR1, CENPT, H	1457	121	8557	2.76663	6.55096e-11	6.96605e-13	5.60199e-13
REACTOME_PATHWAY	R-MMU-8951664~Neddylation	57	2.19231	0.000972428	LRR1, CCNF, PSMD9, PSMD7, PSMD2, PSMD3, PSMD1, ELOB, SKP2, LMO7, UCHL3, PSMA5, PSMA6, PSMA3, PSMA4, PSMA1, PSMA2, PSME3, PSME4, PSME1, BIRC5, PSME2, UBA52, DTL, PSMD12, VCP, PSMD11, PSMD14, DCUN1D5, PSMD13, KLHL11, HIF1A, PSMA7, PSMB10, PSMB6, SOCS3, PSMB	1457	221	8557	1.51476	0.727942	0.00628555	0.00505475
REACTOME_PATHWAY	R-MMU-141424~Amplification of signal from the kinetochores	55	2.11538	3.31575e-20	ERCC6L, NUP107, ZWILCH, BUB1B, CDC20, PPP2R1B, NUF2, KNTC1, SPDL1, SEC13, NUDC, NUP133, DYNLL1, RANGAP1, CKAP5, SGO1, INCENP, BIRC5, SGO2A, KIF2C, MAD1L1, MIS12, CDCA8, CENPA, PMF1, NUP160, AURKB, SKA1, SKA2, DSN1, NUP85, NUP43, BUB3, BUB1, CENPT, CENPU,	1457	90	8557	3.58907	4.43647e-17	1.77459e-18	1.4271e-18
REACTOME_PATHWAY	R-MMU-141444~Amplification of signal from unattached kinetochores via a MAD2 inhibitory signal	55	2.11538	3.31575e-20	ERCC6L, NUP107, ZWILCH, BUB1B, CDC20, PPP2R1B, NUF2, KNTC1, SPDL1, SEC13, NUDC, NUP133, DYNLL1, RANGAP1, CKAP5, SGO1, INCENP, BIRC5, SGO2A, KIF2C, MAD1L1, MIS12, CDCA8, CENPA, PMF1, NUP160, AURKB, SKA1, SKA2, DSN1, NUP85, NUP43, BUB3, BUB1, CENPT, CENPU,	1457	90	8557	3.58907	4.43647e-17	1.77459e-18	1.4271e-18
REACTOME_PATHWAY	R-MMU-453276~Regulation of mitotic cell cycle	54	2.07692	1.29975e-20	RB1, BUB1B, CDC20, PSMD9, PSMD7, PSMD2, PSMD3, PSMD1, NEK2, FBXO5, SKP2, CCNA2, PSMA5, PSMA6, PSMA3, PSMA4, PSMA1, PSMA2, PSME3, PSME4, PSME1, PSME2, UBA52, PSMD12, ANAPC15, PSMD11, PSMD14, PSMD13, AURKB, PSMA7, PSMB10, AURKA, PSMB6, PSMB7, CCNB1, PSMB4,	1457	86	8557	3.68771	1.73906e-17	7.72999e-19	6.21634e-19
REACTOME_PATHWAY	R-MMU-174143~APC/C-mediated degradation of cell cycle proteins	54	2.07692	1.29975e-20	RB1, BUB1B, CDC20, PSMD9, PSMD7, PSMD2, PSMD3, PSMD1, NEK2, FBXO5, SKP2, CCNA2, PSMA5, PSMA6, PSMA3, PSMA4, PSMA1, PSMA2, PSME3, PSME4, PSME1, PSME2, UBA52, PSMD12, ANAPC15, PSMD11, PSMD14, PSMD13, AURKB, PSMA7, PSMB10, AURKA, PSMB6, PSMB7, CCNB1, PSMB4,	1457	86	8557	3.68771	1.73906e-17	7.72999e-19	6.21634e-19
REACTOME_PATHWAY	R-MMU-69052~Switching of origins to a post-replicative state	54	2.07692	2.43685e-19	MCM7, MCM8, GMNN, PSMD9, PSMD7, PSMD2, PSMD3, PSMD1, SKP2, CCNA2, PSMA5, PSMA6, PSMA3, PSMA4, CCNE2, PSMA1, CCNE1, PSMA2, PSME3, PSME4, MCM3, PSME1, MCM4, PSME2, MCM5, MCM6, UBA52, MCM2, PSMD12, ANAPC15, PSMD11, PSMD14, PSMD13, PSMA7, PSMB10, PSMB6, PSMB7	1457	90	8557	3.52382	3.2605e-16	9.5897e-18	7.7119e-18
REACTOME_PATHWAY	R-MMU-1236975~Antigen processing-Cross presentation	54	2.07692	1.85851e-18	H2-T22, NCF2, H2-K1, PSMD9, PSMD7, PSMD2, PSMD3, PSMD1, B2M, PDIA3, TAP2, CYBB, TAP1, CYBA, TAPBP, FCGR1, PSMA5, PSMA6, PSMA3, PSMA4, PSMA1, PSMA2, PSME3, PSME4, PSME1, PSME2, PSMD12, PSMD11, PSMD14, PSMD13, H2-M2, H2-Q6, H2-M3, H2-Q7, H2-Q4, H2-Q2, PSMA7	1457	93	8557	3.41014	2.48669e-15	5.29082e-17	4.2548e-17
REACTOME_PATHWAY	R-MMU-5621481~C-type lectin receptors (CLRs)	54	2.07692	6.8284e-15	CLEC4N, PYCARD, PSMD9, PSMD7, CASP8, PSMD2, PSMD3, PSMD1, HRAS, FCER1G, SYK, PDPK1, PSMA5, PSMA6, PSMA3, CLEC4D, PSMA4, CDC34, PSMA1, PSMA2, TRAF6, IL1B, PSME3, PSME4, PSME1, PSME2, UBE2V1, CLEC4E, UBA52, PSMD12, PSMD11, PSMD14, PSMD13, BCL10, PSMA7, PSMB	1457	107	8557	2.96396	9.20997e-12	1.06237e-13	8.54345e-14
REACTOME_PATHWAY	R-MMU-9006931~Signaling by Nuclear Receptors	54	2.07692	0.012585	H2AX, HSP90AB1, H2AC15, AREG, H2AC11, H2AC10, AKT3, PDK3, H4C2, H4C4, HRAS, H4C6, PDK1, NCOA1, H3C8, HSP90AA1, PDPK1, PRMT1, H2AC4, MMP3, GTF2F2, MMP9, EREG, H2BC12, ALDH1A3, H2BC14, H2BC15, H4C14, H2BC11, FKBP4, RDH1, HBEGF, GNAI3, ZDHHC21, GATA3, H3C13,	1457	232	8557	1.367	1	0.0607899	0.0488863
REACTOME_PATHWAY	R-MMU-446652~Interleukin-1 family signaling	53	2.03846	1.24534e-14	HMGB1, PSMD9, IL36A, PSMD7, IL36B, PSMD2, PSMD3, CASP1, PSMD1, IL1R2, IRAK4, PSMA5, IL1A, PSMA6, PSMA3, PSMA4, PSMA1, PSMA2, TRAF6, IL1B, PSME3, PSME4, PSME1, PSME2, UBE2V1, UBA52, PSMD12, PSMD11, PSMD14, PSMD13, PSMA7, PSMB10, PSMB6, IL1RL1, PSMB7, PSMB4	1457	105	8557	2.96448	1.66374e-11	1.89348e-13	1.52271e-13
REACTOME_PATHWAY	R-MMU-983705~Signaling by the B Cell Receptor (BCR)	52	2	1.67554e-15	SH3KBP1, PIK3CD, PSMD9, PSMD7, PSMD2, PSMD3, BLNK, PSMD1, HRAS, SYK, PSMA5, PSMA6, PSMA3, PSMA4, PSMA1, PSMA2, PSME3, PSME4, PSME1, PSME2, SOS1, UBA52, PSMD12, PSMD11, PSMD14, PSMD13, ITPR3, BCL10, RASGRP1, PSMA7, PSMB10, PSMB6, PSMB7, PSMB4, PSMB5, PSMB2	1457	98	8557	3.1163	2.22822e-12	2.94983e-14	2.37221e-14
REACTOME_PATHWAY	R-MMU-202424~Downstream TCR signaling	51	1.96154	1.34463e-18	CD3G, CD3E, CD3D, PSMD9, PSMD7, PSMD2, PSMD3, PSMD1, RIPK2, PDPK1, PSMA5, PSMA6, PSMA3, PSMA4, CDC34, PSMA1, LCK, PSMA2, TRAF6, PSME3, PSME4, PSME1, PSME2, UBE2V1, UBA52, PSMD12, PSMD11, PSMD14, PSMD13, BCL10, PSMA7, PSMB10, PSMB6, PSMB7, PSMB4, PSMB5, PS	1457	84	8557	3.56577	1.79911e-15	4.08889e-17	3.28823e-17
REACTOME_PATHWAY	R-MMU-5668541~TNFR2 non-canonical NF-kB pathway	51	1.96154	2.99789e-15	CD40, TNF, PSMD9, PSMD7, PSMD2, PSMD3, TNFRSF8, PSMD1, TNFRSF4, TNFRSF1B, TNFRSF1A, PSMA5, PSMA6, PSMA3, PSMA4, PSMA1, PSMA2, PSME3, PSME4, PSME1, PSME2, UBA52, PSMD12, PSMD11, PSMD14, PSMD13, PSMA7, PSMB10, PSMB6, PSMB7, PSMB4, PSMB5, PSMB2, PSMB3, TNFRS	1457	96	8557	3.12005	4.01079e-12	5.07745e-14	4.08321e-14
REACTOME_PATHWAY	R-MMU-8852276~The role of GTSE1 in G2/M progression after G2 checkpoint	49	1.88462	3.72977e-20	CDKN1A, HSP90AB1, TUBA1C, PSMD9, TUBA1B, PSMD7, PSMD2, PSMD3, PSMD1, GTSE1, HSP90AA1, TUBA4A, PSMA5, PSMA6, PSMA3, PSMA4, PSMA1, PSMA2, PSME3, PSME4, PSME1, PSME2, UBA52, PSMD12, PSMD11, PSMD14, PSMD13, PSMA7, PSMB10, PSMB6, CCNB2, PSMB7, CCNB1, PSMB4, PS	1457	74	8557	3.8889	4.99043e-17	1.9194e-18	1.54355e-18
REACTOME_PATHWAY	R-MMU-176814~Activation of APC/C and APC/C:Cdc20 mediated degradation of mitotic proteins	49	1.88462	1.95604e-19	BUB1B, CDC20, PSMD9, PSMD7, PSMD2, PSMD3, PSMD1, NEK2, CCNA2, PSMA5, PSMA6, PSMA3, PSMA4, PSMA1, PSMA2, PSME3, PSME4, PSME1, PSME2, UBA52, PSMD12, ANAPC15, PSMD11, PSMD14, PSMD13, PSMA7, PSMB10, PSMB6, PSMB7, CCNB1, PSMB4, PSMB5, PSMB2, PSMB3, BUB3, RPS27	1457	76	8557	3.78656	2.61719e-16	7.93087e-18	6.37789e-18
REACTOME_PATHWAY	R-MMU-5689603~UCH proteinases	49	1.88462	1.70339e-14	H2AC15, ACTB, H2AC11, PSMD9, PSMD7, PSMD2, RUVBL1, H2AC10, PSMD3, PSMD1, H2AC4, ACTL6A, UCHL3, UCHL5, PSMA5, PSMA6, PSMA3, PSMA4, PSMA1, PSMA2, PSME3, PSME4, PSME1, PSME2, UBA52, INO80C, PSMD12, PSMD11, PSMD14, PSMD13, PSMA7, PSMB10, PSMB6, PSMB7, PSMB4,	1457	93	8557	3.09439	2.27278e-11	2.50455e-13	2.01412e-13
REACTOME_PATHWAY	R-MMU-68949~Orc1 removal from chromatin	48	1.84615	4.13634e-21	PSMD12, PSMD11, MCM7, PSMD14, MCM8, PSMD13, PSMA7, PSMB10, PSMB6, PSMD9, PSMB7, PSMB4, PSMB5, PSMD7, PSMB2, PSMB3, PSMD2, ORC2, PSMD3, PSMD1, SKP2, RPS27A, CDC6, PSMB8, PSMB9, PSMA5, CCNA2, PSMA6, PSMA3, PSMC5, PSMA4, PSMC6, PSMA1, PSMC3, PSMA2, PSMC4, PS	1457	69	8557	4.08558	5.53443e-18	2.91286e-19	2.34248e-19
REACTOME_PATHWAY	R-MMU-69656~Cyclin A:Cdk2-associated events at S phase entry	48	1.84615	6.2215e-20	RB1, CDKN1A, PSMD12, PSMD11, PSMD14, PSMD13, PSMA7, PSMB10, CKS1B, PSMB6, PSMD9, PSMB7, PSMB4, PSMB5, PSMD7, PSMB2, CCND1, PSMB3, PSMD2, PSMD3, AKT3, PSMD1, SKP2, RPS27A, PTK6, PSMB8, CDC25A, PSMB9, CDC25B, PSMA5, CCNA2, PSMA6, PSMA3, PSMC5, PSMA4, PSMC6,	1457	72	8557	3.91535	8.32437e-17	3.0831e-18	2.47938e-18
REACTOME_PATHWAY	R-MMU-176409~APC/C:Cdc20 mediated degradation of mitotic proteins	48	1.84615	7.43692e-19	PSMD12, PSMD11, ANAPC15, PSMD14, PSMD13, BUB1B, PSMA7, PSMB10, CDC20, PSMB6, PSMD9, PSMB7, CCNB1, PSMB4, PSMB5, PSMD7, PSMB2, PSMB3, PSMD2, PSMD3, PSMD1, NEK2, BUB3, RPS27A, UBE2C, PSMB8, PSMB9, PSMA5, CCNA2, PSMA6, PSMA3, PSMC5, PSMA4, PSMC6, PSMA1, PSMC	1457	75	8557	3.75874	9.95061e-16	2.48765e-17	2.00053e-17
REACTOME_PATHWAY	R-MMU-195721~Signaling by WNT	48	1.84615	0.0817067	PSMD12, PSMD11, PSMD14, PSMD13, CLTC, PSMA7, PSMB10, PSMB6, PSMD9, PSMB7, PSMB4, PSMB5, PSMD7, PSMB2, PPP2R1B, PSMB3, PSMD2, PSMD3, RUVBL1, AP2S1, LEO1, RAC3, PSMD1, RAC1, RPS27A, TMED5, FZD3, YWHAZ, PSMB8, PSMB9, PSMA5, PSMA6, PSMA3, PSMC5, PSMA4, PSMC6,	1457	227	8557	1.24187	1	0.309973	0.249276
REACTOME_PATHWAY	R-MMU-69202~Cyclin E associated events during G1/S transition	47	1.80769	1.03212e-19	RB1, CDKN1A, PSMD12, PSMD11, PSMD14, PSMD13, PSMA7, PSMB10, CKS1B, PSMB6, PSMD9, PSMB7, PSMB4, PSMB5, PSMD7, PSMB2, CCND1, PSMB3, PSMD2, PSMD3, AKT3, PSMD1, SKP2, RPS27A, PTK6, PSMB8, CDC25A, PSMB9, PSMA5, CCNA2, PSMA6, PSMA3, PSMC5, PSMA4, PSMC6, PSMA1,	1457	70	8557	3.94332	1.38098e-16	4.762e-18	3.82953e-18
REACTOME_PATHWAY	R-MMU-179419~APC:Cdc20 mediated degradation of cell cycle proteins prior to satisfation of the cell cycle checkpoint	47	1.80769	1.2724e-18	PSMD12, PSMD11, ANAPC15, PSMD14, PSMD13, BUB1B, PSMA7, PSMB10, CDC20, PSMB6, PSMD9, PSMB7, PSMB4, PSMB5, PSMD7, PSMB2, PSMB3, PSMD2, PSMD3, PSMD1, NEK2, BUB3, RPS27A, UBE2C, PSMB8, PSMB9, PSMA5, CCNA2, PSMA6, PSMA3, PSMC5, PSMA4, PSMC6, PSMA1, PSMC3, UBE2	1457	73	8557	3.78126	1.70247e-15	4.05349e-17	3.25976e-17
REACTOME_PATHWAY	R-MMU-2871837~FCERI mediated NF-kB activation	47	1.80769	6.04613e-18	PSMD12, PSMD11, PSMD14, PSMD13, BCL10, PSMA7, PSMB10, PSMB6, PSMD9, PSMB7, PSMB4, PSMB5, PSMD7, PSMB2, PSMB3, PSMD2, PSMD3, PSMD1, FCER1A, RPS27A, LYN, FCER1G, PDPK1, PSMB8, PSMB9, PSMA5, NFKBIA, PSMA6, PSMA3, PSMC5, PSMA4, PSMC6, CDC34, PSMA1, PSMC3, PSM	1457	75	8557	3.68043	8.08973e-15	1.61795e-16	1.30113e-16
REACTOME_PATHWAY	R-MMU-450531~Regulation of mRNA stability by proteins that bind AU-rich elements	47	1.80769	8.81908e-16	PSMD12, PSMD11, SET, PSMD14, PSMD13, PSMA7, PSMB10, PSMB6, PSMD9, PSMB7, PSMB4, PSMB5, PSMD7, PSMB2, PSMB3, PSMD2, EXOSC9, EXOSC8, PSMD3, PSMD1, RPS27A, EXOSC3, EXOSC2, HSPA8, DIS3, YWHAZ, PSMB8, PSMB9, PSMA5, PSMA6, PSMA3, PSMC5, PSMA4, PSMC6, PSMA1, PSM	1457	82	8557	3.36625	1.18838e-12	1.66196e-14	1.33652e-14
REACTOME_PATHWAY	R-MMU-5607764~CLEC7A (Dectin-1) signaling	47	1.80769	5.63073e-14	PSMD12, PSMD11, PSMD14, PSMD13, BCL10, PSMA7, PSMB10, PYCARD, PSMB6, PSMD9, PSMB7, PSMB4, CASP8, PSMB5, PSMD7, PSMB2, PSMB3, PSMD2, PSMD3, PSMD1, RPS27A, PDPK1, PSMB8, PSMB9, PSMA5, NFKBIA, PSMA6, PSMA3, PSMC5, PSMA4, PSMC6, CDC34, PSMA1, PSMC3, PSMA2, PS	1457	89	8557	3.10149	7.53138e-11	7.93044e-13	6.37754e-13
REACTOME_PATHWAY	R-MMU-9020702~Interleukin-1 signaling	47	1.80769	2.73737e-13	PSMD12, PSMD11, PSMD14, PSMD13, HMGB1, PSMA7, PSMB10, PSMB6, PSMD9, PSMB7, PSMB4, PSMB5, PSMD7, PSMB2, PSMB3, PSMD2, PSMD3, PSMD1, RPS27A, IL1R2, IRAK4, PSMB8, PSMB9, PSMA5, NFKBIA, PSMA6, IL1A, PSMA3, PSMC5, PSMA4, PSMC6, PSMA1, PSMC3, PSMA2, PSMC4, TRAF	1457	92	8557	3.00035	3.66319e-10	3.8152e-12	3.06813e-12
REACTOME_PATHWAY	R-MMU-5693532~DNA Double-Strand Break Repair	47	1.80769	3.09375e-06	H2AX, BLM, PCNA, BRCA2, RAD51AP1, BRIP1, SLX4, PPP4C, EME1, EXO1, POLD2, CHEK1, NSD2, H4C2, CLSPN, TOPBP1, KPNA2, RPS27A, H4C4, POLE, H4C6, H2BC9, RFC5, GEN1, POLQ, H2BC7, RFC3, TIPIN, RMI2, RFC4, H2BC3, EYA4, SPIDR, PALB2, CCNA2, H2BC12, H2BC14, H2BC15,	1457	140	8557	1.97166	0.00413089	3.11236e-05	2.50292e-05
REACTOME_PATHWAY	R-MMU-72163~mRNA Splicing - Major Pathway	47	1.80769	0.000918142	ISY1, SF3B5, RBM8A, CSTF2, U2AF1, SNU13, YBX1, USP39, EFTUD2, SNRPD2, SNRPD1, POLR2D, MAGOH, DHX38, SNRPB2, SNRPD3, POLR2L, HSPA8, PPIL1, PRPF38A, NCBP1, BUD31, ALYREF, CPSF2, PRPF40A, LSM5, MAGOHB, LSM4, GTF2F2, LSM3, LSM2, PRPF4, LSM8, SNRNP40, LSM7, LS	1457	173	8557	1.59556	0.707426	0.0060516	0.0048666
REACTOME_PATHWAY	R-MMU-72172~mRNA Splicing	47	1.80769	0.00196225	ISY1, SF3B5, RBM8A, CSTF2, U2AF1, SNU13, YBX1, USP39, EFTUD2, SNRPD2, SNRPD1, POLR2D, MAGOH, DHX38, SNRPB2, SNRPD3, POLR2L, HSPA8, PPIL1, PRPF38A, NCBP1, BUD31, ALYREF, CPSF2, PRPF40A, LSM5, MAGOHB, LSM4, GTF2F2, LSM3, LSM2, PRPF4, LSM8, SNRNP40, LSM7, LS	1457	179	8557	1.54208	0.927783	0.0114152	0.00917993
REACTOME_PATHWAY	R-MMU-8939211~ESR-mediated signaling	47	1.80769	0.00279594	H2AX, HSP90AB1, GNAI3, ZDHHC21, GATA3, H2AC15, AREG, H2AC11, H3C13, H2AC10, AKT3, POLR2D, H3C1, H4C2, H3C3, H3C2, H4C4, HRAS, H3C7, H4C6, H3C6, POLR2L, H2BC9, H2AZ1, NCOA1, H3C8, H2BC7, HSP90AA1, PRMT1, PDPK1, H2AC4, H2BC3, PTGES3, MMP3, GTF2F2, MMP9, ERE	1457	182	8557	1.51666	0.976393	0.0157184	0.0126405
REACTOME_PATHWAY	R-MMU-174184~Cdc20:Phospho-APC/C mediated degradation of Cyclin A	46	1.76923	4.8215e-18	PSMD12, PSMD11, ANAPC15, PSMD14, PSMD13, BUB1B, PSMA7, PSMB10, CDC20, PSMB6, PSMD9, PSMB7, PSMB4, PSMB5, PSMD7, PSMB2, PSMB3, PSMD2, PSMD3, PSMD1, BUB3, RPS27A, UBE2C, PSMB8, PSMB9, PSMA5, CCNA2, PSMA6, PSMA3, PSMC5, PSMA4, PSMC6, PSMA1, PSMC3, UBE2S, PSM	1457	72	8557	3.75221	6.45117e-15	1.31656e-16	1.05876e-16
REACTOME_PATHWAY	R-MMU-174178~APC/C:Cdh1 mediated degradation of Cdc20 and other APC/C:Cdh1 targeted proteins in late mitosis/early G1	46	1.76923	1.048e-17	RB1, PSMD12, PSMD11, ANAPC15, PSMD14, PSMD13, PSMA7, AURKB, PSMB10, AURKA, CDC20, PSMB6, PSMD9, PSMB7, PSMB4, PSMB5, PSMD7, PSMB2, PSMB3, PSMD2, PSMD3, PSMD1, SKP2, RPS27A, UBE2C, PLK1, PSMB8, PSMB9, PSMA5, PSMA6, PSMA3, PSMC5, PSMA4, PSMC6, PSMA1, PSMC3,	1457	73	8557	3.70081	1.40222e-14	2.69658e-16	2.16855e-16
REACTOME_PATHWAY	R-MMU-5358351~Signaling by Hedgehog	46	1.76923	3.19542e-06	VCP, PSMD12, PSMD11, PSMD14, PSMD13, IFT172, SEL1L, DERL2, PSMA7, PSMB10, PSMB6, TUBA1C, PSMD9, PSMB7, PSMB4, TUBA1B, PSMB5, PSMD7, PSMB2, PSMB3, PSMD2, PSMD3, PSMD1, RPS27A, TUBB4B, TUBA4A, PSMB8, PSMB9, PSMA5, PSMA6, PSMA3, PSMC5, PSMA4, PSMC6, PSMA1, P	1457	136	8557	1.98646	0.00426636	3.19065e-05	2.56588e-05
REACTOME_PATHWAY	R-MMU-382556~ABC-family proteins mediated transport	45	1.73077	1.36419e-10	VCP, PSMD12, PSMD11, PSMD14, PSMD13, DERL3, SEL1L, DERL2, ABCA12, PSMA7, PSMB10, PSMB6, PSMD9, PSMB7, PSMB4, PSMB5, PSMD7, PSMB2, PSMB3, PSMD2, PSMD3, PSMD1, RPS27A, ABCC3, EIF2S2, EIF2S1, PSMB8, PSMB9, PSMA5, PSMA6, PSMA3, PSMC5, PSMA4, PSMC6, PSMA1, PSM	1457	99	8557	2.66956	1.82528e-07	1.78736e-09	1.43737e-09
REACTOME_PATHWAY	R-MMU-5693538~Homology Directed Repair	45	1.73077	2.03654e-08	H2AX, BLM, PCNA, BRCA2, RAD51AP1, BRIP1, SLX4, PPP4C, EME1, EXO1, POLD2, CHEK1, NSD2, H4C2, CLSPN, TOPBP1, RPS27A, H4C4, POLE, H4C6, H2BC9, RFC5, GEN1, POLQ, H2BC7, RFC3, TIPIN, RMI2, RFC4, H2BC3, SPIDR, PALB2, CCNA2, H2BC12, H2BC14, H2BC15, RAD51, H4C14,	1457	113	8557	2.33882	2.72486e-05	2.32897e-07	1.87292e-07
REACTOME_PATHWAY	R-MMU-68875~Mitotic Prophase	45	1.73077	3.77283e-08	H2AX, RB1, SET, NUP107, NCAPG2, H2AC15, AAAS, SMC4, NUP160, SMC2, LMNB1, H2AC11, CCNB2, CCNB1, NUP85, H2AC10, H4C2, NUP43, H4C4, H4C6, H2BC9, H2AZ1, NDC1, H2BC7, SEC13, NUP155, NUP210, NUP133, H2AC4, H2BC3, PLK1, MASTL, H2BC12, NUP93, H2BC14, H2BC15, H4C1	1457	115	8557	2.29814	5.04792e-05	4.24206e-07	3.4114e-07
REACTOME_PATHWAY	R-MMU-2559583~Cellular Senescence	45	1.73077	0.000839286	TXN1, H2AX, RB1, CEBPB, CDKN1A, ANAPC15, H2AC15, LMNB1, H2AC11, H3C13, H2AC10, H3C1, H4C2, H3C3, H3C2, RPS27A, H4C4, H3C7, H4C6, H3C6, SUZ12, H2BC9, H2AZ1, MAP2K3, MAP2K4, H3C8, H2BC7, UBE2C, H2AC4, H2BC3, HMGA1, TERF1, CCNA2, H2BC12, H2BC14, H2BC15, CCNE	1457	163	8557	1.62139	0.674839	0.00555923	0.00447065
REACTOME_PATHWAY	R-MMU-187577~SCF(Skp2)-mediated degradation of p27/p21	44	1.69231	8.84608e-21	CDKN1A, PSMD12, PSMD11, PSMD14, PSMD13, PSMA7, PSMB10, CKS1B, PSMB6, PSMD9, PSMB7, PSMB4, PSMB5, PSMD7, PSMB2, CCND1, PSMB3, PSMD2, PSMD3, PSMD1, SKP2, RPS27A, PTK6, PSMB8, PSMB9, PSMA5, CCNA2, PSMA6, PSMA3, PSMC5, PSMA4, PSMC6, PSMA1, CCNE2, PSMC3, PSMA2	1457	60	8557	4.30689	1.1836e-17	5.91802e-19	4.75919e-19
REACTOME_PATHWAY	R-MMU-69017~CDK-mediated phosphorylation and removal of Cdc6	44	1.69231	2.94838e-16	PSMD12, PSMD11, ANAPC15, PSMD14, PSMD13, PSMA7, PSMB10, PSMB6, PSMD9, PSMB7, PSMB4, PSMB5, PSMD7, PSMB2, PSMB3, PSMD2, PSMD3, PSMD1, RPS27A, UBE2C, CDC6, PSMB8, PSMB9, PSMA5, CCNA2, PSMA6, PSMA3, PSMC5, PSMA4, PSMC6, PSMA1, CCNE2, PSMC3, UBE2S, PSMA2, CCN	1457	72	8557	3.58907	4.45644e-13	6.36279e-15	5.11686e-15
REACTOME_PATHWAY	R-MMU-1168372~Downstream signaling events of B Cell Receptor (BCR)	44	1.69231	1.41171e-15	PSMD12, PSMD11, PSMD14, PSMD13, BCL10, RASGRP1, PSMA7, PSMB10, PSMB6, PSMD9, PSMB7, PSMB4, PSMB5, PSMD7, PSMB2, PSMB3, PSMD2, PSMD3, PSMD1, RPS27A, HRAS, PSMB8, PSMB9, PSMA5, FKBP1A, NFKBIA, PSMA6, PSMA3, PSMC5, PSMA4, PSMC6, PSMA1, PSMC3, PSMA2, PSMC4, P	1457	74	8557	3.49207	1.93112e-12	2.51849e-14	2.02534e-14
REACTOME_PATHWAY	R-MMU-9755511~KEAP1-NFE2L2 pathway	44	1.69231	2.76793e-15	VCP, PSMD12, PSMD11, PSMD14, SRXN1, PSMD13, BACH1, PSMA7, PSMB10, PSMB6, PSMD9, PSMB7, PSMB4, PSMB5, PSMD7, PSMB2, PSMB3, PSMD2, PRDX1, PSMD3, AKT3, PSMD1, SKP2, RPS27A, PSMB8, PSMB9, PSMA5, PSMA6, PSMA3, PSMC5, PSMA4, PSMC6, NPLOC4, PSMA1, PSMC3, PSMA2,	1457	75	8557	3.44551	3.7137e-12	4.74807e-14	3.81833e-14
REACTOME_PATHWAY	R-MMU-6807070~PTEN Regulation	44	1.69231	1.86935e-08	PSMD12, PSMD11, PSMD14, PSMD13, PSMA7, PSMB10, PSMB6, PSMD9, PSMB7, PSMB4, PSMB5, PSMD7, PSMB2, PSMB3, PSMD2, PSMD3, AKT3, PSMD1, TRIM27, RPS27A, SUZ12, PSMB8, PSMB9, PSMA5, PSMA6, PSMA3, PSMC5, PSMA4, PSMC6, PSMA1, PSMC3, PSMA2, PSMC4, PSMC1, PSME3, PSME	1457	109	8557	2.37076	2.50116e-05	2.1562e-07	1.73398e-07
REACTOME_PATHWAY	R-MMU-5693567~HDR through Homologous Recombination (HRR) or Single Strand Annealing (SSA)	44	1.69231	2.57209e-08	H2AX, BLM, PCNA, BRCA2, RAD51AP1, BRIP1, SLX4, PPP4C, EME1, EXO1, POLD2, CHEK1, NSD2, H4C2, CLSPN, TOPBP1, RPS27A, H4C4, POLE, H4C6, H2BC9, RFC5, GEN1, H2BC7, RFC3, TIPIN, RMI2, RFC4, H2BC3, SPIDR, PALB2, CCNA2, H2BC12, H2BC14, H2BC15, RAD51, H4C14, RPA3,	1457	110	8557	2.34921	3.4414e-05	2.91649e-07	2.3454e-07
REACTOME_PATHWAY	R-MMU-211000~Gene Silencing by RNA	44	1.69231	6.4762e-08	H2AX, NUP107, H2AC15, AAAS, NUP160, H2AC11, H3C13, NUP85, H2AC10, POLR2D, H3C1, H4C2, NUP43, H3C3, H3C2, H4C4, H3C7, H4C6, H3C6, POLR2L, H2BC9, H2AZ1, NDC1, H3C8, H2BC7, SEC13, NUP155, NUP210, NUP133, H2AC4, H2BC3, TARBP2, H2BC12, NUP93, H2BC14, H2BC15, H	1457	113	8557	2.28684	8.66478e-05	7.04484e-07	5.66536e-07
REACTOME_PATHWAY	R-MMU-8878166~Transcriptional regulation by RUNX2	43	1.65385	7.32161e-19	PSMD12, PSMD11, PSMD14, PSMD13, PSMA7, PSMB10, PSMB6, PSMD9, PSMB7, CCNB1, PSMB4, PSMB5, PSMD7, PSMB2, CCND1, PSMB3, PSMD2, PSMD3, PSMD1, SKP2, RPS27A, RBM14, SMAD4, PSMB8, RUNX2, PSMB9, PSMA5, PSMA6, PSMA3, PSMC5, PSMA4, PSMC6, PSMA1, PSMC3, PSMA2, PSMC4	1457	62	8557	4.07323	9.79632e-16	2.48765e-17	2.00053e-17
REACTOME_PATHWAY	R-MMU-69615~G1/S DNA Damage Checkpoints	43	1.65385	2.39699e-17	CDKN1A, PSMD12, PSMD11, PSMD14, PSMD13, PSMA7, PSMB10, PSMB6, PSMD9, PSMB7, PSMB4, PSMB5, PSMD7, PSMB2, PSMB3, PSMD2, CHEK1, PSMD3, PSMD1, RPS27A, PSMB8, CDC25A, PSMB9, PSMA5, CCNA2, PSMA6, PSMA3, PSMC5, PSMA4, PSMC6, PSMA1, CCNE2, PSMC3, PSMA2, CCNE1, PS	1457	66	8557	3.82637	3.20718e-14	5.93922e-16	4.77623e-16
REACTOME_PATHWAY	R-MMU-5578749~Transcriptional regulation by small RNAs	43	1.65385	1.6943e-08	H2AX, NUP107, H2AC15, AAAS, NUP160, H2AC11, H3C13, NUP85, H2AC10, POLR2D, H3C1, H4C2, NUP43, H3C3, H3C2, H4C4, H3C7, H4C6, H3C6, POLR2L, H2BC9, H2AZ1, NDC1, H3C8, H2BC7, SEC13, NUP155, NUP210, NUP133, H2AC4, H2BC3, H2BC12, NUP93, H2BC14, H2BC15, H4C14, H2	1457	105	8557	2.40514	2.26694e-05	1.98857e-07	1.59918e-07
REACTOME_PATHWAY	R-MMU-8948751~Regulation of PTEN stability and activity	42	1.61538	5.43536e-16	PSMD12, PSMD11, PSMD14, PSMD13, PSMA7, PSMB10, PSMB6, PSMD9, PSMB7, PSMB4, PSMB5, PSMD7, PSMB2, PSMB3, PSMD2, PSMD3, AKT3, PSMD1, TRIM27, RPS27A, PSMB8, PSMB9, PSMA5, PSMA6, PSMA3, PSMC5, PSMA4, PSMC6, PSMA1, PSMC3, PSMA2, PSMC4, PSMC1, PSME3, PSME4, CSNK	1457	67	8557	3.6816	7.42739e-13	1.05399e-14	8.47601e-15
REACTOME_PATHWAY	R-MMU-5687128~MAPK6/MAPK4 signaling	42	1.61538	1.67523e-14	PSMD12, PSMD11, PSMD14, PSMD13, PSMA7, PSMB10, PSMB6, PSMD9, DNAJB1, PSMB7, PSMB4, PSMB5, PSMD7, PSMB2, PSMB3, PSMD2, PSMD3, PSMD1, RAC1, MAPK6, RPS27A, PSMB8, PSMB9, PSMA5, PSMA6, PSMA3, PSMC5, PSMA4, PSMC6, PSMA1, PSMC3, PSMA2, PSMC4, PSMC1, PSME3, PSME	1457	72	8557	3.42593	2.24307e-11	2.49051e-13	2.00284e-13
REACTOME_PATHWAY	R-MMU-4086400~PCP/CE pathway	42	1.61538	3.83332e-11	PSMD12, PSMD11, PSMD14, PSMD13, CLTC, PSMA7, PSMB10, PSMB6, PSMD9, PSMB7, PSMB4, PSMB5, PSMD7, PSMB2, PSMB3, PSMD2, PSMD3, AP2S1, RAC3, PSMD1, RAC1, RPS27A, FZD3, PSMB8, PSMB9, PSMA5, PSMA6, PSMA3, PSMC5, PSMA4, PSMC6, PSMA1, PSMC3, PSMA2, PSMC4, PSMC1, P	1457	86	8557	2.86822	5.12899e-08	5.12899e-10	4.12465e-10
REACTOME_PATHWAY	R-MMU-5610787~Hedgehog 'off' state	42	1.61538	5.62196e-08	PSMD12, PSMD11, PSMD14, PSMD13, IFT172, PSMA7, PSMB10, PSMB6, TUBA1C, PSMD9, PSMB7, PSMB4, TUBA1B, PSMB5, PSMD7, PSMB2, PSMB3, PSMD2, PSMD3, PSMD1, RPS27A, TUBB4B, TUBA4A, PSMB8, PSMB9, PSMA5, PSMA6, PSMA3, PSMC5, PSMA4, PSMC6, PSMA1, PSMC3, PSMA2, PSMC4,	1457	105	8557	2.34921	7.52191e-05	6.16573e-07	4.95839e-07
REACTOME_PATHWAY	R-MMU-3858494~Beta-catenin independent WNT signaling	42	1.61538	7.05253e-06	PSMD12, PSMD11, PSMD14, PSMD13, CLTC, PSMA7, PSMB10, PSMB6, PSMD9, PSMB7, PSMB4, PSMB5, PSMD7, PSMB2, PSMB3, PSMD2, PSMD3, AP2S1, RAC3, PSMD1, RAC1, RPS27A, FZD3, PSMB8, PSMB9, PSMA5, PSMA6, PSMA3, PSMC5, PSMA4, PSMC6, PSMA1, PSMC3, PSMA2, PSMC4, PSMC1, P	1457	123	8557	2.00542	0.00939194	6.6924e-05	5.38193e-05
REACTOME_PATHWAY	R-MMU-201681~TCF dependent signaling in response to WNT	42	1.61538	0.000952089	PSMD12, PSMD11, PSMD14, PSMD13, PSMA7, PSMB10, PSMB6, PSMD9, PSMB7, PSMB4, PSMB5, PSMD7, PSMB2, PPP2R1B, PSMB3, PSMD2, PSMD3, RUVBL1, LEO1, PSMD1, RPS27A, YWHAZ, PSMB8, PSMB9, PSMA5, PSMA6, PSMA3, PSMC5, PSMA4, PSMC6, PSMA1, PSMC3, PSMA2, PSMC4, PSMC1, PS	1457	150	8557	1.64445	0.72043	0.00623428	0.00501352
REACTOME_PATHWAY	R-MMU-2990846~SUMOylation	42	1.61538	0.00399125	TOP2A, BLM, DNMT1, L3MBTL2, PCNA, NUP107, CDCA8, BRCA1, AAAS, NUP160, AURKB, SENP5, NUP85, TDG, H4C2, NUP43, TRIM27, H4C4, H4C6, SUZ12, NDC1, NCOA1, CASP8AP2, SEC13, NUP155, NUP210, NUP133, NR1H4, NSMCE1, RANGAP1, HIPK2, NFKBIA, NUP93, H4C14, INCENP, NUP5	1457	161	8557	1.53209	0.995256	0.0215334	0.0173169
REACTOME_PATHWAY	R-MMU-5358346~Hedgehog ligand biogenesis	41	1.57692	2.90749e-17	VCP, PSMD12, PSMD11, PSMD14, PSMD13, SEL1L, DERL2, PSMA7, PSMB10, PSMB6, PSMD9, PSMB7, PSMB4, PSMB5, PSMD7, PSMB2, PSMB3, PSMD2, PSMD3, PSMD1, RPS27A, PSMB8, PSMB9, PSMA5, PSMA6, PSMA3, PSMC5, PSMA4, PSMC6, PSMA1, PSMC3, PSMA2, PSMC4, PSMC1, PSME3, PSME4,	1457	61	8557	3.94744	3.89022e-14	6.892e-16	5.54245e-16
REACTOME_PATHWAY	R-MMU-1169091~Activation of NF-kappaB in B cells	41	1.57692	6.8282e-17	PSMD12, PSMD11, PSMD14, PSMD13, BCL10, PSMA7, PSMB10, PSMB6, PSMD9, PSMB7, PSMB4, PSMB5, PSMD7, PSMB2, PSMB3, PSMD2, PSMD3, PSMD1, RPS27A, PSMB8, PSMB9, PSMA5, NFKBIA, PSMA6, PSMA3, PSMC5, PSMA4, PSMC6, PSMA1, PSMC3, PSMA2, PSMC4, PSMC1, PSME3, PSME4, PSM	1457	62	8557	3.88378	1.48548e-13	1.5485e-15	1.24528e-15
REACTOME_PATHWAY	R-MMU-69580~p53-Dependent G1/S DNA damage checkpoint	41	1.57692	3.46333e-16	CDKN1A, PSMD12, PSMD11, PSMD14, PSMD13, PSMA7, PSMB10, PSMB6, PSMD9, PSMB7, PSMB4, PSMB5, PSMD7, PSMB2, PSMB3, PSMD2, PSMD3, PSMD1, RPS27A, PSMB8, PSMB9, PSMA5, CCNA2, PSMA6, PSMA3, PSMC5, PSMA4, PSMC6, PSMA1, CCNE2, PSMC3, PSMA2, CCNE1, PSMC4, PSMC1, PSM	1457	64	8557	3.76241	4.45644e-13	6.91633e-15	5.56201e-15
REACTOME_PATHWAY	R-MMU-69563~p53-Dependent G1 DNA Damage Response	41	1.57692	3.46333e-16	CDKN1A, PSMD12, PSMD11, PSMD14, PSMD13, PSMA7, PSMB10, PSMB6, PSMD9, PSMB7, PSMB4, PSMB5, PSMD7, PSMB2, PSMB3, PSMD2, PSMD3, PSMD1, RPS27A, PSMB8, PSMB9, PSMA5, CCNA2, PSMA6, PSMA3, PSMC5, PSMA4, PSMC6, PSMA1, CCNE2, PSMC3, PSMA2, CCNE1, PSMC4, PSMC1, PSM	1457	64	8557	3.76241	4.45644e-13	6.91633e-15	5.56201e-15
REACTOME_PATHWAY	R-MMU-1234176~Oxygen-dependent proline hydroxylation of Hypoxia-inducible Factor Alpha	41	1.57692	8.61358e-16	PSMD12, PSMD11, PSMD14, PSMD13, HIF1A, PSMA7, PSMB10, PSMB6, PSMD9, PSMB7, PSMB4, PSMB5, PSMD7, PSMB2, PSMB3, PSMD2, PSMD3, PSMD1, ELOB, RPS27A, EGLN3, WTIP, PSMB8, PSMB9, PSMA5, PSMA6, PSMA3, PSMC5, PSMA4, PSMC6, PSMA1, PSMC3, PSMA2, PSMC4, PSMC1, PSME3,	1457	65	8557	3.70452	1.18838e-12	1.64642e-14	1.32403e-14
REACTOME_PATHWAY	R-MMU-174154~APC/C:Cdc20 mediated degradation of Securin	41	1.57692	3.72567e-15	PSMD12, PSMD11, ANAPC15, PSMD14, PSMD13, PSMA7, PSMB10, CDC20, PSMB6, PSMD9, PSMB7, PSMB4, PSMB5, PSMD7, PSMB2, PSMB3, PSMD2, PSMD3, PSMD1, RPS27A, UBE2C, PSMB8, PSMB9, PSMA5, PSMA6, PSMA3, PSMC5, PSMA4, PSMC6, PSMA1, PSMC3, UBE2S, PSMA2, PSMC4, PSMC1, PS	1457	67	8557	3.59394	5.05063e-12	6.00596e-14	4.8299e-14
REACTOME_PATHWAY	R-MMU-1234174~Cellular response to hypoxia	41	1.57692	1.52735e-14	PSMD12, PSMD11, PSMD14, PSMD13, HIF1A, PSMA7, PSMB10, PSMB6, PSMD9, PSMB7, PSMB4, PSMB5, PSMD7, PSMB2, PSMB3, PSMD2, PSMD3, PSMD1, ELOB, RPS27A, EGLN3, WTIP, PSMB8, PSMB9, PSMA5, PSMA6, PSMA3, PSMC5, PSMA4, PSMC6, PSMA1, PSMC3, PSMA2, PSMC4, PSMC1, PSME3,	1457	69	8557	3.48977	2.04996e-11	2.29617e-13	1.84654e-13
REACTOME_PATHWAY	R-MMU-198933~Immunoregulatory interactions between a Lymphoid and a non-Lymphoid cell	41	1.57692	5.14433e-08	IFITM3, IFITM1, CD40, H2-T22, H2-M2, H2-Q6, H2-M3, ITGB2, H2-Q7, H2-K1, H2-Q4, CD3G, H2-Q2, CD3E, ITGAL, CD3D, TREM1, ICAM1, SIGLECE, C3, KLRK1, CD300LB, SLAMF7, ITGB7, B2M, LAIR1, ITGA4, CD300A, SH2D1A, CD8B1, PILRA, CD300C2, RAET1E, CD40LG, TREML4, CD8A	1457	101	8557	2.3841	6.88288e-05	5.68852e-07	4.57463e-07
REACTOME_PATHWAY	R-MMU-157579~Telomere Maintenance	40	1.53846	1.64946e-08	H2AX, PRIM2, PIF1, RTEL1, BLM, PCNA, PRIM1, DSCC1, H2AC15, CHTF18, H2AC11, H2AC10, POLD2, GAR1, H4C2, H4C4, H4C6, H2BC9, H2AZ1, RFC5, H2BC7, RFC3, RFC4, LIG1, H2AC4, H2BC3, TERF1, CCNA2, H2BC12, POLA1, H2BC14, POLA2, H2BC15, SHQ1, H4C14, H2AC20, RPA3, H2B	1457	94	8557	2.49916	2.20696e-05	1.95308e-07	1.57064e-07
REACTOME_PATHWAY	R-MMU-69610~p53-Independent DNA Damage Response	39	1.5	1.75907e-19	PSMD12, PSMD11, PSMD14, PSMD13, PSMA7, PSMB10, PSMB6, PSMD9, PSMB7, PSMB4, PSMB5, PSMD7, PSMB2, PSMB3, PSMD2, CHEK1, PSMD3, PSMD1, RPS27A, PSMB8, CDC25A, PSMB9, PSMA5, PSMA6, PSMA3, PSMC5, PSMA4, PSMC6, PSMA1, PSMC3, PSMA2, PSMC4, PSMC1, PSME3, PSME4, PSM	1457	51	8557	4.49114	2.35363e-16	7.3551e-18	5.91487e-18
REACTOME_PATHWAY	R-MMU-69613~p53-Independent G1/S DNA damage checkpoint	39	1.5	1.75907e-19	PSMD12, PSMD11, PSMD14, PSMD13, PSMA7, PSMB10, PSMB6, PSMD9, PSMB7, PSMB4, PSMB5, PSMD7, PSMB2, PSMB3, PSMD2, CHEK1, PSMD3, PSMD1, RPS27A, PSMB8, CDC25A, PSMB9, PSMA5, PSMA6, PSMA3, PSMC5, PSMA4, PSMC6, PSMA1, PSMC3, PSMA2, PSMC4, PSMC1, PSME3, PSME4, PSM	1457	51	8557	4.49114	2.35363e-16	7.3551e-18	5.91487e-18
REACTOME_PATHWAY	R-MMU-69601~Ubiquitin Mediated Degradation of Phosphorylated Cdc25A	39	1.5	1.75907e-19	PSMD12, PSMD11, PSMD14, PSMD13, PSMA7, PSMB10, PSMB6, PSMD9, PSMB7, PSMB4, PSMB5, PSMD7, PSMB2, PSMB3, PSMD2, CHEK1, PSMD3, PSMD1, RPS27A, PSMB8, CDC25A, PSMB9, PSMA5, PSMA6, PSMA3, PSMC5, PSMA4, PSMC6, PSMA1, PSMC3, PSMA2, PSMC4, PSMC1, PSME3, PSME4, PSM	1457	51	8557	4.49114	2.35363e-16	7.3551e-18	5.91487e-18
REACTOME_PATHWAY	R-MMU-450408~AUF1 (hnRNP D0) binds and destabilizes mRNA	39	1.5	1.60298e-18	PSMD12, PSMD11, PSMD14, PSMD13, PSMA7, PSMB10, PSMB6, PSMD9, PSMB7, PSMB4, PSMB5, PSMD7, PSMB2, PSMB3, PSMD2, PSMD3, PSMD1, RPS27A, HSPA8, PSMB8, PSMB9, PSMA5, PSMA6, PSMA3, PSMC5, PSMA4, PSMC6, PSMA1, PSMC3, PSMA2, PSMC4, PSMC1, PSME3, PSME4, PSMC2, PSME	1457	53	8557	4.32166	2.14479e-15	4.7662e-17	3.83291e-17
REACTOME_PATHWAY	R-MMU-174084~Autodegradation of Cdh1 by Cdh1:APC/C	39	1.5	1.15455e-14	PSMD12, PSMD11, ANAPC15, PSMD14, PSMD13, PSMA7, PSMB10, PSMB6, PSMD9, PSMB7, PSMB4, PSMB5, PSMD7, PSMB2, PSMB3, PSMD2, PSMD3, PSMD1, RPS27A, UBE2C, PSMB8, PSMB9, PSMA5, PSMA6, PSMA3, PSMC5, PSMA4, PSMC6, PSMA1, PSMC3, UBE2S, PSMA2, PSMC4, PSMC1, PSME3, PS	1457	63	8557	3.63568	1.5449e-11	1.77561e-13	1.42792e-13
REACTOME_PATHWAY	R-MMU-8939236~RUNX1 regulates transcription of genes involved in differentiation of HSCs	39	1.5	4.82056e-14	PSMD12, PSMD11, PSMD14, PSMD13, GATA3, PSMA7, PSMB10, PSMB6, PSMD9, PSMB7, PSMB4, PSMB5, PSMD7, PSMB2, PSMB3, PSMD2, PSMD3, PSMD1, RPS27A, TRP73, PSMB8, PSMB9, PSMA5, PSMA6, PSMA3, PSMC5, PSMA4, PSMC6, PSMA1, PSMC3, PSMA2, PSMC4, PSMC1, PSME3, PSME4, PSMC	1457	65	8557	3.52382	6.44698e-11	6.93539e-13	5.57734e-13
REACTOME_PATHWAY	R-MMU-8878159~Transcriptional regulation by RUNX3	39	1.5	5.42838e-11	PSMD12, PSMD11, PSMD14, PSMD13, PSMA7, PSMB10, PSMB6, PSMD9, PSMB7, PSMB4, PSMB5, PSMD7, PSMB2, CCND1, PSMB3, PSMD2, PSMD3, PSMD1, RPS27A, TEAD4, SMAD4, PSMB8, PSMB9, PSMA5, PSMA6, PSMA3, PSMC5, PSMA4, PSMC6, PSMA1, PSMC3, PSMA2, PSMC4, PSMC1, PSME3, PSMC	1457	77	8557	2.97465	7.26317e-08	7.19126e-10	5.78311e-10
REACTOME_PATHWAY	R-MMU-3108232~SUMO E3 ligases SUMOylate target proteins	39	1.5	0.0116047	TOP2A, BLM, DNMT1, L3MBTL2, PCNA, NUP107, CDCA8, BRCA1, AAAS, NUP160, AURKB, NUP85, TDG, H4C2, NUP43, TRIM27, H4C4, H4C6, SUZ12, NDC1, NCOA1, CASP8AP2, SEC13, NUP155, NUP210, NUP133, NR1H4, NSMCE1, RANGAP1, HIPK2, NFKBIA, NUP93, H4C14, INCENP, NUP50, BIRC	1457	156	8557	1.46826	1	0.0562576	0.0452415
REACTOME_PATHWAY	R-MMU-75815~Ubiquitin-dependent degradation of Cyclin D	38	1.46154	7.8576e-19	PSMD12, PSMD11, PSMD14, PSMD13, PSMA7, PSMB10, PSMB6, PSMD9, PSMB7, PSMB4, PSMB5, PSMD7, PSMB2, CCND1, PSMB3, PSMD2, PSMD3, PSMD1, RPS27A, PSMB8, PSMB9, PSMA5, PSMA6, PSMA3, PSMC5, PSMA4, PSMC6, PSMA1, PSMC3, PSMA2, PSMC4, PSMC1, PSME3, PSME4, PSMC2, PSME	1457	50	8557	4.4635	1.05135e-15	2.56426e-17	2.06214e-17
REACTOME_PATHWAY	R-MMU-8939902~Regulation of RUNX2 expression and activity	38	1.46154	2.38495e-18	PSMD12, PSMD11, PSMD14, PSMD13, PSMA7, PSMB10, PSMB6, PSMD9, PSMB7, PSMB4, PSMB5, PSMD7, PSMB2, PSMB3, PSMD2, PSMD3, PSMD1, SKP2, RPS27A, PSMB8, RUNX2, PSMB9, PSMA5, PSMA6, PSMA3, PSMC5, PSMA4, PSMC6, PSMA1, PSMC3, PSMA2, PSMC4, PSMC1, PSME3, PSMC2, PSME1	1457	51	8557	4.37598	3.19107e-15	6.64805e-17	5.34627e-17
REACTOME_PATHWAY	R-MMU-8854050~FBXL7 down-regulates AURKA during mitotic entry and in early mitosis	38	1.46154	1.90113e-17	PSMD12, PSMD11, PSMD14, PSMD13, PSMA7, PSMB10, AURKA, PSMB6, PSMD9, PSMB7, PSMB4, PSMB5, PSMD7, PSMB2, PSMB3, PSMD2, PSMD3, PSMD1, RPS27A, PSMB8, PSMB9, PSMA5, PSMA6, PSMA3, PSMC5, PSMA4, PSMC6, PSMA1, PSMC3, PSMA2, PSMC4, PSMC1, PSME3, PSME4, PSMC2, PSME	1457	53	8557	4.21085	2.54371e-14	4.79945e-16	3.85965e-16
REACTOME_PATHWAY	R-MMU-5607761~Dectin-1 mediated noncanonical NF-kB signaling	38	1.46154	3.14485e-16	PSMD12, PSMD11, PSMD14, PSMD13, PSMA7, PSMB10, PSMB6, PSMD9, PSMB7, PSMB4, PSMB5, PSMD7, PSMB2, PSMB3, PSMD2, PSMD3, PSMD1, RPS27A, PSMB8, PSMB9, PSMA5, PSMA6, PSMA3, PSMC5, PSMA4, PSMC6, PSMA1, PSMC3, PSMA2, PSMC4, PSMC1, PSME3, PSME4, PSMC2, PSME1, PSME	1457	56	8557	3.98527	4.45644e-13	6.5747e-15	5.28728e-15
REACTOME_PATHWAY	R-MMU-5676590~NIK-->noncanonical NF-kB signaling	38	1.46154	3.14485e-16	PSMD12, PSMD11, PSMD14, PSMD13, PSMA7, PSMB10, PSMB6, PSMD9, PSMB7, PSMB4, PSMB5, PSMD7, PSMB2, PSMB3, PSMD2, PSMD3, PSMD1, RPS27A, PSMB8, PSMB9, PSMA5, PSMA6, PSMA3, PSMC5, PSMA4, PSMC6, PSMA1, PSMC3, PSMA2, PSMC4, PSMC1, PSME3, PSME4, PSMC2, PSME1, PSME	1457	56	8557	3.98527	4.45644e-13	6.5747e-15	5.28728e-15
REACTOME_PATHWAY	R-MMU-351202~Metabolism of polyamines	38	1.46154	4.28213e-15	PSMD12, PSMD11, PSMD14, PSMD13, PSMA7, PSMB10, SRM, PSMB6, PSMD9, PSMB7, PSMB4, PSMB5, PSMD7, PSMB2, PSMB3, PSMD2, PSMD3, PSMD1, SMOX, PSMB8, PSMB9, PSMA5, PSMA6, PSMA3, PSMC5, PSMA4, PSMC6, PSMA1, PSMC3, PSMA2, PSMC4, PSMC1, PSME3, PSME4, PSMC2, PSME1, S	1457	59	8557	3.78263	5.79337e-12	6.82083e-14	5.48521e-14
REACTOME_PATHWAY	R-MMU-4608870~Asymmetric localization of PCP proteins	38	1.46154	2.02119e-14	PSMD12, PSMD11, PSMD14, PSMD13, PSMA7, PSMB10, PSMB6, PSMD9, PSMB7, PSMB4, PSMB5, PSMD7, PSMB2, PSMB3, PSMD2, PSMD3, PSMD1, RPS27A, FZD3, PSMB8, PSMB9, PSMA5, PSMA6, PSMA3, PSMC5, PSMA4, PSMC6, PSMA1, PSMC3, PSMA2, PSMC4, PSMC1, PSME3, PSME4, PSMC2, PSME1	1457	61	8557	3.65861	2.70357e-11	2.93952e-13	2.36392e-13
REACTOME_PATHWAY	R-MMU-5658442~Regulation of RAS by GAPs	38	1.46154	6.2794e-13	PSMD12, PSMD11, PSMD14, PSMD13, PSMA7, PSMB10, PSMB6, PSMD9, PSMB7, PSMB4, PSMB5, PSMD7, PSMB2, PSMB3, PSMD2, PSMD3, PSMD1, RPS27A, HRAS, PSMB8, PSMB9, PSMA5, PSMA6, PSMA3, PSMC5, PSMA4, PSMC6, PSMA1, PSMC3, PSMA2, PSMC4, PSMC1, PSME3, PSME4, PSMC2, PSME1	1457	66	8557	3.38144	8.40187e-10	8.66169e-12	6.9656e-12
REACTOME_PATHWAY	R-MMU-195253~Degradation of beta-catenin by the destruction complex	38	1.46154	1.61169e-10	PSMD12, PSMD11, PSMD14, PSMD13, PSMA7, PSMB10, PSMB6, PSMD9, PSMB7, PSMB4, PSMB5, PSMD7, PSMB2, PPP2R1B, PSMB3, PSMD2, PSMD3, PSMD1, RPS27A, PSMB8, PSMB9, PSMA5, PSMA6, PSMA3, PSMC5, PSMA4, PSMC6, PSMA1, PSMC3, PSMA2, PSMC4, PSMC1, PSME3, PSME4, PSMC2, PS	1457	76	8557	2.93651	2.15644e-07	2.0735e-09	1.66748e-09
REACTOME_PATHWAY	R-MMU-349425~Autodegradation of the E3 ubiquitin ligase COP1	37	1.42308	2.93605e-17	PSMD12, PSMD11, PSMD14, PSMD13, PSMA7, PSMB10, PSMB6, PSMD9, PSMB7, PSMB4, PSMB5, PSMD7, PSMB2, PSMB3, PSMD2, PSMD3, PSMD1, RPS27A, PSMB8, PSMB9, PSMA5, PSMA6, PSMA3, PSMC5, PSMA4, PSMC6, PSMA1, PSMC3, PSMA2, PSMC4, PSMC1, PSME3, PSME4, PSMC2, PSME1, PSME	1457	51	8557	4.26082	3.92844e-14	6.892e-16	5.54245e-16
REACTOME_PATHWAY	R-MMU-4641257~Degradation of AXIN	37	1.42308	5.15932e-16	PSMD12, PSMD11, PSMD14, PSMD13, PSMA7, PSMB10, PSMB6, PSMD9, PSMB7, PSMB4, PSMB5, PSMD7, PSMB2, PSMB3, PSMD2, PSMD3, PSMD1, RPS27A, PSMB8, PSMB9, PSMA5, PSMA6, PSMA3, PSMC5, PSMA4, PSMC6, PSMA1, PSMC3, PSMA2, PSMC4, PSMC1, PSME3, PSME4, PSMC2, PSME1, PSME	1457	54	8557	4.02411	7.42739e-13	1.01517e-14	8.16386e-15
REACTOME_PATHWAY	R-MMU-69541~Stabilization of p53	37	1.42308	1.3551e-15	PSMD12, PSMD11, PSMD14, PSMD13, PSMA7, PSMB10, PSMB6, PSMD9, PSMB7, PSMB4, PSMB5, PSMD7, PSMB2, PSMB3, PSMD2, PSMD3, PSMD1, RPS27A, PSMB8, PSMB9, PSMA5, PSMA6, PSMA3, PSMC5, PSMA4, PSMC6, PSMA1, PSMC3, PSMA2, PSMC4, PSMC1, PSME3, PSME4, PSMC2, PSME1, PSME	1457	55	8557	3.95095	1.78257e-12	2.45016e-14	1.97038e-14
REACTOME_PATHWAY	R-MMU-5610780~Degradation of GLI1 by the proteasome	37	1.42308	1.3551e-15	PSMD12, PSMD11, PSMD14, PSMD13, PSMA7, PSMB10, PSMB6, PSMD9, PSMB7, PSMB4, PSMB5, PSMD7, PSMB2, PSMB3, PSMD2, PSMD3, PSMD1, RPS27A, PSMB8, PSMB9, PSMA5, PSMA6, PSMA3, PSMC5, PSMA4, PSMC6, PSMA1, PSMC3, PSMA2, PSMC4, PSMC1, PSME3, PSME4, PSMC2, PSME1, PSME	1457	55	8557	3.95095	1.78257e-12	2.45016e-14	1.97038e-14
REACTOME_PATHWAY	R-MMU-4641258~Degradation of DVL	37	1.42308	3.23468e-15	PSMD12, PSMD11, PSMD14, PSMD13, PSMA7, PSMB10, PSMB6, PSMD9, PSMB7, PSMB4, PSMB5, PSMD7, PSMB2, PSMB3, PSMD2, PSMD3, PSMD1, RPS27A, PSMB8, PSMB9, PSMA5, PSMA6, PSMA3, PSMC5, PSMA4, PSMC6, PSMA1, PSMC3, PSMA2, PSMC4, PSMC1, PSME3, PSME4, PSMC2, PSME1, PSME	1457	56	8557	3.88039	4.30789e-12	5.34321e-14	4.29693e-14
REACTOME_PATHWAY	R-MMU-5610785~GLI3 is processed to GLI3R by the proteasome	37	1.42308	3.23468e-15	PSMD12, PSMD11, PSMD14, PSMD13, PSMA7, PSMB10, PSMB6, PSMD9, PSMB7, PSMB4, PSMB5, PSMD7, PSMB2, PSMB3, PSMD2, PSMD3, PSMD1, RPS27A, PSMB8, PSMB9, PSMA5, PSMA6, PSMA3, PSMC5, PSMA4, PSMC6, PSMA1, PSMC3, PSMA2, PSMC4, PSMC1, PSME3, PSME4, PSMC2, PSME1, PSME	1457	56	8557	3.88039	4.30789e-12	5.34321e-14	4.29693e-14
REACTOME_PATHWAY	R-MMU-5632684~Hedgehog 'on' state	37	1.42308	4.32451e-09	PSMD12, PSMD11, PSMD14, PSMD13, PSMA7, PSMB10, PSMB6, PSMD9, PSMB7, PSMB4, PSMB5, PSMD7, PSMB2, PSMB3, PSMD2, PSMD3, PSMD1, RPS27A, PSMB8, PSMB9, PSMA5, PSMA6, PSMA3, PSMC5, PSMA4, PSMC6, PSMA1, PSMC3, PSMA2, PSMC4, PSMC1, PSME3, PSME4, PSMC2, PSME1, PSME	1457	80	8557	2.71627	5.78618e-06	5.30844e-08	4.26897e-08
REACTOME_PATHWAY	R-MMU-1236978~Cross-presentation of soluble exogenous antigens (endosomes)	36	1.38462	4.46853e-17	PSMD12, PSMD11, PSMD14, PSMD13, PSMA7, PSMB10, PSMB6, PSMD9, PSMB7, PSMB4, PSMB5, PSMD7, PSMB2, PSMB3, PSMD2, PSMD3, PSMD1, PSMB8, PSMB9, PSMA5, FCGR1, PSMA6, PSMA3, PSMC5, PSMA4, PSMC6, PSMA1, PSMC3, PSMA2, PSMC4, PSMC1, PSME3, PSME4, PSMC2, PSME1, PSME2	1457	49	8557	4.31488	5.9789e-14	1.03084e-15	8.2899e-16
REACTOME_PATHWAY	R-MMU-9762114~GSK3B and BTRC:CUL1-mediated-degradation of NFE2L2	36	1.38462	1.24073e-16	PSMD12, PSMD11, PSMD14, PSMD13, PSMA7, PSMB10, PSMB6, PSMD9, PSMB7, PSMB4, PSMB5, PSMD7, PSMB2, PSMB3, PSMD2, PSMD3, PSMD1, RPS27A, PSMB8, PSMB9, PSMA5, PSMA6, PSMA3, PSMC5, PSMA4, PSMC6, PSMA1, PSMC3, PSMA2, PSMC4, PSMC1, PSME3, PSMC2, PSME1, PSME2, UBA5	1457	50	8557	4.22858	1.48548e-13	2.76684e-15	2.22505e-15
REACTOME_PATHWAY	R-MMU-9759194~Nuclear events mediated by NFE2L2	36	1.38462	3.29423e-16	PSMD12, PSMD11, PSMD14, PSMD13, PSMA7, PSMB10, PSMB6, PSMD9, PSMB7, PSMB4, PSMB5, PSMD7, PSMB2, PSMB3, PSMD2, PSMD3, PSMD1, RPS27A, PSMB8, PSMB9, PSMA5, PSMA6, PSMA3, PSMC5, PSMA4, PSMC6, PSMA1, PSMC3, PSMA2, PSMC4, PSMC1, PSME3, PSMC2, PSME1, PSME2, UBA5	1457	51	8557	4.14567	4.45644e-13	6.78104e-15	5.45321e-15
REACTOME_PATHWAY	R-MMU-8941858~Regulation of RUNX3 expression and activity	36	1.38462	9.50333e-16	PSMD12, PSMD11, PSMD14, PSMD13, PSMA7, PSMB10, PSMB6, PSMD9, PSMB7, PSMB4, PSMB5, PSMD7, PSMB2, PSMB3, PSMD2, PSMD3, PSMD1, RPS27A, PSMB8, PSMB9, PSMA5, PSMA6, PSMA3, PSMC5, PSMA4, PSMC6, PSMA1, PSMC3, PSMA2, PSMC4, PSMC1, PSME3, PSMC2, PSME1, PSME2, UBA5	1457	52	8557	4.06594	1.33693e-12	1.76603e-14	1.42022e-14
REACTOME_PATHWAY	R-MMU-5357801~Programmed Cell Death	36	1.38462	0.00186363	YWHAE, HMGB2, HMGB1, LMNB1, CASP7, CASP8, CASP4, CASP1, TNFSF10, SFN, CLSPN, BAK1, CD14, RPS27A, APPL1, YWHAH, GSDMD, HSP90AA1, DBNL, APAF1, MLKL, RIPK3, GZMB, DYNLL1, YWHAZ, IL1A, FASL, H1F1, IL1B, CYCS, FAS, H1F5, DSG3, TLR4, UBA52, KPNB1	1457	127	8557	1.66479	0.917575	0.0109366	0.00879503
REACTOME_PATHWAY	R-MMU-350562~Regulation of ornithine decarboxylase (ODC)	35	1.34615	3.71226e-15	PSMD12, PSMD11, PSMD14, PSMD13, PSMA7, PSMB10, PSMB6, PSMD9, PSMB7, PSMB4, PSMB5, PSMD7, PSMB2, PSMB3, PSMD2, PSMD3, PSMD1, PSMB8, PSMB9, PSMA5, PSMA6, PSMA3, PSMC5, PSMA4, PSMC6, PSMA1, PSMC3, PSMA2, PSMC4, PSMC1, PSME3, PSME4, PSMC2, PSME1, PSME2	1457	51	8557	4.03051	4.90208e-12	6.00596e-14	4.8299e-14
REACTOME_PATHWAY	R-MMU-606279~Deposition of new CENPA-containing nucleosomes at the centromere	35	1.34615	6.01041e-09	H2AX, H2AC15, CENPA, H2AC11, MIS18BP1, H2AC10, RUVBL1, H4C2, OIP5, H4C4, H4C6, H2BC9, H2AZ1, CENPT, CENPU, H2BC7, CENPW, CENPX, H2AC4, H2BC3, H2BC12, H2BC14, MIS18A, H2BC15, CENPH, CENPI, H4C14, H2AC20, H2BC11, CENPK, CENPM, CENPN, CENPO, CENPQ, CENPS	1457	74	8557	2.77778	8.0419e-06	7.24498e-08	5.82631e-08
REACTOME_PATHWAY	R-MMU-774815~Nucleosome assembly	35	1.34615	6.01041e-09	H2AX, H2AC15, CENPA, H2AC11, MIS18BP1, H2AC10, RUVBL1, H4C2, OIP5, H4C4, H4C6, H2BC9, H2AZ1, CENPT, CENPU, H2BC7, CENPW, CENPX, H2AC4, H2BC3, H2BC12, H2BC14, MIS18A, H2BC15, CENPH, CENPI, H4C14, H2AC20, H2BC11, CENPK, CENPM, CENPN, CENPO, CENPQ, CENPS	1457	74	8557	2.77778	8.0419e-06	7.24498e-08	5.82631e-08
REACTOME_PATHWAY	R-MMU-9018519~Estrogen-dependent gene expression	35	1.34615	0.000471373	H2AX, HSP90AB1, GATA3, H2AC15, H2AC11, H3C13, H2AC10, POLR2D, H3C1, H4C2, H3C3, H3C2, H4C4, H3C7, H4C6, H3C6, POLR2L, H2BC9, H2AZ1, NCOA1, H3C8, H2BC7, HSP90AA1, PRMT1, H2AC4, H2BC3, PTGES3, GTF2F2, H2BC12, H2BC14, H2BC15, H4C14, H2AC20, H2BC11, FKBP4	1457	114	8557	1.80312	0.467859	0.00328488	0.00264166
REACTOME_PATHWAY	R-MMU-202733~Cell surface interactions at the vascular wall	34	1.30769	0.000421136	CD84, ITGB2, SLC7A11, ITGAL, TREM1, JCHAIN, SPN, ITGAX, OLR1, SIRPA, CD244A, HRAS, SLC16A3, CD177, LYN, GM5150, ANGPT4, CD74, FCER1G, ITGA4, ITGA3, ATP1B2, MIF, SLC7A5, DOK2, MAG, LCK, SLC7A9, ITGA6, CD48, CD47, SOS1, PPIA, CD44	1457	109	8557	1.83195	0.430843	0.00295016	0.00237247
REACTOME_PATHWAY	R-MMU-983231~Factors involved in megakaryocyte development and platelet production	34	1.30769	0.0034258	DOCK5, GATA4, KIF11, GATA3, KIF15, TUBA1C, TUBA1B, RACGAP1, H3C13, KIF5B, H3C1, H3C3, RAC1, H3C2, H3C7, SH2B2, H3C6, H3C8, KIFC5B, KIF23, KIF22, TUBB4B, TUBA4A, KIF4, CENPE, KIF18A, KIF18B, KIFC1, MAFF, KIF2C, KIF20A, VPS45, KIF20B, DOCK2	1457	122	8557	1.63675	0.989863	0.0187858	0.0151072
REACTOME_PATHWAY	R-MMU-2559582~Senescence-Associated Secretory Phenotype (SASP)	33	1.26923	6.98612e-05	H2AX, CEBPB, CDKN1A, ANAPC15, H2AC15, H2AC11, H3C13, H2AC10, H3C1, H4C2, H3C3, H3C2, RPS27A, H4C4, H3C7, H4C6, H3C6, H2BC9, H2AZ1, H3C8, H2BC7, UBE2C, H2AC4, H2BC3, CCNA2, H2BC12, H2BC14, H2BC15, UBE2S, H4C14, H2AC20, H2BC11, UBA52	1457	96	8557	2.01885	0.0892415	0.000553102	0.000444797
REACTOME_PATHWAY	R-MMU-3371556~Cellular response to heat stress	32	1.23077	5.15093e-06	YWHAE, VCP, HSP90AB1, NUP107, RPS19BP1, HSPA4L, HSPA14, AAAS, HSPA13, NUP160, DNAJB1, HSPH1, NUP85, NUP43, NDC1, HSPA9, HSPA8, HSP90AA1, SEC13, NUP155, NUP210, HSPA5, NUP133, PTGES3, HSPA12A, NUP93, DNAJC2, RPA3, NUP50, NUP35, FKBP4, NUP37	1457	82	8557	2.29191	0.00686826	4.99416e-05	4.01623e-05
REACTOME_PATHWAY	R-MMU-2565942~Regulation of PLK1 Activity at G2/M Transition	32	1.23077	6.90056e-06	YWHAE, DCTN3, AURKA, CCNB2, CCNB1, TUBB5, HAUS8, HAUS7, CEP192, NEK2, RPS27A, CEP290, CEP76, PLK4, HSP90AA1, CEP135, BORA, NDE1, PLK1, HAUS3, HAUS6, HAUS5, DYNLL1, TUBB4B, TUBG1, CKAP5, TUBA4A, HAUS1, CENPJ, CDK1, UBA52, OPTN	1457	83	8557	2.2643	0.00919048	6.59496e-05	5.30357e-05
REACTOME_PATHWAY	R-MMU-5625740~RHO GTPases activate PKNs	32	1.23077	9.17978e-06	YWHAE, H2AX, H2AC15, H2AC11, H3C13, H2AC10, H3C1, SFN, H4C2, H3C3, RAC1, H3C2, H4C4, H3C7, H4C6, YWHAH, H3C6, H2BC9, H2AZ1, H3C8, H2BC7, PDPK1, H2AC4, H2BC3, CDC25C, YWHAZ, H2BC12, H2BC14, H2BC15, H4C14, H2AC20, H2BC11	1457	84	8557	2.23734	0.0122075	8.47072e-05	6.81203e-05
REACTOME_PATHWAY	R-MMU-212165~Epigenetic regulation of gene expression	32	1.23077	0.00164345	H2AX, DNMT1, SUV39H1, DDX21, H2AC15, ACTB, H2AC11, H3C13, TDG, H2AC10, H3C1, H4C2, H3C3, H3C2, H4C4, H3C7, H4C6, H3C6, POLR2L, SUZ12, H2BC9, H2AZ1, H3C8, H2BC7, H2AC4, H2BC3, H2BC12, H2BC14, H2BC15, H4C14, H2AC20, H2BC11	1457	108	8557	1.74016	0.88928	0.00977308	0.00785937
REACTOME_PATHWAY	R-MMU-69473~G2/M DNA damage checkpoint	31	1.19231	8.80877e-06	YWHAE, H2AX, BLM, BRIP1, CCNB1, EXO1, CHEK1, NSD2, SFN, H4C2, TOPBP1, H4C4, H4C6, YWHAH, H2BC9, RFC5, H2BC7, RFC3, RMI2, RFC4, H2BC3, CDC25C, YWHAZ, H2BC12, H2BC14, H2BC15, H4C14, RPA3, H2BC11, CDK1, DNA2	1457	80	8557	2.2758	0.011717	8.18482e-05	6.58211e-05
REACTOME_PATHWAY	R-MMU-73884~Base Excision Repair	31	1.19231	2.67032e-05	H2AX, PCNA, H2AC15, H2AC11, TDG, H2AC10, POLD2, H4C2, H4C4, POLE, H4C6, H2BC9, H2AZ1, RFC5, H2BC7, RFC3, RFC4, LIG1, H2AC4, H2BC3, TERF1, H2BC12, NEIL3, H2BC14, H2BC15, H4C14, H2AC20, RPA3, POLE2, H2BC11, POLE3	1457	84	8557	2.16743	0.0350986	0.000230509	0.000185372
REACTOME_PATHWAY	R-MMU-2559580~Oxidative Stress Induced Senescence	31	1.19231	0.00287274	TXN1, H2AX, H2AC15, H2AC11, H3C13, H2AC10, H3C1, H4C2, H3C3, H3C2, RPS27A, H4C4, H3C7, H4C6, H3C6, SUZ12, H2BC9, H2AZ1, MAP2K3, MAP2K4, H3C8, H2BC7, H2AC4, H2BC3, H2BC12, H2BC14, H2BC15, H4C14, H2AC20, H2BC11, UBA52	1457	107	8557	1.70153	0.978704	0.0160825	0.0129333
REACTOME_PATHWAY	R-MMU-8957322~Metabolism of steroids	31	1.19231	0.011397	IDI1, MVK, MSMO1, HSD17B12, HMGCR, HSD17B7, ABCB11, AKR1B8, ACAT2, HSD11B1, NSDHL, PMVK, SC5D, LBR, FDFT1, NCOA1, ABCC3, FDPS, HMGCS1, SLC10A1, NR1H4, CYP7B1, SLC51B, LSS, CYP51, SQLE, AKR1B10, MVD, SLC27A2, KPNB1, RAN	1457	117	8557	1.5561	1	0.0554514	0.0445932
REACTOME_PATHWAY	R-MMU-2132295~MHC class II antigen presentation	31	1.19231	0.0182145	ARF1, DCTN3, CLTC, KIF11, KIF15, TUBA1C, TUBA1B, RACGAP1, KIF5B, AP2S1, AP1S1, CTSC, CD74, LAG3, SEC13, KIFC5B, KIF23, KIF22, DYNLL1, TUBB4B, TUBA4A, KIF4, CENPE, KIF18A, KIF18B, KIFC1, CANX, KIF2C, KIF20A, KIF20B, LGMN	1457	121	8557	1.50466	1	0.0834624	0.0671192
REACTOME_PATHWAY	R-MMU-5389840~Mitochondrial translation elongation	30	1.15385	5.76091e-05	MRPS15, GFM1, MRPS36, MRPL18, MRPL19, MRPL16, MRPL12, MRPL57, MRPL35, MRPL13, MRPL54, MRPL55, MRPL33, MRPL20, MRPL40, GADD45GIP1, MRPS28, MRPS27, MRPS25, MRPS22, MRPS18B, MRPL27, MRPL47, MRPL45, MRPS7, MRPL46, MRPL21, MRPL22, MRPS18C, MRPL51	1457	83	8557	2.12278	0.0741872	0.000464343	0.000373418
REACTOME_PATHWAY	R-MMU-5368287~Mitochondrial translation	30	1.15385	0.000119438	MRPS15, GFM1, MRPS36, MRPL18, MRPL19, MRPL16, MRPL12, MRPL57, MRPL35, MRPL13, MRPL54, MRPL55, MRPL33, MRPL20, MRPL40, GADD45GIP1, MRPS28, MRPS27, MRPS25, MRPS22, MRPS18B, MRPL27, MRPL47, MRPL45, MRPS7, MRPL46, MRPL21, MRPL22, MRPS18C, MRPL51	1457	86	8557	2.04873	0.147701	0.000913192	0.000734376
REACTOME_PATHWAY	R-MMU-15869~Metabolism of nucleotides	30	1.15385	0.000655108	TXN1, GDA, AK2, AK4, AK6, TYMS, SAMHD1, DNPH1, PNP, ATIC, TK1, UPP1, NUDT15, XDH, ADSS, RRM1, DUT, RRM2, TXNRD1, CAD, GSR, ENTPD7, CTPS, HPRT, DCK, NME1, NT5C1A, ADSSL1, ADA, ITPA	1457	94	8557	1.87437	0.583897	0.00447212	0.00359641
REACTOME_PATHWAY	R-MMU-8856688~Golgi-to-ER retrograde transport	30	1.15385	0.0413781	NBAS, ARF1, DCTN3, KIF11, KIF15, TUBA1C, TUBA1B, RACGAP1, KIF5B, TMED2, TMED7, NSF, TMED9, GALNT1, SURF4, KIFC5B, KIF23, KIF22, DYNLL1, TUBB4B, TUBA4A, KIF4, CENPE, KIF18A, KIF18B, KIFC1, KIF2C, KIF20A, KIF20B, PAFAH1B3	1457	124	8557	1.42089	1	0.169828	0.136573
REACTOME_PATHWAY	R-MMU-5693607~Processing of DNA double-strand break ends	29	1.11538	4.41626e-05	H2AX, BLM, BRIP1, PPP4C, EXO1, CHEK1, NSD2, H4C2, CLSPN, TOPBP1, H4C4, H4C6, H2BC9, RFC5, H2BC7, RFC3, TIPIN, RMI2, RFC4, H2BC3, CCNA2, H2BC12, H2BC14, H2BC15, H4C14, RPA3, H2BC11, TIMELESS, DNA2	1457	78	8557	2.18356	0.0573789	0.000367016	0.000295149
REACTOME_PATHWAY	R-MMU-70326~Glucose metabolism	29	1.11538	7.42764e-05	PFKFB2, SLC25A1, PFKFB1, PFKFB3, NUP107, ENO1, AAAS, NUP160, HK2, HK3, NUP85, PGK1, NUP43, NDC1, SEC13, TPI1, NUP155, NUP210, NUP133, GOT1, PGAM1, BPGM, NUP93, PKM, NUP50, NUP35, GAPDH, PFKP, NUP37	1457	80	8557	2.12897	0.0946064	0.000577801	0.000464659
REACTOME_PATHWAY	R-MMU-72202~Transport of Mature Transcript to Cytoplasm	29	1.11538	7.42764e-05	NXT1, NUP107, RBM8A, U2AF1, AAAS, NUP160, NUP85, MAGOH, DHX38, NUP43, EIF4E, NDC1, SEC13, NUP155, NCBP1, NUP210, NUP133, ALYREF, CPSF2, THOC3, MAGOHB, THOC6, NUP93, DDX39A, NUP50, SRSF2, NUP35, NUP37, SRSF9	1457	80	8557	2.12897	0.0946064	0.000577801	0.000464659
REACTOME_PATHWAY	R-MMU-5419276~Mitochondrial translation termination	29	1.11538	0.000243776	MRPS15, MRPS36, MRPL18, MRPL19, MRPL16, MRPL12, MRPL57, MRPL35, MRPL13, MRPL54, MRPL55, MRPL33, MRPL20, MRPL40, GADD45GIP1, MRPS28, MRPS27, MRPS25, MRPS22, MRPS18B, MRPL27, MRPL47, MRPL45, MRPS7, MRPL46, MRPL21, MRPL22, MRPS18C, MRPL51	1457	85	8557	2.00374	0.278348	0.0017631	0.00141786
REACTOME_PATHWAY	R-MMU-8854518~AURKA Activation by TPX2	28	1.07692	1.82494e-05	YWHAE, DCTN3, HMMR, AURKA, TUBB5, HAUS8, HAUS7, CEP192, NEK2, CEP290, CEP76, PLK4, HSP90AA1, CEP135, NDE1, PLK1, HAUS3, HAUS6, HAUS5, DYNLL1, TUBB4B, TUBG1, CKAP5, TUBA4A, HAUS1, TPX2, CENPJ, CDK1	1457	71	8557	2.31612	0.0241223	0.000160643	0.000129187
REACTOME_PATHWAY	R-MMU-2559586~DNA Damage/Telomere Stress Induced Senescence	28	1.07692	0.00019943	H2AX, RB1, CDKN1A, H2AC15, LMNB1, H2AC11, H2AC10, H4C2, H4C4, H4C6, H2BC9, H2AZ1, H2BC7, H2AC4, H2BC3, HMGA1, TERF1, CCNA2, H2BC12, H2BC14, H2BC15, CCNE2, H1F1, CCNE1, H4C14, H2AC20, H2BC11, H1F5	1457	80	8557	2.05556	0.234223	0.00146614	0.00117905
REACTOME_PATHWAY	R-MMU-5250913~Positive epigenetic regulation of rRNA expression	28	1.07692	0.00157825	H2AX, DDX21, H2AC15, ACTB, H2AC11, H3C13, H2AC10, H3C1, H4C2, H3C3, H3C2, H4C4, H3C7, H4C6, H3C6, POLR2L, H2BC9, H2AZ1, H3C8, H2BC7, H2AC4, H2BC3, H2BC12, H2BC14, H2BC15, H4C14, H2AC20, H2BC11	1457	90	8557	1.82716	0.87917	0.00950343	0.00764252
REACTOME_PATHWAY	R-MMU-5250924~B-WICH complex positively regulates rRNA expression	28	1.07692	0.00157825	H2AX, DDX21, H2AC15, ACTB, H2AC11, H3C13, H2AC10, H3C1, H4C2, H3C3, H3C2, H4C4, H3C7, H4C6, H3C6, POLR2L, H2BC9, H2AZ1, H3C8, H2BC7, H2AC4, H2BC3, H2BC12, H2BC14, H2BC15, H4C14, H2AC20, H2BC11	1457	90	8557	1.82716	0.87917	0.00950343	0.00764252
REACTOME_PATHWAY	R-MMU-5620912~Anchoring of the basal body to the plasma membrane	28	1.07692	0.0037015	YWHAE, DCTN3, TUBB5, HAUS8, HAUS7, CEP192, NEK2, CEP290, CEP76, PLK4, HSP90AA1, CEP135, NDE1, PLK1, HAUS3, KIF24, HAUS6, HAUS5, DYNLL1, TUBB4B, TUBG1, CKAP5, TUBA4A, RAB11A, HAUS1, CENPJ, CDK1, CEP83	1457	95	8557	1.731	0.993	0.0201326	0.0161903
REACTOME_PATHWAY	R-MMU-2299718~Condensation of Prophase Chromosomes	27	1.03846	1.4962e-06	H2AX, RB1, SET, NCAPG2, H2AC15, SMC4, SMC2, H2AC11, CCNB1, H2AC10, H4C2, H4C4, H4C6, H2BC9, H2AZ1, H2BC7, H2AC4, H2BC3, PLK1, H2BC12, H2BC14, H2BC15, H4C14, H2AC20, H2BC11, CDK1, MCPH1	1457	60	8557	2.64286	0.00199991	1.55187e-05	1.24799e-05
REACTOME_PATHWAY	R-MMU-70171~Glycolysis	27	1.03846	2.18994e-06	PFKFB2, PFKFB1, PFKFB3, NUP107, ENO1, AAAS, NUP160, HK2, HK3, NUP85, PGK1, NUP43, NDC1, SEC13, TPI1, NUP155, NUP210, NUP133, PGAM1, BPGM, NUP93, PKM, NUP50, NUP35, GAPDH, PFKP, NUP37	1457	61	8557	2.59954	0.00292586	2.23675e-05	1.79876e-05
REACTOME_PATHWAY	R-MMU-3371453~Regulation of HSF1-mediated heat shock response	27	1.03846	6.40859e-06	YWHAE, NUP107, RPS19BP1, HSPA4L, HSPA14, AAAS, HSPA13, NUP160, DNAJB1, HSPH1, NUP85, NUP43, NDC1, HSPA9, HSPA8, SEC13, NUP155, NUP210, HSPA5, NUP133, HSPA12A, NUP93, DNAJC2, RPA3, NUP50, NUP35, NUP37	1457	64	8557	2.47768	0.00853807	6.16885e-05	4.9609e-05
REACTOME_PATHWAY	R-MMU-68616~Assembly of the ORC complex at the origin of replication	27	1.03846	3.13166e-05	H2AX, H2AC15, H2AC11, H3C13, H2AC10, ORC2, H3C1, H4C2, H3C3, H3C2, H4C4, H3C7, H4C6, H3C6, H2BC9, H2AZ1, H3C8, H2BC7, H2AC4, H2BC3, H2BC12, H2BC14, H2BC15, H4C14, H2AC20, H2BC11, KPNB1	1457	69	8557	2.29814	0.0410365	0.0002652	0.00021327
REACTOME_PATHWAY	R-MMU-159236~Transport of Mature mRNA derived from an Intron-Containing Transcript	27	1.03846	5.55109e-05	NXT1, NUP107, RBM8A, U2AF1, AAAS, NUP160, NUP85, MAGOH, DHX38, NUP43, NDC1, SEC13, NUP155, NCBP1, NUP210, NUP133, ALYREF, THOC3, MAGOHB, THOC6, NUP93, DDX39A, NUP50, SRSF2, NUP35, NUP37, SRSF9	1457	71	8557	2.2334	0.0715843	0.000450143	0.000361999
REACTOME_PATHWAY	R-MMU-212300~PRC2 methylates histones and DNA	27	1.03846	0.000123533	H2AX, DNMT1, H2AC15, H2AC11, H3C13, H2AC10, H3C1, H4C2, H3C3, H3C2, H4C4, H3C7, H4C6, H3C6, SUZ12, H2BC9, H2AZ1, H3C8, H2BC7, H2AC4, H2BC3, H2BC12, H2BC14, H2BC15, H4C14, H2AC20, H2BC11	1457	74	8557	2.14286	0.152359	0.000933828	0.000750971
REACTOME_PATHWAY	R-MMU-380320~Recruitment of NuMA to mitotic centrosomes	27	1.03846	0.00242404	YWHAE, DCTN3, TUBA1C, TUBA1B, TUBB5, HAUS8, HAUS7, CEP192, NEK2, CEP290, CEP76, PLK4, HSP90AA1, CEP135, NDE1, PLK1, HAUS3, HAUS6, HAUS5, DYNLL1, TUBB4B, TUBG1, CKAP5, TUBA4A, HAUS1, CENPJ, CDK1	1457	88	8557	1.80195	0.961121	0.0138015	0.011099
REACTOME_PATHWAY	R-MMU-109581~Apoptosis	27	1.03846	0.0147908	YWHAE, HMGB2, HMGB1, LMNB1, CASP7, CASP8, TNFSF10, SFN, CLSPN, BAK1, CD14, APPL1, YWHAH, GSDMD, DBNL, APAF1, GZMB, DYNLL1, YWHAZ, FASL, H1F1, CYCS, FAS, H1F5, DSG3, TLR4, KPNB1	1457	100	8557	1.58572	1	0.0704275	0.0566368
REACTOME_PATHWAY	R-MMU-2172127~DAP12 interactions	26	1	1.12557e-05	H2-T22, H2-M2, H2-Q6, H2-M3, H2-Q7, H2-K1, H2-Q4, H2-Q2, TREM1, KLRK1, GRAP2, CLEC5A, CD300LB, SIRPA, KLRC1, RAC1, HRAS, B2M, GM5150, SYK, TYROBP, LCK, LCP2, SOS1, LAT, H2-Q10	1457	62	8557	2.46288	0.0149474	0.00010245	8.23888e-05
REACTOME_PATHWAY	R-MMU-427359~SIRT1 negatively regulates rRNA expression	26	1	2.1624e-05	H2AX, SUV39H1, H2AC15, H2AC11, H3C13, H2AC10, H3C1, H4C2, H3C3, H3C2, H4C4, H3C7, H4C6, H3C6, H2BC9, H2AZ1, H3C8, H2BC7, H2AC4, H2BC3, H2BC12, H2BC14, H2BC15, H4C14, H2AC20, H2BC11	1457	64	8557	2.38592	0.0285187	0.000189104	0.000152075
REACTOME_PATHWAY	R-MMU-5250941~Negative epigenetic regulation of rRNA expression	26	1	2.95314e-05	H2AX, SUV39H1, H2AC15, H2AC11, H3C13, H2AC10, H3C1, H4C2, H3C3, H3C2, H4C4, H3C7, H4C6, H3C6, H2BC9, H2AZ1, H3C8, H2BC7, H2AC4, H2BC3, H2BC12, H2BC14, H2BC15, H4C14, H2AC20, H2BC11	1457	65	8557	2.34921	0.0387431	0.000251675	0.000202393
REACTOME_PATHWAY	R-MMU-8936459~RUNX1 regulates genes involved in megakaryocyte differentiation and platelet function	26	1	0.00100147	H2AX, H2AC15, H2AC11, H3C13, H2AC10, H3C1, H4C2, H3C3, H3C2, H4C4, H3C7, H4C6, H3C6, H2BC9, H2AZ1, H3C8, H2BC7, PRMT1, H2AC4, H2BC3, H2BC12, H2BC14, H2BC15, H4C14, H2AC20, H2BC11	1457	79	8557	1.93289	0.738322	0.00641412	0.00515814
REACTOME_PATHWAY	R-MMU-73772~RNA Polymerase I Promoter Escape	26	1	0.00601775	H2AX, H2AC15, H2AC11, H3C13, H2AC10, H3C1, H4C2, H3C3, H3C2, H4C4, H3C7, H4C6, H3C6, POLR2L, H2BC9, H2AZ1, H3C8, H2BC7, H2AC4, H2BC3, H2BC12, H2BC14, H2BC15, H4C14, H2AC20, H2BC11	1457	89	8557	1.71572	0.999689	0.0310878	0.0250004
REACTOME_PATHWAY	R-MMU-6811434~COPI-dependent Golgi-to-ER retrograde traffic	26	1	0.0081554	NBAS, ARF1, KIF11, KIF15, TUBA1C, TUBA1B, RACGAP1, KIF5B, TMED2, TMED7, NSF, TMED9, SURF4, KIFC5B, KIF23, KIF22, TUBB4B, TUBA4A, KIF4, CENPE, KIF18A, KIF18B, KIFC1, KIF2C, KIF20A, KIF20B	1457	91	8557	1.67801	0.999983	0.0414902	0.0333658
REACTOME_PATHWAY	R-MMU-73854~RNA Polymerase I Promoter Clearance	26	1	0.0457911	H2AX, H2AC15, H2AC11, H3C13, H2AC10, H3C1, H4C2, H3C3, H3C2, H4C4, H3C7, H4C6, H3C6, POLR2L, H2BC9, H2AZ1, H3C8, H2BC7, H2AC4, H2BC3, H2BC12, H2BC14, H2BC15, H4C14, H2AC20, H2BC11	1457	105	8557	1.45427	1	0.186794	0.150217
REACTOME_PATHWAY	R-MMU-73864~RNA Polymerase I Transcription	26	1	0.0506062	H2AX, H2AC15, H2AC11, H3C13, H2AC10, H3C1, H4C2, H3C3, H3C2, H4C4, H3C7, H4C6, H3C6, POLR2L, H2BC9, H2AZ1, H3C8, H2BC7, H2AC4, H2BC3, H2BC12, H2BC14, H2BC15, H4C14, H2AC20, H2BC11	1457	106	8557	1.44055	1	0.203337	0.16352
REACTOME_PATHWAY	R-MMU-5685942~HDR through Homologous Recombination (HRR)	25	0.961538	3.79232e-07	BLM, PCNA, BRCA2, RAD51AP1, BRIP1, SLX4, EME1, EXO1, POLD2, CHEK1, RPS27A, POLE, RFC5, GEN1, RFC3, RMI2, RFC4, SPIDR, PALB2, RAD51, RPA3, POLE2, POLE3, DNA2, UBA52	1457	50	8557	2.93651	0.000507284	4.0593e-06	3.26443e-06
REACTOME_PATHWAY	R-MMU-427413~NoRC negatively regulates rRNA expression	25	0.961538	3.75047e-05	H2AX, H2AC15, H2AC11, H3C13, H2AC10, H3C1, H4C2, H3C3, H3C2, H4C4, H3C7, H4C6, H3C6, H2BC9, H2AZ1, H3C8, H2BC7, H2AC4, H2BC3, H2BC12, H2BC14, H2BC15, H4C14, H2AC20, H2BC11	1457	62	8557	2.36816	0.0489439	0.000313633	0.000252219
REACTOME_PATHWAY	R-MMU-73728~RNA Polymerase I Promoter Opening	25	0.961538	5.09349e-05	H2AX, H2AC15, H2AC11, H3C13, H2AC10, H3C1, H4C2, H3C3, H3C2, H4C4, H3C7, H4C6, H3C6, H2BC9, H2AZ1, H3C8, H2BC7, H2AC4, H2BC3, H2BC12, H2BC14, H2BC15, H4C14, H2AC20, H2BC11	1457	63	8557	2.33057	0.0658822	0.000418104	0.000336233
REACTOME_PATHWAY	R-MMU-5625886~Activated PKN1 stimulates transcription of AR (androgen receptor) regulated genes KLK2 and KLK3	25	0.961538	0.000120711	H2AX, H2AC15, H2AC11, H3C13, H2AC10, H3C1, H4C2, H3C3, H3C2, H4C4, H3C7, H4C6, H3C6, H2BC9, H2AZ1, H3C8, H2BC7, H2AC4, H2BC3, H2BC12, H2BC14, H2BC15, H4C14, H2AC20, H2BC11	1457	66	8557	2.22463	0.149151	0.000917675	0.000737981
REACTOME_PATHWAY	R-MMU-380284~Loss of proteins required for interphase microtubule organization from the centrosome	25	0.961538	0.000205617	YWHAE, DCTN3, TUBB5, HAUS8, HAUS7, CEP192, NEK2, CEP290, CEP76, PLK4, HSP90AA1, CEP135, NDE1, PLK1, HAUS3, HAUS6, HAUS5, DYNLL1, TUBB4B, TUBG1, CKAP5, TUBA4A, HAUS1, CENPJ, CDK1	1457	68	8557	2.1592	0.240537	0.00149519	0.00120241
REACTOME_PATHWAY	R-MMU-380259~Loss of Nlp from mitotic centrosomes	25	0.961538	0.000205617	YWHAE, DCTN3, TUBB5, HAUS8, HAUS7, CEP192, NEK2, CEP290, CEP76, PLK4, HSP90AA1, CEP135, NDE1, PLK1, HAUS3, HAUS6, HAUS5, DYNLL1, TUBB4B, TUBG1, CKAP5, TUBA4A, HAUS1, CENPJ, CDK1	1457	68	8557	2.1592	0.240537	0.00149519	0.00120241
REACTOME_PATHWAY	R-MMU-380270~Recruitment of mitotic centrosome proteins and complexes	25	0.961538	0.00158391	YWHAE, DCTN3, TUBB5, HAUS8, HAUS7, CEP192, NEK2, CEP290, CEP76, PLK4, HSP90AA1, CEP135, NDE1, PLK1, HAUS3, HAUS6, HAUS5, DYNLL1, TUBB4B, TUBG1, CKAP5, TUBA4A, HAUS1, CENPJ, CDK1	1457	77	8557	1.90683	0.880082	0.00950343	0.00764252
REACTOME_PATHWAY	R-MMU-380287~Centrosome maturation	25	0.961538	0.00158391	YWHAE, DCTN3, TUBB5, HAUS8, HAUS7, CEP192, NEK2, CEP290, CEP76, PLK4, HSP90AA1, CEP135, NDE1, PLK1, HAUS3, HAUS6, HAUS5, DYNLL1, TUBB4B, TUBG1, CKAP5, TUBA4A, HAUS1, CENPJ, CDK1	1457	77	8557	1.90683	0.880082	0.00950343	0.00764252
REACTOME_PATHWAY	R-MMU-2995410~Nuclear Envelope (NE) Reassembly	24	0.923077	6.48716e-05	NDC1, SEC13, NUP107, NUP155, NUP133, VRK1, RANGAP1, TUBB4B, TUBA4A, NUP160, NUP93, TUBA1C, CCNB2, CCNB1, TUBA1B, NUP85, CDK1, NUP35, RCC1, NUP43, LBR, KPNB1, RAN, NUP37	1457	60	8557	2.34921	0.0831405	0.000516656	0.000415487
REACTOME_PATHWAY	R-MMU-6804756~Regulation of TP53 Activity through Phosphorylation	23	0.884615	0.0106782	RFC5, RMI2, RFC3, BLM, RFC4, TAF10, HIPK1, AURKB, AURKA, HIPK2, CCNA2, TPX2, BRIP1, EXO1, RPA3, CHEK1, CSNK2B, PIN1, TAF4B, TOPBP1, DNA2, RPS27A, UBA52	1457	79	8557	1.70987	0.999999	0.052144	0.0419334
REACTOME_PATHWAY	R-MMU-3214815~HDACs deacetylate histones	23	0.884615	0.0359376	H2BC9, H3C8, H2BC7, H2AC4, H2BC3, H2AC15, H2BC12, H2AC11, H2BC14, H2BC15, H3C13, H4C14, H2AC20, H2AC10, H2BC11, H3C1, H3C3, H4C2, H3C2, H4C4, H3C7, H4C6, H3C6	1457	88	8557	1.535	1	0.150735	0.121219
REACTOME_PATHWAY	R-MMU-68962~Activation of the pre-replicative complex	22	0.846154	1.85414e-10	PRIM2, MCM7, MCM8, PRIM1, GMNN, CDC7, MCM10, CDC6, POLA1, POLA2, CDC45, DBF4, RPA3, POLE2, POLE3, ORC2, MCM3, MCM4, MCM5, MCM6, POLE, MCM2	1457	30	8557	4.30689	2.48084e-07	2.3627e-09	1.90005e-09
REACTOME_PATHWAY	R-MMU-180786~Extension of Telomeres	22	0.846154	3.60317e-06	RFC5, PRIM2, PIF1, RFC3, BLM, RTEL1, RFC4, PCNA, LIG1, PRIM1, DSCC1, TERF1, CHTF18, CCNA2, POLA1, POLA2, SHQ1, RPA3, POLD2, GAR1, NHP2, DNA2	1457	45	8557	2.87126	0.00480945	3.57115e-05	2.87186e-05
REACTOME_PATHWAY	R-MMU-194441~Metabolism of non-coding RNA	22	0.846154	8.4763e-06	NDC1, SEC13, NUP107, NUP210, NUP155, NUP133, AAAS, NUP160, NUP93, SNRPD2, SNRPD1, NUP85, NUP50, SNRPG, NUP35, SNRPE, GEMIN6, NUP43, SNRPD3, SMN1, SNRPF, NUP37	1457	47	8557	2.74908	0.0112773	7.93097e-05	6.37797e-05
REACTOME_PATHWAY	R-MMU-191859~snRNP Assembly	22	0.846154	8.4763e-06	NDC1, SEC13, NUP107, NUP210, NUP155, NUP133, AAAS, NUP160, NUP93, SNRPD2, SNRPD1, NUP85, NUP50, SNRPG, NUP35, SNRPE, GEMIN6, NUP43, SNRPD3, SMN1, SNRPF, NUP37	1457	47	8557	2.74908	0.0112773	7.93097e-05	6.37797e-05
REACTOME_PATHWAY	R-MMU-2029480~Fcgamma receptor (FCGR) dependent phagocytosis	22	0.846154	0.0158055	ACTR3, LYN, NCKAP1, CYFIP1, ACTR2, HSP90AA1, HSP90AB1, SYK, WAS, PLD4, CD3G, ARPC4, ACTB, FGR, FCGR1, FCGR4, ARPC3, NCKAP1L, CD247, RAC1, FCGR2B, CRK	1457	77	8557	1.67801	1	0.0749919	0.0603074
REACTOME_PATHWAY	R-MMU-176187~Activation of ATR in response to replication stress	21	0.807692	4.51106e-08	RFC5, RFC3, RFC4, MCM7, MCM8, CDC7, MCM10, CDC6, CDC25C, CDC25A, CDC45, DBF4, RPA3, CHEK1, ORC2, MCM3, MCM4, MCM5, MCM6, CLSPN, MCM2	1457	34	8557	3.62746	6.03562e-05	5.02983e-07	4.04492e-07
REACTOME_PATHWAY	R-MMU-4615885~SUMOylation of DNA replication proteins	21	0.807692	4.16255e-06	NDC1, TOP2A, PCNA, NUP107, NUP210, NUP155, NUP133, CDCA8, AAAS, RANGAP1, NUP160, AURKB, NUP93, NUP85, INCENP, NUP50, NUP35, BIRC5, NUP43, TOP1, NUP37	1457	42	8557	2.93651	0.00555402	4.09521e-05	3.29331e-05
REACTOME_PATHWAY	R-MMU-73893~DNA Damage Bypass	21	0.807692	1.52934e-05	RFC5, RFC3, VCP, RFC4, PCNA, UBA7, ISG15, UBE2L6, MAD2L2, NPLOC4, RPA3, POLE2, POLE3, POLD2, USP1, PCLAF, RPS27A, UBA52, DTL, POLE, RAD18	1457	45	8557	2.74075	0.0202548	0.000135514	0.000108978
REACTOME_PATHWAY	R-MMU-2424491~DAP12 signaling	21	0.807692	0.000246226	H2-T22, SYK, H2-M2, H2-Q6, H2-Q7, H2-M3, H2-K1, H2-Q4, H2-Q2, TYROBP, KLRK1, LCK, GRAP2, LCP2, KLRC1, RAC1, SOS1, HRAS, B2M, LAT, H2-Q10	1457	53	8557	2.32705	0.28071	0.00177124	0.0014244
REACTOME_PATHWAY	R-MMU-388841~Costimulation by the CD28 family	21	0.807692	0.000741694	LYN, CD86, CD274, PDPK1, CD80, CD3G, PDCD1LG2, CD3E, CD3D, CD4, PPP2R1B, LCK, GRAP2, AKT3, CD28, CTLA4, TNFRSF14, PDCD1, CD247, RAC1, ICOS	1457	57	8557	2.16375	0.629445	0.00501205	0.00403062
REACTOME_PATHWAY	R-MMU-73929~Base-Excision Repair, AP Site Formation	21	0.807692	0.00296662	H2AX, H2BC9, H2AZ1, H2BC7, H2AC4, H2BC3, H2AC15, TERF1, H2BC12, H2AC11, NEIL3, H2BC14, H2BC15, H4C14, TDG, H2AC20, H2AC10, H2BC11, H4C2, H4C4, H4C6	1457	63	8557	1.95768	0.981225	0.0165389	0.0133004
REACTOME_PATHWAY	R-MMU-2980766~Nuclear Envelope Breakdown	20	0.769231	5.95739e-05	NDC1, SEC13, NUP107, NUP210, NUP155, NUP133, PLK1, AAAS, NUP160, LMNB1, NUP93, CCNB2, CCNB1, NUP85, NUP50, CDK1, NUP35, NUP43, LPIN2, NUP37	1457	45	8557	2.61023	0.0766179	0.000477304	0.000383841
REACTOME_PATHWAY	R-MMU-110330~Recognition and association of DNA glycosylase with site containing an affected purine	20	0.769231	0.000960314	H2AX, H2BC9, H2AZ1, H2BC7, H2AC4, H2BC3, H2AC15, TERF1, H2BC12, H2AC11, NEIL3, H2BC14, H2BC15, H4C14, H2AC20, H2AC10, H2BC11, H4C2, H4C4, H4C6	1457	54	8557	2.1752	0.723493	0.00623738	0.00501601
REACTOME_PATHWAY	R-MMU-110331~Cleavage of the damaged purine	20	0.769231	0.00157885	H2AX, H2BC9, H2AZ1, H2BC7, H2AC4, H2BC3, H2AC15, TERF1, H2BC12, H2AC11, NEIL3, H2BC14, H2BC15, H4C14, H2AC20, H2AC10, H2BC11, H4C2, H4C4, H4C6	1457	56	8557	2.09751	0.879266	0.00950343	0.00764252
REACTOME_PATHWAY	R-MMU-73927~Depurination	20	0.769231	0.00157885	H2AX, H2BC9, H2AZ1, H2BC7, H2AC4, H2BC3, H2AC15, TERF1, H2BC12, H2AC11, NEIL3, H2BC14, H2BC15, H4C14, H2AC20, H2AC10, H2BC11, H4C2, H4C4, H4C6	1457	56	8557	2.09751	0.879266	0.00950343	0.00764252
REACTOME_PATHWAY	R-MMU-913531~Interferon Signaling	20	0.769231	0.00995163	PTPN1, EIF4A1, EIF4E3, UBA7, EIF2AK2, ISG15, UBE2L6, USP18, SOCS3, SOCS1, IFNG, PDE12, FLNB, ABCE1, EIF4E, OASL1, IRF9, KPNB1, PTPN2, EIF4G1	1457	65	8557	1.80709	0.999998	0.0487739	0.0392233
REACTOME_PATHWAY	R-MMU-4551638~SUMOylation of chromatin organization proteins	20	0.769231	0.00995163	SUZ12, NDC1, SEC13, NUP107, L3MBTL2, NUP210, NUP155, NUP133, AAAS, NUP160, NUP93, H4C14, NUP85, NUP50, NUP35, H4C2, NUP43, H4C4, H4C6, NUP37	1457	65	8557	1.80709	0.999998	0.0487739	0.0392233
REACTOME_PATHWAY	R-MMU-3214847~HATs acetylate histones	20	0.769231	0.0190415	H2BC9, NCOA1, H3C8, H2BC7, H2BC3, H2BC12, H2BC14, H2BC15, H3C13, H4C14, HAT1, H2BC11, H3C1, H3C3, H4C2, H3C2, H4C4, H3C7, H4C6, H3C6	1457	69	8557	1.70233	1	0.0863644	0.069453
REACTOME_PATHWAY	R-MMU-983170~Antigen Presentation: Folding, assembly and peptide loading of class I MHC	19	0.730769	7.33388e-05	PDIA3, SEC13, H2-T22, HSPA5, H2-M2, H2-Q6, ERAP1, H2-Q7, H2-M3, H2-K1, H2-Q4, TAP2, TAP1, H2-Q2, TAPBP, CANX, CALR, B2M, H2-Q10	1457	42	8557	2.65685	0.0934698	0.00057722	0.000464192
REACTOME_PATHWAY	R-MMU-983189~Kinesins	19	0.730769	0.00160528	KIFC5B, KIF23, KIF11, KIF22, TUBB4B, TUBA4A, KIF15, KIF4, TUBA1C, CENPE, KIF18A, TUBA1B, KIF18B, RACGAP1, KIFC1, KIF5B, KIF2C, KIF20A, KIF20B	1457	52	8557	2.14591	0.883468	0.0095887	0.00771109
REACTOME_PATHWAY	R-MMU-380108~Chemokine receptors bind chemokines	19	0.730769	0.00205115	CCL12, CXCL9, CCL22, CXCL1, CXCL3, CXCL2, CXCL5, CXCL16, CXCL10, CXCL11, CCL7, CCL5, CXCR3, CCL4, CXCR2, CCL3, CCL1, CCR5, CCR4	1457	53	8557	2.10542	0.935896	0.011813	0.00949984
REACTOME_PATHWAY	R-MMU-9670095~Inhibition of DNA recombination at telomere	19	0.730769	0.00259657	H2AX, H2BC9, H2AZ1, H2BC7, H2AC4, H2BC3, H2AC15, TERF1, H2BC12, H2AC11, H2BC14, H2BC15, H4C14, H2AC20, H2AC10, H2BC11, H4C2, H4C4, H4C6	1457	54	8557	2.06644	0.969153	0.0146591	0.0117886
REACTOME_PATHWAY	R-MMU-2029482~Regulation of actin dynamics for phagocytic cup formation	19	0.730769	0.00500222	ACTR3, NCKAP1, CYFIP1, ACTR2, HSP90AA1, HSP90AB1, SYK, WAS, CD3G, ARPC4, ACTB, FCGR1, FCGR4, ARPC3, NCKAP1L, CD247, RAC1, FCGR2B, CRK	1457	57	8557	1.95768	0.998781	0.0263337	0.0211772
REACTOME_PATHWAY	R-MMU-73856~RNA Polymerase II Transcription Termination	19	0.730769	0.0208937	NCBP1, RBM8A, ALYREF, CPSF2, CSTF2, THOC3, U2AF1, MAGOHB, THOC6, DDX39A, MAGOH, SNRPG, SRSF2, DHX38, SNRPE, SNRPD3, SNRPF, SRSF9, ZFP473	1457	65	8557	1.71673	1	0.0939753	0.0755736
REACTOME_PATHWAY	R-MMU-3214858~RMTs methylate histone arginines	19	0.730769	0.0479245	H3C8, PRMT1, H2AC4, ACTL6A, H2AC15, H2AC11, H3C13, CCND1, H4C14, H2AC20, H2AC10, H3C1, H3C3, H4C2, H3C2, H4C4, H3C7, H4C6, H3C6	1457	71	8557	1.57166	1	0.193142	0.155322
REACTOME_PATHWAY	R-MMU-110313~Translesion synthesis by Y family DNA polymerases bypasses lesions on DNA template	18	0.692308	2.52472e-05	RFC5, RFC3, VCP, RFC4, PCNA, UBA7, ISG15, UBE2L6, MAD2L2, NPLOC4, RPA3, POLE2, POLE3, POLD2, PCLAF, RPS27A, UBA52, POLE	1457	36	8557	2.93651	0.033217	0.000219356	0.000176403
REACTOME_PATHWAY	R-MMU-159231~Transport of Mature mRNA Derived from an Intronless Transcript	18	0.692308	0.000131475	NDC1, SEC13, NUP107, NCBP1, NUP210, NUP155, NUP133, ALYREF, CPSF2, AAAS, NUP160, NUP93, NUP85, NUP50, NUP35, NUP43, EIF4E, NUP37	1457	40	8557	2.64286	0.161319	0.00098828	0.000794761
REACTOME_PATHWAY	R-MMU-159234~Transport of Mature mRNAs Derived from Intronless Transcripts	18	0.692308	0.000189367	NDC1, SEC13, NUP107, NCBP1, NUP210, NUP155, NUP133, ALYREF, CPSF2, AAAS, NUP160, NUP93, NUP85, NUP50, NUP35, NUP43, EIF4E, NUP37	1457	41	8557	2.5784	0.22384	0.00139985	0.00112574
REACTOME_PATHWAY	R-MMU-5218859~Regulated Necrosis	18	0.692308	0.00123406	GSDMD, HSP90AA1, MLKL, RIPK3, GZMB, HMGB1, IL1A, CASP8, FASL, IL1B, CASP4, CASP1, TNFSF10, CYCS, FAS, BAK1, RPS27A, UBA52	1457	47	8557	2.24924	0.80837	0.00778854	0.00626343
REACTOME_PATHWAY	R-MMU-429914~Deadenylation-dependent mRNA decay	18	0.692308	0.00650473	EIF4A1, TUT7, DIS3, LSM5, LSM4, LSM3, LSM2, LSM7, CNOT6, LSM6, EXOSC9, EXOSC8, EXOSC3, EXOSC2, CNOT9, EIF4E, DCP2, EIF4G1	1457	54	8557	1.95768	0.999839	0.0334743	0.0269196
REACTOME_PATHWAY	R-MMU-8852135~Protein ubiquitination	18	0.692308	0.0600904	H2BC9, H2BC7, PCNA, UBE2C, H2BC3, BCL10, UCHL3, H2BC12, H2BC14, CDC34, H2BC15, UBE2S, UBE2T, H2BC11, LEO1, RPS27A, UBA52, RAD18	1457	68	8557	1.55462	1	0.239288	0.192432
REACTOME_PATHWAY	R-MMU-3108214~SUMOylation of DNA damage response and repair proteins	18	0.692308	0.0939161	NDC1, SEC13, BLM, NUP107, NUP210, NUP155, NUP133, NSMCE1, BRCA1, AAAS, NUP160, NUP93, NUP85, TDG, NUP50, NUP35, NUP43, NUP37	1457	72	8557	1.46826	1	0.352977	0.283859
REACTOME_PATHWAY	R-MMU-191273~Cholesterol biosynthesis	17	0.653846	1.77627e-06	IDI1, FDPS, MVK, HMGCS1, MSMO1, HMGCR, HSD17B7, LSS, ACAT2, CYP51, SQLE, NSDHL, PMVK, SC5D, MVD, LBR, FDFT1	1457	28	8557	3.56577	0.00237383	1.82819e-05	1.4702e-05
REACTOME_PATHWAY	R-MMU-3301854~Nuclear Pore Complex (NPC) Disassembly	17	0.653846	1.04982e-05	NDC1, SEC13, NUP107, NUP210, NUP155, NUP133, AAAS, NUP160, NUP93, CCNB2, CCNB1, NUP85, NUP50, CDK1, NUP35, NUP43, NUP37	1457	31	8557	3.22069	0.0139484	9.62093e-05	7.73701e-05
REACTOME_PATHWAY	R-MMU-159227~Transport of the SLBP independent Mature mRNA	17	0.653846	2.89582e-05	NDC1, SEC13, NUP107, NCBP1, NUP210, NUP155, NUP133, ALYREF, AAAS, NUP160, NUP93, NUP85, NUP50, NUP35, NUP43, EIF4E, NUP37	1457	33	8557	3.0255	0.0380055	0.000248372	0.000199737
REACTOME_PATHWAY	R-MMU-159230~Transport of the SLBP Dependant Mature mRNA	17	0.653846	4.61163e-05	NDC1, SEC13, NUP107, NCBP1, NUP210, NUP155, NUP133, ALYREF, AAAS, NUP160, NUP93, NUP85, NUP50, NUP35, NUP43, EIF4E, NUP37	1457	34	8557	2.93651	0.0598398	0.000380886	0.000306303
REACTOME_PATHWAY	R-MMU-168643~Nucleotide-binding domain, leucine rich repeat containing receptor (NLR) signaling pathways	17	0.653846	0.00120292	TXN1, NLRP1A, HSP90AB1, RIPK2, TNFAIP3, MEFV, MAPK13, PYCARD, PSTPIP1, CASP8, TRAF6, CASP4, CASP1, NLRP3, UBE2V1, RPS27A, UBA52	1457	43	8557	2.32189	0.800207	0.00762799	0.00613432
REACTOME_PATHWAY	R-MMU-72165~mRNA Splicing - Minor Pathway	17	0.653846	0.00440247	SF3B5, NCBP1, SNU13, YBX1, GTF2F2, LSM2, EFTUD2, SNRNP40, SNRPD2, SNRPD1, POLR2D, SNRPG, SRSF2, SNRPE, SNRPD3, SNRPF, POLR2L	1457	48	8557	2.08003	0.99727	0.0236566	0.0190243
REACTOME_PATHWAY	R-MMU-5693606~DNA Double Strand Break Response	17	0.653846	0.0667741	H2AX, H2BC9, H2BC7, H2BC3, EYA4, H2BC12, H2BC14, H2BC15, H4C14, H2BC11, NSD2, H4C2, KPNA2, H4C4, RPS27A, UBA52, H4C6	1457	64	8557	1.56002	1	0.262776	0.21132
REACTOME_PATHWAY	R-MMU-174417~Telomere C-strand (Lagging Strand) Synthesis	16	0.615385	3.24811e-05	RFC5, PRIM2, RFC3, BLM, RFC4, PCNA, LIG1, PRIM1, DSCC1, TERF1, CHTF18, POLA1, POLA2, RPA3, POLD2, DNA2	1457	30	8557	3.13228	0.0425296	0.000273332	0.000219809
REACTOME_PATHWAY	R-MMU-69231~Cyclin D associated events in G1	16	0.615385	0.00206595	LYN, RB1, CDKN1A, PTK6, CKS1B, TFDP1, CCNE2, PPP2R1B, CCND1, CCNE1, E2F1, E2F2, E2F4, SKP2, RPS27A, UBA52	1457	41	8557	2.29191	0.937156	0.011813	0.00949984
REACTOME_PATHWAY	R-MMU-69236~G1 Phase	16	0.615385	0.00206595	LYN, RB1, CDKN1A, PTK6, CKS1B, TFDP1, CCNE2, PPP2R1B, CCND1, CCNE1, E2F1, E2F2, E2F4, SKP2, RPS27A, UBA52	1457	41	8557	2.29191	0.937156	0.011813	0.00949984
REACTOME_PATHWAY	R-MMU-69190~DNA strand elongation	15	0.576923	5.68577e-07	RFC5, GINS1, GINS2, PRIM2, RFC3, RFC4, PCNA, LIG1, PRIM1, GINS3, POLA1, POLA2, RPA3, POLD2, DNA2	1457	21	8557	4.19502	0.000760467	5.99021e-06	4.81724e-06
REACTOME_PATHWAY	R-MMU-5656169~Termination of translesion DNA synthesis	15	0.576923	9.74772e-05	RFC5, RFC3, RFC4, PCNA, UBA7, ISG15, UBE2L6, RPA3, POLE2, POLE3, POLD2, PCLAF, RPS27A, UBA52, POLE	1457	29	8557	3.03777	0.122283	0.000753899	0.000606274
REACTOME_PATHWAY	R-MMU-6791312~TP53 Regulates Transcription of Cell Cycle Genes	15	0.576923	0.000752941	CDKN1A, PCNA, CDC25C, AURKA, CCNA2, CNOT6, CCNB1, CCNE2, CCNE1, CENPJ, CDK1, SFN, CNOT9, E2F7, E2F8	1457	34	8557	2.59104	0.634984	0.00503718	0.00405082
REACTOME_PATHWAY	R-MMU-6783310~Fanconi Anemia Pathway	15	0.576923	0.000752941	FANCI, FANCM, CENPX, FANCA, FAAP24, FANCB, SLX4, EME1, FANCD2, RPA3, UBE2T, USP1, RPS27A, UBA52, CENPS	1457	34	8557	2.59104	0.634984	0.00503718	0.00405082
REACTOME_PATHWAY	R-MMU-1236974~ER-Phagosome pathway	15	0.576923	0.00106084	PDIA3, H2-T22, H2-M2, H2-Q6, H2-Q7, H2-M3, H2-K1, H2-Q4, TAP2, TAP1, H2-Q2, TAPBP, CALR, B2M, H2-Q10	1457	35	8557	2.51701	0.758325	0.00675908	0.00543555
REACTOME_PATHWAY	R-MMU-3232142~SUMOylation of ubiquitinylation proteins	15	0.576923	0.00199698	NDC1, SEC13, NUP107, NUP210, NUP155, NUP133, AAAS, NUP160, NUP93, NUP85, NUP50, NUP35, NUP43, TRIM27, NUP37	1457	37	8557	2.38096	0.931068	0.0115669	0.00930195
REACTOME_PATHWAY	R-MMU-202433~Generation of second messenger molecules	14	0.538462	2.25877e-06	ITK, WAS, CD3G, CD3E, CD3D, FYB, ZAP70, CD4, LCK, GRAP2, LCP2, CD247, CD101, LAT	1457	20	8557	4.11112	0.00301768	2.28957e-05	1.84124e-05
REACTOME_PATHWAY	R-MMU-9615933~Postmitotic nuclear pore complex (NPC) reformation	14	0.538462	5.00534e-06	NDC1, SEC13, NUP107, NUP155, NUP133, RANGAP1, NUP160, NUP93, NUP85, NUP35, RCC1, NUP43, RAN, NUP37	1457	21	8557	3.91535	0.00667478	4.88842e-05	3.9312e-05
REACTOME_PATHWAY	R-MMU-110314~Recognition of DNA damage by PCNA-containing replication complex	14	0.538462	0.000179286	RFC5, RFC3, RFC4, PCNA, RPA3, POLE2, POLE3, POLD2, USP1, RPS27A, UBA52, DTL, POLE, RAD18	1457	27	8557	3.04527	0.213298	0.00133269	0.00107173
REACTOME_PATHWAY	R-MMU-170822~Regulation of Glucokinase by Glucokinase Regulatory Protein	14	0.538462	0.000647115	NDC1, SEC13, NUP107, NUP210, NUP155, NUP133, AAAS, NUP160, NUP93, NUP85, NUP50, NUP35, NUP43, NUP37	1457	30	8557	2.74075	0.57942	0.00444021	0.00357075
REACTOME_PATHWAY	R-MMU-4085377~SUMOylation of SUMOylation proteins	14	0.538462	0.00187619	NDC1, SEC13, NUP107, NUP210, NUP155, NUP133, AAAS, NUP160, NUP93, NUP85, NUP50, NUP35, NUP43, NUP37	1457	33	8557	2.49159	0.918951	0.0109622	0.00881565
REACTOME_PATHWAY	R-MMU-176408~Regulation of APC/C activators between G1/S and early anaphase	14	0.538462	0.00257154	ANAPC15, UBE2C, PLK1, BUB1B, CCNA2, CDC20, CCNB1, UBE2S, CDK1, FBXO5, BUB3, RPS27A, UBA52, MAD2L1	1457	34	8557	2.41831	0.9681	0.0145793	0.0117245
REACTOME_PATHWAY	R-MMU-9006927~Signaling by Non-Receptor Tyrosine Kinases	14	0.538462	0.0229153	PTPN1, PTK6, HIF1A, EREG, SOCS3, SFPQ, CCND1, CCNE1, RAC1, RPS27A, CRK, HRAS, UBA52, HBEGF	1457	43	8557	1.91215	1	0.101525	0.0816453
REACTOME_PATHWAY	R-MMU-8848021~Signaling by PTK6	14	0.538462	0.0229153	PTPN1, PTK6, HIF1A, EREG, SOCS3, SFPQ, CCND1, CCNE1, RAC1, RPS27A, CRK, HRAS, UBA52, HBEGF	1457	43	8557	1.91215	1	0.101525	0.0816453
REACTOME_PATHWAY	R-MMU-4570464~SUMOylation of RNA binding proteins	14	0.538462	0.0329784	NDC1, SEC13, NUP107, NUP210, NUP155, NUP133, AAAS, NUP160, NUP93, NUP85, NUP50, NUP35, NUP43, NUP37	1457	45	8557	1.82716	1	0.139636	0.112293
REACTOME_PATHWAY	R-MMU-3371497~HSP90 chaperone cycle for steroid hormone receptors (SHR) in the presence of ligand	14	0.538462	0.0813174	HSPA8, HSP90AA1, HSP90AB1, PTGES3, DCTN3, DYNLL1, TUBB4B, TUBA4A, DNAJA1, TUBA1C, STIP1, DNAJB1, TUBA1B, FKBP4	1457	51	8557	1.6122	1	0.309973	0.249276
REACTOME_PATHWAY	R-MMU-5693568~Resolution of D-loop Structures through Holliday Junction Intermediates	13	0.5	0.00169466	GEN1, RMI2, BLM, BRCA2, PALB2, SPIDR, RAD51AP1, BRIP1, SLX4, RAD51, EME1, EXO1, DNA2	1457	29	8557	2.63274	0.896624	0.00998882	0.00803286
REACTOME_PATHWAY	R-MMU-5693537~Resolution of D-Loop Structures	13	0.5	0.00169466	GEN1, RMI2, BLM, BRCA2, PALB2, SPIDR, RAD51AP1, BRIP1, SLX4, RAD51, EME1, EXO1, DNA2	1457	29	8557	2.63274	0.896624	0.00998882	0.00803286
REACTOME_PATHWAY	R-MMU-1169410~Antiviral mechanism by IFN-stimulated genes	13	0.5	0.00330898	EIF4A1, EIF4E3, UBA7, EIF2AK2, ISG15, UBE2L6, USP18, PDE12, FLNB, ABCE1, EIF4E, OASL1, EIF4G1	1457	31	8557	2.46288	0.988142	0.0182198	0.0146521
REACTOME_PATHWAY	R-MMU-512988~Interleukin-3, Interleukin-5 and GM-CSF signaling	13	0.5	0.0299605	LYN, SYK, PIK3CD, IL2RG, YWHAZ, CSF2RB2, IL2RA, IL2RB, SOS1, RPS27A, CRK, JAK3, UBA52	1457	40	8557	1.90873	1	0.128523	0.103356
REACTOME_PATHWAY	R-MMU-3214842~HDMs demethylate histones	13	0.5	0.0907426	H3C8, KDM5C, JMJD6, H3C13, H4C14, H3C1, H3C3, H4C2, H3C2, H4C4, H3C7, H4C6, H3C6	1457	47	8557	1.62445	1	0.34201	0.275039
REACTOME_PATHWAY	R-MMU-69186~Lagging Strand Synthesis	12	0.461538	1.51628e-05	RFC5, PRIM2, POLA1, POLA2, RFC3, RFC4, PCNA, LIG1, RPA3, PRIM1, POLD2, DNA2	1457	17	8557	4.14567	0.0200835	0.000135252	0.000108768
REACTOME_PATHWAY	R-MMU-174411~Polymerase switching on the C-strand of the telomere	12	0.461538	0.000955178	RFC5, PRIM2, POLA1, POLA2, RFC3, RFC4, PCNA, PRIM1, DSCC1, POLD2, TERF1, CHTF18	1457	24	8557	2.93651	0.721584	0.00623428	0.00501352
REACTOME_PATHWAY	R-MMU-499943~Interconversion of nucleotide di- and triphosphates	12	0.461538	0.00304286	TXN1, RRM1, DUT, RRM2, TXNRD1, GSR, AK2, AK4, CTPS, AK6, TYMS, NME1	1457	27	8557	2.61023	0.983051	0.0168936	0.0135856
REACTOME_PATHWAY	R-MMU-2871796~FCERI mediated MAPK activation	12	0.461538	0.00581623	LYN, MAP2K4, FCER1G, SYK, GRAP2, FCER1A, LCP2, RAC1, SOS1, MS4A2, HRAS, LAT	1457	29	8557	2.43022	0.999592	0.0301633	0.0242569
REACTOME_PATHWAY	R-MMU-2173782~Binding and Uptake of Ligands by Scavenger Receptors	12	0.461538	0.0213078	APOL7A, MSR1, APOL10B, APOL10A, APOL11B, APOL9A, HP, CALR, APOL7E, JCHAIN, HSP90B1, APOL7C	1457	34	8557	2.07283	1	0.0953507	0.0766796
REACTOME_PATHWAY	R-MMU-451927~Interleukin-2 family signaling	12	0.461538	0.0264338	CSF2RB2, IL21, IL15RA, SYK, LCK, IL2RA, IL2RB, STAT4, PIK3CD, SOS1, IL2RG, JAK3	1457	35	8557	2.01361	1	0.115962	0.0932551
REACTOME_PATHWAY	R-MMU-109606~Intrinsic Pathway for Apoptosis	12	0.461538	0.0470436	YWHAE, GSDMD, CASP7, CASP8, APAF1, CYCS, GZMB, SFN, BAK1, DYNLL1, YWHAZ, YWHAH	1457	38	8557	1.85464	1	0.190164	0.152927
REACTOME_PATHWAY	R-MMU-5696397~Gap-filling DNA repair synthesis and ligation in GG-NER	11	0.423077	0.000411447	RFC5, RFC3, RFC4, PCNA, RPA3, POLE2, POLE3, POLD2, RPS27A, UBA52, POLE	1457	19	8557	3.40017	0.423414	0.00289746	0.00233009
REACTOME_PATHWAY	R-MMU-5685938~HDR through Single Strand Annealing (SSA)	11	0.423077	0.0175045	RFC5, BLM, RMI2, BRIP1, RFC3, RAD51, RFC4, EXO1, RPA3, TOPBP1, DNA2	1457	29	8557	2.2277	1	0.0810417	0.0651725
REACTOME_PATHWAY	R-MMU-73933~Resolution of Abasic Sites (AP sites)	11	0.423077	0.0281152	RFC5, RFC3, RFC4, PCNA, LIG1, TDG, RPA3, POLE2, POLE3, POLD2, POLE	1457	31	8557	2.08398	1	0.122535	0.0985405
REACTOME_PATHWAY	R-MMU-9013407~RHOH GTPase cycle	11	0.423077	0.034852	ZAP70, VCP, TUBA1B, TFRC, LCK, ROCK2, ARHGDIA, ARHGDIB, PAK6, STOM, LAMTOR1	1457	32	8557	2.01885	1	0.146642	0.117927
REACTOME_PATHWAY	R-MMU-977606~Regulation of Complement cascade	11	0.423077	0.034852	C1QB, C3, C4B, C1QA, C1RA, CFH, C5AR1, C3AR1, CFP, C1QC, C2	1457	32	8557	2.01885	1	0.146642	0.117927
REACTOME_PATHWAY	R-MMU-3299685~Detoxification of Reactive Oxygen Species	11	0.423077	0.0426352	TXN1, ERO1A, GPX2, NCF2, TXNRD1, PRDX1, GSR, CYBB, CYCS, CYBA, P4HB	1457	33	8557	1.95768	1	0.174452	0.140292
REACTOME_PATHWAY	R-MMU-5696400~Dual Incision in GG-NER	11	0.423077	0.0727733	RFC5, RFC3, RFC4, PCNA, RPA3, POLE2, POLE3, POLD2, RPS27A, UBA52, POLE	1457	36	8557	1.79454	1	0.282234	0.226968
REACTOME_PATHWAY	R-MMU-5651801~PCNA-Dependent Long Patch Base Excision Repair	10	0.384615	0.00130173	RFC5, RFC3, RFC4, PCNA, LIG1, RPA3, POLE2, POLE3, POLD2, POLE	1457	18	8557	3.26279	0.824978	0.00817704	0.00657586
REACTOME_PATHWAY	R-MMU-110373~Resolution of AP sites via the multiple-nucleotide patch replacement pathway	10	0.384615	0.0032524	RFC5, RFC3, RFC4, PCNA, LIG1, RPA3, POLE2, POLE3, POLD2, POLE	1457	20	8557	2.93651	0.987206	0.0179823	0.0144611
REACTOME_PATHWAY	R-MMU-210991~Basigin interactions	10	0.384615	0.00976324	SPN, SLC7A5, MAG, ITGA3, SLC7A9, ITGA6, SLC7A11, ATP1B2, PPIA, SLC16A3	1457	23	8557	2.55349	0.999998	0.0483823	0.0389083
REACTOME_PATHWAY	R-MMU-5693579~Homologous DNA Pairing and Strand Exchange	10	0.384615	0.00976324	RAD51AP1, BLM, RMI2, BRIP1, RAD51, EXO1, CHEK1, DNA2, BRCA2, PALB2	1457	23	8557	2.55349	0.999998	0.0483823	0.0389083
REACTOME_PATHWAY	R-MMU-179409~APC-Cdc20 mediated degradation of Nek2A	10	0.384615	0.0177281	CDC20, ANAPC15, UBE2S, UBE2C, BUB1B, NEK2, BUB3, RPS27A, UBA52, MAD2L1	1457	25	8557	2.34921	1	0.0815126	0.0655512
REACTOME_PATHWAY	R-MMU-5669034~TNFs bind their physiological receptors	10	0.384615	0.0177281	TNFSF4, TNFRSF9, TNFRSF8, TNFSF9, TNFRSF17, TNFRSF14, TNFSF8, TNFRSF1B, TNFRSF4, TNFRSF1A	1457	25	8557	2.34921	1	0.0815126	0.0655512
REACTOME_PATHWAY	R-MMU-1236977~Endosomal/Vacuolar pathway	10	0.384615	0.0231233	H2-T22, H2-Q6, H2-M2, H2-Q7, H2-K1, H2-M3, H2-Q4, H2-Q2, B2M, H2-Q10	1457	26	8557	2.25886	1	0.102109	0.0821144
REACTOME_PATHWAY	R-MMU-2871809~FCERI mediated Ca+2 mobilization	10	0.384615	0.0295945	LYN, ITK, FCER1G, SYK, GRAP2, FCER1A, LCP2, SOS1, MS4A2, LAT	1457	27	8557	2.1752	1	0.128147	0.103054
REACTOME_PATHWAY	R-MMU-1169408~ISG15 antiviral mechanism	10	0.384615	0.0295945	EIF4A1, EIF4E3, UBA7, EIF2AK2, ISG15, UBE2L6, FLNB, EIF4E, USP18, EIF4G1	1457	27	8557	2.1752	1	0.128147	0.103054
REACTOME_PATHWAY	R-MMU-9607240~FLT3 Signaling	10	0.384615	0.0372306	SYK, LCK, GRAP2, AKT3, SLA, SOS1, SLA2, RPS27A, HRAS, UBA52	1457	28	8557	2.09751	1	0.15567	0.125188
REACTOME_PATHWAY	R-MMU-168638~NOD1/2 Signaling Pathway	10	0.384615	0.0461073	CASP8, RIPK2, TRAF6, CASP4, CASP1, TNFAIP3, UBE2V1, RPS27A, UBA52, MAPK13	1457	29	8557	2.02518	1	0.187512	0.150795
REACTOME_PATHWAY	R-MMU-168928~DDX58/IFIH1-mediated induction of interferon-alpha/beta	10	0.384615	0.06781	NFKBIA, HSP90AA1, NLRX1, HSP90AB1, PIN1, TNFAIP3, HMGB1, RPS27A, UBA52, NFKBIB	1457	31	8557	1.89452	1	0.26607	0.213969
REACTOME_PATHWAY	R-MMU-69183~Processive synthesis on the lagging strand	9	0.346154	0.000178612	PRIM2, POLA1, POLA2, PCNA, LIG1, RPA3, PRIM1, POLD2, DNA2	1457	12	8557	4.40477	0.212589	0.00133269	0.00107173
REACTOME_PATHWAY	R-MMU-389948~PD-1 signaling	9	0.346154	0.000395092	CD274, CD4, LCK, CD3G, PDCD1, CD247, PDCD1LG2, CD3E, CD3D	1457	13	8557	4.06594	0.410651	0.002797	0.0022493
REACTOME_PATHWAY	R-MMU-69109~Leading Strand Synthesis	9	0.346154	0.000395092	RFC5, PRIM2, POLA1, POLA2, RFC3, RFC4, PCNA, PRIM1, POLD2	1457	13	8557	4.06594	0.410651	0.002797	0.0022493
REACTOME_PATHWAY	R-MMU-69091~Polymerase switching	9	0.346154	0.000395092	RFC5, PRIM2, POLA1, POLA2, RFC3, RFC4, PCNA, PRIM1, POLD2	1457	13	8557	4.06594	0.410651	0.002797	0.0022493
REACTOME_PATHWAY	R-MMU-110320~Translesion Synthesis by POLH	9	0.346154	0.00392676	RFC5, VCP, RFC3, NPLOC4, RFC4, PCNA, RPA3, RPS27A, UBA52	1457	17	8557	3.10925	0.994827	0.0212713	0.017106
REACTOME_PATHWAY	R-MMU-5620971~Pyroptosis	9	0.346154	0.0126325	GSDMD, IL1A, IL1B, CASP4, CASP1, CYCS, GZMB, BAK1, HMGB1	1457	20	8557	2.64286	1	0.0607996	0.0488941
REACTOME_PATHWAY	R-MMU-2168880~Scavenging of heme from plasma	9	0.346154	0.0174258	APOL7A, APOL10B, APOL10A, APOL11B, APOL9A, HP, APOL7E, JCHAIN, APOL7C	1457	21	8557	2.51701	1	0.0809573	0.0651047
REACTOME_PATHWAY	R-MMU-69273~Cyclin A/B1/B2 associated events during G2/M transition	9	0.346154	0.0233961	CCNA2, CCNB2, CCNB1, PPP2R1B, PLK1, CDK1, CDC25C, CDC25A, CDC25B	1457	22	8557	2.4026	1	0.102973	0.0828097
REACTOME_PATHWAY	R-MMU-1266695~Interleukin-7 signaling	9	0.346154	0.0612492	H3C8, H3C13, H3C1, H3C3, H3C2, IL2RG, JAK3, H3C7, H3C6	1457	26	8557	2.03297	1	0.243179	0.195561
REACTOME_PATHWAY	R-MMU-5213460~RIPK1-mediated regulated necrosis	9	0.346154	0.0745774	HSP90AA1, CASP8, RIPK3, FASL, MLKL, TNFSF10, FAS, RPS27A, UBA52	1457	27	8557	1.95768	1	0.285916	0.229929
REACTOME_PATHWAY	R-MMU-5675482~Regulation of necroptotic cell death	9	0.346154	0.0745774	HSP90AA1, CASP8, RIPK3, FASL, MLKL, TNFSF10, FAS, RPS27A, UBA52	1457	27	8557	1.95768	1	0.285916	0.229929
REACTOME_PATHWAY	R-MMU-5689896~Ovarian tumor domain proteases	9	0.346154	0.0895162	VCP, RNF128, RIPK2, TRAF6, CDK1, TNFAIP3, RPS27A, UBA52, OTUD3	1457	28	8557	1.88776	1	0.338341	0.272089
REACTOME_PATHWAY	R-MMU-202430~Translocation of ZAP-70 to Immunological synapse	8	0.307692	0.000106601	ZAP70, CD4, LCK, CD3G, PTPN22, CD247, CD3E, CD3D	1457	9	8557	5.22047	0.132933	0.000819722	0.000659208
REACTOME_PATHWAY	R-MMU-69166~Removal of the Flap Intermediate	8	0.307692	0.000710535	PRIM2, POLA1, POLA2, PCNA, RPA3, PRIM1, POLD2, DNA2	1457	11	8557	4.27129	0.613659	0.00482587	0.00388089
REACTOME_PATHWAY	R-MMU-202427~Phosphorylation of CD3 and TCR zeta chains	8	0.307692	0.00145523	CD4, PTPRC, LCK, CD3G, PTPN22, CD247, CD3E, CD3D	1457	12	8557	3.91535	0.857514	0.00901433	0.00724919
REACTOME_PATHWAY	R-MMU-2029481~FCGR activation	8	0.307692	0.00145523	FCGR1, LYN, FGR, SYK, FCGR4, CD3G, CD247, FCGR2B	1457	12	8557	3.91535	0.857514	0.00901433	0.00724919
REACTOME_PATHWAY	R-MMU-2730905~Role of LAT2/NTAL/LAB on calcium mobilization	8	0.307692	0.00459947	LAT2, LYN, FCER1G, SYK, PDPK1, FCER1A, SOS1, MS4A2	1457	14	8557	3.35602	0.997905	0.024421	0.019639
REACTOME_PATHWAY	R-MMU-110312~Translesion synthesis by REV1	8	0.307692	0.00459947	MAD2L2, RFC5, RFC3, RFC4, PCNA, RPA3, RPS27A, UBA52	1457	14	8557	3.35602	0.997905	0.024421	0.019639
REACTOME_PATHWAY	R-MMU-532668~N-glycan trimming in the ER and Calnexin/Calreticulin cycle	8	0.307692	0.00459947	PDIA3, VCP, PSMC1, CANX, CALR, RPS27A, UBA52, RAD23B	1457	14	8557	3.35602	0.997905	0.024421	0.019639
REACTOME_PATHWAY	R-MMU-5656121~Translesion synthesis by POLI	8	0.307692	0.00737128	MAD2L2, RFC5, RFC3, RFC4, PCNA, RPA3, RPS27A, UBA52	1457	15	8557	3.13228	0.99995	0.0376442	0.0302729
REACTOME_PATHWAY	R-MMU-5655862~Translesion synthesis by POLK	8	0.307692	0.00737128	MAD2L2, RFC5, RFC3, RFC4, PCNA, RPA3, RPS27A, UBA52	1457	15	8557	3.13228	0.99995	0.0376442	0.0302729
REACTOME_PATHWAY	R-MMU-166663~Initial triggering of complement	8	0.307692	0.0228436	C1QB, C3, C4B, C1QA, C1RA, CFP, C1QC, C2	1457	18	8557	2.61023	1	0.101525	0.0816453
REACTOME_PATHWAY	R-MMU-9705462~Inactivation of CSF3 (G-CSF) signaling	8	0.307692	0.0309887	LYN, SOCS3, CSF3R, SOCS1, SYK, ELOB, RPS27A, UBA52	1457	19	8557	2.47285	1	0.132048	0.106191
REACTOME_PATHWAY	R-MMU-5686938~Regulation of TLR by endogenous ligand	8	0.307692	0.0309887	GSDMD, LBP, HMGB1, CD14, TLR4, S100A9, S100A8, TLR2	1457	19	8557	2.47285	1	0.132048	0.106191
REACTOME_PATHWAY	R-MMU-5693616~Presynaptic phase of homologous DNA pairing and strand exchange	8	0.307692	0.0408729	BLM, RMI2, BRIP1, RAD51, EXO1, CHEK1, DNA2, BRCA2	1457	20	8557	2.34921	1	0.16827	0.135321
REACTOME_PATHWAY	R-MMU-9674555~Signaling by CSF3 (G-CSF)	8	0.307692	0.0817791	LYN, SOCS3, CSF3R, SOCS1, SYK, ELOB, RPS27A, UBA52	1457	23	8557	2.04279	1	0.309973	0.249276
REACTOME_PATHWAY	R-MMU-174048~APC/C:Cdc20 mediated degradation of Cyclin B	8	0.307692	0.0817791	CDC20, CCNB1, ANAPC15, UBE2S, UBE2C, CDK1, RPS27A, UBA52	1457	23	8557	2.04279	1	0.309973	0.249276
REACTOME_PATHWAY	R-MMU-5668599~RHO GTPases Activate NADPH Oxidases	8	0.307692	0.0992519	NCF2, CYBB, PIN1, CYBA, RAC1, S100A9, S100A8, NOX1	1457	24	8557	1.95768	1	0.370947	0.29831
REACTOME_PATHWAY	R-MMU-68952~DNA replication initiation	7	0.269231	0.000492395	PRIM2, POLA1, POLA2, PRIM1, POLE2, POLE3, POLE	1457	8	8557	5.1389	0.482624	0.003396	0.00273101
REACTOME_PATHWAY	R-MMU-75035~Chk1/Chk2(Cds1) mediated inactivation of Cyclin B:Cdk1 complex	7	0.269231	0.00874397	YWHAE, CCNB1, CDK1, SFN, CDC25C, YWHAZ, YWHAH	1457	12	8557	3.42593	0.999992	0.044316	0.0356383
REACTOME_PATHWAY	R-MMU-71336~Pentose phosphate pathway	7	0.269231	0.0139313	RPIA, PRPS1, RPE, G6PDX, PGD, TKT, DERA	1457	13	8557	3.1624	1	0.0665719	0.0535361
REACTOME_PATHWAY	R-MMU-430039~mRNA decay by 5' to 3' exoribonuclease	7	0.269231	0.0139313	LSM7, LSM6, LSM5, LSM4, DCP2, LSM3, LSM2	1457	13	8557	3.1624	1	0.0665719	0.0535361
REACTOME_PATHWAY	R-MMU-622312~Inflammasomes	7	0.269231	0.0209302	TXN1, PYCARD, PSTPIP1, NLRP1A, HSP90AB1, NLRP3, MEFV	1457	14	8557	2.93651	1	0.0939753	0.0755736
REACTOME_PATHWAY	R-MMU-447115~Interleukin-12 family signaling	7	0.269231	0.0209302	STAT4, IL12B, IL27, P4HB, IL12RB1, CRLF1, IL12RB2	1457	14	8557	2.93651	1	0.0939753	0.0755736
REACTOME_PATHWAY	R-MMU-174414~Processive synthesis on the C-strand of the telomere	7	0.269231	0.0299695	BLM, PCNA, LIG1, RPA3, POLD2, DNA2, TERF1	1457	15	8557	2.74075	1	0.128523	0.103356
REACTOME_PATHWAY	R-MMU-450604~KSRP (KHSRP) binds and destabilizes mRNA	7	0.269231	0.0299695	DIS3, EXOSC9, EXOSC8, EXOSC3, EXOSC2, YWHAZ, DCP2	1457	15	8557	2.74075	1	0.128523	0.103356
REACTOME_PATHWAY	R-MMU-74259~Purine catabolism	7	0.269231	0.0708101	PNP, GDA, NT5C1A, NUDT15, XDH, DNPH1, ITPA	1457	18	8557	2.28395	1	0.275418	0.221487
REACTOME_PATHWAY	R-MMU-5357769~Caspase activation via extrinsic apoptotic signalling pathway	7	0.269231	0.0708101	CASP8, FASL, TNFSF10, FAS, CD14, TLR4, APPL1	1457	18	8557	2.28395	1	0.275418	0.221487
REACTOME_PATHWAY	R-MMU-2514853~Condensation of Prometaphase Chromosomes	6	0.230769	0.00503844	CSNK2B, NCAPG, NCAPD2, SMC4, NCAPH, SMC2	1457	8	8557	4.40477	0.998839	0.0263337	0.0211772
REACTOME_PATHWAY	R-MMU-5621480~Dectin-2 family	6	0.230769	0.00503844	LYN, CLEC4D, FCER1G, SYK, CLEC4N, CLEC4E	1457	8	8557	4.40477	0.998839	0.0263337	0.0211772
REACTOME_PATHWAY	R-MMU-113510~E2F mediated regulation of DNA replication	6	0.230769	0.0097565	RB1, PRIM2, POLA1, POLA2, PPP2R1B, PRIM1	1457	9	8557	3.91535	0.999998	0.0483823	0.0389083
REACTOME_PATHWAY	R-MMU-113501~Inhibition of replication initiation of damaged DNA by RB1/E2F1	6	0.230769	0.0097565	RB1, PRIM2, POLA1, POLA2, PPP2R1B, PRIM1	1457	9	8557	3.91535	0.999998	0.0483823	0.0389083
REACTOME_PATHWAY	R-MMU-9020558~Interleukin-2 signaling	6	0.230769	0.0168074	SYK, LCK, IL2RA, IL2RB, IL2RG, JAK3	1457	10	8557	3.52382	1	0.0786306	0.0632336
REACTOME_PATHWAY	R-MMU-6804116~TP53 Regulates Transcription of Genes Involved in G1 Cell Cycle Arrest	6	0.230769	0.0168074	CCNA2, CDKN1A, CCNE2, CCNE1, E2F7, E2F8	1457	10	8557	3.52382	1	0.0786306	0.0632336
REACTOME_PATHWAY	R-MMU-844456~The NLRP3 inflammasome	6	0.230769	0.0168074	TXN1, PYCARD, PSTPIP1, HSP90AB1, NLRP3, MEFV	1457	10	8557	3.52382	1	0.0786306	0.0632336
REACTOME_PATHWAY	R-MMU-111367~SLBP independent Processing of Histone Pre-mRNAs	6	0.230769	0.0168074	NCBP1, SNRPG, SNRPE, SNRPD3, SNRPF, ZFP473	1457	10	8557	3.52382	1	0.0786306	0.0632336
REACTOME_PATHWAY	R-MMU-77588~SLBP Dependent Processing of Replication-Dependent Histone Pre-mRNAs	6	0.230769	0.026564	NCBP1, SNRPG, SNRPE, SNRPD3, SNRPF, ZFP473	1457	11	8557	3.20347	1	0.116152	0.0934079
REACTOME_PATHWAY	R-MMU-2995383~Initiation of Nuclear Envelope (NE) Reformation	6	0.230769	0.0392925	CCNB2, CCNB1, CDK1, VRK1, LBR, KPNB1	1457	12	8557	2.93651	1	0.162264	0.13049
REACTOME_PATHWAY	R-MMU-179812~GRB2 events in EGFR signaling	6	0.230769	0.0392925	EPGN, SOS1, HRAS, AREG, HBEGF, EREG	1457	12	8557	2.93651	1	0.162264	0.13049
REACTOME_PATHWAY	R-MMU-3371568~Attenuation phase	6	0.230769	0.0551433	DNAJB1, HSPA8, HSP90AA1, HSP90AB1, PTGES3, FKBP4	1457	13	8557	2.71063	1	0.220244	0.177117
REACTOME_PATHWAY	R-MMU-180336~SHC1 events in EGFR signaling	6	0.230769	0.0551433	EPGN, SOS1, HRAS, AREG, HBEGF, EREG	1457	13	8557	2.71063	1	0.220244	0.177117
REACTOME_PATHWAY	R-MMU-140534~Caspase activation via Death Receptors in the presence of ligand	6	0.230769	0.0741506	CASP8, FASL, TNFSF10, FAS, CD14, TLR4	1457	14	8557	2.51701	1	0.285916	0.229929
REACTOME_PATHWAY	R-MMU-193639~p75NTR signals via NF-kB	6	0.230769	0.0962411	NFKBIA, RIPK2, TRAF6, RPS27A, UBA52, MYD88	1457	15	8557	2.34921	1	0.360702	0.290071
REACTOME_PATHWAY	R-MMU-176417~Phosphorylation of Emi1	5	0.192308	0.00936744	CDC20, CCNB1, PLK1, CDK1, FBXO5	1457	6	8557	4.89419	0.999997	0.0471189	0.0378923
REACTOME_PATHWAY	R-MMU-901042~Calnexin/calreticulin cycle	5	0.192308	0.00936744	PDIA3, CANX, CALR, RPS27A, UBA52	1457	6	8557	4.89419	0.999997	0.0471189	0.0378923
REACTOME_PATHWAY	R-MMU-6804114~TP53 Regulates Transcription of Genes Involved in G2 Cell Cycle Arrest	5	0.192308	0.0189278	CCNB1, PCNA, CDK1, SFN, AURKA	1457	7	8557	4.19502	1	0.0861409	0.0692732
REACTOME_PATHWAY	R-MMU-9020591~Interleukin-12 signaling	5	0.192308	0.0189278	STAT4, IL12B, P4HB, IL12RB1, IL12RB2	1457	7	8557	4.19502	1	0.0861409	0.0692732
REACTOME_PATHWAY	R-MMU-3371511~HSF1 activation	5	0.192308	0.0328172	YWHAE, VCP, HSP90AA1, HSP90AB1, PTGES3	1457	8	8557	3.67064	1	0.139395	0.112099
REACTOME_PATHWAY	R-MMU-391160~Signal regulatory protein family interactions	5	0.192308	0.0742379	GM5150, TYROBP, SIRPA, CD47, FYB	1457	10	8557	2.93651	1	0.285916	0.229929
REACTOME_PATHWAY	R-MMU-6799990~Metal sequestration by antimicrobial proteins	4	0.153846	0.0171654	LCN2, S100A9, S100A8, LTF	1457	4	8557	5.87303	1	0.0800254	0.0643552
REACTOME_PATHWAY	R-MMU-2980767~Activation of NIMA Kinases NEK9, NEK6, NEK7	4	0.153846	0.0374991	CCNB2, CCNB1, PLK1, CDK1	1457	5	8557	4.69842	1	0.155819	0.125308
REACTOME_PATHWAY	R-MMU-174577~Activation of C3 and C5	4	0.153846	0.0374991	C3, C4B, CFP, C2	1457	5	8557	4.69842	1	0.155819	0.125308
REACTOME_PATHWAY	R-MMU-75072~mRNA Editing	4	0.153846	0.0656309	APOBEC1, APOBEC3, ADAR, A1CF	1457	6	8557	3.91535	1	0.259039	0.208315
REACTOME_PATHWAY	R-MMU-173623~Classical antibody-mediated complement activation	4	0.153846	0.0656309	C1QB, C1QA, C1RA, C1QC	1457	6	8557	3.91535	1	0.259039	0.208315

## Sheet: C. 5I_0U Up
Category	Term	Count	%	PValue	Genes	List Total	Pop Hits	Pop Total	Fold Enrichment	Bonferroni	Benjamini	FDR
REACTOME_PATHWAY	R-MMU-168256~Immune System	382	16.6812	2.76008e-28	IFITM3, NCKAP1, EIF4A1, CYFIP1, IFITM1, IL1RN, LRR1, GMFG, CCNF, UBE2L6, ABCA13, ACTB, ICAM1, UBE2L3, CDC20, C4B, RNF115, PNP, PSMD7, IL36A, IL36B, PPP2R1B, PSMD2, PSMD3, AKT3, C3AR1, PSMD1, IL12B, TRIM25, AP1S1, SKP2, PGLYRP1, B2M, HERC6, ATP6V1G1, SLC11	1294	1548	8557	1.63185	3.70402e-25	5.29146e-26	4.4595e-26
REACTOME_PATHWAY	R-MMU-1430728~Metabolism	294	12.8384	0.0119281	GLTP, DMGDH, LPGAT1, NUP107, ENO1, NUDT5, HS6ST1, NDST1, NSDHL, PNP, PSMD7, PSMD2, PSMD3, NAMPT, PSMD1, PDK3, CHAC2, CHAC1, PDK1, MFSD2A, ACOT9, ACOT7, NUP210, ENTPD7, ACSL5, ACSL4, CTPS, SLC51B, NUP93, MTHFD2, PSME3, PSME4, CSNK2B, HMBS, PSME1, PSME2, ID	1294	1736	8557	1.11991	1	0.0658747	0.0555173
REACTOME_PATHWAY	R-MMU-392499~Metabolism of proteins	278	12.1397	0.00323587	EIF4A1, NUP107, PGAP1, CMAS, LRR1, CCNF, ACTB, UBE2L3, H2AC11, CDC20, C4B, PSMD7, EVA1A, TFG, RPL36AL, PSMD2, PSMD3, PSMD1, TRIM27, SKP2, ALG8, ALG9, NUP210, NSMCE1, MRPS18B, MRPS18C, NUP93, CDC34, RNF128, PAPPA, PSME3, PSME4, CSNK2B, PSME1, PSME2, VDAC2,	1294	1594	8557	1.1533	0.987088	0.0214977	0.0181177
REACTOME_PATHWAY	R-MMU-168249~Innate Immune System	244	10.655	3.72069e-23	NCKAP1, CYFIP1, GMFG, ABCA13, ACTB, C4B, PNP, PSMD7, PPP2R1B, PSMD2, PSMD3, C3AR1, PSMD1, PGLYRP1, B2M, ATP6V1G1, SLC11A1, MIF, UNC13D, CDC34, SLPI, PSME3, PSME4, CSNK2B, PSME1, PSME2, MGST1, FPR1, BCL10, IQGAP2, CFP, MEFV, C2, PLAC8, C3, TRPM2, DSN1, CD1	1294	898	8557	1.7968	4.99316e-20	3.8409e-21	3.237e-21
REACTOME_PATHWAY	R-MMU-1640170~Cell Cycle	224	9.78166	6.28846e-47	RB1, NUP107, SMC4, SMC2, H2AC11, CDC20, PSMD7, PPP2R1B, PSMD2, PSMD3, AKT3, CHEK1, PSMD1, RCC1, FBXO5, SKP2, GTSE1, NUP210, ESCO2, NUP93, PSME3, PSME4, CSNK2B, PSME1, PSME2, DNA2, KIF20A, OPTN, PIF1, ANAPC15, SET, CDCA5, CDCA8, NCAPG, AAAS, NCAPH, SKA1, S	1294	579	8557	2.55833	8.43911e-44	8.43911e-44	7.11225e-44
REACTOME_PATHWAY	R-MMU-597592~Post-translational protein modification	219	9.56332	0.0104049	NUP107, PGAP1, CMAS, LRR1, CCNF, ACTB, UBE2L3, H2AC11, CDC20, C4B, PSMD7, EVA1A, TFG, PSMD2, PSMD3, PSMD1, TRIM27, SKP2, ALG8, ALG9, NUP210, NSMCE1, NUP93, CDC34, RNF128, PSME3, PSME4, PSME1, PSME2, VDAC2, TTLL12, CDCA8, TGFA, LYPD3, GATA3, BCL10, THY1, A	1294	1258	8557	1.1512	0.999999	0.0586698	0.0494453
REACTOME_PATHWAY	R-MMU-69278~Cell Cycle, Mitotic	201	8.77729	1.81934e-45	RB1, NUP107, SMC4, SMC2, H2AC11, CDC20, PSMD7, PPP2R1B, PSMD2, PSMD3, AKT3, PSMD1, RCC1, FBXO5, SKP2, GTSE1, NUP210, ESCO2, NUP93, PSME3, PSME4, CSNK2B, PSME1, PSME2, DNA2, KIF20A, OPTN, ANAPC15, SET, CDCA5, CDCA8, NCAPG, AAAS, NCAPH, SKA1, SKA2, DSN1, NU	1294	496	8557	2.6798	2.44155e-42	1.22077e-42	1.02883e-42
REACTOME_PATHWAY	R-MMU-1280218~Adaptive Immune System	171	7.46725	1.28887e-13	IFITM3, CD86, IFITM1, NCF2, LRR1, CD80, H2-K1, CCNF, UBE2L6, ICAM1, UBE2L3, CDC20, NPEPPS, RNF115, PSMD7, PPP2R1B, PSMD2, KIF5B, PSMD3, AKT3, PSMD1, AP1S1, SKP2, B2M, FBXW17, HERC6, PDIA3, CD300A, TAP2, CYBB, TAP1, CYBA, LMO7, TUBA4A, TRAIP, FCGR1, CDC34,	1294	663	8557	1.70557	1.7298e-10	2.16208e-12	1.82214e-12
REACTOME_PATHWAY	R-MMU-6798695~Neutrophil degranulation	146	6.37555	2.86885e-16	CYFIP1, ATP8A1, CLEC4N, GMFG, H2-K1, HP, IFI211, ABCA13, PYCARD, RAB44, PNP, PSMD7, TUBB5, PSMD2, CLEC5A, PSMD3, C3AR1, PSMD1, PGLYRP1, B2M, CD177, CD300A, SLC11A1, CYBB, ADAM10, CYBA, ATP11B, MIF, UNC13D, CLEC4D, TYROBP, SLPI, CSNK2B, CHIL1, ADAM8, PPIA,	1294	502	8557	1.92325	4.46976e-13	8.36955e-15	7.05362e-15
REACTOME_PATHWAY	R-MMU-68886~M Phase	143	6.24454	5.38266e-28	RB1, ERCC6L, NUP107, ZWILCH, BUB1B, SMC4, SMC2, H2AC11, CDC20, PSMD7, TUBB5, PPP2R1B, PSMD2, PSMD3, PSMD1, RCC1, NEK2, KNTC1, FBXO5, NUP210, VRK1, TUBA4A, NUP93, SGO1, PSME3, PSME4, CSNK2B, PSME1, PSME2, KIF20A, KPNB1, PSMD12, SET, ANAPC15, PSMD14, PSMD13	1294	380	8557	2.48851	7.22352e-25	8.04473e-26	6.77987e-26
REACTOME_PATHWAY	R-MMU-9716542~Signaling by Rho GTPases, Miro GTPases and RHOBTB3	138	6.0262	5.29987e-05	NCKAP1, CYFIP1, ERCC6L, NUP107, TFRC, NCF2, ZWILCH, BUB1B, ACTB, H2AC11, CDC20, PREX1, PPP2R1B, KIF5B, EPSTI1, ANKFY1, KNTC1, TPM4, TPM3, CYBB, CYBA, CDC25C, TUBA4A, SGO1, DEPDC1B, CCNE1, PKP4, S100A9, S100A8, EPHA2, VCP, SHMT2, ARHGAP19, CDCA8, AAAS, IQG	1294	667	8557	1.36817	0.0686556	0.00050803	0.000428154
REACTOME_PATHWAY	R-MMU-194315~Signaling by Rho GTPases	137	5.98253	2.59305e-05	NCKAP1, CYFIP1, ERCC6L, NUP107, TFRC, NCF2, ZWILCH, BUB1B, ACTB, H2AC11, CDC20, PREX1, PPP2R1B, KIF5B, EPSTI1, ANKFY1, KNTC1, TPM4, TPM3, CYBB, CYBA, CDC25C, TUBA4A, SGO1, DEPDC1B, PKP4, S100A9, S100A8, EPHA2, VCP, SHMT2, ARHGAP19, CDCA8, AAAS, IQGAP2, PM	1294	652	8557	1.38951	0.0342007	0.000263627	0.000222178
REACTOME_PATHWAY	R-MMU-69620~Cell Cycle Checkpoints	129	5.63319	1.22299e-37	ERCC6L, NUP107, ZWILCH, BUB1B, CDC20, PSMD7, PPP2R1B, PSMD2, CHEK1, PSMD3, PSMD1, KNTC1, GTSE1, CDC25C, SGO1, CCNE2, CCNE1, PSME3, PSME4, PSME1, PSME2, DNA2, BLM, PSMD12, ANAPC15, PSMD14, PSMD13, CDCA8, PMF1, NUP160, SKA1, SKA2, CCNB2, BRIP1, DSN1, CCNB1,	1294	270	8557	3.15946	1.64126e-34	5.47085e-35	4.61068e-35
REACTOME_PATHWAY	R-MMU-8953854~Metabolism of RNA	129	5.63319	8.19787e-08	EIF4A1, NUP107, RPP30, EFTUD2, PSMD7, SNRPD2, SNRPD1, RPL36AL, PSMD2, PSMD3, MAGOH, PSMD1, SNRPD3, NUP210, THOC6, NUP93, PRPF4, DDX39A, PSME3, PSME4, SRSF2, SNRPG, PSME1, PSME2, PPIH, SNRPE, GEMIN6, RPL27, SNRPF, RPP25, SRSF9, PSMD12, SET, PSMD14, RBM8A,	1294	547	8557	1.55952	0.000110009	1.03788e-06	8.74697e-07
REACTOME_PATHWAY	R-MMU-2262752~Cellular responses to stress	116	5.0655	3.78229e-06	ERO1A, TXN1, RB1, NUP107, NCF2, BACH1, H2AC11, PSMD7, PSMD2, PSMD3, AKT3, PSMD1, SKP2, MAP2K3, MAP2K4, ATP6V1G1, NUP210, CYBB, CYBA, TUBA4A, NUP93, CCNE2, CCNE1, PSME3, PSME4, PSME1, PSME2, PSMD12, VCP, ANAPC15, PSMD14, COX16, PSMD13, COX18, HSPA4L, AAAS,	1294	513	8557	1.4953	0.00506298	4.30155e-05	3.62522e-05
REACTOME_PATHWAY	R-MMU-8953897~Cellular responses to stimuli	116	5.0655	5.08805e-06	ERO1A, TXN1, RB1, NUP107, NCF2, BACH1, H2AC11, PSMD7, PSMD2, PSMD3, AKT3, PSMD1, SKP2, MAP2K3, MAP2K4, ATP6V1G1, NUP210, CYBB, CYBA, TUBA4A, NUP93, CCNE2, CCNE1, PSME3, PSME4, PSME1, PSME2, PSMD12, VCP, ANAPC15, PSMD14, COX16, PSMD13, COX18, HSPA4L, AAAS,	1294	516	8557	1.4866	0.00680493	5.64311e-05	4.75586e-05
REACTOME_PATHWAY	R-MMU-1280215~Cytokine Signaling in Immune system	112	4.89083	1.16206e-12	EIF4A1, IL1RN, CSF2, CSF3R, UBE2L6, TNF, PSMD7, IL36A, IL36B, PPP2R1B, PSMD2, PSMD3, AKT3, IL12B, PSMD1, TNFRSF8, TRIM25, TNFRSF4, IL13RA1, MAP2K3, MAP2K4, IL1R2, PDE12, PSME3, PSME4, PSME1, PSME2, UBE2V1, KPNB1, PSMD12, PSMD14, UBA7, PSMD13, IL4RA, HSP90	1294	384	8557	1.92874	1.5595e-09	1.77214e-11	1.49351e-11
REACTOME_PATHWAY	R-MMU-2555396~Mitotic Metaphase and Anaphase	107	4.67249	2.34057e-33	ERCC6L, NUP107, ZWILCH, BUB1B, CDC20, PSMD7, PPP2R1B, PSMD2, PSMD3, PSMD1, RCC1, KNTC1, FBXO5, VRK1, TUBA4A, NUP93, SGO1, PSME3, PSME4, PSME1, PSME2, KPNB1, PSMD12, ANAPC15, PSMD14, PSMD13, CDCA5, CDCA8, PMF1, NUP160, SKA1, SKA2, CCNB2, DSN1, CCNB1, NUP85	1294	214	8557	3.30641	3.14105e-30	7.85262e-31	6.61796e-31
REACTOME_PATHWAY	R-MMU-68882~Mitotic Anaphase	106	4.62882	8.14276e-33	ERCC6L, NUP107, ZWILCH, BUB1B, CDC20, PSMD7, PPP2R1B, PSMD2, PSMD3, PSMD1, RCC1, KNTC1, VRK1, TUBA4A, NUP93, SGO1, PSME3, PSME4, PSME1, PSME2, KPNB1, PSMD12, ANAPC15, PSMD14, PSMD13, CDCA5, CDCA8, PMF1, NUP160, SKA1, SKA2, CCNB2, DSN1, CCNB1, NUP85, NUP15	1294	213	8557	3.29089	1.09276e-29	2.18552e-30	1.84189e-30
REACTOME_PATHWAY	R-MMU-109582~Hemostasis	95	4.14847	0.0168158	LGALS3BP, DOCK5, ITGB2, OLA1, ATP2A2, CTSW, KIF11, SLC7A11, ITGAL, JCHAIN, KIF15, SPN, TUBA1C, TUBA1B, PPP2R1B, KIF5B, ITGAX, OLR1, RAC1, TIMP1, SLC16A3, CD177, SRGN, FCER1G, ANXA2, SYK, GP1BB, ITGA3, HGF, KIFC5B, PLAUR, KIF23, ATP1B2, MIF, ACTN4, KIF22,	1294	507	8557	1.23909	1	0.0884972	0.074583
REACTOME_PATHWAY	R-MMU-2467813~Separation of Sister Chromatids	94	4.1048	5.90807e-31	ERCC6L, NUP107, ZWILCH, BUB1B, CDC20, TUBA1C, TUBA1B, PSMD7, PPP2R1B, PSMD2, NUF2, PSMD3, PSMD1, KNTC1, SPDL1, SEC13, NUP133, DYNLL1, RANGAP1, CKAP5, TUBA4A, PSMA5, SGO1, PSMA6, PSMA3, PSMA4, ESPL1, PSMA1, INCENP, PSMA2, PSME3, PSME4, PSME1, BIRC5, SGO2A,	1294	181	8557	3.43429	7.92863e-28	1.32144e-28	1.11367e-28
REACTOME_PATHWAY	R-MMU-195258~RHO GTPase Effectors	91	3.9738	4.4086e-11	H2AX, YWHAE, NCKAP1, CYFIP1, ERCC6L, NUP107, ZWILCH, NCF2, ARPC1B, KIF14, BUB1B, ACTB, H2AC11, CDC20, TUBA1C, TUBA1B, PPP2R1B, KIF5B, NUF2, KNTC1, RAC1, SPDL1, YWHAH, ACTR3, ACTR2, SEC13, NUP133, CYBB, CYBA, DYNLL1, RANGAP1, CDC25C, CKAP5, RHOD, YWHAZ, TU	1294	304	8557	1.9795	5.91634e-08	6.36166e-10	5.36143e-10
REACTOME_PATHWAY	R-MMU-983169~Class I MHC mediated antigen processing & presentation	84	3.66812	3.93551e-06	H2-T22, NCF2, LRR1, CCNF, H2-K1, UBE2L6, UBE2L3, CDC20, NPEPPS, RNF115, PSMD7, PSMD2, PSMD3, PSMD1, ELOB, SKP2, B2M, FBXW17, HERC6, PDIA3, SEC13, DTX3L, TAP2, CYBB, TAP1, CYBA, LMO7, TRAIP, TAPBP, FCGR1, PSMA5, PSMA6, PSMA3, PSMA4, CDC34, PSMA1, PSMA2, PS	1294	342	8557	1.6242	0.00526755	4.4382e-05	3.74039e-05
REACTOME_PATHWAY	R-MMU-68877~Mitotic Prometaphase	80	3.49345	1.64481e-19	YWHAE, ERCC6L, NUP107, ZWILCH, BUB1B, SMC4, SMC2, CDC20, TUBA1C, TUBA1B, TUBB5, PPP2R1B, NUF2, NEK2, KNTC1, SPDL1, HSP90AA1, SEC13, NUP133, HAUS6, HAUS5, DYNLL1, TUBG1, RANGAP1, CKAP5, TUBA4A, HAUS1, SGO1, INCENP, CSNK2B, BIRC5, SGO2A, KIF2C, CDCA5, MIS12	1294	188	8557	2.81397	2.20733e-16	1.29843e-17	1.09428e-17
REACTOME_PATHWAY	R-MMU-449147~Signaling by Interleukins	78	3.40611	3.46924e-10	IL21, IL1RN, CSF2, CSF3R, IL27, IL36A, PSMD7, IL36B, PPP2R1B, PSMD2, PSMD3, CASP1, IL12B, PSMD1, JAK3, IL13RA1, MAP2K3, MAP2K4, SYK, RIPK2, IL1R2, IRAK4, OSMR, YWHAZ, DUSP6, PSMA5, IL1A, PSMA6, PSMA3, PSMA4, PSMA1, LCK, PSMA2, TRAF6, IL1B, PSME3, PSME4, P	1294	254	8557	2.03071	4.65572e-07	4.75073e-09	4.00379e-09
REACTOME_PATHWAY	R-MMU-69242~S Phase	77	3.36245	1.03752e-26	RB1, CDKN1A, MCM7, MCM8, GMNN, CKS1B, PSMD7, CCND1, PSMD2, PSMD3, AKT3, PSMD1, SKP2, POLE, RFC5, RFC3, RFC4, LIG1, ESCO2, CDC25B, CCNA2, PSMA5, PSMA6, PSMA3, PSMA4, CCNE2, PSMA1, CCNE1, PSMA2, PSME3, PSME4, MCM3, PSME1, MCM4, PSME2, MCM5, MCM6, DNA2, MCM2	1294	143	8557	3.56075	1.39236e-23	1.1603e-24	9.77865e-25
REACTOME_PATHWAY	R-MMU-69306~DNA Replication	77	3.36245	1.8434e-18	H2AX, MCM7, MCM8, GMNN, MCM10, H2AC11, PSMD7, PSMD2, PSMD3, PSMD1, SKP2, POLE, RFC5, RFC3, RFC4, LIG1, CCNA2, PSMA5, PSMA6, H2BC14, PSMA3, PSMA4, DBF4, CCNE2, PSMA1, CCNE1, PSMA2, PSME3, PSME4, MCM3, PSME1, MCM4, PSME2, MCM5, MCM6, DNA2, KPNB1, MCM2, PRIM	1294	183	8557	2.78245	2.47384e-15	9.89537e-17	8.33954e-17
REACTOME_PATHWAY	R-MMU-453279~Mitotic G1 phase and G1/S transition	73	3.18777	5.39513e-28	RB1, LIN54, CDKN1A, MCM7, MCM8, GMNN, MCM10, CKS1B, PSMD7, CCND1, PPP2R1B, PSMD2, PSMD3, AKT3, PSMD1, SKP2, POLE, CCNA2, PSMA5, PSMA6, PSMA3, TFDP1, RBL1, PSMA4, DBF4, CCNE2, PSMA1, CCNE1, PSMA2, PSME3, MCM3, PSME1, MCM4, PSME2, MCM5, MCM6, MCM2, PRIM2, P	1294	126	8557	3.83124	7.24026e-25	8.04473e-26	6.77987e-26
REACTOME_PATHWAY	R-MMU-453274~Mitotic G2-G2/M phases	73	3.18777	5.67948e-17	YWHAE, CDKN1A, TUBA1C, TUBA1B, TUBB5, PSMD7, PPP2R1B, PSMD2, PSMD3, PSMD1, NEK2, PHLDA1, GTSE1, HSP90AA1, BORA, HAUS6, HAUS5, DYNLL1, TUBG1, CDC25C, CKAP5, TUBA4A, HAUS1, CDC25B, CCNA2, PSMA5, PSMA6, PSMA3, PSMA4, PSMA1, PSMA2, PSME3, PSME4, PSME1, PSME2,	1294	177	8557	2.72732	1.48992e-13	2.05996e-15	1.73608e-15
REACTOME_PATHWAY	R-MMU-69481~G2/M Checkpoints	71	3.10044	2.74473e-20	H2AX, YWHAE, MCM7, MCM8, MCM10, PSMD7, EXO1, PSMD2, CHEK1, PSMD3, PSMD1, TOPBP1, GTSE1, YWHAH, RFC5, RFC3, RMI2, RFC4, CDC25C, YWHAZ, PSMA5, PSMA6, H2BC14, PSMA3, PSMA4, DBF4, PSMA1, PSMA2, PSME3, PSME4, MCM3, PSME1, MCM4, PSME2, MCM5, MCM6, DNA2, MCM2, P	1294	151	8557	3.10934	3.68342e-17	2.63102e-18	2.21735e-18
REACTOME_PATHWAY	R-MMU-69275~G2/M Transition	71	3.10044	5.49108e-16	YWHAE, CDKN1A, TUBA1C, TUBA1B, TUBB5, PSMD7, PPP2R1B, PSMD2, PSMD3, PSMD1, NEK2, PHLDA1, GTSE1, HSP90AA1, BORA, HAUS6, HAUS5, DYNLL1, TUBG1, CDC25C, CKAP5, TUBA4A, HAUS1, CDC25B, CCNA2, PSMA5, PSMA6, PSMA3, PSMA4, PSMA1, PSMA2, PSME3, PSME4, PSME1, PSME2,	1294	175	8557	2.68292	7.4496e-13	1.47381e-14	1.24208e-14
REACTOME_PATHWAY	R-MMU-73894~DNA Repair	69	3.0131	0.000243484	H2AX, ISY1, UBE2L6, BRCA2, ACTB, H2AC11, EME1, EXO1, RUVBL1, CHEK1, PCLAF, TRIM25, TOPBP1, KPNA2, POLE, GEN1, RFC5, RFC3, TIPIN, RMI2, RFC4, LIG1, ACTL6A, USP45, TERF1, RAD23B, CCNA2, NEIL3, H2BC14, FANCD2, TIMELESS, DNA2, DTL, INO80C, VCP, BLM, PCNA, UBA	1294	299	8557	1.52604	0.278768	0.00206807	0.00174291
REACTOME_PATHWAY	R-MMU-69239~Synthesis of DNA	68	2.96943	8.27442e-27	MCM7, MCM8, GMNN, PSMD7, PSMD2, PSMD3, PSMD1, SKP2, POLE, RFC5, RFC3, RFC4, LIG1, CCNA2, PSMA5, PSMA6, PSMA3, PSMA4, CCNE2, PSMA1, CCNE1, PSMA2, PSME3, PSME4, MCM3, PSME1, MCM4, PSME2, MCM5, MCM6, DNA2, MCM2, PRIM2, PSMD12, ANAPC15, PCNA, PSMD14, PSMD13,	1294	115	8557	3.91019	1.11043e-23	1.00948e-24	8.50761e-25
REACTOME_PATHWAY	R-MMU-5688426~Deubiquitination	66	2.8821	1.03706e-06	TNFAIP3, ACTB, IFIH1, H2AC11, CDC20, PSMD7, PSMD2, RUVBL1, PSMD3, PSMD1, SKP2, RIPK2, DDX58, ACTL6A, UCHL3, RAD23B, UCHL5, CCNA2, PSMA5, PSMA6, PSMA3, PSMA4, RNF128, PSMA1, PSMA2, TRAF6, PSME3, PSME4, PSME1, VDAC2, PSME2, INO80C, USP14, PSMD12, VCP, PSMD1	1294	241	8557	1.81098	0.00139077	1.23163e-05	1.03798e-05
REACTOME_PATHWAY	R-MMU-69206~G1/S Transition	65	2.83843	6.55541e-28	RB1, CDKN1A, MCM7, MCM8, GMNN, MCM10, CKS1B, PSMD7, CCND1, PPP2R1B, PSMD2, PSMD3, AKT3, PSMD1, SKP2, POLE, CCNA2, PSMA5, PSMA6, PSMA3, PSMA4, DBF4, CCNE2, PSMA1, CCNE1, PSMA2, PSME3, MCM3, PSME1, MCM4, PSME2, MCM5, MCM6, MCM2, PRIM2, PSMD12, PSMD14, PSMD1	1294	103	8557	4.17314	8.79737e-25	8.79737e-26	7.41417e-26
REACTOME_PATHWAY	R-MMU-5683057~MAPK family signaling cascades	65	2.83843	0.000707281	CSF2, AREG, ACTB, PSMD7, DUSP10, PPP2R1B, PSMD2, PSMD3, PSMD1, RAC1, JAK3, DUSP5, DUSP2, HGF, DUSP9, DUSP6, EREG, PSMA5, APBB1IP, PSMA6, PSMA3, PSMA4, PSMA1, PSMA2, PSME3, PSME4, CDC42EP2, PSME1, PSME2, SOS1, HBEGF, PSMD12, PSMD14, PSMD13, TGFA, RASGRP1,	1294	288	8557	1.49248	0.613068	0.00551844	0.00465078
REACTOME_PATHWAY	R-MMU-69002~DNA Replication Pre-Initiation	62	2.70742	2.1535e-13	H2AX, MCM7, MCM8, GMNN, MCM10, H2AC11, PSMD7, PSMD2, PSMD3, PSMD1, POLE, PSMA5, PSMA6, H2BC14, PSMA3, PSMA4, DBF4, PSMA1, PSMA2, PSME3, MCM3, PSME1, MCM4, PSME2, MCM5, MCM6, KPNB1, MCM2, PRIM2, PSMD12, ANAPC15, PSMD14, PSMD13, PRIM1, PSMA7, PSMB10, PSMB6,	1294	157	8557	2.61144	2.89044e-10	3.52438e-12	2.97025e-12
REACTOME_PATHWAY	R-MMU-5684996~MAPK1/MAPK3 signaling	62	2.70742	0.000357276	CSF2, AREG, ACTB, PSMD7, DUSP10, PPP2R1B, PSMD2, PSMD3, PSMD1, JAK3, DUSP5, DUSP2, HGF, DUSP9, DUSP6, EREG, PSMA5, APBB1IP, PSMA6, PSMA3, PSMA4, PSMA1, PSMA2, PSME3, PSME4, PSME1, PSME2, SOS1, HBEGF, PSMD12, PSMD14, PSMD13, TGFA, RASGRP1, PSMA7, PSMB10, R	1294	265	8557	1.54715	0.380938	0.00292357	0.0024639
REACTOME_PATHWAY	R-MMU-983168~Antigen processing: Ubiquitination & Proteasome degradation	62	2.70742	0.00204208	LRR1, CCNF, UBE2L6, UBE2L3, CDC20, NPEPPS, RNF115, PSMD7, PSMD2, PSMD3, PSMD1, ELOB, SKP2, FBXW17, HERC6, DTX3L, LMO7, TRAIP, PSMA5, PSMA6, PSMA3, PSMA4, CDC34, PSMA1, PSMA2, PSME3, PSME4, PSME1, PSME2, UBE2V1, THOP1, PSMD12, PSMD14, UBA7, PSMD13, UBA5, P	1294	283	8557	1.44875	0.935641	0.014577	0.0122851
REACTOME_PATHWAY	R-MMU-71291~Metabolism of amino acids and derivatives	60	2.62009	0.00017592	DMGDH, SAT1, PSMD7, PSMD2, PSMD3, PSMD1, PHGDH, PSPH, DIO2, PIPOX, PSMA5, SLC7A5, PSMA6, PSMA3, PSMA4, PSMA1, PSMA2, PSME3, PSME4, PSME1, PSME2, IDO2, ALDH9A1, IDO1, PSMD12, PSMD14, PSMD13, HDC, ODC1, PSMA7, PSMB10, SRM, PSMB6, PSMB7, PSMB4, PSMB5, PSMB2,	1294	248	8557	1.59988	0.210303	0.00154304	0.00130043
REACTOME_PATHWAY	R-MMU-9006925~Intracellular signaling by second messengers	60	2.62009	0.000221449	CD86, CDKN1A, CD80, AREG, PSMD7, PPP2R1B, PSMD2, PSMD3, AKT3, PSMD1, TRIM27, RAC1, IER3, HGF, IRAK4, EREG, PSMA5, PSMA6, PSMA3, PSMA4, PSMA1, LCK, PSMA2, TRAF6, PSME3, PSME4, CSNK2B, PSME1, PSME2, HBEGF, PSMD12, PSMD14, PSMD13, HDAC1, TGFA, PSMA7, PSMB10,	1294	250	8557	1.58708	0.257117	0.00189289	0.00159528
REACTOME_PATHWAY	R-MMU-5673001~RAF/MAP kinase cascade	60	2.62009	0.00058813	CSF2, AREG, ACTB, PSMD7, DUSP10, PPP2R1B, PSMD2, PSMD3, PSMD1, JAK3, DUSP5, DUSP2, HGF, DUSP9, DUSP6, EREG, PSMA5, APBB1IP, PSMA6, PSMA3, PSMA4, PSMA1, PSMA2, PSME3, PSME4, PSME1, PSME2, SOS1, HBEGF, PSMD12, PSMD14, PSMD13, TGFA, RASGRP1, PSMA7, PSMB10, R	1294	259	8557	1.53193	0.545929	0.00467024	0.00393595
REACTOME_PATHWAY	R-MMU-2500257~Resolution of Sister Chromatid Cohesion	59	2.57642	9.24359e-19	ERCC6L, NUP107, ZWILCH, BUB1B, CDC20, TUBA1C, TUBA1B, PPP2R1B, NUF2, KNTC1, SPDL1, SEC13, NUP133, DYNLL1, RANGAP1, CKAP5, TUBA4A, SGO1, INCENP, BIRC5, SGO2A, KIF2C, CDCA5, MIS12, CDCA8, CENPA, PMF1, NUP160, AURKB, SKA1, SKA2, CCNB2, CCNB1, DSN1, NUP85, NU	1294	117	8557	3.33467	1.24049e-15	5.39344e-17	4.54544e-17
REACTOME_PATHWAY	R-MMU-5663220~RHO GTPases Activate Formins	59	2.57642	8.88858e-16	ERCC6L, NUP107, ZWILCH, BUB1B, ACTB, CDC20, TUBA1C, TUBA1B, PPP2R1B, NUF2, KNTC1, RAC1, SPDL1, SEC13, NUP133, DYNLL1, RANGAP1, CKAP5, RHOD, TUBA4A, SGO1, INCENP, BIRC5, SGO2A, KIF2C, MIS12, CDCA8, CENPA, PMF1, NUP160, AURKB, SKA1, SKA2, DSN1, NUP85, NUP43	1294	131	8557	2.9783	1.19194e-12	2.29394e-14	1.93327e-14
REACTOME_PATHWAY	R-MMU-1257604~PIP3 activates AKT signaling	59	2.57642	1.52733e-05	CD86, CDKN1A, CD80, AREG, PSMD7, PPP2R1B, PSMD2, PSMD3, AKT3, PSMD1, TRIM27, RAC1, IER3, HGF, IRAK4, EREG, PSMA5, PSMA6, PSMA3, PSMA4, PSMA1, LCK, PSMA2, TRAF6, PSME3, PSME4, CSNK2B, PSME1, PSME2, HBEGF, PSMD12, PSMD14, PSMD13, HDAC1, TGFA, PSMA7, PSMB10,	1294	224	8557	1.74177	0.0202883	0.00015889	0.000133908
REACTOME_PATHWAY	R-MMU-72203~Processing of Capped Intron-Containing Pre-mRNA	58	2.53275	6.94023e-05	ISY1, NXT1, NUP107, YBX1, USP39, EFTUD2, SNRPD2, SNRPD1, MAGOH, SNRPD3, NDC1, SEC13, NCBP1, NUP210, NUP133, BUD31, THOC6, NUP93, PRPF4, DDX39A, SRSF2, SNRPG, SNRPE, PPIH, SNRPA1, SNRPF, SRSF9, SF3B5, RBM8A, CSTF2, U2AF1, SNU13, AAAS, NUP160, NUP85, POLR2D	1294	230	8557	1.66758	0.088935	0.0006559	0.000552774
REACTOME_PATHWAY	R-MMU-9648025~EML4 and NUDC in mitotic spindle formation	55	2.40175	3.07208e-18	ERCC6L, NUP107, ZWILCH, BUB1B, CDC20, TUBA1C, TUBA1B, PPP2R1B, NUF2, KNTC1, SPDL1, SEC13, NUP133, DYNLL1, RANGAP1, CKAP5, TUBA4A, SGO1, INCENP, BIRC5, SGO2A, KIF2C, MIS12, CDCA8, CENPA, PMF1, NUP160, AURKB, SKA1, SKA2, DSN1, NUP85, NUP43, BUB1, CENPT, CEN	1294	106	8557	3.43118	4.12274e-15	1.52694e-16	1.28686e-16
REACTOME_PATHWAY	R-MMU-9711123~Cellular response to chemical stress	55	2.40175	8.65278e-10	TXN1, ERO1A, SRXN1, NCF2, BACH1, PSMD7, PSMD2, PSMD3, AKT3, PSMD1, SKP2, GPX2, CYBB, CYBA, PSMA5, PSMA6, PSMA3, PSMA4, PSMA1, PSMA2, PSME3, PSME4, PSME1, PSME2, PSMD12, VCP, PSMD14, COX16, PSMD13, COX18, PSMA7, PSMB10, HELZ2, PSMB6, PSMB7, PSMB4, PSMB5, P	1294	156	8557	2.33145	1.1612e-06	1.14971e-08	9.6894e-09
REACTOME_PATHWAY	R-MMU-5689880~Ub-specific processing proteases	55	2.40175	1.86813e-07	IFIH1, H2AC11, CDC20, PSMD7, PSMD2, RUVBL1, PSMD3, PSMD1, SKP2, DDX58, CCNA2, PSMA5, PSMA6, PSMA3, PSMA4, RNF128, PSMA1, PSMA2, TRAF6, PSME3, PSME4, PSME1, VDAC2, PSME2, USP14, PSMD12, PSMD14, PSMD13, USP12, GATA3, HIF1A, USP18, PSMA7, PSMB10, PSMB6, PSMB	1294	179	8557	2.03187	0.000250671	2.32132e-06	1.95634e-06
REACTOME_PATHWAY	R-MMU-69618~Mitotic Spindle Checkpoint	54	2.35808	3.07796e-17	ERCC6L, NUP107, ZWILCH, BUB1B, CDC20, PPP2R1B, NUF2, KNTC1, SPDL1, SEC13, NUP133, DYNLL1, RANGAP1, CKAP5, SGO1, INCENP, BIRC5, SGO2A, KIF2C, ANAPC15, MIS12, CDCA8, CENPA, PMF1, NUP160, AURKB, SKA1, SKA2, DSN1, NUP85, NUP43, BUB1, CENPT, CENPU, UBE2C, PLK1	1294	107	8557	3.33732	4.13062e-14	1.29082e-15	1.08787e-15
REACTOME_PATHWAY	R-MMU-8951664~Neddylation	53	2.31441	0.000552253	LRR1, CCNF, PSMD7, PSMD2, PSMD3, PSMD1, ELOB, SKP2, FBXW17, LMO7, UCHL3, PSMA5, PSMA6, PSMA3, PSMA4, PSMA1, PSMA2, PSME3, PSME4, PSME1, BIRC5, PSME2, DTL, PSMD12, VCP, PSMD14, PSMD13, HIF1A, PSMA7, PSMB10, PSMB6, SOCS3, PSMB7, PSMB4, PSMB5, PSMB2, PSMB3,	1294	221	8557	1.58588	0.523519	0.0044646	0.00376264
REACTOME_PATHWAY	R-MMU-71387~Metabolism of carbohydrates	53	2.31441	0.0211222	SLC25A1, B4GALT1, NUP107, SLC2A1, ENO1, HS6ST1, HK2, NDST1, HK3, GUSB, PGM1, NDC1, SEC13, TPI1, NUP210, NUP133, PGAM1, BPGM, PGD, NUP93, PKM, G6PDX, B3GNT3, TKT, GAPDH, CD44, PFKFB2, PFKFB1, CEMIP, PFKFB3, RPE, HMMR, FUT2, AAAS, NUP160, NUP85, ST3GAL4, PG	1294	262	8557	1.33771	1	0.109023	0.0918814
REACTOME_PATHWAY	R-MMU-3700989~Transcriptional Regulation by TP53	53	2.31441	0.0727328	TXN1, YWHAE, CDKN1A, PPP2R1B, EXO1, CHEK1, AKT3, ELOB, TOPBP1, YWHAH, NELFE, RFC5, RFC3, GPX2, RMI2, RFC4, CDC25C, YWHAZ, CCNA2, CCNE2, CCNE1, G6PDX, CSNK2B, DNA2, BLM, PCNA, COX16, HDAC1, COX18, AURKB, AURKA, CCNB1, BRIP1, PRDX1, POLR2D, SFN, RPS27A, E2F	1294	283	8557	1.23844	1	0.31385	0.264504
REACTOME_PATHWAY	R-MMU-69052~Switching of origins to a post-replicative state	51	2.22707	4.32205e-19	MCM7, MCM8, GMNN, PSMD7, PSMD2, PSMD3, PSMD1, SKP2, CCNA2, PSMA5, PSMA6, PSMA3, PSMA4, CCNE2, PSMA1, CCNE1, PSMA2, PSME3, PSME4, MCM3, PSME1, MCM4, PSME2, MCM5, MCM6, MCM2, PSMD12, ANAPC15, PSMD14, PSMD13, PSMA7, PSMB10, PSMB6, PSMB7, PSMB4, PSMB5, PSMB2,	1294	90	8557	3.74727	5.80019e-16	2.63645e-17	2.22193e-17
REACTOME_PATHWAY	R-MMU-141444~Amplification of signal from unattached kinetochores via a MAD2 inhibitory signal	51	2.22707	4.32205e-19	ERCC6L, NUP107, ZWILCH, BUB1B, CDC20, PPP2R1B, NUF2, KNTC1, SPDL1, SEC13, NUP133, DYNLL1, RANGAP1, CKAP5, SGO1, INCENP, BIRC5, SGO2A, KIF2C, MIS12, CDCA8, CENPA, PMF1, NUP160, AURKB, SKA1, SKA2, DSN1, NUP85, NUP43, BUB1, CENPT, CENPU, PLK1, NDC80, CENPE,	1294	90	8557	3.74727	5.80019e-16	2.63645e-17	2.22193e-17
REACTOME_PATHWAY	R-MMU-141424~Amplification of signal from the kinetochores	51	2.22707	4.32205e-19	ERCC6L, NUP107, ZWILCH, BUB1B, CDC20, PPP2R1B, NUF2, KNTC1, SPDL1, SEC13, NUP133, DYNLL1, RANGAP1, CKAP5, SGO1, INCENP, BIRC5, SGO2A, KIF2C, MIS12, CDCA8, CENPA, PMF1, NUP160, AURKB, SKA1, SKA2, DSN1, NUP85, NUP43, BUB1, CENPT, CENPU, PLK1, NDC80, CENPE,	1294	90	8557	3.74727	5.80019e-16	2.63645e-17	2.22193e-17
REACTOME_PATHWAY	R-MMU-1236975~Antigen processing-Cross presentation	51	2.22707	2.8224e-18	H2-T22, NCF2, H2-K1, PSMD7, PSMD2, PSMD3, PSMD1, B2M, PDIA3, TAP2, CYBB, TAP1, CYBA, TAPBP, FCGR1, PSMA5, PSMA6, PSMA3, PSMA4, PSMA1, PSMA2, PSME3, PSME4, PSME1, PSME2, PSMD12, PSMD14, PSMD13, H2-M2, H2-Q6, H2-Q7, H2-Q4, H2-Q2, PSMA7, PSMB10, PSMB6, PSMB7	1294	93	8557	3.62639	3.78766e-15	1.45679e-16	1.22774e-16
REACTOME_PATHWAY	R-MMU-202403~TCR signaling	51	2.22707	5.3143e-16	ITK, PTPN22, CD3G, CD3E, CD3D, PSMD7, PSMD2, PSMD3, PSMD1, RIPK2, PSMA5, PSMA6, ZAP70, PSMA3, PSMA4, CDC34, PSMA1, LCK, PSMA2, TRAF6, PSME3, PSME4, PSME1, PSME2, LCP2, UBE2V1, CD101, PSMD12, PSMD14, PSMD13, BCL10, PSMA7, PSMB10, PSMB6, PSMB7, PSMB4, PSMB5	1294	102	8557	3.30641	7.4496e-13	1.45547e-14	1.22663e-14
REACTOME_PATHWAY	R-MMU-5621481~C-type lectin receptors (CLRs)	51	2.22707	5.92911e-15	CLEC4N, PYCARD, PSMD7, CASP8, PSMD2, PSMD3, PSMD1, FCER1G, SYK, PSMA5, PSMA6, PSMA3, CLEC4D, PSMA4, CDC34, PSMA1, PSMA2, TRAF6, IL1B, PSME3, PSME4, PSME1, PSME2, UBE2V1, CLEC4E, PSMD12, PSMD14, PSMD13, BCL10, PSMA7, PSMB10, PSMB6, PSMB7, PSMB4, PSMB5, PSM	1294	107	8557	3.15191	7.89657e-12	1.30064e-13	1.09615e-13
REACTOME_PATHWAY	R-MMU-2454202~Fc epsilon receptor (FCERI) signaling	51	2.22707	3.04144e-13	ITK, PSMD7, PSMD2, PSMD3, FCER1A, PSMD1, RAC1, MAP2K4, FCER1G, SYK, PSMA5, PSMA6, PSMA3, PSMA4, CDC34, PSMA1, PSMA2, TRAF6, PSME3, PSME4, PSME1, PSME2, LCP2, UBE2V1, MS4A2, SOS1, PSMD12, PSMD14, PSMD13, BCL10, PSMA7, PSMB10, PSMB6, PSMB7, PSMB4, PSMB5, PS	1294	116	8557	2.90736	4.08089e-10	4.8019e-12	4.04691e-12
REACTOME_PATHWAY	R-MMU-68867~Assembly of the pre-replicative complex	51	2.22707	1.88008e-09	H2AX, MCM7, MCM8, GMNN, H2AC11, PSMD7, PSMD2, PSMD3, PSMD1, PSMA5, PSMA6, H2BC14, PSMA3, PSMA4, PSMA1, PSMA2, PSME3, MCM3, PSME1, MCM4, PSME2, MCM5, MCM6, KPNB1, MCM2, PSMD12, ANAPC15, PSMD14, PSMD13, PSMA7, PSMB10, PSMB6, PSMB7, PSMB4, PSMB5, PSMB2, PSMB	1294	142	8557	2.37503	2.52307e-06	2.4736e-08	2.08468e-08
REACTOME_PATHWAY	R-MMU-453276~Regulation of mitotic cell cycle	50	2.18341	2.29008e-19	RB1, BUB1B, CDC20, PSMD7, PSMD2, PSMD3, PSMD1, NEK2, FBXO5, SKP2, CCNA2, PSMA5, PSMA6, PSMA3, PSMA4, PSMA1, PSMA2, PSME3, PSME4, PSME1, PSME2, PSMD12, ANAPC15, PSMD14, PSMD13, AURKB, PSMA7, PSMB10, AURKA, PSMB6, PSMB7, CCNB1, PSMB4, PSMB5, PSMB2, PSMB3, R	1294	86	8557	3.84467	3.07328e-16	1.61752e-17	1.3632e-17
REACTOME_PATHWAY	R-MMU-174143~APC/C-mediated degradation of cell cycle proteins	50	2.18341	2.29008e-19	RB1, BUB1B, CDC20, PSMD7, PSMD2, PSMD3, PSMD1, NEK2, FBXO5, SKP2, CCNA2, PSMA5, PSMA6, PSMA3, PSMA4, PSMA1, PSMA2, PSME3, PSME4, PSME1, PSME2, PSMD12, ANAPC15, PSMD14, PSMD13, AURKB, PSMA7, PSMB10, AURKA, PSMB6, PSMB7, CCNB1, PSMB4, PSMB5, PSMB2, PSMB3, R	1294	86	8557	3.84467	3.07328e-16	1.61752e-17	1.3632e-17
REACTOME_PATHWAY	R-MMU-446652~Interleukin-1 family signaling	48	2.09607	2.89753e-13	PSMD12, IL1RN, PSMD14, PSMD13, PSMA7, PSMB10, PSMB6, PSMB7, IL1RL1, PSMB4, PSMB5, IL36A, PSMD7, PSMB2, IL36B, PSMB3, PSMD2, PSMD3, CASP1, PSMD1, RPS27A, IL1R2, IRAK4, PSMB8, PSMB9, PSMA5, NFKBIA, PSMA6, IL1A, PSMA3, PSMC5, PSMA4, PSMC6, PSMA1, PSMC3, PSMA	1294	105	8557	3.02301	3.88869e-10	4.62914e-12	3.90131e-12
REACTOME_PATHWAY	R-MMU-5668541~TNFR2 non-canonical NF-kB pathway	47	2.0524	2.26982e-14	PSMD12, PSMD14, PSMD13, TNF, PSMA7, PSMB10, TNFSF13B, PSMB6, PSMB7, PSMB4, PSMB5, PSMD7, PSMB2, PSMB3, PSMD2, PSMD3, PSMD1, TNFRSF8, TNFRSF14, RPS27A, TNFRSF4, TNFSF15, TNFRSF9, TNFRSF1B, PSMB8, PSMB9, TNFRSF1A, PSMA5, PSMA6, PSMA3, PSMC5, PSMA4, PSMC6, C	1294	96	8557	3.23753	3.03944e-11	4.2307e-13	3.56551e-13
REACTOME_PATHWAY	R-MMU-195721~Signaling by WNT	47	2.0524	0.0205386	PSMD12, PSMD14, HDAC1, PSMD13, CLTC, PSMA7, PSMB10, PSMB6, PSMB7, PSMB4, PSMB5, PSMD7, PSMB2, PPP2R1B, PSMB3, PSMD2, PSMD3, RUVBL1, AP2S1, LEO1, RAC3, PSMD1, RAC1, RPS27A, TMED5, YWHAZ, PSMB8, PSMB9, PSMA5, PSMA6, PSMA3, PSMC5, PSMA4, PSMC6, PSMA1, PSMC3,	1294	227	8557	1.36918	1	0.10642	0.0896877
REACTOME_PATHWAY	R-MMU-68949~Orc1 removal from chromatin	45	1.96507	3.21861e-20	PSMD12, MCM7, PSMD14, MCM8, PSMD13, PSMA7, PSMB10, PSMB6, PSMB7, PSMB4, PSMB5, PSMD7, PSMB2, PSMB3, PSMD2, ORC2, PSMD3, PSMD1, SKP2, RPS27A, CDC6, PSMB8, PSMB9, PSMA5, CCNA2, PSMA6, PSMA3, PSMC5, PSMA4, PSMC6, PSMA1, PSMC3, PSMA2, PSMC4, PSMC1, PSME3, PSM	1294	69	8557	4.31271	4.31938e-17	2.87958e-18	2.42683e-18
REACTOME_PATHWAY	R-MMU-8852276~The role of GTSE1 in G2/M progression after G2 checkpoint	45	1.96507	1.64125e-18	CDKN1A, PSMD12, PSMD14, PSMD13, PSMA7, PSMB10, PSMB6, TUBA1C, CCNB2, PSMB7, CCNB1, PSMB4, TUBA1B, PSMB5, PSMD7, PSMB2, PSMB3, PSMD2, PSMD3, PSMD1, RPS27A, GTSE1, HSP90AA1, PLK1, TUBB4B, TUBA4A, PSMB8, PSMB9, PSMA5, PSMA6, PSMA3, PSMC5, PSMA4, PSMC6, PSMA1	1294	74	8557	4.02131	2.20256e-15	9.17734e-17	7.7344e-17
REACTOME_PATHWAY	R-MMU-176814~Activation of APC/C and APC/C:Cdc20 mediated degradation of mitotic proteins	45	1.96507	6.85785e-18	PSMD12, ANAPC15, PSMD14, PSMD13, BUB1B, PSMA7, PSMB10, CDC20, PSMB6, PSMB7, CCNB1, PSMB4, PSMB5, PSMD7, PSMB2, PSMB3, PSMD2, PSMD3, PSMD1, NEK2, RPS27A, UBE2C, PLK1, PSMB8, PSMB9, PSMA5, CCNA2, PSMA6, PSMA3, PSMC5, PSMA4, PSMC6, PSMA1, PSMC3, UBE2S, PSMA2	1294	76	8557	3.91549	9.20323e-15	3.06774e-16	2.58541e-16
REACTOME_PATHWAY	R-MMU-202424~Downstream TCR signaling	45	1.96507	1.30826e-15	PSMD12, PSMD14, PSMD13, CD3G, BCL10, CD3E, CD3D, PSMA7, PSMB10, PSMB6, PSMB7, PSMB4, PSMB5, PSMD7, PSMB2, PSMB3, PSMD2, PSMD3, PSMD1, RPS27A, RIPK2, PSMB8, PSMB9, PSMA5, NFKBIA, PSMA6, PSMA3, PSMC5, PSMA4, PSMC6, CDC34, PSMA1, PSMC3, PSMA2, LCK, PSMC4, TR	1294	84	8557	3.54259	1.7879e-12	3.19216e-14	2.69026e-14
REACTOME_PATHWAY	R-MMU-5607764~CLEC7A (Dectin-1) signaling	45	1.96507	2.00633e-14	PSMD12, PSMD14, PSMD13, BCL10, PSMA7, PSMB10, PYCARD, PSMB6, PSMB7, PSMB4, CASP8, PSMB5, PSMD7, PSMB2, PSMB3, PSMD2, PSMD3, PSMD1, RPS27A, CARD9, PSMB8, PSMB9, PSMA5, NFKBIA, PSMA6, PSMA3, PSMC5, PSMA4, PSMC6, CDC34, PSMA1, PSMC3, PSMA2, PSMC4, TRAF6, PSM	1294	89	8557	3.34356	2.69675e-11	3.84642e-13	3.24165e-13
REACTOME_PATHWAY	R-MMU-983705~Signaling by the B Cell Receptor (BCR)	45	1.96507	1.47169e-12	PSMD12, PSMD14, SH3KBP1, PSMD13, ITPR3, BCL10, RASGRP1, PSMA7, PSMB10, PSMB6, PSMB7, PSMB4, PSMB5, PSMD7, PSMB2, PSMB3, PSMD2, PSMD3, BLNK, PSMD1, RPS27A, LYN, SYK, PSMB8, PSMB9, PSMA5, NFKBIA, PSMA6, PSMA3, PSMC5, PSMA4, PSMC6, PSMA1, PSMC3, PSMA2, PSMC4	1294	98	8557	3.0365	1.97504e-09	2.19445e-11	1.84942e-11
REACTOME_PATHWAY	R-MMU-8878171~Transcriptional regulation by RUNX1	45	1.96507	0.00159677	H2AX, PSMD12, PSMD14, HDAC1, PSMD13, GATA3, PSMA7, PSMB10, PSMB6, H2AC11, PSMB7, PSMB4, PSMB5, PSMD7, PSMB2, CCND1, PSMB3, PSMD2, PSMD3, PSMD1, RPS27A, H2AZ1, PRMT1, ACTL6A, PSMB8, PSMB9, HIPK2, PSMA5, PSMA6, H2BC14, PSMA3, PSMC5, PSMA4, PSMC6, PSMA1, PSM	1294	188	8557	1.58286	0.882883	0.011646	0.00981494
REACTOME_PATHWAY	R-MMU-69656~Cyclin A:Cdk2-associated events at S phase entry	44	1.9214	3.19226e-18	RB1, CDKN1A, PSMD12, PSMD14, PSMD13, PSMA7, PSMB10, CKS1B, PSMB6, PSMB7, PSMB4, PSMB5, PSMD7, PSMB2, CCND1, PSMB3, PSMD2, PSMD3, AKT3, PSMD1, SKP2, RPS27A, PTK6, PSMB8, PSMB9, CDC25B, PSMA5, CCNA2, PSMA6, PSMA3, PSMC5, PSMA4, PSMC6, PSMA1, CCNE2, PSMC3, P	1294	72	8557	4.04117	4.28402e-15	1.53001e-16	1.28945e-16
REACTOME_PATHWAY	R-MMU-176409~APC/C:Cdc20 mediated degradation of mitotic proteins	44	1.9214	2.69411e-17	PSMD12, ANAPC15, PSMD14, PSMD13, BUB1B, PSMA7, PSMB10, CDC20, PSMB6, PSMB7, CCNB1, PSMB4, PSMB5, PSMD7, PSMB2, PSMB3, PSMD2, PSMD3, PSMD1, NEK2, RPS27A, UBE2C, PSMB8, PSMB9, PSMA5, CCNA2, PSMA6, PSMA3, PSMC5, PSMA4, PSMC6, PSMA1, PSMC3, UBE2S, PSMA2, PSMC	1294	75	8557	3.87953	3.61549e-14	1.16629e-15	9.82915e-16
REACTOME_PATHWAY	R-MMU-9020702~Interleukin-1 signaling	44	1.9214	4.79055e-13	PSMD12, IL1RN, PSMD14, PSMD13, PSMA7, PSMB10, PSMB6, PSMB7, PSMB4, PSMB5, PSMD7, PSMB2, PSMB3, PSMD2, PSMD3, PSMD1, RPS27A, IL1R2, IRAK4, PSMB8, PSMB9, PSMA5, NFKBIA, PSMA6, IL1A, PSMA3, PSMC5, PSMA4, PSMC6, PSMA1, PSMC3, PSMA2, PSMC4, TRAF6, PSMC1, IL1B,	1294	92	8557	3.16266	6.429e-10	7.47548e-12	6.30012e-12
REACTOME_PATHWAY	R-MMU-69202~Cyclin E associated events during G1/S transition	43	1.87773	6.19549e-18	RB1, CDKN1A, PSMD12, PSMD14, PSMD13, PSMA7, PSMB10, CKS1B, PSMB6, PSMB7, PSMB4, PSMB5, PSMD7, PSMB2, CCND1, PSMB3, PSMD2, PSMD3, AKT3, PSMD1, SKP2, RPS27A, PTK6, PSMB8, PSMB9, PSMA5, CCNA2, PSMA6, PSMA3, PSMC5, PSMA4, PSMC6, PSMA1, CCNE2, PSMC3, PSMA2, CC	1294	70	8557	4.06217	8.31435e-15	2.86702e-16	2.41624e-16
REACTOME_PATHWAY	R-MMU-179419~APC:Cdc20 mediated degradation of cell cycle proteins prior to satisfation of the cell cycle checkpoint	43	1.87773	5.3127e-17	PSMD12, ANAPC15, PSMD14, PSMD13, BUB1B, PSMA7, PSMB10, CDC20, PSMB6, PSMB7, PSMB4, PSMB5, PSMD7, PSMB2, PSMB3, PSMD2, PSMD3, PSMD1, NEK2, RPS27A, UBE2C, PSMB8, PSMB9, PSMA5, CCNA2, PSMA6, PSMA3, PSMC5, PSMA4, PSMC6, PSMA1, PSMC3, UBE2S, PSMA2, PSMC4, PSMC	1294	73	8557	3.89523	7.12964e-14	1.98045e-15	1.66907e-15
REACTOME_PATHWAY	R-MMU-174178~APC/C:Cdh1 mediated degradation of Cdc20 and other APC/C:Cdh1 targeted proteins in late mitosis/early G1	43	1.87773	5.3127e-17	RB1, PSMD12, ANAPC15, PSMD14, PSMD13, PSMA7, AURKB, PSMB10, AURKA, CDC20, PSMB6, PSMB7, PSMB4, PSMB5, PSMD7, PSMB2, PSMB3, PSMD2, PSMD3, PSMD1, SKP2, RPS27A, UBE2C, PLK1, PSMB8, PSMB9, PSMA5, PSMA6, PSMA3, PSMC5, PSMA4, PSMC6, PSMA1, PSMC3, UBE2S, PSMA2,	1294	73	8557	3.89523	7.12964e-14	1.98045e-15	1.66907e-15
REACTOME_PATHWAY	R-MMU-2871837~FCERI mediated NF-kB activation	43	1.87773	2.02941e-16	PSMD12, PSMD14, PSMD13, BCL10, PSMA7, PSMB10, PSMB6, PSMB7, PSMB4, PSMB5, PSMD7, PSMB2, PSMB3, PSMD2, PSMD3, PSMD1, FCER1A, RPS27A, LYN, FCER1G, PSMB8, PSMB9, PSMA5, NFKBIA, PSMA6, PSMA3, PSMC5, PSMA4, PSMC6, CDC34, PSMA1, PSMC3, PSMA2, PSMC4, TRAF6, PSMC	1294	75	8557	3.79135	2.97984e-13	6.17773e-15	5.20642e-15
REACTOME_PATHWAY	R-MMU-450531~Regulation of mRNA stability by proteins that bind AU-rich elements	43	1.87773	1.60911e-14	PSMD12, SET, PSMD14, PSMD13, PSMA7, PSMB10, PSMB6, PSMB7, PSMB4, PSMB5, PSMD7, PSMB2, PSMB3, PSMD2, EXOSC9, EXOSC8, PSMD3, PSMD1, RPS27A, EXOSC3, HSPA8, DIS3, YWHAZ, PSMB8, PSMB9, PSMA5, PSMA6, PSMA3, PSMC5, PSMA4, PSMC6, PSMA1, PSMC3, PSMA2, PSMC4, PSMC1	1294	82	8557	3.4677	2.16038e-11	3.1296e-13	2.63754e-13
REACTOME_PATHWAY	R-MMU-5358351~Signaling by Hedgehog	43	1.87773	2.1791e-06	VCP, PSMD12, PSMD14, PSMD13, IFT172, SEL1L, DERL2, PSMA7, PSMB10, PSMB6, TUBA1C, PSMB7, PSMB4, TUBA1B, PSMB5, PSMD7, PSMB2, PSMB3, PSMD2, PSMD3, PSMD1, RPS27A, TUBB4B, TUBA4A, PSMB8, PSMB9, PSMA5, PSMA6, PSMA3, PSMC5, PSMA4, PSMC6, PSMA1, PSMC3, PSMA2, PS	1294	136	8557	2.09082	0.00292009	2.54292e-05	2.1431e-05
REACTOME_PATHWAY	R-MMU-174184~Cdc20:Phospho-APC/C mediated degradation of Cyclin A	42	1.83406	2.07152e-16	PSMD12, ANAPC15, PSMD14, PSMD13, BUB1B, PSMA7, PSMB10, CDC20, PSMB6, PSMB7, PSMB4, PSMB5, PSMD7, PSMB2, PSMB3, PSMD2, PSMD3, PSMD1, RPS27A, UBE2C, PSMB8, PSMB9, PSMA5, CCNA2, PSMA6, PSMA3, PSMC5, PSMA4, PSMC6, PSMA1, PSMC3, UBE2S, PSMA2, PSMC4, PSMC1, PSM	1294	72	8557	3.85748	2.97984e-13	6.17773e-15	5.20642e-15
REACTOME_PATHWAY	R-MMU-382556~ABC-family proteins mediated transport	42	1.83406	1.92959e-10	VCP, PSMD12, PSMD14, PSMD13, DERL3, SEL1L, DERL2, ABCA12, PSMA7, PSMB10, PSMB6, PSMB7, PSMB4, PSMB5, PSMD7, PSMB2, PSMB3, PSMD2, PSMD3, PSMD1, RPS27A, ABCC3, EIF2S2, EIF2S1, PSMB8, PSMB9, PSMA5, PSMA6, PSMA3, PSMC5, PSMA4, PSMC6, PSMA1, PSMC3, PSMA2, PSMC	1294	99	8557	2.80544	2.58951e-07	2.69741e-09	2.2733e-09
REACTOME_PATHWAY	R-MMU-187577~SCF(Skp2)-mediated degradation of p27/p21	41	1.79039	1.52949e-19	CDKN1A, PSMD12, PSMD14, PSMD13, PSMA7, PSMB10, CKS1B, PSMB6, PSMB7, PSMB4, PSMB5, PSMD7, PSMB2, CCND1, PSMB3, PSMD2, PSMD3, PSMD1, SKP2, RPS27A, PTK6, PSMB8, PSMB9, PSMA5, CCNA2, PSMA6, PSMA3, PSMC5, PSMA4, PSMC6, PSMA1, CCNE2, PSMC3, PSMA2, CCNE1, PSMC4,	1294	60	8557	4.51877	2.05257e-16	1.28286e-17	1.08116e-17
REACTOME_PATHWAY	R-MMU-69017~CDK-mediated phosphorylation and removal of Cdc6	41	1.79039	1.75416e-15	PSMD12, ANAPC15, PSMD14, PSMD13, PSMA7, PSMB10, PSMB6, PSMB7, PSMB4, PSMB5, PSMD7, PSMB2, PSMB3, PSMD2, PSMD3, PSMD1, RPS27A, UBE2C, CDC6, PSMB8, PSMB9, PSMA5, CCNA2, PSMA6, PSMA3, PSMC5, PSMA4, PSMC6, PSMA1, CCNE2, PSMC3, UBE2S, PSMA2, CCNE1, PSMC4, PSMC	1294	72	8557	3.76564	2.38387e-12	4.20371e-14	3.54277e-14
REACTOME_PATHWAY	R-MMU-9755511~KEAP1-NFE2L2 pathway	41	1.79039	1.14521e-14	VCP, PSMD12, PSMD14, SRXN1, PSMD13, BACH1, PSMA7, PSMB10, PSMB6, PSMB7, PSMB4, PSMB5, PSMD7, PSMB2, PSMB3, PSMD2, PRDX1, PSMD3, AKT3, PSMD1, SKP2, RPS27A, PSMB8, PSMB9, PSMA5, PSMA6, PSMA3, PSMC5, PSMA4, PSMC6, NPLOC4, PSMA1, PSMC3, PSMA2, PSMC4, PSMC1, P	1294	75	8557	3.61501	1.53462e-11	2.29383e-13	1.93318e-13
REACTOME_PATHWAY	R-MMU-5689603~UCH proteinases	41	1.79039	7.95476e-11	INO80C, PSMD12, PSMD14, PSMD13, ACTB, PSMA7, PSMB10, PSMB6, H2AC11, PSMB7, PSMB4, PSMB5, PSMD7, PSMB2, PSMB3, PSMD2, PSMD3, RUVBL1, PSMD1, RPS27A, ACTL6A, UCHL3, UCHL5, PSMB8, PSMB9, PSMA5, PSMA6, PSMA3, PSMC5, PSMA4, PSMC6, PSMA1, PSMC3, PSMA2, PSMC4, PS	1294	93	8557	2.91533	1.06753e-07	1.13567e-09	9.5711e-10
REACTOME_PATHWAY	R-MMU-73886~Chromosome Maintenance	41	1.79039	5.39615e-07	H2AX, PRIM2, PIF1, BLM, PCNA, PRIM1, DSCC1, CHTF18, CENPA, H2AC11, MIS18BP1, POLD2, RUVBL1, GAR1, OIP5, H2AZ1, CENPT, RFC5, CENPU, RFC3, CENPW, RFC4, CENPX, LIG1, TERF1, CCNA2, POLA1, H2BC14, POLA2, MIS18A, CENPH, CENPI, RPA3, CENPK, NHP2, CENPM, CENPN, D	1294	121	8557	2.24071	0.000723902	6.524e-06	5.49824e-06
REACTOME_PATHWAY	R-MMU-72163~mRNA Splicing - Major Pathway	41	1.79039	0.00320849	ISY1, SF3B5, RBM8A, CSTF2, U2AF1, SNU13, YBX1, USP39, EFTUD2, SNRPD2, SNRPD1, POLR2D, MAGOH, SNRPB2, SNRPD3, HSPA8, PPIL1, PRPF38A, NCBP1, BUD31, ALYREF, CPSF2, LSM5, MAGOHB, LSM4, LSM3, LSM2, PRPF4, LSM8, SNRNP40, LSM7, LSM6, PHF5A, SRSF2, SNRPG, SNRPE,	1294	173	8557	1.5672	0.986603	0.0214219	0.0180538
REACTOME_PATHWAY	R-MMU-72172~mRNA Splicing	41	1.79039	0.00599234	ISY1, SF3B5, RBM8A, CSTF2, U2AF1, SNU13, YBX1, USP39, EFTUD2, SNRPD2, SNRPD1, POLR2D, MAGOH, SNRPB2, SNRPD3, HSPA8, PPIL1, PRPF38A, NCBP1, BUD31, ALYREF, CPSF2, LSM5, MAGOHB, LSM4, LSM3, LSM2, PRPF4, LSM8, SNRNP40, LSM7, LSM6, PHF5A, SRSF2, SNRPG, SNRPE,	1294	179	8557	1.51467	0.999686	0.0372302	0.0313766
REACTOME_PATHWAY	R-MMU-3858494~Beta-catenin independent WNT signaling	40	1.74672	2.42964e-06	PSMD12, PSMD14, PSMD13, CLTC, PSMA7, PSMB10, PSMB6, PSMB7, PSMB4, PSMB5, PSMD7, PSMB2, PSMB3, PSMD2, PSMD3, AP2S1, RAC3, PSMD1, RAC1, RPS27A, PSMB8, PSMB9, PSMA5, PSMA6, PSMA3, PSMC5, PSMA4, PSMC6, PSMA1, PSMC3, PSMA2, PSMC4, PSMC1, PSME3, PSME4, GNB1, PS	1294	123	8557	2.15051	0.00325527	2.81084e-05	2.3689e-05
REACTOME_PATHWAY	R-MMU-201681~TCF dependent signaling in response to WNT	40	1.74672	0.000335681	PSMD12, PSMD14, HDAC1, PSMD13, PSMA7, PSMB10, PSMB6, PSMB7, PSMB4, PSMB5, PSMD7, PSMB2, PPP2R1B, PSMB3, PSMD2, PSMD3, RUVBL1, LEO1, PSMD1, RPS27A, YWHAZ, PSMB8, PSMB9, PSMA5, PSMA6, PSMA3, PSMC5, PSMA4, PSMC6, PSMA1, PSMC3, PSMA2, PSMC4, PSMC1, PSME3, PSM	1294	150	8557	1.76342	0.362729	0.00276371	0.00232918
REACTOME_PATHWAY	R-MMU-8878166~Transcriptional regulation by RUNX2	39	1.70306	8.56928e-17	PSMD12, PSMD14, PSMD13, PSMA7, PSMB10, PSMB6, PSMB7, CCNB1, PSMB4, PSMB5, PSMD7, PSMB2, CCND1, PSMB3, PSMD2, PSMD3, PSMD1, SKP2, RPS27A, SMAD4, PSMB8, RUNX2, PSMB9, PSMA5, PSMA6, PSMA3, PSMC5, PSMA4, PSMC6, PSMA1, PSMC3, PSMA2, PSMC4, PSMC1, PSME3, PSMC2,	1294	62	8557	4.15968	1.48992e-13	2.73809e-15	2.30758e-15
REACTOME_PATHWAY	R-MMU-69615~G1/S DNA Damage Checkpoints	39	1.70306	1.81328e-15	CDKN1A, PSMD12, PSMD14, PSMD13, PSMA7, PSMB10, PSMB6, PSMB7, PSMB4, PSMB5, PSMD7, PSMB2, PSMB3, PSMD2, CHEK1, PSMD3, PSMD1, RPS27A, PSMB8, PSMB9, PSMA5, CCNA2, PSMA6, PSMA3, PSMC5, PSMA4, PSMC6, PSMA1, CCNE2, PSMC3, PSMA2, CCNE1, PSMC4, PSMC1, PSME3, PSME	1294	66	8557	3.90758	2.38387e-12	4.26916e-14	3.59793e-14
REACTOME_PATHWAY	R-MMU-1168372~Downstream signaling events of B Cell Receptor (BCR)	39	1.70306	2.61858e-13	PSMD12, PSMD14, PSMD13, BCL10, RASGRP1, PSMA7, PSMB10, PSMB6, PSMB7, PSMB4, PSMB5, PSMD7, PSMB2, PSMB3, PSMD2, PSMD3, PSMD1, RPS27A, PSMB8, PSMB9, PSMA5, NFKBIA, PSMA6, PSMA3, PSMC5, PSMA4, PSMC6, PSMA1, PSMC3, PSMA2, PSMC4, PSMC1, PSME3, PSME4, PSMC2, PS	1294	74	8557	3.48514	3.51472e-10	4.2339e-12	3.56821e-12
REACTOME_PATHWAY	R-MMU-5610787~Hedgehog 'off' state	39	1.70306	7.21272e-08	PSMD12, PSMD14, PSMD13, IFT172, PSMA7, PSMB10, PSMB6, TUBA1C, PSMB7, PSMB4, TUBA1B, PSMB5, PSMD7, PSMB2, PSMB3, PSMD2, PSMD3, PSMD1, RPS27A, TUBB4B, TUBA4A, PSMB8, PSMB9, PSMA5, PSMA6, PSMA3, PSMC5, PSMA4, PSMC6, PSMA1, PSMC3, PSMA2, PSMC4, PSMC1, PSME3,	1294	105	8557	2.45619	9.679e-05	9.21854e-07	7.76913e-07
REACTOME_PATHWAY	R-MMU-6807070~PTEN Regulation	39	1.70306	2.22598e-07	PSMD12, PSMD14, HDAC1, PSMD13, PSMA7, PSMB10, PSMB6, PSMB7, PSMB4, PSMB5, PSMD7, PSMB2, PSMB3, PSMD2, PSMD3, AKT3, PSMD1, TRIM27, RPS27A, SUZ12, PSMB8, PSMB9, PSMA5, PSMA6, PSMA3, PSMC5, PSMA4, PSMC6, PSMA1, PSMC3, PSMA2, PSMC4, PSMC1, PSME3, PSME4, CSNK2	1294	109	8557	2.36606	0.000298682	2.74061e-06	2.30971e-06
REACTOME_PATHWAY	R-MMU-5358346~Hedgehog ligand biogenesis	38	1.65939	3.55272e-16	VCP, PSMD12, PSMD14, PSMD13, SEL1L, DERL2, PSMA7, PSMB10, PSMB6, PSMB7, PSMB4, PSMB5, PSMD7, PSMB2, PSMB3, PSMD2, PSMD3, PSMD1, RPS27A, PSMB8, PSMB9, PSMA5, PSMA6, PSMA3, PSMC5, PSMA4, PSMC6, PSMA1, PSMC3, PSMA2, PSMC4, PSMC1, PSME3, PSME4, PSMC2, PSME1,	1294	61	8557	4.11947	4.46976e-13	1.01441e-14	8.5492e-15
REACTOME_PATHWAY	R-MMU-69563~p53-Dependent G1 DNA Damage Response	38	1.65939	3.57551e-15	CDKN1A, PSMD12, PSMD14, PSMD13, PSMA7, PSMB10, PSMB6, PSMB7, PSMB4, PSMB5, PSMD7, PSMB2, PSMB3, PSMD2, PSMD3, PSMD1, RPS27A, PSMB8, PSMB9, PSMA5, CCNA2, PSMA6, PSMA3, PSMC5, PSMA4, PSMC6, PSMA1, CCNE2, PSMC3, PSMA2, CCNE1, PSMC4, PSMC1, PSME3, PSME4, PSMC	1294	64	8557	3.92637	4.76774e-12	8.13277e-14	6.85407e-14
REACTOME_PATHWAY	R-MMU-69580~p53-Dependent G1/S DNA damage checkpoint	38	1.65939	3.57551e-15	CDKN1A, PSMD12, PSMD14, PSMD13, PSMA7, PSMB10, PSMB6, PSMB7, PSMB4, PSMB5, PSMD7, PSMB2, PSMB3, PSMD2, PSMD3, PSMD1, RPS27A, PSMB8, PSMB9, PSMA5, CCNA2, PSMA6, PSMA3, PSMC5, PSMA4, PSMC6, PSMA1, CCNE2, PSMC3, PSMA2, CCNE1, PSMC4, PSMC1, PSME3, PSME4, PSMC	1294	64	8557	3.92637	4.76774e-12	8.13277e-14	6.85407e-14
REACTOME_PATHWAY	R-MMU-1234176~Oxygen-dependent proline hydroxylation of Hypoxia-inducible Factor Alpha	38	1.65939	7.08251e-15	PSMD12, PSMD14, PSMD13, HIF1A, PSMA7, PSMB10, PSMB6, PSMB7, PSMB4, PSMB5, PSMD7, PSMB2, PSMB3, PSMD2, PSMD3, PSMD1, ELOB, RPS27A, EGLN3, WTIP, PSMB8, PSMB9, PSMA5, PSMA6, PSMA3, PSMC5, PSMA4, PSMC6, PSMA1, PSMC3, PSMA2, PSMC4, PSMC1, PSME3, PSME4, PSMC2,	1294	65	8557	3.86596	9.53548e-12	1.46227e-13	1.23236e-13
REACTOME_PATHWAY	R-MMU-174154~APC/C:Cdc20 mediated degradation of Securin	38	1.65939	2.6412e-14	PSMD12, ANAPC15, PSMD14, PSMD13, PSMA7, PSMB10, CDC20, PSMB6, PSMB7, PSMB4, PSMB5, PSMD7, PSMB2, PSMB3, PSMD2, PSMD3, PSMD1, RPS27A, UBE2C, PSMB8, PSMB9, PSMA5, PSMA6, PSMA3, PSMC5, PSMA4, PSMC6, PSMA1, PSMC3, UBE2S, PSMA2, PSMC4, PSMC1, PSME3, PSME4, PSM	1294	67	8557	3.75056	3.54601e-11	4.72598e-13	3.98293e-13
REACTOME_PATHWAY	R-MMU-1234174~Cellular response to hypoxia	38	1.65939	9.18175e-14	PSMD12, PSMD14, PSMD13, HIF1A, PSMA7, PSMB10, PSMB6, PSMB7, PSMB4, PSMB5, PSMD7, PSMB2, PSMB3, PSMD2, PSMD3, PSMD1, ELOB, RPS27A, EGLN3, WTIP, PSMB8, PSMB9, PSMA5, PSMA6, PSMA3, PSMC5, PSMA4, PSMC6, PSMA1, PSMC3, PSMA2, PSMC4, PSMC1, PSME3, PSME4, PSMC2,	1294	69	8557	3.64185	1.23216e-10	1.57973e-12	1.33135e-12
REACTOME_PATHWAY	R-MMU-5687128~MAPK6/MAPK4 signaling	38	1.65939	5.25653e-13	PSMD12, PSMD14, PSMD13, PSMA7, PSMB10, PSMB6, PSMB7, PSMB4, PSMB5, PSMD7, PSMB2, PSMB3, PSMD2, PSMD3, PSMD1, RAC1, MAPK6, RPS27A, PSMB8, PSMB9, PSMA5, PSMA6, PSMA3, PSMC5, PSMA4, PSMC6, PSMA1, PSMC3, PSMA2, PSMC4, PSMC1, PSME3, PSME4, PSMC2, PSME1, CDK1,	1294	72	8557	3.4901	7.05477e-10	8.10835e-12	6.83349e-12
REACTOME_PATHWAY	R-MMU-4086400~PCP/CE pathway	38	1.65939	4.04735e-10	PSMD12, PSMD14, PSMD13, CLTC, PSMA7, PSMB10, PSMB6, PSMB7, PSMB4, PSMB5, PSMD7, PSMB2, PSMB3, PSMD2, PSMD3, AP2S1, RAC3, PSMD1, RAC1, RPS27A, PSMB8, PSMB9, PSMA5, PSMA6, PSMA3, PSMC5, PSMA4, PSMC6, PSMA1, PSMC3, PSMA2, PSMC4, PSMC1, PSME3, PSME4, PSMC2, P	1294	86	8557	2.92195	5.43154e-07	5.4864e-09	4.62379e-09
REACTOME_PATHWAY	R-MMU-351202~Metabolism of polyamines	37	1.61572	7.94842e-16	PSMD12, PSMD14, PSMD13, ODC1, SAT1, PSMA7, PSMB10, SRM, PSMB6, PSMB7, PSMB4, PSMB5, PSMD7, PSMB2, PSMB3, PSMD2, PSMD3, PSMD1, SMOX, PSMB8, PSMB9, PSMA5, PSMA6, PSMA3, PSMC5, PSMA4, PSMC6, PSMA1, PSMC3, PSMA2, PSMC4, PSMC1, PSME3, PSME4, PSMC2, PSME1, PSME	1294	59	8557	4.14703	1.04294e-12	2.09152e-14	1.76268e-14
REACTOME_PATHWAY	R-MMU-1169091~Activation of NF-kappaB in B cells	37	1.61572	7.04148e-15	PSMD12, PSMD14, PSMD13, BCL10, PSMA7, PSMB10, PSMB6, PSMB7, PSMB4, PSMB5, PSMD7, PSMB2, PSMB3, PSMD2, PSMD3, PSMD1, RPS27A, PSMB8, PSMB9, PSMA5, NFKBIA, PSMA6, PSMA3, PSMC5, PSMA4, PSMC6, PSMA1, PSMC3, PSMA2, PSMC4, PSMC1, PSME3, PSME4, PSMC2, PSME1, PSME	1294	62	8557	3.94637	9.38649e-12	1.46227e-13	1.23236e-13
REACTOME_PATHWAY	R-MMU-8948751~Regulation of PTEN stability and activity	37	1.61572	1.8344e-13	PSMD12, PSMD14, PSMD13, PSMA7, PSMB10, PSMB6, PSMB7, PSMB4, PSMB5, PSMD7, PSMB2, PSMB3, PSMD2, PSMD3, AKT3, PSMD1, TRIM27, RPS27A, PSMB8, PSMB9, PSMA5, PSMA6, PSMA3, PSMC5, PSMA4, PSMC6, PSMA1, PSMC3, PSMA2, PSMC4, PSMC1, PSME3, PSME4, CSNK2B, PSMC2, PSME	1294	67	8557	3.65186	2.46135e-10	3.03921e-12	2.56136e-12
REACTOME_PATHWAY	R-MMU-5357801~Programmed Cell Death	37	1.61572	8.75684e-05	YWHAE, HMGB2, OMA1, LMNB1, CASP7, CASP8, CASP4, CASP1, TNFSF10, SFN, CLSPN, BAK1, CD14, RPS27A, APPL1, YWHAH, DSP, HSP90AA1, DBNL, APAF1, MLKL, RIPK3, GZMB, TNFRSF10B, DYNLL1, YWHAZ, PTK2, IL1A, FASL, IL1B, CYCS, FAS, DSG3, TLR4, KPNB1, TJP2, PLEC	1294	127	8557	1.92657	0.110879	0.000816089	0.000687777
REACTOME_PATHWAY	R-MMU-450408~AUF1 (hnRNP D0) binds and destabilizes mRNA	36	1.57205	4.60997e-17	PSMD12, PSMD14, PSMD13, PSMA7, PSMB10, PSMB6, PSMB7, PSMB4, PSMB5, PSMD7, PSMB2, PSMB3, PSMD2, PSMD3, PSMD1, RPS27A, HSPA8, PSMB8, PSMB9, PSMA5, PSMA6, PSMA3, PSMC5, PSMA4, PSMC6, PSMA1, PSMC3, PSMA2, PSMC4, PSMC1, PSME3, PSME4, PSMC2, PSME1, PSME2, EIF4G	1294	53	8557	4.49173	6.18658e-14	1.81958e-15	1.53349e-15
REACTOME_PATHWAY	R-MMU-174084~Autodegradation of Cdh1 by Cdh1:APC/C	36	1.57205	1.04471e-13	PSMD12, ANAPC15, PSMD14, PSMD13, PSMA7, PSMB10, PSMB6, PSMB7, PSMB4, PSMB5, PSMD7, PSMB2, PSMB3, PSMD2, PSMD3, PSMD1, RPS27A, UBE2C, PSMB8, PSMB9, PSMA5, PSMA6, PSMA3, PSMC5, PSMA4, PSMC6, PSMA1, PSMC3, UBE2S, PSMA2, PSMC4, PSMC1, PSME3, PSMC2, PSME1, PSM	1294	63	8557	3.77876	1.40201e-10	1.77468e-12	1.49565e-12
REACTOME_PATHWAY	R-MMU-8878159~Transcriptional regulation by RUNX3	36	1.57205	1.90358e-10	PSMD12, PSMD14, PSMD13, PSMA7, PSMB10, PSMB6, PSMB7, PSMB4, PSMB5, PSMD7, PSMB2, CCND1, PSMB3, PSMD2, PSMD3, PSMD1, RPS27A, TEAD4, SMAD4, PSMB8, PSMB9, PSMA5, PSMA6, PSMA3, PSMC5, PSMA4, PSMC6, PSMA1, PSMC3, PSMA2, PSMC4, PSMC1, PSME3, PSMC2, PSME1, PSME2	1294	77	8557	3.09171	2.5546e-07	2.68905e-09	2.26626e-09
REACTOME_PATHWAY	R-MMU-6811442~Intra-Golgi and retrograde Golgi-to-ER traffic	36	1.57205	0.0536969	USP6NL, ARF4, NBAS, ARF1, SYS1, DCTN3, ARL1, KIF11, KIF15, TUBA1C, TUBA1B, CYTH4, RACGAP1, KIF5B, TMED2, TMED7, NSF, TMED9, GALNT1, KIFC5B, KIF23, KIF22, DYNLL1, TUBB4B, TUBA4A, KIF4, CENPE, KIF18A, KIF18B, KIFC1, CAPZA2, KIF2C, KIF20A, VPS45, KIF20B, PAF	1294	177	8557	1.34498	1	0.24345	0.205173
REACTOME_PATHWAY	R-MMU-75815~Ubiquitin-dependent degradation of Cyclin D	35	1.52838	3.26898e-17	PSMD12, PSMD14, PSMD13, PSMA7, PSMB10, PSMB6, PSMB7, PSMB4, PSMB5, PSMD7, PSMB2, CCND1, PSMB3, PSMD2, PSMD3, PSMD1, RPS27A, PSMB8, PSMB9, PSMA5, PSMA6, PSMA3, PSMC5, PSMA4, PSMC6, PSMA1, PSMC3, PSMA2, PSMC4, PSMC1, PSME3, PSME4, PSMC2, PSME1, PSME2	1294	50	8557	4.62898	4.38697e-14	1.32939e-15	1.12037e-15
REACTOME_PATHWAY	R-MMU-69610~p53-Independent DNA Damage Response	35	1.52838	8.35556e-17	PSMD12, PSMD14, PSMD13, PSMA7, PSMB10, PSMB6, PSMB7, PSMB4, PSMB5, PSMD7, PSMB2, PSMB3, PSMD2, CHEK1, PSMD3, PSMD1, RPS27A, PSMB8, PSMB9, PSMA5, PSMA6, PSMA3, PSMC5, PSMA4, PSMC6, PSMA1, PSMC3, PSMA2, PSMC4, PSMC1, PSME3, PSME4, PSMC2, PSME1, PSME2	1294	51	8557	4.53822	1.48992e-13	2.73492e-15	2.30491e-15
REACTOME_PATHWAY	R-MMU-69613~p53-Independent G1/S DNA damage checkpoint	35	1.52838	8.35556e-17	PSMD12, PSMD14, PSMD13, PSMA7, PSMB10, PSMB6, PSMB7, PSMB4, PSMB5, PSMD7, PSMB2, PSMB3, PSMD2, CHEK1, PSMD3, PSMD1, RPS27A, PSMB8, PSMB9, PSMA5, PSMA6, PSMA3, PSMC5, PSMA4, PSMC6, PSMA1, PSMC3, PSMA2, PSMC4, PSMC1, PSME3, PSME4, PSMC2, PSME1, PSME2	1294	51	8557	4.53822	1.48992e-13	2.73492e-15	2.30491e-15
REACTOME_PATHWAY	R-MMU-69601~Ubiquitin Mediated Degradation of Phosphorylated Cdc25A	35	1.52838	8.35556e-17	PSMD12, PSMD14, PSMD13, PSMA7, PSMB10, PSMB6, PSMB7, PSMB4, PSMB5, PSMD7, PSMB2, PSMB3, PSMD2, CHEK1, PSMD3, PSMD1, RPS27A, PSMB8, PSMB9, PSMA5, PSMA6, PSMA3, PSMC5, PSMA4, PSMC6, PSMA1, PSMC3, PSMA2, PSMC4, PSMC1, PSME3, PSME4, PSMC2, PSME1, PSME2	1294	51	8557	4.53822	1.48992e-13	2.73492e-15	2.30491e-15
REACTOME_PATHWAY	R-MMU-8939902~Regulation of RUNX2 expression and activity	35	1.52838	8.35556e-17	PSMD12, PSMD14, PSMD13, PSMA7, PSMB10, PSMB6, PSMB7, PSMB4, PSMB5, PSMD7, PSMB2, PSMB3, PSMD2, PSMD3, PSMD1, SKP2, RPS27A, PSMB8, RUNX2, PSMB9, PSMA5, PSMA6, PSMA3, PSMC5, PSMA4, PSMC6, PSMA1, PSMC3, PSMA2, PSMC4, PSMC1, PSME3, PSMC2, PSME1, PSME2	1294	51	8557	4.53822	1.48992e-13	2.73492e-15	2.30491e-15
REACTOME_PATHWAY	R-MMU-8854050~FBXL7 down-regulates AURKA during mitotic entry and in early mitosis	35	1.52838	4.88748e-16	PSMD12, PSMD14, PSMD13, PSMA7, PSMB10, AURKA, PSMB6, PSMB7, PSMB4, PSMB5, PSMD7, PSMB2, PSMB3, PSMD2, PSMD3, PSMD1, RPS27A, PSMB8, PSMB9, PSMA5, PSMA6, PSMA3, PSMC5, PSMA4, PSMC6, PSMA1, PSMC3, PSMA2, PSMC4, PSMC1, PSME3, PSME4, PSMC2, PSME1, PSME2	1294	53	8557	4.36696	5.95968e-13	1.36646e-14	1.15161e-14
REACTOME_PATHWAY	R-MMU-5607761~Dectin-1 mediated noncanonical NF-kB signaling	35	1.52838	6.10586e-15	PSMD12, PSMD14, PSMD13, PSMA7, PSMB10, PSMB6, PSMB7, PSMB4, PSMB5, PSMD7, PSMB2, PSMB3, PSMD2, PSMD3, PSMD1, RPS27A, PSMB8, PSMB9, PSMA5, PSMA6, PSMA3, PSMC5, PSMA4, PSMC6, PSMA1, PSMC3, PSMA2, PSMC4, PSMC1, PSME3, PSME4, PSMC2, PSME1, PSME2, UBE2M	1294	56	8557	4.13302	8.19456e-12	1.30064e-13	1.09615e-13
REACTOME_PATHWAY	R-MMU-5676590~NIK-->noncanonical NF-kB signaling	35	1.52838	6.10586e-15	PSMD12, PSMD14, PSMD13, PSMA7, PSMB10, PSMB6, PSMB7, PSMB4, PSMB5, PSMD7, PSMB2, PSMB3, PSMD2, PSMD3, PSMD1, RPS27A, PSMB8, PSMB9, PSMA5, PSMA6, PSMA3, PSMC5, PSMA4, PSMC6, PSMA1, PSMC3, PSMA2, PSMC4, PSMC1, PSME3, PSME4, PSMC2, PSME1, PSME2, UBE2M	1294	56	8557	4.13302	8.19456e-12	1.30064e-13	1.09615e-13
REACTOME_PATHWAY	R-MMU-8939236~RUNX1 regulates transcription of genes involved in differentiation of HSCs	35	1.52838	2.40345e-12	PSMD12, PSMD14, PSMD13, GATA3, PSMA7, PSMB10, PSMB6, PSMB7, PSMB4, PSMB5, PSMD7, PSMB2, PSMB3, PSMD2, PSMD3, PSMD1, RPS27A, PSMB8, PSMB9, PSMA5, PSMA6, PSMA3, PSMC5, PSMA4, PSMC6, PSMA1, PSMC3, PSMA2, PSMC4, PSMC1, PSME3, PSME4, PSMC2, PSME1, PSME2	1294	65	8557	3.56075	3.22538e-09	3.54443e-11	2.98714e-11
REACTOME_PATHWAY	R-MMU-195253~Degradation of beta-catenin by the destruction complex	35	1.52838	5.87103e-10	PSMD12, PSMD14, PSMD13, PSMA7, PSMB10, PSMB6, PSMB7, PSMB4, PSMB5, PSMD7, PSMB2, PPP2R1B, PSMB3, PSMD2, PSMD3, PSMD1, RPS27A, PSMB8, PSMB9, PSMA5, PSMA6, PSMA3, PSMC5, PSMA4, PSMC6, PSMA1, PSMC3, PSMA2, PSMC4, PSMC1, PSME3, PSME4, PSMC2, PSME1, PSME2	1294	76	8557	3.04538	7.87892e-07	7.87892e-09	6.64013e-09
REACTOME_PATHWAY	R-MMU-1236978~Cross-presentation of soluble exogenous antigens (endosomes)	34	1.48472	1.50099e-16	PSMD12, PSMD14, PSMD13, PSMA7, PSMB10, PSMB6, PSMB7, PSMB4, PSMB5, PSMD7, PSMB2, PSMB3, PSMD2, PSMD3, PSMD1, PSMB8, PSMB9, PSMA5, FCGR1, PSMA6, PSMA3, PSMC5, PSMA4, PSMC6, PSMA1, PSMC3, PSMA2, PSMC4, PSMC1, PSME3, PSME4, PSMC2, PSME1, PSME2	1294	49	8557	4.58849	1.48992e-13	4.68449e-15	3.94796e-15
REACTOME_PATHWAY	R-MMU-349425~Autodegradation of the E3 ubiquitin ligase COP1	34	1.48472	1.01878e-15	PSMD12, PSMD14, PSMD13, PSMA7, PSMB10, PSMB6, PSMB7, PSMB4, PSMB5, PSMD7, PSMB2, PSMB3, PSMD2, PSMD3, PSMD1, RPS27A, PSMB8, PSMB9, PSMA5, PSMA6, PSMA3, PSMC5, PSMA4, PSMC6, PSMA1, PSMC3, PSMA2, PSMC4, PSMC1, PSME3, PSME4, PSMC2, PSME1, PSME2	1294	51	8557	4.40855	1.34093e-12	2.53185e-14	2.13378e-14
REACTOME_PATHWAY	R-MMU-350562~Regulation of ornithine decarboxylase (ODC)	34	1.48472	1.01878e-15	PSMD12, PSMD14, PSMD13, ODC1, PSMA7, PSMB10, PSMB6, PSMB7, PSMB4, PSMB5, PSMD7, PSMB2, PSMB3, PSMD2, PSMD3, PSMD1, PSMB8, PSMB9, PSMA5, PSMA6, PSMA3, PSMC5, PSMA4, PSMC6, PSMA1, PSMC3, PSMA2, PSMC4, PSMC1, PSME3, PSME4, PSMC2, PSME1, PSME2	1294	51	8557	4.40855	1.34093e-12	2.53185e-14	2.13378e-14
REACTOME_PATHWAY	R-MMU-4641257~Degradation of AXIN	34	1.48472	1.16861e-14	PSMD12, PSMD14, PSMD13, PSMA7, PSMB10, PSMB6, PSMB7, PSMB4, PSMB5, PSMD7, PSMB2, PSMB3, PSMD2, PSMD3, PSMD1, RPS27A, PSMB8, PSMB9, PSMA5, PSMA6, PSMA3, PSMC5, PSMA4, PSMC6, PSMA1, PSMC3, PSMA2, PSMC4, PSMC1, PSME3, PSME4, PSMC2, PSME1, PSME2	1294	54	8557	4.16363	1.56442e-11	2.30628e-13	1.94367e-13
REACTOME_PATHWAY	R-MMU-69541~Stabilization of p53	34	1.48472	2.50608e-14	PSMD12, PSMD14, PSMD13, PSMA7, PSMB10, PSMB6, PSMB7, PSMB4, PSMB5, PSMD7, PSMB2, PSMB3, PSMD2, PSMD3, PSMD1, RPS27A, PSMB8, PSMB9, PSMA5, PSMA6, PSMA3, PSMC5, PSMA4, PSMC6, PSMA1, PSMC3, PSMA2, PSMC4, PSMC1, PSME3, PSME4, PSMC2, PSME1, PSME2	1294	55	8557	4.08793	3.36722e-11	4.54482e-13	3.83024e-13
REACTOME_PATHWAY	R-MMU-5610780~Degradation of GLI1 by the proteasome	34	1.48472	2.50608e-14	PSMD12, PSMD14, PSMD13, PSMA7, PSMB10, PSMB6, PSMB7, PSMB4, PSMB5, PSMD7, PSMB2, PSMB3, PSMD2, PSMD3, PSMD1, RPS27A, PSMB8, PSMB9, PSMA5, PSMA6, PSMA3, PSMC5, PSMA4, PSMC6, PSMA1, PSMC3, PSMA2, PSMC4, PSMC1, PSME3, PSME4, PSMC2, PSME1, PSME2	1294	55	8557	4.08793	3.36722e-11	4.54482e-13	3.83024e-13
REACTOME_PATHWAY	R-MMU-4641258~Degradation of DVL	34	1.48472	5.23247e-14	PSMD12, PSMD14, PSMD13, PSMA7, PSMB10, PSMB6, PSMB7, PSMB4, PSMB5, PSMD7, PSMB2, PSMB3, PSMD2, PSMD3, PSMD1, RPS27A, PSMB8, PSMB9, PSMA5, PSMA6, PSMA3, PSMC5, PSMA4, PSMC6, PSMA1, PSMC3, PSMA2, PSMC4, PSMC1, PSME3, PSME4, PSMC2, PSME1, PSME2	1294	56	8557	4.01493	7.01752e-11	9.11945e-13	7.68562e-13
REACTOME_PATHWAY	R-MMU-5610785~GLI3 is processed to GLI3R by the proteasome	34	1.48472	5.23247e-14	PSMD12, PSMD14, PSMD13, PSMA7, PSMB10, PSMB6, PSMB7, PSMB4, PSMB5, PSMD7, PSMB2, PSMB3, PSMD2, PSMD3, PSMD1, RPS27A, PSMB8, PSMB9, PSMA5, PSMA6, PSMA3, PSMC5, PSMA4, PSMC6, PSMA1, PSMC3, PSMA2, PSMC4, PSMC1, PSME3, PSME4, PSMC2, PSME1, PSME2	1294	56	8557	4.01493	7.01752e-11	9.11945e-13	7.68562e-13
REACTOME_PATHWAY	R-MMU-4608870~Asymmetric localization of PCP proteins	34	1.48472	1.46157e-12	PSMD12, PSMD14, PSMD13, PSMA7, PSMB10, PSMB6, PSMB7, PSMB4, PSMB5, PSMD7, PSMB2, PSMB3, PSMD2, PSMD3, PSMD1, RPS27A, PSMB8, PSMB9, PSMA5, PSMA6, PSMA3, PSMC5, PSMA4, PSMC6, PSMA1, PSMC3, PSMA2, PSMC4, PSMC1, PSME3, PSME4, PSMC2, PSME1, PSME2	1294	61	8557	3.68584	1.96148e-09	2.19445e-11	1.84942e-11
REACTOME_PATHWAY	R-MMU-5658442~Regulation of RAS by GAPs	34	1.48472	2.54067e-11	PSMD12, PSMD14, PSMD13, PSMA7, PSMB10, PSMB6, PSMB7, PSMB4, PSMB5, PSMD7, PSMB2, PSMB3, PSMD2, PSMD3, PSMD1, RPS27A, PSMB8, PSMB9, PSMA5, PSMA6, PSMA3, PSMC5, PSMA4, PSMC6, PSMA1, PSMC3, PSMA2, PSMC4, PSMC1, PSME3, PSME4, PSMC2, PSME1, PSME2	1294	66	8557	3.40661	3.40958e-08	3.70606e-10	3.12336e-10
REACTOME_PATHWAY	R-MMU-5632684~Hedgehog 'on' state	34	1.48472	1.29057e-08	PSMD12, PSMD14, PSMD13, PSMA7, PSMB10, PSMB6, PSMB7, PSMB4, PSMB5, PSMD7, PSMB2, PSMB3, PSMD2, PSMD3, PSMD1, RPS27A, PSMB8, PSMB9, PSMA5, PSMA6, PSMA3, PSMC5, PSMA4, PSMC6, PSMA1, PSMC3, PSMA2, PSMC4, PSMC1, PSME3, PSME4, PSMC2, PSME1, PSME2	1294	80	8557	2.81045	1.73194e-05	1.68151e-07	1.41713e-07
REACTOME_PATHWAY	R-MMU-5693532~DNA Double-Strand Break Repair	34	1.48472	0.0051575	H2AX, BLM, PCNA, BRCA2, RAD51AP1, BRIP1, PPP4C, EME1, EXO1, POLD2, CHEK1, NSD2, CLSPN, TOPBP1, KPNA2, RPS27A, POLE, RFC5, GEN1, POLQ, RFC3, TIPIN, RMI2, RFC4, EYA2, EYA4, PALB2, CCNA2, H2BC14, RAD51, RPA3, POLE2, TIMELESS, DNA2	1294	140	8557	1.60597	0.999031	0.0328027	0.0276452
REACTOME_PATHWAY	R-MMU-9762114~GSK3B and BTRC:CUL1-mediated-degradation of NFE2L2	33	1.44105	4.40664e-15	PSMD12, PSMD14, PSMD13, PSMA7, PSMB10, PSMB6, PSMB7, PSMB4, PSMB5, PSMD7, PSMB2, PSMB3, PSMD2, PSMD3, PSMD1, RPS27A, PSMB8, PSMB9, PSMA5, PSMA6, PSMA3, PSMC5, PSMA4, PSMC6, PSMA1, PSMC3, PSMA2, PSMC4, PSMC1, PSME3, PSMC2, PSME1, PSME2	1294	50	8557	4.36447	5.95968e-12	9.85618e-14	8.30651e-14
REACTOME_PATHWAY	R-MMU-9759194~Nuclear events mediated by NFE2L2	33	1.44105	1.00589e-14	PSMD12, PSMD14, PSMD13, PSMA7, PSMB10, PSMB6, PSMB7, PSMB4, PSMB5, PSMD7, PSMB2, PSMB3, PSMD2, PSMD3, PSMD1, RPS27A, PSMB8, PSMB9, PSMA5, PSMA6, PSMA3, PSMC5, PSMA4, PSMC6, PSMA1, PSMC3, PSMA2, PSMC4, PSMC1, PSME3, PSMC2, PSME1, PSME2	1294	51	8557	4.27889	1.35583e-11	2.04531e-13	1.72373e-13
REACTOME_PATHWAY	R-MMU-8941858~Regulation of RUNX3 expression and activity	33	1.44105	2.23946e-14	PSMD12, PSMD14, PSMD13, PSMA7, PSMB10, PSMB6, PSMB7, PSMB4, PSMB5, PSMD7, PSMB2, PSMB3, PSMD2, PSMD3, PSMD1, RPS27A, PSMB8, PSMB9, PSMA5, PSMA6, PSMA3, PSMC5, PSMA4, PSMC6, PSMA1, PSMC3, PSMA2, PSMC4, PSMC1, PSME3, PSMC2, PSME1, PSME2	1294	52	8557	4.1966	3.00964e-11	4.2307e-13	3.56551e-13
REACTOME_PATHWAY	R-MMU-2990846~SUMOylation	33	1.44105	0.0592908	TOP2A, BLM, PCNA, NUP107, HDAC1, CDCA8, BRCA1, AAAS, NUP160, AURKB, SENP5, NUP85, TDG, NUP43, TRIM27, SUZ12, NDC1, SEC13, NUP155, NUP210, NUP133, NR1H4, NSMCE1, RANGAP1, HIPK2, NFKBIA, NUP93, INCENP, BIRC5, NUP35, UBA2, TOP1, NUP37	1294	161	8557	1.35542	1	0.266115	0.224274
REACTOME_PATHWAY	R-MMU-198933~Immunoregulatory interactions between a Lymphoid and a non-Lymphoid cell	32	1.39738	5.20922e-05	IFITM3, IFITM1, H2-T22, H2-M2, H2-Q6, ITGB2, H2-Q7, H2-K1, H2-Q4, CD3G, H2-Q2, CD3E, ITGAL, CD3D, ICAM1, C3, CD300LB, SLAMF7, ITGB7, B2M, LAIR1, CD300A, CD8B1, PILRA, CD300C2, CD40LG, TREML4, CD8A, FCGR4, CD226, CD247, H2-Q10	1294	101	8557	2.09515	0.0675219	0.000502934	0.000423858
REACTOME_PATHWAY	R-MMU-15869~Metabolism of nucleotides	31	1.35371	3.00702e-05	TXN1, GDA, AK2, AK4, NUDT5, AK6, TYMS, SAMHD1, DNPH1, PNP, ATIC, TK1, UPP1, NUDT15, XDH, ADSS, RRM1, DUT, RRM2, TXNRD1, GSR, ENTPD7, NME2, CTPS, HPRT, DCK, APRT, NME1, NT5C1A, ADA, ITPA	1294	94	8557	2.18083	0.0395514	0.000303415	0.00025571
REACTOME_PATHWAY	R-MMU-5693538~Homology Directed Repair	31	1.35371	0.0010886	H2AX, BLM, PCNA, BRCA2, RAD51AP1, BRIP1, PPP4C, EME1, EXO1, POLD2, CHEK1, NSD2, CLSPN, TOPBP1, RPS27A, POLE, RFC5, GEN1, POLQ, RFC3, TIPIN, RMI2, RFC4, PALB2, CCNA2, H2BC14, RAD51, RPA3, POLE2, TIMELESS, DNA2	1294	113	8557	1.81414	0.768157	0.00830056	0.00699548
REACTOME_PATHWAY	R-MMU-8856688~Golgi-to-ER retrograde transport	31	1.35371	0.00501274	ARF4, NBAS, ARF1, DCTN3, KIF11, KIF15, TUBA1C, TUBA1B, RACGAP1, KIF5B, TMED2, TMED7, NSF, TMED9, GALNT1, KIFC5B, KIF23, KIF22, DYNLL1, TUBB4B, TUBA4A, KIF4, CENPE, KIF18A, KIF18B, KIFC1, CAPZA2, KIF2C, KIF20A, KIF20B, PAFAH1B3	1294	124	8557	1.65321	0.998822	0.0320338	0.0269972
REACTOME_PATHWAY	R-MMU-3108232~SUMO E3 ligases SUMOylate target proteins	31	1.35371	0.0933133	TOP2A, BLM, PCNA, NUP107, HDAC1, CDCA8, BRCA1, AAAS, NUP160, AURKB, NUP85, TDG, NUP43, TRIM27, SUZ12, NDC1, SEC13, NUP155, NUP210, NUP133, NR1H4, NSMCE1, RANGAP1, HIPK2, NFKBIA, NUP93, INCENP, BIRC5, NUP35, TOP1, NUP37	1294	156	8557	1.31409	1	0.39705	0.334623
REACTOME_PATHWAY	R-MMU-5693567~HDR through Homologous Recombination (HRR) or Single Strand Annealing (SSA)	30	1.31004	0.00147121	H2AX, BLM, PCNA, BRCA2, RAD51AP1, BRIP1, PPP4C, EME1, EXO1, POLD2, CHEK1, NSD2, CLSPN, TOPBP1, RPS27A, POLE, RFC5, GEN1, RFC3, TIPIN, RMI2, RFC4, PALB2, CCNA2, H2BC14, RAD51, RPA3, POLE2, TIMELESS, DNA2	1294	110	8557	1.8035	0.861352	0.0107889	0.00909255
REACTOME_PATHWAY	R-MMU-68875~Mitotic Prophase	30	1.31004	0.00303451	H2AX, RB1, SET, NUP107, NCAPG2, AAAS, SMC4, NUP160, SMC2, LMNB1, H2AC11, CCNB2, CCNB1, NUP85, NUP43, H2AZ1, NDC1, SEC13, NUP155, NUP210, NUP133, PLK1, MASTL, NUP93, H2BC14, CDK1, NUP35, LPIN2, NUP37, MCPH1	1294	115	8557	1.72509	0.983067	0.0204639	0.0172464
REACTOME_PATHWAY	R-MMU-2132295~MHC class II antigen presentation	30	1.31004	0.006592	ARF1, DCTN3, CLTC, KIF11, KIF15, TUBA1C, TUBA1B, RACGAP1, KIF5B, AP2S1, AP1S1, CTSC, CD74, SEC13, KIFC5B, KIF23, KIF22, DYNLL1, TUBB4B, TUBA4A, KIF4, CENPE, KIF18A, KIF18B, KIFC1, CANX, CAPZA2, KIF2C, KIF20A, KIF20B	1294	121	8557	1.63954	0.99986	0.0402817	0.0339483
REACTOME_PATHWAY	R-MMU-109581~Apoptosis	29	1.26638	0.000639364	YWHAE, HMGB2, OMA1, LMNB1, CASP7, CASP8, TNFSF10, SFN, CLSPN, BAK1, CD14, APPL1, YWHAH, DSP, DBNL, APAF1, GZMB, TNFRSF10B, DYNLL1, YWHAZ, PTK2, FASL, CYCS, FAS, DSG3, TLR4, KPNB1, TJP2, PLEC	1294	100	8557	1.91772	0.576118	0.00504721	0.00425365
REACTOME_PATHWAY	R-MMU-202733~Cell surface interactions at the vascular wall	29	1.26638	0.00266349	ITGB2, SLC7A11, ITGAL, JCHAIN, SPN, ITGAX, OLR1, SLC16A3, CD177, LYN, GM5150, ANGPT4, CD74, FCER1G, ITGA3, TNFRSF10B, ATP1B2, MIF, SLC7A5, DOK2, CEACAM1, LCK, SLC7A9, ITGA6, CD48, CD47, SOS1, PPIA, CD44	1294	109	8557	1.75938	0.972101	0.0186167	0.0156896
REACTOME_PATHWAY	R-MMU-70326~Glucose metabolism	28	1.22271	2.43427e-05	PFKFB2, SLC25A1, PFKFB1, PFKFB3, NUP107, ENO1, AAAS, NUP160, HK2, HK3, NUP85, PGK1, NUP43, NDC1, SEC13, TPI1, NUP155, NUP210, NUP133, GOT1, PGAM1, BPGM, NUP93, PKM, NUP35, GAPDH, PFKP, NUP37	1294	80	8557	2.31449	0.0321405	0.000249374	0.000210165
REACTOME_PATHWAY	R-MMU-8957322~Metabolism of steroids	28	1.22271	0.014186	IDI1, MVK, MSMO1, HSD17B12, HMGCR, HSD17B7, ABCB11, AKR1B8, ACAT2, HSD11B1, NSDHL, PMVK, SC5D, LBR, FDFT1, ABCC3, FDPS, HMGCS1, NR1H4, SLC51B, LSS, CYP51, SQLE, ACOX2, MVD, SLC27A2, KPNB1, RAN	1294	117	8557	1.58256	1	0.0758472	0.0639219
REACTOME_PATHWAY	R-MMU-3371556~Cellular response to heat stress	27	1.17904	0.00011313	YWHAE, VCP, NUP107, HSPA4L, HSPA14, AAAS, HSPA13, NUP160, HSPH1, NUP85, NUP43, NDC1, HSPA9, HSPA8, HSP90AA1, SEC13, NUP155, NUP210, HSPA5, NUP133, PTGES3, HSPA12A, NUP93, DNAJC2, RPA3, NUP35, NUP37	1294	82	8557	2.17739	0.140865	0.00103987	0.000876371
REACTOME_PATHWAY	R-MMU-2565942~Regulation of PLK1 Activity at G2/M Transition	27	1.17904	0.00014146	YWHAE, DCTN3, AURKA, CCNB2, CCNB1, TUBB5, HAUS8, HAUS7, CEP192, NEK2, RPS27A, CEP76, PLK4, HSP90AA1, BORA, PLK1, HAUS6, HAUS5, DYNLL1, TUBB4B, TUBG1, CKAP5, TUBA4A, HAUS1, CENPJ, CDK1, OPTN	1294	83	8557	2.15116	0.17292	0.00127409	0.00107377
REACTOME_PATHWAY	R-MMU-983231~Factors involved in megakaryocyte development and platelet production	27	1.17904	0.0404346	DOCK5, HDAC1, GATA4, KIF11, GATA3, KIF15, TUBA1C, TUBA1B, RACGAP1, KIF5B, RAC1, KIFC5B, KIF23, KIF22, TUBB4B, TUBA4A, KIF4, CENPE, KIF18A, KIF18B, KIFC1, MAFF, CAPZA2, KIF2C, KIF20A, VPS45, KIF20B	1294	122	8557	1.46349	1	0.192423	0.162168
REACTOME_PATHWAY	R-MMU-70171~Glycolysis	26	1.13537	8.65185e-07	PFKFB2, PFKFB1, PFKFB3, NUP107, ENO1, AAAS, NUP160, HK2, HK3, NUP85, PGK1, NUP43, NDC1, SEC13, TPI1, NUP155, NUP210, NUP133, PGAM1, BPGM, NUP93, PKM, NUP35, GAPDH, PFKP, NUP37	1294	61	8557	2.81858	0.00116041	1.03668e-05	8.73682e-06
REACTOME_PATHWAY	R-MMU-72202~Transport of Mature Transcript to Cytoplasm	26	1.13537	0.000196982	NXT1, NUP107, RBM8A, U2AF1, AAAS, NUP160, NUP85, MAGOH, NUP43, EIF4E, NDC1, SEC13, NUP155, NCBP1, NUP210, NUP133, ALYREF, CPSF2, MAGOHB, THOC6, NUP93, DDX39A, SRSF2, NUP35, NUP37, SRSF9	1294	80	8557	2.14917	0.232315	0.00169455	0.00142812
REACTOME_PATHWAY	R-MMU-6811434~COPI-dependent Golgi-to-ER retrograde traffic	26	1.13537	0.00163762	ARF4, NBAS, ARF1, KIF11, KIF15, TUBA1C, TUBA1B, RACGAP1, KIF5B, TMED2, TMED7, NSF, TMED9, KIFC5B, KIF23, KIF22, TUBB4B, TUBA4A, KIF4, CENPE, KIF18A, KIF18B, KIFC1, KIF2C, KIF20A, KIF20B	1294	91	8557	1.88938	0.88914	0.0118794	0.0100116
REACTOME_PATHWAY	R-MMU-2995410~Nuclear Envelope (NE) Reassembly	24	1.04803	9.08118e-06	NDC1, SEC13, NUP107, NUP155, NUP133, VRK1, RANGAP1, TUBB4B, TUBA4A, NUP160, NUP93, TUBA1C, CCNB2, CCNB1, TUBA1B, NUP85, CDK1, NUP35, RCC1, NUP43, LBR, KPNB1, RAN, NUP37	1294	60	8557	2.64513	0.012113	9.74956e-05	8.21665e-05
REACTOME_PATHWAY	R-MMU-3371453~Regulation of HSF1-mediated heat shock response	24	1.04803	3.09979e-05	YWHAE, HSPA9, NDC1, HSPA8, SEC13, NUP107, NUP210, NUP155, HSPA5, NUP133, HSPA4L, HSPA14, HSPA12A, AAAS, HSPA13, NUP160, NUP93, DNAJC2, HSPH1, NUP85, RPA3, NUP35, NUP43, NUP37	1294	64	8557	2.47981	0.0407465	0.000310442	0.000261632
REACTOME_PATHWAY	R-MMU-8854518~AURKA Activation by TPX2	24	1.04803	0.000193453	YWHAE, PLK4, HSP90AA1, PLK1, DCTN3, HAUS6, HAUS5, HMMR, DYNLL1, TUBG1, TUBB4B, CKAP5, TUBA4A, AURKA, HAUS1, TPX2, TUBB5, HAUS8, HAUS7, CENPJ, CDK1, CEP192, NEK2, CEP76	1294	71	8557	2.23532	0.22867	0.00167493	0.00141158
REACTOME_PATHWAY	R-MMU-159236~Transport of Mature mRNA derived from an Intron-Containing Transcript	24	1.04803	0.000193453	NDC1, SEC13, NXT1, NUP107, NCBP1, NUP210, NUP155, RBM8A, NUP133, ALYREF, U2AF1, MAGOHB, AAAS, NUP160, THOC6, NUP93, DDX39A, NUP85, MAGOH, SRSF2, NUP35, NUP43, NUP37, SRSF9	1294	71	8557	2.23532	0.22867	0.00167493	0.00141158
REACTOME_PATHWAY	R-MMU-5389840~Mitochondrial translation elongation	24	1.04803	0.00218452	GADD45GIP1, MRPS28, GFM1, MRPS27, MRPS25, MRPL18, MRPS22, MRPL16, MRPL27, MRPS18B, MRPL47, MRPS7, MRPL12, MRPL57, MRPL46, MRPL35, MRPL13, MRPL54, MRPL55, MRPL33, MRPS18C, MRPL20, MRPL40, MRPL51	1294	83	8557	1.91214	0.94686	0.0153488	0.0129356
REACTOME_PATHWAY	R-MMU-5368287~Mitochondrial translation	24	1.04803	0.0035851	GADD45GIP1, MRPS28, GFM1, MRPS27, MRPS25, MRPL18, MRPS22, MRPL16, MRPL27, MRPS18B, MRPL47, MRPS7, MRPL12, MRPL57, MRPL46, MRPL35, MRPL13, MRPL54, MRPL55, MRPL33, MRPS18C, MRPL20, MRPL40, MRPL51	1294	86	8557	1.84544	0.991932	0.0235843	0.0198762
REACTOME_PATHWAY	R-MMU-157579~Telomere Maintenance	24	1.04803	0.0113097	H2AX, H2AZ1, RFC5, PRIM2, PIF1, RFC3, BLM, RFC4, PCNA, LIG1, PRIM1, DSCC1, TERF1, CHTF18, CCNA2, H2AC11, POLA1, H2BC14, POLA2, RPA3, POLD2, GAR1, NHP2, DNA2	1294	94	8557	1.68838	1	0.0635045	0.0535198
REACTOME_PATHWAY	R-MMU-5620912~Anchoring of the basal body to the plasma membrane	24	1.04803	0.0128519	YWHAE, PLK4, HSP90AA1, PLK1, DCTN3, KIF24, HAUS6, HAUS5, DYNLL1, TUBG1, TUBB4B, CKAP5, TUBA4A, RAB11A, HAUS1, TUBB5, HAUS8, HAUS7, CENPJ, CDK1, CEP83, CEP192, NEK2, CEP76	1294	95	8557	1.67061	1	0.0692661	0.0583755
REACTOME_PATHWAY	R-MMU-5419276~Mitochondrial translation termination	23	1.00437	0.00660356	GADD45GIP1, MRPS28, MRPS27, MRPS25, MRPL18, MRPS22, MRPL16, MRPL27, MRPS18B, MRPL47, MRPS7, MRPL12, MRPL57, MRPL46, MRPL35, MRPL13, MRPL54, MRPL55, MRPL33, MRPS18C, MRPL20, MRPL40, MRPL51	1294	85	8557	1.78935	0.999862	0.0402817	0.0339483
REACTOME_PATHWAY	R-MMU-380320~Recruitment of NuMA to mitotic centrosomes	23	1.00437	0.0101153	YWHAE, PLK4, HSP90AA1, PLK1, DCTN3, HAUS6, HAUS5, DYNLL1, TUBG1, TUBB4B, CKAP5, TUBA4A, HAUS1, TUBA1C, TUBA1B, TUBB5, HAUS8, HAUS7, CENPJ, CDK1, CEP192, NEK2, CEP76	1294	88	8557	1.72835	0.999999	0.057449	0.0484164
REACTOME_PATHWAY	R-MMU-68962~Activation of the pre-replicative complex	21	0.917031	2.21068e-10	PRIM2, MCM7, MCM8, PRIM1, GMNN, CDC7, MCM10, CDC6, POLA1, POLA2, CDC45, DBF4, RPA3, POLE2, ORC2, MCM3, MCM4, MCM5, MCM6, POLE, MCM2	1294	30	8557	4.62898	2.96673e-07	3.05848e-09	2.5776e-09
REACTOME_PATHWAY	R-MMU-191859~snRNP Assembly	21	0.917031	5.4015e-06	NDC1, SEC13, NUP107, NUP210, NUP155, NUP133, AAAS, NUP160, NUP93, SNRPD2, SNRPD1, NUP85, SNRPG, NUP35, SNRPE, GEMIN6, NUP43, SNRPD3, SMN1, SNRPF, NUP37	1294	47	8557	2.95467	0.00722263	5.89335e-05	4.96675e-05
REACTOME_PATHWAY	R-MMU-194441~Metabolism of non-coding RNA	21	0.917031	5.4015e-06	NDC1, SEC13, NUP107, NUP210, NUP155, NUP133, AAAS, NUP160, NUP93, SNRPD2, SNRPD1, NUP85, SNRPG, NUP35, SNRPE, GEMIN6, NUP43, SNRPD3, SMN1, SNRPF, NUP37	1294	47	8557	2.95467	0.00722263	5.89335e-05	4.96675e-05
REACTOME_PATHWAY	R-MMU-5685942~HDR through Homologous Recombination (HRR)	21	0.917031	1.65501e-05	GEN1, RFC5, RMI2, RFC3, BLM, RFC4, PCNA, BRCA2, PALB2, RAD51AP1, BRIP1, RAD51, EME1, EXO1, RPA3, POLE2, CHEK1, POLD2, DNA2, RPS27A, POLE	1294	50	8557	2.77739	0.0219656	0.000170848	0.000143986
REACTOME_PATHWAY	R-MMU-913531~Interferon Signaling	21	0.917031	0.00103662	EIF4A1, EIF4E3, UBA7, DDX58, MX2, EIF2AK2, ISG15, UBE2L6, USP18, SOCS3, SOCS1, IFNG, PDE12, TRIM25, FLNB, ABCE1, EIF4E, OASL1, IRF9, KPNB1, EIF4G1	1294	65	8557	2.13645	0.751388	0.00794938	0.00669952
REACTOME_PATHWAY	R-MMU-380259~Loss of Nlp from mitotic centrosomes	21	0.917031	0.00191568	YWHAE, PLK4, HSP90AA1, PLK1, DCTN3, HAUS6, HAUS5, DYNLL1, TUBG1, TUBB4B, CKAP5, TUBA4A, HAUS1, TUBB5, HAUS8, HAUS7, CENPJ, CDK1, CEP192, NEK2, CEP76	1294	68	8557	2.0422	0.923717	0.0137478	0.0115863
REACTOME_PATHWAY	R-MMU-380284~Loss of proteins required for interphase microtubule organization from the centrosome	21	0.917031	0.00191568	YWHAE, PLK4, HSP90AA1, PLK1, DCTN3, HAUS6, HAUS5, DYNLL1, TUBG1, TUBB4B, CKAP5, TUBA4A, HAUS1, TUBB5, HAUS8, HAUS7, CENPJ, CDK1, CEP192, NEK2, CEP76	1294	68	8557	2.0422	0.923717	0.0137478	0.0115863
REACTOME_PATHWAY	R-MMU-774815~Nucleosome assembly	21	0.917031	0.00560626	H2AX, H2AZ1, CENPT, CENPU, CENPW, CENPX, CENPA, H2AC11, H2BC14, MIS18A, CENPH, CENPI, MIS18BP1, RUVBL1, CENPK, CENPM, OIP5, CENPN, CENPO, CENPQ, CENPS	1294	74	8557	1.87661	0.999471	0.0353221	0.0297685
REACTOME_PATHWAY	R-MMU-606279~Deposition of new CENPA-containing nucleosomes at the centromere	21	0.917031	0.00560626	H2AX, H2AZ1, CENPT, CENPU, CENPW, CENPX, CENPA, H2AC11, H2BC14, MIS18A, CENPH, CENPI, MIS18BP1, RUVBL1, CENPK, CENPM, OIP5, CENPN, CENPO, CENPQ, CENPS	1294	74	8557	1.87661	0.999471	0.0353221	0.0297685
REACTOME_PATHWAY	R-MMU-380270~Recruitment of mitotic centrosome proteins and complexes	21	0.917031	0.00896726	YWHAE, PLK4, HSP90AA1, PLK1, DCTN3, HAUS6, HAUS5, DYNLL1, TUBG1, TUBB4B, CKAP5, TUBA4A, HAUS1, TUBB5, HAUS8, HAUS7, CENPJ, CDK1, CEP192, NEK2, CEP76	1294	77	8557	1.8035	0.999994	0.0522785	0.0440588
REACTOME_PATHWAY	R-MMU-380287~Centrosome maturation	21	0.917031	0.00896726	YWHAE, PLK4, HSP90AA1, PLK1, DCTN3, HAUS6, HAUS5, DYNLL1, TUBG1, TUBB4B, CKAP5, TUBA4A, HAUS1, TUBB5, HAUS8, HAUS7, CENPJ, CDK1, CEP192, NEK2, CEP76	1294	77	8557	1.8035	0.999994	0.0522785	0.0440588
REACTOME_PATHWAY	R-MMU-6804756~Regulation of TP53 Activity through Phosphorylation	21	0.917031	0.0119973	RFC5, RMI2, RFC3, BLM, RFC4, TAF10, HIPK1, AURKB, AURKA, HIPK2, CCNA2, TPX2, BRIP1, EXO1, RPA3, CHEK1, CSNK2B, TAF4B, TOPBP1, DNA2, RPS27A	1294	79	8557	1.75784	1	0.065985	0.0556103
REACTOME_PATHWAY	R-MMU-69473~G2/M DNA damage checkpoint	21	0.917031	0.0137911	YWHAE, H2AX, RFC5, RMI2, RFC3, BLM, RFC4, CDC25C, YWHAZ, BRIP1, H2BC14, CCNB1, EXO1, RPA3, CHEK1, NSD2, CDK1, SFN, TOPBP1, DNA2, YWHAH	1294	80	8557	1.73587	1	0.0740309	0.0623912
REACTOME_PATHWAY	R-MMU-176187~Activation of ATR in response to replication stress	20	0.873362	4.29017e-08	RFC5, RFC3, RFC4, MCM7, MCM8, CDC7, MCM10, CDC6, CDC25C, CDC45, DBF4, RPA3, CHEK1, ORC2, MCM3, MCM4, MCM5, MCM6, CLSPN, MCM2	1294	34	8557	3.8899	5.75725e-05	5.53598e-07	4.66557e-07
REACTOME_PATHWAY	R-MMU-4615885~SUMOylation of DNA replication proteins	20	0.873362	3.06725e-06	NDC1, TOP2A, PCNA, NUP107, NUP210, NUP155, NUP133, CDCA8, AAAS, RANGAP1, NUP160, AURKB, NUP93, NUP85, INCENP, NUP35, BIRC5, NUP43, TOP1, NUP37	1294	42	8557	3.14897	0.0041078	3.51816e-05	2.96501e-05
REACTOME_PATHWAY	R-MMU-180786~Extension of Telomeres	20	0.873362	1.06311e-05	RFC5, PRIM2, PIF1, RFC3, BLM, RFC4, PCNA, LIG1, PRIM1, DSCC1, TERF1, CHTF18, CCNA2, POLA1, POLA2, RPA3, POLD2, GAR1, NHP2, DNA2	1294	45	8557	2.93903	0.0141657	0.00011323	9.54269e-05
REACTOME_PATHWAY	R-MMU-2172127~DAP12 interactions	20	0.873362	0.00144695	GM5150, H2-T22, SYK, H2-M2, H2-Q6, H2-Q7, H2-K1, H2-Q4, H2-Q2, TYROBP, LCK, CLEC5A, CD300LB, LCP2, KLRC1, RAC1, SOS1, B2M, LAT, H2-Q10	1294	62	8557	2.13317	0.856757	0.010722	0.00903619
REACTOME_PATHWAY	R-MMU-2029480~Fcgamma receptor (FCGR) dependent phagocytosis	20	0.873362	0.0184648	ACTR3, LYN, NCKAP1, CYFIP1, ACTR2, HSP90AA1, SYK, ARPC1B, PLD4, CD3G, ARPC4, PTK2, ACTB, FGR, FCGR1, FCGR4, ARPC3, CD247, RAC1, CRK	1294	77	8557	1.71762	1	0.0964191	0.0812593
REACTOME_PATHWAY	R-MMU-2980766~Nuclear Envelope Breakdown	19	0.829694	4.36102e-05	NDC1, SEC13, NUP107, NUP210, NUP155, NUP133, PLK1, AAAS, NUP160, LMNB1, NUP93, CCNB2, CCNB1, NUP85, CDK1, NUP35, NUP43, LPIN2, NUP37	1294	45	8557	2.79208	0.0568465	0.000427189	0.000360023
REACTOME_PATHWAY	R-MMU-73893~DNA Damage Bypass	19	0.829694	4.36102e-05	RFC5, RFC3, VCP, RFC4, PCNA, UBA7, ISG15, UBE2L6, NPLOC4, RPA3, POLE2, POLD2, USP1, PCLAF, TRIM25, RPS27A, DTL, POLE, RAD18	1294	45	8557	2.79208	0.0568465	0.000427189	0.000360023
REACTOME_PATHWAY	R-MMU-983189~Kinesins	19	0.829694	0.000379022	KIFC5B, KIF23, KIF11, KIF22, TUBB4B, TUBA4A, KIF15, KIF4, TUBA1C, CENPE, KIF18A, TUBA1B, KIF18B, RACGAP1, KIFC1, KIF5B, KIF2C, KIF20A, KIF20B	1294	52	8557	2.41623	0.398749	0.00308271	0.00259802
REACTOME_PATHWAY	R-MMU-5693607~Processing of DNA double-strand break ends	19	0.829694	0.0401568	H2AX, RFC5, RMI2, RFC3, BLM, TIPIN, RFC4, CCNA2, BRIP1, H2BC14, PPP4C, EXO1, RPA3, CHEK1, NSD2, TIMELESS, TOPBP1, CLSPN, DNA2	1294	78	8557	1.61082	1	0.191781	0.161628
REACTOME_PATHWAY	R-MMU-983170~Antigen Presentation: Folding, assembly and peptide loading of class I MHC	18	0.786026	5.93093e-05	PDIA3, SEC13, H2-T22, HSPA5, H2-M2, H2-Q6, ERAP1, H2-Q7, H2-K1, H2-Q4, TAP2, TAP1, H2-Q2, TAPBP, CANX, CALR, B2M, H2-Q10	1294	42	8557	2.83407	0.0765101	0.00056449	0.000475736
REACTOME_PATHWAY	R-MMU-380108~Chemokine receptors bind chemokines	18	0.786026	0.0014541	CCL12, CXCL9, CCL22, CXCL1, CXCL3, CXCL2, CXCL5, CXCL16, CXCL10, CXCL11, CCL7, CCL5, CXCR3, CCL4, CCL3, CCL1, CCR5, CCR4	1294	53	8557	2.24587	0.858127	0.010722	0.00903619
REACTOME_PATHWAY	R-MMU-388841~Costimulation by the CD28 family	18	0.786026	0.00347027	LYN, CD86, CD274, CD80, CD3G, PDCD1LG2, CD3E, CD3D, PPP2R1B, LCK, AKT3, CD28, CTLA4, TNFRSF14, PDCD1, CD247, RAC1, ICOS	1294	57	8557	2.08826	0.990583	0.0229414	0.0193343
REACTOME_PATHWAY	R-MMU-191273~Cholesterol biosynthesis	17	0.742358	3.382e-07	IDI1, FDPS, MVK, HMGCS1, MSMO1, HMGCR, HSD17B7, LSS, ACAT2, CYP51, SQLE, NSDHL, PMVK, SC5D, MVD, LBR, FDFT1	1294	28	8557	4.01493	0.000453762	4.12604e-06	3.47731e-06
REACTOME_PATHWAY	R-MMU-159231~Transport of Mature mRNA Derived from an Intronless Transcript	17	0.742358	0.000115386	NDC1, SEC13, NUP107, NCBP1, NUP210, NUP155, NUP133, ALYREF, CPSF2, AAAS, NUP160, NUP93, NUP85, NUP35, NUP43, EIF4E, NUP37	1294	40	8557	2.81045	0.143463	0.00105339	0.000887768
REACTOME_PATHWAY	R-MMU-159234~Transport of Mature mRNAs Derived from Intronless Transcripts	17	0.742358	0.00016298	NDC1, SEC13, NUP107, NCBP1, NUP210, NUP155, NUP133, ALYREF, CPSF2, AAAS, NUP160, NUP93, NUP85, NUP35, NUP43, EIF4E, NUP37	1294	41	8557	2.7419	0.196467	0.00145813	0.00122887
REACTOME_PATHWAY	R-MMU-2424491~DAP12 signaling	17	0.742358	0.00395063	H2-T22, SYK, H2-M2, H2-Q6, H2-Q7, H2-K1, H2-Q4, H2-Q2, TYROBP, LCK, LCP2, KLRC1, RAC1, SOS1, B2M, LAT, H2-Q10	1294	53	8557	2.1211	0.995069	0.0258622	0.0217959
REACTOME_PATHWAY	R-MMU-2029482~Regulation of actin dynamics for phagocytic cup formation	17	0.742358	0.00854893	ACTR3, NCKAP1, CYFIP1, ACTR2, HSP90AA1, SYK, ARPC1B, CD3G, ARPC4, PTK2, ACTB, FCGR1, FCGR4, ARPC3, CD247, RAC1, CRK	1294	57	8557	1.97225	0.99999	0.0505856	0.0426321
REACTOME_PATHWAY	R-MMU-73856~RNA Polymerase II Transcription Termination	17	0.742358	0.0296979	NCBP1, RBM8A, ALYREF, CPSF2, CSTF2, U2AF1, MAGOHB, THOC6, DDX39A, MAGOH, SNRPG, SRSF2, SNRPE, SNRPD3, SNRPF, SRSF9, ZFP473	1294	65	8557	1.72951	1	0.14761	0.124401
REACTOME_PATHWAY	R-MMU-3108214~SUMOylation of DNA damage response and repair proteins	17	0.742358	0.068488	NDC1, SEC13, BLM, NUP107, NUP210, NUP155, NUP133, NSMCE1, BRCA1, AAAS, NUP160, NUP93, NUP85, TDG, NUP35, NUP43, NUP37	1294	72	8557	1.56136	1	0.302339	0.254802
REACTOME_PATHWAY	R-MMU-5696399~Global Genome Nucleotide Excision Repair (GG-NER)	17	0.742358	0.0759611	INO80C, RFC5, RFC3, RFC4, PCNA, ACTL6A, USP45, GTF2H1, RAD23B, ACTB, COPS5, RPA3, POLE2, RUVBL1, POLD2, RPS27A, POLE	1294	73	8557	1.53997	1	0.32673	0.275359
REACTOME_PATHWAY	R-MMU-174417~Telomere C-strand (Lagging Strand) Synthesis	16	0.69869	7.40565e-06	RFC5, PRIM2, RFC3, BLM, RFC4, PCNA, LIG1, PRIM1, DSCC1, TERF1, CHTF18, POLA1, POLA2, RPA3, POLD2, DNA2	1294	30	8557	3.52684	0.00988919	8.01482e-05	6.75467e-05
REACTOME_PATHWAY	R-MMU-1169410~Antiviral mechanism by IFN-stimulated genes	16	0.69869	1.23545e-05	EIF4A1, EIF4E3, UBA7, DDX58, MX2, EIF2AK2, ISG15, UBE2L6, USP18, PDE12, TRIM25, FLNB, ABCE1, EIF4E, OASL1, EIF4G1	1294	31	8557	3.41307	0.0164432	0.000129529	0.000109164
REACTOME_PATHWAY	R-MMU-3301854~Nuclear Pore Complex (NPC) Disassembly	16	0.69869	1.23545e-05	NDC1, SEC13, NUP107, NUP210, NUP155, NUP133, AAAS, NUP160, NUP93, CCNB2, CCNB1, NUP85, CDK1, NUP35, NUP43, NUP37	1294	31	8557	3.41307	0.0164432	0.000129529	0.000109164
REACTOME_PATHWAY	R-MMU-159227~Transport of the SLBP independent Mature mRNA	16	0.69869	3.16201e-05	NDC1, SEC13, NUP107, NCBP1, NUP210, NUP155, NUP133, ALYREF, AAAS, NUP160, NUP93, NUP85, NUP35, NUP43, EIF4E, NUP37	1294	33	8557	3.20622	0.0415471	0.000314327	0.000264906
REACTOME_PATHWAY	R-MMU-159230~Transport of the SLBP Dependant Mature mRNA	16	0.69869	4.87379e-05	NDC1, SEC13, NUP107, NCBP1, NUP210, NUP155, NUP133, ALYREF, AAAS, NUP160, NUP93, NUP85, NUP35, NUP43, EIF4E, NUP37	1294	34	8557	3.11192	0.0633146	0.000473958	0.000399439
REACTOME_PATHWAY	R-MMU-110313~Translesion synthesis by Y family DNA polymerases bypasses lesions on DNA template	16	0.69869	0.00010852	RFC5, RFC3, VCP, RFC4, PCNA, UBA7, ISG15, UBE2L6, NPLOC4, RPA3, POLE2, POLD2, PCLAF, TRIM25, RPS27A, POLE	1294	36	8557	2.93903	0.135532	0.00100437	0.000846453
REACTOME_PATHWAY	R-MMU-69231~Cyclin D associated events in G1	16	0.69869	0.000588095	LYN, RB1, CDKN1A, PTK6, CKS1B, RBL1, TFDP1, CCNE2, PPP2R1B, CCND1, CCNE1, E2F1, E2F2, E2F3, SKP2, RPS27A	1294	41	8557	2.58062	0.545908	0.00467024	0.00393595
REACTOME_PATHWAY	R-MMU-69236~G1 Phase	16	0.69869	0.000588095	LYN, RB1, CDKN1A, PTK6, CKS1B, RBL1, TFDP1, CCNE2, PPP2R1B, CCND1, CCNE1, E2F1, E2F2, E2F3, SKP2, RPS27A	1294	41	8557	2.58062	0.545908	0.00467024	0.00393595
REACTOME_PATHWAY	R-MMU-5218859~Regulated Necrosis	16	0.69869	0.00287094	HSP90AA1, MLKL, RIPK3, TNFRSF10B, GZMB, IL1A, CASP8, FASL, IL1B, CASP4, CASP1, TNFSF10, CYCS, FAS, BAK1, RPS27A	1294	47	8557	2.25118	0.978897	0.0198598	0.0167373
REACTOME_PATHWAY	R-MMU-429914~Deadenylation-dependent mRNA decay	16	0.69869	0.0118376	EIF4A1, TUT7, DIS3, LSM5, LSM4, LSM3, LSM2, LSM7, CNOT6, LSM6, EXOSC9, EXOSC8, EXOSC3, EIF4E, DCP2, EIF4G1	1294	54	8557	1.95936	1	0.0658669	0.0555108
REACTOME_PATHWAY	R-MMU-69190~DNA strand elongation	15	0.655022	1.23798e-07	RFC5, GINS1, GINS2, PRIM2, RFC3, RFC4, PCNA, LIG1, PRIM1, GINS3, POLA1, POLA2, RPA3, POLD2, DNA2	1294	21	8557	4.72345	0.000166123	1.55268e-06	1.30856e-06
REACTOME_PATHWAY	R-MMU-168643~Nucleotide-binding domain, leucine rich repeat containing receptor (NLR) signaling pathways	15	0.655022	0.00319148	TXN1, RIPK2, TNFAIP3, MEFV, MAPK13, PYCARD, PANX1, PSTPIP1, CASP8, TRAF6, CASP4, CASP1, NLRP3, UBE2V1, RPS27A	1294	43	8557	2.3068	0.986293	0.0214148	0.0180478
REACTOME_PATHWAY	R-MMU-72165~mRNA Splicing - Minor Pathway	15	0.655022	0.00945684	SF3B5, NCBP1, SNU13, YBX1, LSM2, EFTUD2, SNRNP40, SNRPD2, SNRPD1, POLR2D, SNRPG, SRSF2, SNRPE, SNRPD3, SNRPF	1294	48	8557	2.06651	0.999997	0.0544682	0.0459042
REACTOME_PATHWAY	R-MMU-9615933~Postmitotic nuclear pore complex (NPC) reformation	14	0.611354	1.25278e-06	NDC1, SEC13, NUP107, NUP155, NUP133, RANGAP1, NUP160, NUP93, NUP85, NUP35, RCC1, NUP43, RAN, NUP37	1294	21	8557	4.40855	0.00167982	1.47476e-05	1.24289e-05
REACTOME_PATHWAY	R-MMU-5656169~Termination of translesion DNA synthesis	14	0.611354	0.000127585	RFC5, RFC3, RFC4, PCNA, UBA7, ISG15, UBE2L6, RPA3, POLE2, POLD2, PCLAF, TRIM25, RPS27A, POLE	1294	29	8557	3.1924	0.157372	0.00115689	0.000974991
REACTOME_PATHWAY	R-MMU-6791312~TP53 Regulates Transcription of Cell Cycle Genes	14	0.611354	0.000835507	CDKN1A, PCNA, CDC25C, AURKA, CCNA2, CNOT6, CCNB1, CCNE2, CCNE1, CENPJ, CDK1, SFN, E2F7, E2F8	1294	34	8557	2.72293	0.674281	0.00644397	0.0054308
REACTOME_PATHWAY	R-MMU-1236974~ER-Phagosome pathway	14	0.611354	0.00114782	PDIA3, H2-T22, H2-M2, H2-Q6, H2-Q7, H2-K1, H2-Q4, TAP2, TAP1, H2-Q2, TAPBP, CALR, B2M, H2-Q10	1294	35	8557	2.64513	0.785888	0.00865377	0.00729316
REACTOME_PATHWAY	R-MMU-3232142~SUMOylation of ubiquitinylation proteins	14	0.611354	0.0020665	NDC1, SEC13, NUP107, NUP210, NUP155, NUP133, AAAS, NUP160, NUP93, NUP85, NUP35, NUP43, TRIM27, NUP37	1294	37	8557	2.50215	0.93772	0.0146732	0.0123662
REACTOME_PATHWAY	R-MMU-1169408~ISG15 antiviral mechanism	13	0.567686	0.000256556	EIF4A1, EIF4E3, UBA7, DDX58, MX2, EIF2AK2, ISG15, UBE2L6, USP18, TRIM25, FLNB, EIF4E, EIF4G1	1294	27	8557	3.18395	0.291314	0.00215187	0.00181353
REACTOME_PATHWAY	R-MMU-499943~Interconversion of nucleotide di- and triphosphates	13	0.567686	0.000256556	TXN1, RRM1, DUT, RRM2, TXNRD1, GSR, AK2, NME2, AK4, CTPS, AK6, TYMS, NME1	1294	27	8557	3.18395	0.291314	0.00215187	0.00181353
REACTOME_PATHWAY	R-MMU-170822~Regulation of Glucokinase by Glucokinase Regulatory Protein	13	0.567686	0.00082289	NDC1, SEC13, NUP107, NUP210, NUP155, NUP133, AAAS, NUP160, NUP93, NUP85, NUP35, NUP43, NUP37	1294	30	8557	2.86556	0.668714	0.00638334	0.0053797
REACTOME_PATHWAY	R-MMU-4085377~SUMOylation of SUMOylation proteins	13	0.567686	0.00218005	NDC1, SEC13, NUP107, NUP210, NUP155, NUP133, AAAS, NUP160, NUP93, NUP85, NUP35, NUP43, NUP37	1294	33	8557	2.60505	0.94654	0.0153488	0.0129356
REACTOME_PATHWAY	R-MMU-6783310~Fanconi Anemia Pathway	13	0.567686	0.00291344	FANCI, FANCM, CENPX, FANCA, FAAP24, FANCB, EME1, FANCD2, RPA3, UBE2T, USP1, RPS27A, CENPS	1294	34	8557	2.52843	0.98007	0.0198989	0.0167703
REACTOME_PATHWAY	R-MMU-4570464~SUMOylation of RNA binding proteins	13	0.567686	0.0313752	NDC1, SEC13, NUP107, NUP210, NUP155, NUP133, AAAS, NUP160, NUP93, NUP85, NUP35, NUP43, NUP37	1294	45	8557	1.91037	1	0.1548	0.130461
REACTOME_PATHWAY	R-MMU-69186~Lagging Strand Synthesis	12	0.524017	4.61847e-06	RFC5, PRIM2, POLA1, POLA2, RFC3, RFC4, PCNA, LIG1, RPA3, PRIM1, POLD2, DNA2	1294	17	8557	4.66788	0.00617884	5.16499e-05	4.35291e-05
REACTOME_PATHWAY	R-MMU-174411~Polymerase switching on the C-strand of the telomere	12	0.524017	0.000334441	RFC5, PRIM2, POLA1, POLA2, RFC3, RFC4, PCNA, PRIM1, DSCC1, POLD2, TERF1, CHTF18	1294	24	8557	3.30641	0.361667	0.00276371	0.00232918
REACTOME_PATHWAY	R-MMU-110314~Recognition of DNA damage by PCNA-containing replication complex	12	0.524017	0.00112963	RFC5, RFC3, RFC4, PCNA, RPA3, POLE2, POLD2, USP1, RPS27A, DTL, POLE, RAD18	1294	27	8557	2.93903	0.780593	0.00856479	0.00721817
REACTOME_PATHWAY	R-MMU-176408~Regulation of APC/C activators between G1/S and early anaphase	12	0.524017	0.00903771	CDC20, CCNA2, CCNB1, ANAPC15, UBE2S, UBE2C, PLK1, CDK1, BUB1B, FBXO5, RPS27A, MAD2L1	1294	34	8557	2.33394	0.999995	0.0522785	0.0440588
REACTOME_PATHWAY	R-MMU-2173782~Binding and Uptake of Ligands by Scavenger Receptors	12	0.524017	0.00903771	APOL7A, MSR1, APOL10B, APOL9B, APOL10A, APOL11B, APOL9A, HP, CALR, JCHAIN, HSP90B1, APOL7C	1294	34	8557	2.33394	0.999995	0.0522785	0.0440588
REACTOME_PATHWAY	R-MMU-75153~Apoptotic execution phase	12	0.524017	0.0989013	DSP, CASP7, DBNL, CASP8, HMGB2, DSG3, CLSPN, PTK2, KPNB1, TJP2, LMNB1, PLEC	1294	48	8557	1.65321	1	0.414767	0.349554
REACTOME_PATHWAY	R-MMU-5693537~Resolution of D-Loop Structures	11	0.480349	0.00771338	RAD51AP1, GEN1, BLM, RMI2, BRIP1, RAD51, EME1, EXO1, DNA2, BRCA2, PALB2	1294	29	8557	2.50831	0.999969	0.0464186	0.0391203
REACTOME_PATHWAY	R-MMU-5693568~Resolution of D-loop Structures through Holliday Junction Intermediates	11	0.480349	0.00771338	RAD51AP1, GEN1, BLM, RMI2, BRIP1, RAD51, EME1, EXO1, DNA2, BRCA2, PALB2	1294	29	8557	2.50831	0.999969	0.0464186	0.0391203
REACTOME_PATHWAY	R-MMU-5685938~HDR through Single Strand Annealing (SSA)	11	0.480349	0.00771338	RFC5, BLM, RMI2, BRIP1, RFC3, RAD51, RFC4, EXO1, RPA3, TOPBP1, DNA2	1294	29	8557	2.50831	0.999969	0.0464186	0.0391203
REACTOME_PATHWAY	R-MMU-3299685~Detoxification of Reactive Oxygen Species	11	0.480349	0.0202202	TXN1, ERO1A, GPX2, NCF2, TXNRD1, PRDX1, GSR, CYBB, CYCS, CYBA, P4HB	1294	33	8557	2.20428	1	0.105177	0.0886399
REACTOME_PATHWAY	R-MMU-8956319~Nucleotide catabolism	11	0.480349	0.0302625	PNP, GDA, NT5C1A, ENTPD7, UPP1, NUDT5, NUDT15, SAMHD1, XDH, DNPH1, ITPA	1294	35	8557	2.07832	1	0.149861	0.126299
REACTOME_PATHWAY	R-MMU-109606~Intrinsic Pathway for Apoptosis	11	0.480349	0.0512139	YWHAE, CASP7, CASP8, APAF1, CYCS, GZMB, SFN, BAK1, DYNLL1, YWHAZ, YWHAH	1294	38	8557	1.91424	1	0.23298	0.196349
REACTOME_PATHWAY	R-MMU-202433~Generation of second messenger molecules	10	0.436681	0.00138189	ITK, ZAP70, LCK, CD3G, LCP2, CD247, CD3E, CD3D, CD101, LAT	1294	20	8557	3.30641	0.843668	0.0103027	0.00868286
REACTOME_PATHWAY	R-MMU-5693579~Homologous DNA Pairing and Strand Exchange	10	0.436681	0.00439028	RAD51AP1, BLM, RMI2, BRIP1, RAD51, EXO1, CHEK1, DNA2, BRCA2, PALB2	1294	23	8557	2.87514	0.997273	0.0284626	0.0239875
REACTOME_PATHWAY	R-MMU-5669034~TNFs bind their physiological receptors	10	0.436681	0.008274	TNFSF15, TNFSF4, TNFRSF9, TNFRSF8, TNFSF9, TNFRSF14, TNFRSF1B, TNFRSF4, TNFRSF1A, TNFSF13B	1294	25	8557	2.64513	0.999986	0.0493498	0.0415906
REACTOME_PATHWAY	R-MMU-2871809~FCERI mediated Ca+2 mobilization	10	0.436681	0.0143282	LYN, ITK, FCER1G, SYK, FCER1A, LCP2, SOS1, CALM1, MS4A2, LAT	1294	27	8557	2.4492	1	0.0763033	0.0643063
REACTOME_PATHWAY	R-MMU-2871796~FCERI mediated MAPK activation	10	0.436681	0.0231435	LYN, MAP2K4, FCER1G, SYK, FCER1A, LCP2, RAC1, SOS1, MS4A2, LAT	1294	29	8557	2.28029	1	0.118544	0.0999059
REACTOME_PATHWAY	R-MMU-73933~Resolution of Abasic Sites (AP sites)	10	0.436681	0.0352673	RFC5, RFC3, RFC4, PCNA, LIG1, TDG, RPA3, POLE2, POLD2, POLE	1294	31	8557	2.13317	1	0.170862	0.143998
REACTOME_PATHWAY	R-MMU-5663213~RHO GTPases Activate WASPs and WAVEs	10	0.436681	0.0711153	ACTR3, NCKAP1, ACTR2, CYFIP1, ARPC3, ARPC1B, ARPC4, RAC1, PTK2, ACTB	1294	35	8557	1.88938	1	0.308857	0.260296
REACTOME_PATHWAY	R-MMU-5696400~Dual Incision in GG-NER	10	0.436681	0.0826812	RFC5, RFC3, RFC4, PCNA, RPA3, POLE2, POLD2, GTF2H1, RPS27A, POLE	1294	36	8557	1.8369	1	0.35337	0.29781
REACTOME_PATHWAY	R-MMU-111465~Apoptotic cleavage of cellular proteins	10	0.436681	0.0826812	DSP, CASP7, DBNL, CASP8, DSG3, CLSPN, PTK2, TJP2, LMNB1, PLEC	1294	36	8557	1.8369	1	0.35337	0.29781
REACTOME_PATHWAY	R-MMU-3928662~EPHB-mediated forward signaling	10	0.436681	0.0953108	ACTR3, LYN, ACTR2, ROCK2, ARPC3, ARPC1B, ARPC4, RAC1, PTK2, ACTB	1294	37	8557	1.78725	1	0.400963	0.33792
REACTOME_PATHWAY	R-MMU-69183~Processive synthesis on the lagging strand	9	0.393013	7.45455e-05	PRIM2, POLA1, POLA2, PCNA, LIG1, RPA3, PRIM1, POLD2, DNA2	1294	12	8557	4.95962	0.0952022	0.000699581	0.000589587
REACTOME_PATHWAY	R-MMU-69091~Polymerase switching	9	0.393013	0.000168119	RFC5, PRIM2, POLA1, POLA2, RFC3, RFC4, PCNA, PRIM1, POLD2	1294	13	8557	4.57811	0.20199	0.00148431	0.00125094
REACTOME_PATHWAY	R-MMU-69109~Leading Strand Synthesis	9	0.393013	0.000168119	RFC5, PRIM2, POLA1, POLA2, RFC3, RFC4, PCNA, PRIM1, POLD2	1294	13	8557	4.57811	0.20199	0.00148431	0.00125094
REACTOME_PATHWAY	R-MMU-5651801~PCNA-Dependent Long Patch Base Excision Repair	9	0.393013	0.00282035	RFC5, RFC3, RFC4, PCNA, LIG1, RPA3, POLE2, POLD2, POLE	1294	18	8557	3.30641	0.97741	0.0196109	0.0165275
REACTOME_PATHWAY	R-MMU-5696397~Gap-filling DNA repair synthesis and ligation in GG-NER	9	0.393013	0.00423399	RFC5, RFC3, RFC4, PCNA, RPA3, POLE2, POLD2, RPS27A, POLE	1294	19	8557	3.13239	0.996634	0.0275826	0.0232459
REACTOME_PATHWAY	R-MMU-110373~Resolution of AP sites via the multiple-nucleotide patch replacement pathway	9	0.393013	0.0061354	RFC5, RFC3, RFC4, PCNA, LIG1, RPA3, POLE2, POLD2, POLE	1294	20	8557	2.97577	0.999741	0.0377693	0.0318309
REACTOME_PATHWAY	R-MMU-2168880~Scavenging of heme from plasma	9	0.393013	0.00862032	APOL7A, APOL10B, APOL9B, APOL10A, APOL11B, APOL9A, HP, JCHAIN, APOL7C	1294	21	8557	2.83407	0.999991	0.0507389	0.0427613
REACTOME_PATHWAY	R-MMU-210991~Basigin interactions	9	0.393013	0.0157313	SPN, SLC7A5, ITGA3, SLC7A9, ITGA6, SLC7A11, ATP1B2, PPIA, SLC16A3	1294	23	8557	2.58763	1	0.0834442	0.0703245
REACTOME_PATHWAY	R-MMU-1236977~Endosomal/Vacuolar pathway	9	0.393013	0.0331379	H2-T22, H2-Q6, H2-M2, H2-Q7, H2-K1, H2-Q4, H2-Q2, B2M, H2-Q10	1294	26	8557	2.28906	1	0.162898	0.137286
REACTOME_PATHWAY	R-MMU-5675482~Regulation of necroptotic cell death	9	0.393013	0.0410578	HSP90AA1, CASP8, RIPK3, FASL, MLKL, TNFSF10, FAS, TNFRSF10B, RPS27A	1294	27	8557	2.20428	1	0.194013	0.163508
REACTOME_PATHWAY	R-MMU-5213460~RIPK1-mediated regulated necrosis	9	0.393013	0.0410578	HSP90AA1, CASP8, RIPK3, FASL, MLKL, TNFSF10, FAS, TNFRSF10B, RPS27A	1294	27	8557	2.20428	1	0.194013	0.163508
REACTOME_PATHWAY	R-MMU-168638~NOD1/2 Signaling Pathway	9	0.393013	0.060423	CASP8, RIPK2, TRAF6, CASP4, CASP1, TNFAIP3, UBE2V1, RPS27A, MAPK13	1294	29	8557	2.05226	1	0.270292	0.227795
REACTOME_PATHWAY	R-MMU-69166~Removal of the Flap Intermediate	8	0.349345	0.000333613	PRIM2, POLA1, POLA2, PCNA, RPA3, PRIM1, POLD2, DNA2	1294	11	8557	4.80933	0.360957	0.00276371	0.00232918
REACTOME_PATHWAY	R-MMU-389948~PD-1 signaling	8	0.349345	0.00131253	CD274, LCK, CD3G, PDCD1, CD247, PDCD1LG2, CD3E, CD3D	1294	13	8557	4.06943	0.828396	0.00984027	0.00829311
REACTOME_PATHWAY	R-MMU-110320~Translesion Synthesis by POLH	8	0.349345	0.00855658	RFC5, VCP, RFC3, NPLOC4, RFC4, PCNA, RPA3, RPS27A	1294	17	8557	3.11192	0.99999	0.0505856	0.0426321
REACTOME_PATHWAY	R-MMU-5357769~Caspase activation via extrinsic apoptotic signalling pathway	8	0.349345	0.0122069	CASP8, FASL, TNFSF10, FAS, TNFRSF10B, CD14, TLR4, APPL1	1294	18	8557	2.93903	1	0.0663686	0.0559336
REACTOME_PATHWAY	R-MMU-74259~Purine catabolism	8	0.349345	0.0122069	PNP, GDA, NT5C1A, NUDT5, NUDT15, XDH, DNPH1, ITPA	1294	18	8557	2.93903	1	0.0663686	0.0559336
REACTOME_PATHWAY	R-MMU-5693616~Presynaptic phase of homologous DNA pairing and strand exchange	8	0.349345	0.0226314	BLM, RMI2, BRIP1, RAD51, EXO1, CHEK1, DNA2, BRCA2	1294	20	8557	2.64513	1	0.116365	0.0980692
REACTOME_PATHWAY	R-MMU-1482801~Acyl chain remodelling of PS	8	0.349345	0.037967	PLA2G2E, LPCAT4, LPCAT3, PLA2G2A, MBOAT1, PLAAT3, PLA2G5, PLA1A	1294	22	8557	2.40466	1	0.18197	0.15336
REACTOME_PATHWAY	R-MMU-9748787~Azathioprine ADME	8	0.349345	0.037967	GSTA3, NME2, RAC1, HPRT, NUDT15, XDH, SLC28A3, NME1	1294	22	8557	2.40466	1	0.18197	0.15336
REACTOME_PATHWAY	R-MMU-69273~Cyclin A/B1/B2 associated events during G2/M transition	8	0.349345	0.037967	CCNA2, CCNB2, CCNB1, PPP2R1B, PLK1, CDK1, CDC25C, CDC25B	1294	22	8557	2.40466	1	0.18197	0.15336
REACTOME_PATHWAY	R-MMU-5668599~RHO GTPases Activate NADPH Oxidases	8	0.349345	0.0588734	NCF2, NOXA1, CYBB, CYBA, RAC1, S100A9, S100A8, NOX1	1294	24	8557	2.20428	1	0.265128	0.223442
REACTOME_PATHWAY	R-MMU-179409~APC-Cdc20 mediated degradation of Nek2A	8	0.349345	0.0715315	CDC20, ANAPC15, UBE2S, UBE2C, BUB1B, NEK2, RPS27A, MAD2L1	1294	25	8557	2.11611	1	0.309662	0.260975
REACTOME_PATHWAY	R-MMU-202430~Translocation of ZAP-70 to Immunological synapse	7	0.305677	0.000655061	ZAP70, LCK, CD3G, PTPN22, CD247, CD3E, CD3D	1294	9	8557	5.14331	0.58496	0.00514089	0.0043326
REACTOME_PATHWAY	R-MMU-2029481~FCGR activation	7	0.305677	0.00478767	FCGR1, LYN, FGR, SYK, FCGR4, CD3G, CD247	1294	12	8557	3.85748	0.998404	0.0307419	0.0259084
REACTOME_PATHWAY	R-MMU-75035~Chk1/Chk2(Cds1) mediated inactivation of Cyclin B:Cdk1 complex	7	0.305677	0.00478767	YWHAE, CCNB1, CDK1, SFN, CDC25C, YWHAZ, YWHAH	1294	12	8557	3.85748	0.998404	0.0307419	0.0259084
REACTOME_PATHWAY	R-MMU-430039~mRNA decay by 5' to 3' exoribonuclease	7	0.305677	0.00776637	LSM7, LSM6, LSM5, LSM4, DCP2, LSM3, LSM2	1294	13	8557	3.56075	0.999971	0.0465289	0.0392133
REACTOME_PATHWAY	R-MMU-140534~Caspase activation via Death Receptors in the presence of ligand	7	0.305677	0.0118776	CASP8, FASL, TNFSF10, FAS, TNFRSF10B, CD14, TLR4	1294	14	8557	3.30641	1	0.0658669	0.0555108
REACTOME_PATHWAY	R-MMU-532668~N-glycan trimming in the ER and Calnexin/Calreticulin cycle	7	0.305677	0.0118776	PDIA3, VCP, PSMC1, CANX, CALR, RPS27A, RAD23B	1294	14	8557	3.30641	1	0.0658669	0.0555108
REACTOME_PATHWAY	R-MMU-174414~Processive synthesis on the C-strand of the telomere	7	0.305677	0.0173095	BLM, PCNA, LIG1, RPA3, POLD2, DNA2, TERF1	1294	15	8557	3.08599	1	0.0907396	0.0764728
REACTOME_PATHWAY	R-MMU-1538133~G0 and Early G1	7	0.305677	0.0242297	CCNA2, LIN54, RBL1, TFDP1, CCNE2, HDAC1, CCNE1	1294	16	8557	2.89311	1	0.123636	0.104197
REACTOME_PATHWAY	R-MMU-166663~Initial triggering of complement	7	0.305677	0.0430645	C1QB, C3, C4B, C1QA, CFP, C1QC, C2	1294	18	8557	2.57166	1	0.202781	0.170898
REACTOME_PATHWAY	R-MMU-9705462~Inactivation of CSF3 (G-CSF) signaling	7	0.305677	0.0551599	LYN, SOCS3, CSF3R, SOCS1, SYK, ELOB, RPS27A	1294	19	8557	2.43631	1	0.249241	0.210053
REACTOME_PATHWAY	R-MMU-5620971~Pyroptosis	7	0.305677	0.0691008	IL1A, IL1B, CASP4, CASP1, CYCS, GZMB, BAK1	1294	20	8557	2.31449	1	0.30305	0.255402
REACTOME_PATHWAY	R-MMU-389513~CTLA4 inhibitory signaling	7	0.305677	0.0691008	LYN, CD86, PPP2R1B, LCK, CD80, AKT3, CTLA4	1294	20	8557	2.31449	1	0.30305	0.255402
REACTOME_PATHWAY	R-MMU-5621480~Dectin-2 family	6	0.262009	0.00293591	LYN, CLEC4D, FCER1G, SYK, CLEC4N, CLEC4E	1294	8	8557	4.95962	0.980664	0.0198989	0.0167703
REACTOME_PATHWAY	R-MMU-2514853~Condensation of Prometaphase Chromosomes	6	0.262009	0.00293591	CSNK2B, NCAPG, NCAPD2, SMC4, NCAPH, SMC2	1294	8	8557	4.95962	0.980664	0.0198989	0.0167703
REACTOME_PATHWAY	R-MMU-68952~DNA replication initiation	6	0.262009	0.00293591	PRIM2, POLA1, POLA2, PRIM1, POLE2, POLE	1294	8	8557	4.95962	0.980664	0.0198989	0.0167703
REACTOME_PATHWAY	R-MMU-113501~Inhibition of replication initiation of damaged DNA by RB1/E2F1	6	0.262009	0.00578697	RB1, PRIM2, POLA1, POLA2, PPP2R1B, PRIM1	1294	9	8557	4.40855	0.999586	0.0361215	0.0304422
REACTOME_PATHWAY	R-MMU-113510~E2F mediated regulation of DNA replication	6	0.262009	0.00578697	RB1, PRIM2, POLA1, POLA2, PPP2R1B, PRIM1	1294	9	8557	4.40855	0.999586	0.0361215	0.0304422
REACTOME_PATHWAY	R-MMU-111367~SLBP independent Processing of Histone Pre-mRNAs	6	0.262009	0.0101456	NCBP1, SNRPG, SNRPE, SNRPD3, SNRPF, ZFP473	1294	10	8557	3.9677	0.999999	0.057449	0.0484164
REACTOME_PATHWAY	R-MMU-6804116~TP53 Regulates Transcription of Genes Involved in G1 Cell Cycle Arrest	6	0.262009	0.0101456	CCNA2, CDKN1A, CCNE2, CCNE1, E2F7, E2F8	1294	10	8557	3.9677	0.999999	0.057449	0.0484164
REACTOME_PATHWAY	R-MMU-844456~The NLRP3 inflammasome	6	0.262009	0.0101456	TXN1, PANX1, PYCARD, PSTPIP1, NLRP3, MEFV	1294	10	8557	3.9677	0.999999	0.057449	0.0484164
REACTOME_PATHWAY	R-MMU-77588~SLBP Dependent Processing of Replication-Dependent Histone Pre-mRNAs	6	0.262009	0.0163153	NCBP1, SNRPG, SNRPE, SNRPD3, SNRPF, ZFP473	1294	11	8557	3.607	1	0.0862013	0.072648
REACTOME_PATHWAY	R-MMU-2995383~Initiation of Nuclear Envelope (NE) Reformation	6	0.262009	0.0245493	CCNB2, CCNB1, CDK1, VRK1, LBR, KPNB1	1294	12	8557	3.30641	1	0.123854	0.104381
REACTOME_PATHWAY	R-MMU-179812~GRB2 events in EGFR signaling	6	0.262009	0.0245493	EPGN, TGFA, SOS1, AREG, HBEGF, EREG	1294	12	8557	3.30641	1	0.123854	0.104381
REACTOME_PATHWAY	R-MMU-202427~Phosphorylation of CD3 and TCR zeta chains	6	0.262009	0.0245493	LCK, CD3G, PTPN22, CD247, CD3E, CD3D	1294	12	8557	3.30641	1	0.123854	0.104381
REACTOME_PATHWAY	R-MMU-180336~SHC1 events in EGFR signaling	6	0.262009	0.0350386	EPGN, TGFA, SOS1, AREG, HBEGF, EREG	1294	13	8557	3.05207	1	0.170369	0.143582
REACTOME_PATHWAY	R-MMU-71336~Pentose phosphate pathway	6	0.262009	0.0350386	RPIA, RPE, G6PDX, PGD, TKT, DERA	1294	13	8557	3.05207	1	0.170369	0.143582
REACTOME_PATHWAY	R-MMU-622312~Inflammasomes	6	0.262009	0.0479059	TXN1, PANX1, PYCARD, PSTPIP1, NLRP3, MEFV	1294	14	8557	2.83407	1	0.223041	0.187973
REACTOME_PATHWAY	R-MMU-110312~Translesion synthesis by REV1	6	0.262009	0.0479059	RFC5, RFC3, RFC4, PCNA, RPA3, RPS27A	1294	14	8557	2.83407	1	0.223041	0.187973
REACTOME_PATHWAY	R-MMU-2730905~Role of LAT2/NTAL/LAB on calcium mobilization	6	0.262009	0.0479059	LYN, FCER1G, SYK, FCER1A, SOS1, MS4A2	1294	14	8557	2.83407	1	0.223041	0.187973
REACTOME_PATHWAY	R-MMU-5655862~Translesion synthesis by POLK	6	0.262009	0.063204	RFC5, RFC3, RFC4, PCNA, RPA3, RPS27A	1294	15	8557	2.64513	1	0.279933	0.23592
REACTOME_PATHWAY	R-MMU-5656121~Translesion synthesis by POLI	6	0.262009	0.063204	RFC5, RFC3, RFC4, PCNA, RPA3, RPS27A	1294	15	8557	2.64513	1	0.279933	0.23592
REACTOME_PATHWAY	R-MMU-450604~KSRP (KHSRP) binds and destabilizes mRNA	6	0.262009	0.063204	DIS3, EXOSC9, EXOSC8, EXOSC3, YWHAZ, DCP2	1294	15	8557	2.64513	1	0.279933	0.23592
REACTOME_PATHWAY	R-MMU-176417~Phosphorylation of Emi1	5	0.218341	0.00602876	CDC20, CCNB1, PLK1, CDK1, FBXO5	1294	6	8557	5.51069	0.999701	0.0372838	0.0314218
REACTOME_PATHWAY	R-MMU-6804114~TP53 Regulates Transcription of Genes Involved in G2 Cell Cycle Arrest	5	0.218341	0.0123904	CCNB1, PCNA, CDK1, SFN, AURKA	1294	7	8557	4.72345	1	0.0670481	0.0565063
REACTOME_PATHWAY	R-MMU-212718~EGFR interacts with phospholipase C-gamma	5	0.218341	0.0346913	EPGN, TGFA, AREG, HBEGF, EREG	1294	9	8557	3.67379	1	0.169911	0.143197
REACTOME_PATHWAY	R-MMU-69416~Dimerization of procaspase-8	5	0.218341	0.0510551	CASP8, FASL, TNFSF10, FAS, TNFRSF10B	1294	10	8557	3.30641	1	0.23298	0.196349
REACTOME_PATHWAY	R-MMU-9020558~Interleukin-2 signaling	5	0.218341	0.0510551	SYK, LCK, IL2RA, IL2RB, JAK3	1294	10	8557	3.30641	1	0.23298	0.196349
REACTOME_PATHWAY	R-MMU-3371378~Regulation by c-FLIP	5	0.218341	0.0510551	CASP8, FASL, TNFSF10, FAS, TNFRSF10B	1294	10	8557	3.30641	1	0.23298	0.196349
REACTOME_PATHWAY	R-MMU-5218900~CASP8 activity is inhibited	5	0.218341	0.0510551	CASP8, FASL, TNFSF10, FAS, TNFRSF10B	1294	10	8557	3.30641	1	0.23298	0.196349
REACTOME_PATHWAY	R-MMU-389359~CD28 dependent Vav1 pathway	5	0.218341	0.0709064	CD86, LCK, CD80, CD28, RAC1	1294	11	8557	3.00583	1	0.308857	0.260296
REACTOME_PATHWAY	R-MMU-5358565~Mismatch repair (MMR) directed by MSH2:MSH6 (MutSalpha)	5	0.218341	0.0709064	PCNA, LIG1, EXO1, RPA3, POLD2	1294	11	8557	3.00583	1	0.308857	0.260296
REACTOME_PATHWAY	R-MMU-174430~Telomere C-strand synthesis initiation	5	0.218341	0.0940849	PRIM2, POLA1, POLA2, PRIM1, TERF1	1294	12	8557	2.75535	1	0.39705	0.334623
REACTOME_PATHWAY	R-MMU-6785807~Interleukin-4 and Interleukin-13 signaling	5	0.218341	0.0940849	SOCS1, IL4RA, JAK3, IL13RA1, HSP90B1	1294	12	8557	2.75535	1	0.39705	0.334623
REACTOME_PATHWAY	R-MMU-5358508~Mismatch Repair	5	0.218341	0.0940849	PCNA, LIG1, EXO1, RPA3, POLD2	1294	12	8557	2.75535	1	0.39705	0.334623
REACTOME_PATHWAY	R-MMU-6799990~Metal sequestration by antimicrobial proteins	4	0.174672	0.0122154	LCN2, S100A9, S100A8, LTF	1294	4	8557	6.61283	1	0.0663686	0.0559336
REACTOME_PATHWAY	R-MMU-174577~Activation of C3 and C5	4	0.174672	0.0271135	C3, C4B, CFP, C2	1294	5	8557	5.29026	1	0.135265	0.113998
REACTOME_PATHWAY	R-MMU-2980767~Activation of NIMA Kinases NEK9, NEK6, NEK7	4	0.174672	0.0271135	CCNB2, CCNB1, PLK1, CDK1	1294	5	8557	5.29026	1	0.135265	0.113998
REACTOME_PATHWAY	R-MMU-8983711~OAS antiviral response	4	0.174672	0.0271135	DDX58, PDE12, ABCE1, OASL1	1294	5	8557	5.29026	1	0.135265	0.113998
REACTOME_PATHWAY	R-MMU-901042~Calnexin/calreticulin cycle	4	0.174672	0.0481982	PDIA3, CANX, CALR, RPS27A	1294	6	8557	4.40855	1	0.223041	0.187973
REACTOME_PATHWAY	R-MMU-75072~mRNA Editing	4	0.174672	0.0481982	APOBEC1, APOBEC3, ADAR, A1CF	1294	6	8557	4.40855	1	0.223041	0.187973

## Sheet: D. 10I_0U Up
Category	Term	Count	%	PValue	Genes	List Total	Pop Hits	Pop Total	Fold Enrichment	Bonferroni	Benjamini	FDR
REACTOME_PATHWAY	R-MMU-168256~Immune System	393	14.8414	2.20038e-19	NCKAP1, CYFIP1, GMFG, ABCA13, PSMD9, RNF115, PSMD6, PSMD7, PSMD2, AKT3, PSMD3, C3AR1, AP1S1, PSMD1, PGLYRP1, UNC13D, RNF126, PSME3, PSME4, PSME1, PSME2, UBA52, PNP2, FPR1, BCL10, IQGAP2, CFP, MEFV, C2, PLAC8, C3, ICOS, S100A11, GSDMD, LYN, EIF2AK2, PA2G4,	1481	1548	8557	1.46686	2.99472e-16	9.85426e-18	8.36273e-18
REACTOME_PATHWAY	R-MMU-1430728~Metabolism	321	12.1224	0.0860434	GLTP, DMGDH, LPGAT1, NUP107, ENO1, NUDT5, HS6ST1, PSMD9, NDST1, NSDHL, PSMD6, PNP, PSMD7, PSMD2, PSMD3, NAMPT, PSMD1, PDK3, CPNE3, CHAC2, CHAC1, PDK1, MFSD2A, ACOT9, MED1, PDHX, ACOT7, NUP210, ACSL5, TALDO1, ACSL4, CTPS, SLC51B, NUP93, MTAP, CLPS, MTHFD2,	1481	1736	8557	1.06837	1	0.360323	0.305785
REACTOME_PATHWAY	R-MMU-392499~Metabolism of proteins	319	12.0468	0.00124053	EIF4A1, NUP107, PGAP1, LRR1, CCNF, ZDHHC2, ACTB, UBE2L3, CDC20, C4B, PSMD9, PSMD6, PSMD7, EVA1A, TFG, RPL36AL, PSMD2, PSMD3, PSMD1, TRIM27, CCN1, SKP2, ALG8, ALG9, NUP210, NSMCE1, MRPS18B, MRPS18A, MRPS18C, HCFC1, NUP93, CDC34, RNF128, PAPPA, PSME3, PSME4	1481	1594	8557	1.1563	0.815371	0.00844179	0.00716405
REACTOME_PATHWAY	R-MMU-168249~Innate Immune System	256	9.66767	6.87434e-19	NCKAP1, CYFIP1, GMFG, ABCA13, ACTB, C4B, PSMD9, PSMD6, PNP, PSMD7, PPP2R1B, PSMD2, PSMD3, C3AR1, PSMD1, CPNE3, PGLYRP1, B2M, ATP6V1G1, SLC11A1, MIF, UNC13D, CDC34, SLPI, PSME3, PSME4, CSNK2B, PSME1, PSME2, UBA52, PNP2, MGST1, FPR1, BCL10, IQGAP2, CFP, MEF	1481	898	8557	1.64714	9.35598e-16	2.4621e-17	2.08944e-17
REACTOME_PATHWAY	R-MMU-1640170~Cell Cycle	253	9.55438	1.62098e-53	RB1, NUP107, SMC4, SMC2, CDC20, PSMD9, PSMD6, PSMD7, PPP2R1B, PSMD2, PSMD3, CDC27, AKT3, CHEK1, PSMD1, RCC1, FBXO5, SKP2, GTSE1, CDK5RAP2, NUP210, HUS1, ESCO2, NUP93, EML4, PSME3, PSME4, CSNK2B, PSME1, PSME2, DNA2, KIF20A, UBA52, OPTN, PIF1, RTEL1, ANAPC1	1481	579	8557	2.52469	2.20616e-50	2.20616e-50	1.87224e-50
REACTOME_PATHWAY	R-MMU-597592~Post-translational protein modification	240	9.06344	0.0456958	NUP107, PGAP1, LRR1, CCNF, ACTB, UBE2L3, CDC20, C4B, PSMD9, PSMD6, PSMD7, EVA1A, TFG, PSMD2, PSMD3, PSMD1, TRIM27, CCN1, SKP2, ALG8, ALG9, NUP210, NSMCE1, HCFC1, NUP93, CDC34, RNF128, PSME3, PSME4, PSME1, PSME2, VDAC2, TTLL12, UBA52, L3MBTL2, DCUN1D5, CDC	1481	1258	8557	1.10229	1	0.212259	0.180132
REACTOME_PATHWAY	R-MMU-69278~Cell Cycle, Mitotic	223	8.42145	2.23079e-49	RB1, NUP107, SMC4, SMC2, CDC20, PSMD9, PSMD6, PSMD7, PPP2R1B, PSMD2, PSMD3, CDC27, AKT3, PSMD1, RCC1, FBXO5, SKP2, GTSE1, CDK5RAP2, NUP210, ESCO2, NUP93, EML4, PSME3, PSME4, CSNK2B, PSME1, PSME2, DNA2, KIF20A, UBA52, OPTN, ANAPC15, SET, CDCA5, CDCA8, NCAP	1481	496	8557	2.5977	3.0361e-46	1.51805e-46	1.28828e-46
REACTOME_PATHWAY	R-MMU-74160~Gene expression (Transcription)	195	7.36405	0.0767976	NUP107, CCNC, ACTB, PSMD9, PSMD6, PSMD7, PPP2R1B, PSMD2, PSMD3, AKT3, MAGOH, CHEK1, PSMD1, SNRPD3, SKP2, MED1, NUP210, HUS1, NUP93, DDX39A, PSME3, PSME4, CSNK2B, PSME1, PSME2, DNA2, ZFP850, ZFP971, UBA52, L3MBTL2, CSTF2, GATA3, AAAS, BRIP1, NUP85, PRDX1,	1481	1025	8557	1.0992	1	0.330764	0.2807
REACTOME_PATHWAY	R-MMU-1280218~Adaptive Immune System	173	6.53323	3.53672e-09	IFITM3, IFITM1, LRR1, CD80, H2-K1, CCNF, UBE2L6, ICAM1, UBE2L3, CDC20, PSMD9, NPEPPS, RNF115, PSMD6, PSMD7, PPP2R1B, PSMD2, KIF5B, PSMD3, CDC27, AKT3, PSMD1, AP1S1, SKP2, B2M, FBXW17, HERC6, PDIA3, CD300A, TAP2, CYBB, UBE4A, TAP1, CYBA, LMO7, TUBA4A, TRAI	1481	663	8557	1.50764	4.81347e-06	4.62835e-08	3.9278e-08
REACTOME_PATHWAY	R-MMU-8953854~Metabolism of RNA	168	6.34441	2.51934e-15	LTV1, EIF4A1, NUP107, RPP30, RRP9, EFTUD2, FBL, PSMD9, PSMD6, PSMD7, SNRPD2, SNRPD1, RPL36AL, PSMD2, PSMD3, MAGOH, PSMD1, SNRPD3, NUP210, WDR75, THOC3, GTF2F2, THOC6, NUP93, PRPF4, EBNA1BP2, DDX39A, PSME3, PSME4, SRSF2, SNRPG, PSME1, PSME2, PPIH, SNRPE, G	1481	547	8557	1.77455	3.47533e-12	4.63354e-14	3.93221e-14
REACTOME_PATHWAY	R-MMU-68886~M Phase	163	6.15559	1.1116e-32	RB1, ERCC6L, NUP107, ZWILCH, BUB1B, SMC4, SMC2, CDC20, PSMD9, PSMD6, PSMD7, TUBB5, PPP2R1B, PSMD2, PSMD3, CDC27, PSMD1, RCC1, NEK2, KNTC1, FBXO5, CDK5RAP2, CEP135, NUP210, VRK1, TUBA4A, NUP93, EML4, SGO1, PSME3, PSME4, CSNK2B, PSME1, PSME2, KIF20A, UBA52,	1481	380	8557	2.47839	1.51289e-29	2.16128e-30	1.83415e-30
REACTOME_PATHWAY	R-MMU-6798695~Neutrophil degranulation	159	6.00453	7.80846e-16	CYFIP1, ATP8A1, CLEC4N, GMFG, H2-K1, HP, IFI211, ABCA13, PYCARD, PSMD6, PNP, PSMD7, TUBB5, PSMD2, CLEC5A, PSMD3, C3AR1, PSMD1, CPNE3, PGLYRP1, B2M, CD177, KCMF1, CD300A, SLC11A1, CYBB, ADAM10, CYBA, ATP11B, MIF, ILF2, UNC13D, CLEC4D, TYROBP, SLPI, CSNK2B,	1481	502	8557	1.83004	1.05771e-12	1.47602e-14	1.25261e-14
REACTOME_PATHWAY	R-MMU-9716542~Signaling by Rho GTPases, Miro GTPases and RHOBTB3	146	5.5136	0.0012129	NCKAP1, CYFIP1, ERCC6L, NUP107, TFRC, ZWILCH, BUB1B, ACTB, CDC20, ARHGAP40, PPP2R1B, BASP1, KIF5B, EPSTI1, ANKFY1, KNTC1, TPM4, TPM3, TMOD3, CYBB, CYBA, KCTD3, CDC25C, TUBA4A, SGO1, DEPDC1B, CCNE1, PKP4, S100A9, MAD1L1, S100A8, EPHA2, VCP, SHMT2, ARHGAP19	1481	667	8557	1.26472	0.808288	0.00829528	0.00703971
REACTOME_PATHWAY	R-MMU-194315~Signaling by Rho GTPases	145	5.47583	0.000629056	NCKAP1, CYFIP1, ERCC6L, NUP107, TFRC, ZWILCH, BUB1B, ACTB, CDC20, ARHGAP40, PPP2R1B, BASP1, KIF5B, EPSTI1, ANKFY1, KNTC1, TPM4, TPM3, TMOD3, CYBB, CYBA, KCTD3, CDC25C, TUBA4A, SGO1, DEPDC1B, PKP4, S100A9, MAD1L1, S100A8, EPHA2, VCP, SHMT2, ARHGAP19, TWF1,	1481	652	8557	1.28495	0.575318	0.00462781	0.00392735
REACTOME_PATHWAY	R-MMU-69620~Cell Cycle Checkpoints	143	5.4003	2.30572e-41	ERCC6L, NUP107, ZWILCH, BUB1B, CDC20, PSMD9, PSMD6, PSMD7, PPP2R1B, PSMD2, CHEK1, PSMD3, CDC27, PSMD1, KNTC1, GTSE1, HUS1, CDC25C, SGO1, CCNE2, CCNE1, PSME3, PSME4, PSME1, PSME2, DNA2, UBA52, ANAPC1, MAD1L1, PSMD10, BLM, PSMD12, ANAPC15, PSMD11, PSMD14, P	1481	270	8557	3.06012	3.13808e-38	1.04603e-38	8.87702e-39
REACTOME_PATHWAY	R-MMU-2262752~Cellular responses to stress	134	5.06042	2.59409e-07	ERO1A, TXN1, RB1, NUP107, BACH1, PSMD9, PSMD6, PSMD7, CREB3L3, PSMD2, PSMD3, CDC27, AKT3, PSMD1, SKP2, MAP2K3, MAP2K4, MED1, ATP6V1G1, NUP210, CYBB, CYBA, HMGA1B, TUBA4A, NUP93, CCNE2, CCNE1, PSME3, PSME4, PSME1, PSME2, MAPKAPK5, FKBP4, UBA52, ANAPC1, PSM	1481	513	8557	1.50922	0.000352994	3.04359e-06	2.58291e-06
REACTOME_PATHWAY	R-MMU-8953897~Cellular responses to stimuli	134	5.06042	3.71431e-07	ERO1A, TXN1, RB1, NUP107, BACH1, PSMD9, PSMD6, PSMD7, CREB3L3, PSMD2, PSMD3, CDC27, AKT3, PSMD1, SKP2, MAP2K3, MAP2K4, MED1, ATP6V1G1, NUP210, CYBB, CYBA, HMGA1B, TUBA4A, NUP93, CCNE2, CCNE1, PSME3, PSME4, PSME1, PSME2, MAPKAPK5, FKBP4, UBA52, ANAPC1, PSM	1481	516	8557	1.50045	0.000505389	4.24804e-06	3.60506e-06
REACTOME_PATHWAY	R-MMU-2555396~Mitotic Metaphase and Anaphase	117	4.41843	1.62544e-35	ERCC6L, NUP107, ZWILCH, BUB1B, CDC20, PSMD9, PSMD6, PSMD7, PPP2R1B, PSMD2, PSMD3, CDC27, PSMD1, RCC1, KNTC1, FBXO5, VRK1, TUBA4A, NUP93, SGO1, PSME3, PSME4, PSME1, PSME2, UBA52, ANAPC1, KPNB1, MAD1L1, PSMD10, PSMD12, ANAPC15, PSMD11, PSMD14, PSMD13, CDCA5	1481	214	8557	3.15892	2.21222e-32	5.53056e-33	4.69346e-33
REACTOME_PATHWAY	R-MMU-68882~Mitotic Anaphase	116	4.38066	5.38588e-35	ERCC6L, NUP107, ZWILCH, BUB1B, CDC20, PSMD9, PSMD6, PSMD7, PPP2R1B, PSMD2, PSMD3, CDC27, PSMD1, RCC1, KNTC1, VRK1, TUBA4A, NUP93, SGO1, PSME3, PSME4, PSME1, PSME2, UBA52, ANAPC1, KPNB1, MAD1L1, PSMD10, PSMD12, ANAPC15, PSMD11, PSMD14, PSMD13, CDCA5, CDCA8	1481	213	8557	3.14662	7.33018e-32	1.46604e-32	1.24414e-32
REACTOME_PATHWAY	R-MMU-1280215~Cytokine Signaling in Immune system	116	4.38066	2.92529e-10	EIF4A1, CSF3, CSF3R, UBE2L6, TNF, PSMD9, PSMD6, PSMD7, IL36A, IL36B, PPP2R1B, PSMD2, PSMD3, AKT3, PSMD1, TNFRSF8, IL13RA1, MAP2K3, MAP2K4, IL1R2, PDE12, PSME3, PSME4, PSME1, PSME2, UBE2V1, UBA52, KPNB1, PSMD10, PSMD12, PSMD11, PSMD14, UBA7, PSMD13, IL4RA,	1481	384	8557	1.74539	3.98132e-07	3.98132e-09	3.37871e-09
REACTOME_PATHWAY	R-MMU-2467813~Separation of Sister Chromatids	104	3.92749	4.52098e-34	ERCC6L, NUP107, ZWILCH, BUB1B, CDC20, PSMD9, PSMD6, PSMD7, PPP2R1B, PSMD2, PSMD3, CDC27, PSMD1, KNTC1, TUBA4A, SGO1, PSME3, PSME4, PSME1, PSME2, UBA52, ANAPC1, MAD1L1, PSMD10, PSMD12, ANAPC15, PSMD11, PSMD14, PSMD13, CDCA5, CDCA8, PMF1, NUP160, SKA1, SKA2	1481	181	8557	3.31987	6.15305e-31	1.02551e-31	8.70288e-32
REACTOME_PATHWAY	R-MMU-109582~Hemostasis	101	3.8142	0.0772005	PPP2R1B, KIF5B, SLC16A3, CD177, HGF, ATP1B2, MIF, ACTN4, TUBA4A, DOK2, PRTN3, KIF20A, KIF20B, PPIA, PDE9A, ITPR3, GATA4, GATA3, RAP1B, SERPINA3F, RACGAP1, A2M, S100A10, GM5150, LYN, CBX5, FN1, TNFRSF10B, IGF1, SERPINA3G, PTK2, KIF18A, KIF18B, SCCPDH, GNAQ	1481	507	8557	1.15101	1	0.331268	0.281127
REACTOME_PATHWAY	R-MMU-983169~Class I MHC mediated antigen processing & presentation	97	3.66314	2.95789e-07	LRR1, H2-K1, CCNF, UBE2L6, UBE2L3, CDC20, PSMD9, NPEPPS, RNF115, PSMD6, PSMD7, PSMD2, PSMD3, CDC27, PSMD1, SKP2, B2M, FBXW17, HERC6, PDIA3, TAP2, CYBB, UBE4A, TAP1, CYBA, LMO7, TRAIP, FCGR1, RNF126, CDC34, PSME3, PSME4, PSME1, PSME2, UBE2V1, UBA52, ANAPC1	1481	342	8557	1.63875	0.000402488	3.44076e-06	2.91997e-06
REACTOME_PATHWAY	R-MMU-68877~Mitotic Prometaphase	93	3.51208	4.74069e-24	YWHAE, ERCC6L, NUP107, ZWILCH, BUB1B, SMC4, SMC2, CDC20, TUBA1C, TUBA1B, TUBB5, PPP2R1B, NUF2, NEK2, KNTC1, SPDL1, CEP290, YWHAG, CDK5RAP2, HSP90AA1, SEC13, NUDC, CEP135, NUP133, HAUS4, HAUS6, HAUS5, DYNLL1, TUBG1, RANGAP1, CKAP5, TUBA4A, HAUS1, EML4, SGO	1481	188	8557	2.85819	6.45208e-21	5.37673e-22	4.56291e-22
REACTOME_PATHWAY	R-MMU-195258~RHO GTPase Effectors	91	3.43656	4.9747e-08	H2AX, YWHAE, NCKAP1, CYFIP1, ERCC6L, NUP107, ZWILCH, ARPC1B, KIF14, BUB1B, ACTB, CDC20, TUBA1C, TUBA1B, PPP2R1B, KIF5B, NUF2, KNTC1, RAC1, SPDL1, YWHAG, YWHAH, ACTR3, ACTR2, SEC13, NUDC, NUP133, PDPK1, CYBB, CYBA, DYNLL1, RANGAP1, CDC25C, CKAP5, YWHAZ, TU	1481	304	8557	1.72955	6.77034e-05	6.26904e-07	5.32017e-07
REACTOME_PATHWAY	R-MMU-69242~S Phase	86	3.24773	3.58797e-30	RB1, MCM7, MCM8, GMNN, CKS1B, PSMD9, PSMD6, PSMD7, CCND1, PSMD2, CDC27, PSMD3, AKT3, PSMD1, SKP2, POLE, RFC5, RFC3, RFC4, LIG1, ESCO2, CDC25B, CCNA2, PSMA5, PSMA6, PSMA3, PSMA4, CCNE2, PSMA1, CCNE1, PSMA2, PSME3, PSME4, MCM3, PSME1, MCM4, PSME2, MCM5, MCM	1481	143	8557	3.47479	4.88323e-27	4.88323e-28	4.14411e-28
REACTOME_PATHWAY	R-MMU-69306~DNA Replication	85	3.20997	8.40317e-20	H2AX, MCM7, MCM8, GMNN, MCM10, PSMD9, PSMD6, PSMD7, PSMD2, CDC27, PSMD3, PSMD1, SKP2, POLE, RFC5, RFC3, RFC4, LIG1, CCNA2, PSMA5, PSMA6, PSMA3, PSMA4, DBF4, CCNE2, PSMA1, CCNE1, PSMA2, PSME3, PSME4, MCM3, PSME1, MCM4, PSME2, MCM5, MCM6, DNA2, UBA52, ANAPC	1481	183	8557	2.6837	1.14367e-16	4.23582e-18	3.59469e-18
REACTOME_PATHWAY	R-MMU-453274~Mitotic G2-G2/M phases	84	3.17221	2.6152e-20	YWHAE, TUBA1C, PSMD9, PSMD6, TUBA1B, TUBB5, PSMD7, PPP2R1B, PSMD2, PSMD3, PSMD1, NEK2, PHLDA1, GTSE1, CEP290, YWHAG, CDK5RAP2, HSP90AA1, BORA, CEP135, HAUS4, HAUS6, HAUS5, DYNLL1, TUBG1, CDC25C, CKAP5, TUBA4A, HAUS1, CDC25B, CCNA2, PSMA5, PSMA6, PSMA3, PS	1481	177	8557	2.74203	3.55929e-17	1.6949e-18	1.43836e-18
REACTOME_PATHWAY	R-MMU-69275~G2/M Transition	83	3.13444	4.71257e-20	YWHAE, TUBA1C, PSMD9, PSMD6, TUBA1B, TUBB5, PSMD7, PPP2R1B, PSMD2, PSMD3, PSMD1, NEK2, PHLDA1, GTSE1, CEP290, YWHAG, CDK5RAP2, HSP90AA1, BORA, CEP135, HAUS4, HAUS6, HAUS5, DYNLL1, TUBG1, CDC25C, CKAP5, TUBA4A, HAUS1, CDC25B, CCNA2, PSMA5, PSMA6, PSMA3, PS	1481	175	8557	2.74035	6.4138e-17	2.67242e-18	2.26792e-18
REACTOME_PATHWAY	R-MMU-449147~Signaling by Interleukins	82	3.09668	6.15959e-09	IL21, CSF3, CSF3R, IL27, HMGB1, PSMD9, PSMD6, IL36A, PSMD7, IL36B, PPP2R1B, PSMD2, CASP3, PSMD3, CASP1, PSMD1, JAK3, IL13RA1, MAP2K3, MAP2K4, SYK, RIPK2, IL1R2, OSMR, YWHAZ, DUSP6, PSMA5, IL1A, PSMA6, PSMA3, PSMA4, PSMA1, PSMA2, TRAF6, IL1B, PSME3, PSME4,	1481	254	8557	1.86529	8.38317e-06	7.984e-08	6.77555e-08
REACTOME_PATHWAY	R-MMU-69481~G2/M Checkpoints	80	3.02115	3.60395e-23	H2AX, YWHAE, MCM7, MCM8, MCM10, PSMD9, PSMD6, PSMD7, EXO1, PSMD2, CHEK1, PSMD3, PSMD1, TOPBP1, GTSE1, YWHAG, YWHAH, RFC5, RFC3, RMI2, RFC4, HUS1, CDC25C, YWHAZ, PSMA5, PSMA6, PSMA3, PSMA4, DBF4, PSMA1, PSMA2, PSME3, PSME4, MCM3, PSME1, MCM4, PSME2, MCM5,	1481	151	8557	3.06111	4.90498e-20	3.26998e-21	2.77504e-21
REACTOME_PATHWAY	R-MMU-453279~Mitotic G1 phase and G1/S transition	79	2.98338	1.83298e-29	RB1, LIN54, MCM7, MCM8, GMNN, MCM10, CKS1B, PSMD9, PSMD6, PSMD7, CCND1, PPP2R1B, PSMD2, PSMD3, AKT3, PSMD1, SKP2, POLE, CCNA2, PSMA5, PSMA6, PSMA3, TFDP1, RBL1, PSMA4, DBF4, CCNE2, PSMA1, CCNE1, PSMA2, PSME3, MCM3, PSME1, MCM4, PSME2, MCM5, MCM6, UBA52, M	1481	126	8557	3.62262	2.49468e-26	2.26789e-27	1.92462e-27
REACTOME_PATHWAY	R-MMU-69239~Synthesis of DNA	78	2.94562	1.54993e-32	MCM7, MCM8, GMNN, PSMD9, PSMD6, PSMD7, PSMD2, CDC27, PSMD3, PSMD1, SKP2, POLE, RFC5, RFC3, RFC4, LIG1, CCNA2, PSMA5, PSMA6, PSMA3, PSMA4, CCNE2, PSMA1, CCNE1, PSMA2, PSME3, PSME4, MCM3, PSME1, MCM4, PSME2, MCM5, MCM6, DNA2, UBA52, ANAPC1, MCM2, PSMD10, PR	1481	115	8557	3.91889	2.10945e-29	2.63682e-30	2.23771e-30
REACTOME_PATHWAY	R-MMU-73894~DNA Repair	78	2.94562	0.000117147	H2AX, ISY1, UBE2L6, BRCA2, ACTB, EME1, EXO1, RUVBL1, CHEK1, PCLAF, TOPBP1, KPNA2, POLE, GEN1, RFC5, RFC3, TIPIN, RMI2, RFC4, LIG1, ACTL6A, USP45, HUS1, TERF1, SPIDR, RAD23B, CCNA2, NEIL3, FANCD2, TIMELESS, DNA2, UBA52, DTL, INO80C, VCP, BLM, PCNA, UBA7, F	1481	299	8557	1.50727	0.147384	0.000966334	0.00082007
REACTOME_PATHWAY	R-MMU-983168~Antigen processing: Ubiquitination & Proteasome degradation	75	2.83233	9.40568e-05	LRR1, CCNF, UBE2L6, UBE2L3, CDC20, PSMD9, NPEPPS, RNF115, PSMD6, PSMD7, PSMD2, CDC27, PSMD3, PSMD1, ELOB, SKP2, FBXW17, HERC6, DTX3L, UBE4A, LMO7, TRAIP, PSMA5, PSMA6, RNF126, PSMA3, PSMA4, CDC34, PSMA1, PSMA2, PSME3, PSME4, PSME1, PSME2, UBE2V1, UBA52, T	1481	283	8557	1.53123	0.120162	0.000795101	0.000674755
REACTOME_PATHWAY	R-MMU-69206~G1/S Transition	72	2.71903	2.49283e-31	RB1, MCM7, MCM8, GMNN, MCM10, CKS1B, PSMD9, PSMD6, PSMD7, CCND1, PPP2R1B, PSMD2, PSMD3, AKT3, PSMD1, SKP2, POLE, CCNA2, PSMA5, PSMA6, PSMA3, PSMA4, DBF4, CCNE2, PSMA1, CCNE1, PSMA2, PSME3, MCM3, PSME1, MCM4, PSME2, MCM5, MCM6, UBA52, MCM2, PSMD10, PRIM2,	1481	103	8557	4.03889	3.39274e-28	3.76972e-29	3.19913e-29
REACTOME_PATHWAY	R-MMU-5688426~Deubiquitination	72	2.71903	1.60246e-06	TNFAIP3, ACTB, IFIH1, CDC20, PSMD9, PSMD6, PSMD7, PSMD2, RUVBL1, PSMD3, PSMD1, SKP2, RIPK2, ACTL6A, UCHL3, RAD23B, UCHL5, HCFC1, CCNA2, PSMA5, PSMA6, PSMA3, PSMA4, RNF128, PSMA1, PSMA2, TRAF6, PSME3, PSME4, PSME1, VDAC2, PSME2, UBA52, INO80C, PSMD10, USP1	1481	241	8557	1.72616	0.00217857	1.80243e-05	1.52962e-05
REACTOME_PATHWAY	R-MMU-69002~DNA Replication Pre-Initiation	70	2.6435	3.50726e-15	H2AX, MCM7, MCM8, GMNN, MCM10, PSMD9, PSMD6, PSMD7, PSMD2, CDC27, PSMD3, PSMD1, POLE, PSMA5, PSMA6, PSMA3, PSMA4, DBF4, PSMA1, PSMA2, PSME3, MCM3, PSME1, MCM4, PSME2, MCM5, MCM6, UBA52, ANAPC1, KPNB1, MCM2, PSMD10, PRIM2, PSMD12, ANAPC15, PSMD11, PSMD14,	1481	157	8557	2.57611	4.83524e-12	6.28077e-14	5.33012e-14
REACTOME_PATHWAY	R-MMU-72203~Processing of Capped Intron-Containing Pre-mRNA	69	2.60574	2.31575e-06	ISY1, NXT1, NUP107, YBX1, USP39, EFTUD2, SNRPD2, SNRPD1, MAGOH, SNRPD3, NDC1, RBM17, SEC13, NCBP1, NUP210, NUP133, BUD31, PRPF40A, THOC3, GTF2F2, THOC6, NUP93, PRPF4, DDX39A, NUP50, SRSF2, SNRPG, SNRPE, PPIH, SNRPA1, SNRPF, SRSF9, SF3B5, RBM8A, CSTF2, U2A	1481	230	8557	1.73336	0.00314678	2.54173e-05	2.15701e-05
REACTOME_PATHWAY	R-MMU-3700989~Transcriptional Regulation by TP53	69	2.60574	0.00213064	TXN1, YWHAE, PPP2R1B, EXO1, CHEK1, AKT3, ELOB, TOPBP1, YWHAG, YWHAH, NELFE, RFC5, RFC3, GPX2, RMI2, RFC4, PDPK1, HUS1, CDC25C, GTF2F2, YWHAZ, CCNA2, CCNE2, CCNE1, G6PDX, CSNK2B, MAPKAPK5, DNA2, UBA52, BLM, PCNA, COX16, COX18, AURKB, AURKA, CCNB1, BRIP1, P	1481	283	8557	1.40873	0.945136	0.0140767	0.011946
REACTOME_PATHWAY	R-MMU-71291~Metabolism of amino acids and derivatives	67	2.53021	0.00012743	DMGDH, SAT1, PSMD9, PSMD6, PSMD7, PSMD2, PSMD3, PSMD1, PHGDH, PSPH, PDHX, DIO2, PSMA5, SLC7A5, PSMA6, MTAP, PSMA3, PSMA4, PSMA1, PSMA2, PSME3, PSME4, PSME1, SMS, PSME2, IDO2, ALDH9A1, IDO1, PSMD10, PSMD12, PSMD11, PSMD14, PSMD13, HDC, ODC1, ASMT, PSMA7, P	1481	248	8557	1.56095	0.159235	0.00104477	0.000886638
REACTOME_PATHWAY	R-MMU-5683057~MAPK family signaling cascades	67	2.53021	0.00788521	RASGRF1, AREG, ACTB, PSMD9, PSMD6, PSMD7, DUSP10, PPP2R1B, PSMD2, PSMD3, PSMD1, RAC1, JAK3, HRAS, DUSP5, FGA, HGF, PAQR3, DUSP9, DUSP6, EREG, PSMA5, APBB1IP, PSMA6, PSMA3, PSMA4, PSMA1, PSMA2, PSME3, PSME4, CDC42EP2, PSME1, PSME2, MAPKAPK5, SOS1, UBA52, H	1481	288	8557	1.34415	0.999979	0.0468636	0.0397704
REACTOME_PATHWAY	R-MMU-2500257~Resolution of Sister Chromatid Cohesion	63	2.37915	8.04248e-19	ERCC6L, NUP107, ZWILCH, BUB1B, CDC20, TUBA1C, TUBA1B, PPP2R1B, NUF2, KNTC1, SPDL1, SEC13, NUDC, NUP133, DYNLL1, RANGAP1, CKAP5, TUBA4A, SGO1, INCENP, BIRC5, SGO2A, KIF2C, MAD1L1, CDCA5, MIS12, CDCA8, CENPA, PMF1, NUP160, AURKB, SKA1, SKA2, CCNB2, CCNB1, D	1481	117	8557	3.11115	1.09458e-15	2.80662e-17	2.38181e-17
REACTOME_PATHWAY	R-MMU-5684996~MAPK1/MAPK3 signaling	63	2.37915	0.00616119	RASGRF1, AREG, ACTB, PSMD9, PSMD6, PSMD7, DUSP10, PPP2R1B, PSMD2, PSMD3, PSMD1, JAK3, HRAS, DUSP5, FGA, HGF, PAQR3, DUSP9, DUSP6, EREG, PSMA5, APBB1IP, PSMA6, PSMA3, PSMA4, PSMA1, PSMA2, PSME3, PSME4, PSME1, PSME2, SOS1, UBA52, HBEGF, PSMD10, CAMK2D, PSMD	1481	265	8557	1.3736	0.999778	0.0372684	0.0316274
REACTOME_PATHWAY	R-MMU-5663220~RHO GTPases Activate Formins	62	2.34139	5.45339e-15	ERCC6L, NUP107, ZWILCH, BUB1B, ACTB, CDC20, TUBA1C, TUBA1B, PPP2R1B, NUF2, KNTC1, RAC1, SPDL1, SEC13, NUDC, NUP133, DYNLL1, RANGAP1, CKAP5, TUBA4A, SGO1, INCENP, BIRC5, SGO2A, KIF2C, MAD1L1, MIS12, CDCA8, CENPA, PMF1, NUP160, AURKB, SKA1, SKA2, DSN1, NUP8	1481	131	8557	2.73456	7.40397e-12	9.39501e-14	7.97299e-14
REACTOME_PATHWAY	R-MMU-9711123~Cellular response to chemical stress	61	2.30363	1.95306e-10	TXN1, ERO1A, SRXN1, BACH1, PSMD9, PSMD6, PSMD7, PSMD2, PSMD3, AKT3, PSMD1, SKP2, NCOA1, MED1, GPX2, CYBB, CYBA, PSMA5, PSMA6, PSMA3, PSMA4, PSMA1, PSMA2, PSME3, PSME4, PSME1, PSME2, UBA52, PSMD10, PSMD12, VCP, PSMD11, PSMD14, COX16, PSMD13, COX18, PSMA7,	1481	156	8557	2.25929	2.65811e-07	2.74032e-09	2.32555e-09
REACTOME_PATHWAY	R-MMU-1257604~PIP3 activates AKT signaling	61	2.30363	0.000210589	CD80, AREG, PSMD9, PSMD6, PSMD7, PPP2R1B, PSMD2, PSMD3, AKT3, PSMD1, TRIM27, RAC1, IER3, PDPK1, HGF, EREG, PSMA5, PSMA6, PSMA3, PSMA4, PSMA1, PSMA2, TRAF6, PSME3, PSME4, CSNK2B, PSME1, PSME2, TRIB3, UBA52, HBEGF, PSMD10, PSMD12, PSMD11, PSMD14, PSMD13, PS	1481	224	8557	1.57343	0.24922	0.00167609	0.0014224
REACTOME_PATHWAY	R-MMU-9006925~Intracellular signaling by second messengers	61	2.30363	0.00388083	CD80, AREG, PSMD9, PSMD6, PSMD7, PPP2R1B, PSMD2, PSMD3, AKT3, PSMD1, TRIM27, RAC1, IER3, PDPK1, HGF, EREG, PSMA5, PSMA6, PSMA3, PSMA4, PSMA1, PSMA2, TRAF6, PSME3, PSME4, CSNK2B, PSME1, PSME2, TRIB3, UBA52, HBEGF, PSMD10, PSMD12, PSMD11, PSMD14, PSMD13, PS	1481	250	8557	1.4098	0.994969	0.0246813	0.0209456
REACTOME_PATHWAY	R-MMU-5673001~RAF/MAP kinase cascade	61	2.30363	0.00866999	RASGRF1, AREG, ACTB, PSMD9, PSMD6, PSMD7, DUSP10, PPP2R1B, PSMD2, PSMD3, PSMD1, JAK3, HRAS, DUSP5, FGA, HGF, PAQR3, DUSP9, DUSP6, EREG, PSMA5, APBB1IP, PSMA6, PSMA3, PSMA4, PSMA1, PSMA2, PSME3, PSME4, PSME1, PSME2, SOS1, UBA52, HBEGF, PSMD10, CAMK2D, PSMD	1481	259	8557	1.36081	0.999993	0.0508615	0.0431631
REACTOME_PATHWAY	R-MMU-9648025~EML4 and NUDC in mitotic spindle formation	60	2.26586	2.37229e-19	ERCC6L, NUP107, ZWILCH, BUB1B, CDC20, TUBA1C, TUBA1B, PPP2R1B, NUF2, KNTC1, SPDL1, SEC13, NUDC, NUP133, DYNLL1, RANGAP1, CKAP5, TUBA4A, EML4, SGO1, INCENP, BIRC5, SGO2A, KIF2C, MAD1L1, MIS12, CDCA8, CENPA, PMF1, NUP160, AURKB, SKA1, SKA2, DSN1, NUP85, NUP	1481	106	8557	3.27048	3.22869e-16	1.00896e-17	8.56248e-18
REACTOME_PATHWAY	R-MMU-69618~Mitotic Spindle Checkpoint	60	2.26586	4.39903e-19	ERCC6L, NUP107, ZWILCH, BUB1B, CDC20, PPP2R1B, CDC27, NUF2, KNTC1, SPDL1, SEC13, NUDC, NUP133, DYNLL1, RANGAP1, CKAP5, SGO1, INCENP, BIRC5, SGO2A, KIF2C, ANAPC1, MAD1L1, ANAPC15, MIS12, CDCA8, CENPA, PMF1, NUP160, AURKB, SKA1, SKA2, DSN1, NUP85, NUP43, BU	1481	107	8557	3.23992	5.98709e-16	1.66308e-17	1.41136e-17
REACTOME_PATHWAY	R-MMU-8951664~Neddylation	60	2.26586	0.000260863	LRR1, CCNF, PSMD9, PSMD6, PSMD7, PSMD2, PSMD3, PSMD1, ELOB, SKP2, FBXW17, LMO7, UCHL3, PSMA5, PSMA6, PSMA3, PSMA4, PSMA1, PSMA2, PSME3, PSME4, PSME1, BIRC5, PSME2, UBA52, DTL, PSMD10, PSMD12, VCP, PSMD11, PSMD14, DCUN1D5, PSMD13, KLHL11, HIF1A, PSMA7, PSM	1481	221	8557	1.56865	0.298883	0.00201724	0.00171191
REACTOME_PATHWAY	R-MMU-69052~Switching of origins to a post-replicative state	59	2.2281	1.67509e-23	MCM7, MCM8, GMNN, PSMD9, PSMD6, PSMD7, PSMD2, CDC27, PSMD3, PSMD1, SKP2, CCNA2, PSMA5, PSMA6, PSMA3, PSMA4, CCNE2, PSMA1, CCNE1, PSMA2, PSME3, PSME4, MCM3, PSME1, MCM4, PSME2, MCM5, MCM6, UBA52, ANAPC1, MCM2, PSMD10, PSMD12, ANAPC15, PSMD11, PSMD14, PSMD1	1481	90	8557	3.7877	2.27979e-20	1.62842e-21	1.38195e-21
REACTOME_PATHWAY	R-MMU-5689880~Ub-specific processing proteases	59	2.2281	4.95509e-07	IFIH1, CDC20, PSMD9, PSMD6, PSMD7, PSMD2, RUVBL1, PSMD3, PSMD1, SKP2, CCNA2, PSMA5, PSMA6, PSMA3, PSMA4, RNF128, PSMA1, PSMA2, TRAF6, PSME3, PSME4, PSME1, VDAC2, PSME2, UBA52, PSMD10, USP14, PSMD12, PSMD11, PSMD14, PSMD13, GATA3, HIF1A, USP18, PSMA7, PSMB	1481	179	8557	1.90443	0.000674161	5.6199e-06	4.76928e-06
REACTOME_PATHWAY	R-MMU-72766~Translation	58	2.19033	0.00074063	EIF4A1, MRPS15, GFM1, MRPS14, MRPL38, MRPL37, MRPL35, MRPL32, MRPL33, MRPL41, RPL36AL, CHCHD1, MRPS28, EIF5B, MRPS27, MRPS25, MRPS22, MRPS18B, MRPS18A, RPL13A, MRPL47, MRPS7, MRPL46, SRP9, MRPS18C, MRPL51, ETF1, RPL27, UBA52, RPL10, MRPL18, MRPS34, MRPL19	1481	220	8557	1.52325	0.635187	0.00541934	0.00459907
REACTOME_PATHWAY	R-MMU-68867~Assembly of the pre-replicative complex	57	2.15257	2.57974e-10	H2AX, MCM7, MCM8, GMNN, PSMD9, PSMD6, PSMD7, PSMD2, CDC27, PSMD3, PSMD1, PSMA5, PSMA6, PSMA3, PSMA4, PSMA1, PSMA2, PSME3, MCM3, PSME1, MCM4, PSME2, MCM5, MCM6, UBA52, ANAPC1, KPNB1, MCM2, PSMD10, PSMD12, ANAPC15, PSMD11, PSMD14, PSMD13, PSMA7, PSMB10, PSM	1481	142	8557	2.31928	3.51102e-07	3.54649e-09	3.00969e-09
REACTOME_PATHWAY	R-MMU-174143~APC/C-mediated degradation of cell cycle proteins	56	2.1148	4.09263e-22	RB1, BUB1B, CDC20, PSMD9, PSMD6, PSMD7, PSMD2, CDC27, PSMD3, PSMD1, NEK2, FBXO5, SKP2, CCNA2, PSMA5, PSMA6, PSMA3, PSMA4, PSMA1, PSMA2, PSME3, PSME4, PSME1, PSME2, UBA52, ANAPC1, PSMD10, PSMD12, ANAPC15, PSMD11, PSMD14, PSMD13, AURKB, PSMA7, PSMB10, AURKA	1481	86	8557	3.76232	5.57006e-19	3.27651e-20	2.78058e-20
REACTOME_PATHWAY	R-MMU-453276~Regulation of mitotic cell cycle	56	2.1148	4.09263e-22	RB1, BUB1B, CDC20, PSMD9, PSMD6, PSMD7, PSMD2, CDC27, PSMD3, PSMD1, NEK2, FBXO5, SKP2, CCNA2, PSMA5, PSMA6, PSMA3, PSMA4, PSMA1, PSMA2, PSME3, PSME4, PSME1, PSME2, UBA52, ANAPC1, PSMD10, PSMD12, ANAPC15, PSMD11, PSMD14, PSMD13, AURKB, PSMA7, PSMB10, AURKA	1481	86	8557	3.76232	5.57006e-19	3.27651e-20	2.78058e-20
REACTOME_PATHWAY	R-MMU-71387~Metabolism of carbohydrates	56	2.1148	0.0662983	SLC25A1, B4GALT1, NUP107, SLC2A1, ENO1, HS6ST1, HK2, NDST1, HK3, GUSB, PGM1, NDC1, SEC13, TPI1, NUP210, NUP133, PGAM1, TALDO1, BPGM, PGD, NUP93, PKM, NUP50, G6PDX, B3GNT3, TKT, GAPDH, CD44, PFKFB2, PFKFB1, CEMIP, PFKFB3, RPE, SLC35D2, HMMR, FUT2, AAAS, NU	1481	262	8557	1.23496	1	0.293915	0.249429
REACTOME_PATHWAY	R-MMU-141444~Amplification of signal from unattached kinetochores via a MAD2 inhibitory signal	55	2.07704	7.21161e-20	ERCC6L, NUP107, ZWILCH, BUB1B, CDC20, PPP2R1B, NUF2, KNTC1, SPDL1, SEC13, NUDC, NUP133, DYNLL1, RANGAP1, CKAP5, SGO1, INCENP, BIRC5, SGO2A, KIF2C, MAD1L1, MIS12, CDCA8, CENPA, PMF1, NUP160, AURKB, SKA1, SKA2, DSN1, NUP85, NUP43, BUB1, CENPT, CENPU, NDE1,	1481	90	8557	3.53091	9.81499e-17	3.775e-18	3.20362e-18
REACTOME_PATHWAY	R-MMU-141424~Amplification of signal from the kinetochores	55	2.07704	7.21161e-20	ERCC6L, NUP107, ZWILCH, BUB1B, CDC20, PPP2R1B, NUF2, KNTC1, SPDL1, SEC13, NUDC, NUP133, DYNLL1, RANGAP1, CKAP5, SGO1, INCENP, BIRC5, SGO2A, KIF2C, MAD1L1, MIS12, CDCA8, CENPA, PMF1, NUP160, AURKB, SKA1, SKA2, DSN1, NUP85, NUP43, BUB1, CENPT, CENPU, NDE1,	1481	90	8557	3.53091	9.81499e-17	3.775e-18	3.20362e-18
REACTOME_PATHWAY	R-MMU-5621481~C-type lectin receptors (CLRs)	55	2.07704	2.80079e-15	CLEC4N, PYCARD, PSMD9, PSMD6, PSMD7, CASP8, PSMD2, PSMD3, PSMD1, HRAS, FCER1G, SYK, PDPK1, PSMA5, PSMA6, PSMA3, CLEC4D, PSMA4, CDC34, PSMA1, PSMA2, TRAF6, IL1B, PSME3, PSME4, PSME1, PSME2, UBE2V1, CLEC4E, UBA52, PSMD10, PSMD12, PSMD11, PSMD14, PSMD13, BCL	1481	107	8557	2.96992	3.77753e-12	5.08251e-14	4.31322e-14
REACTOME_PATHWAY	R-MMU-1236975~Antigen processing-Cross presentation	54	2.03927	3.92045e-18	H2-T22, H2-K1, PSMD9, PSMD6, PSMD7, PSMD2, PSMD3, PSMD1, ITGAV, B2M, PDIA3, TAP2, CYBB, TAP1, CYBA, TAPBP, FCGR1, PSMA5, PSMA6, PSMA3, PSMA4, PSMA1, PSMA2, PSME3, PSME4, PSME1, PSME2, VAMP3, PSMD10, PSMD12, PSMD11, PSMD14, PSMD13, H2-Q6, H2-Q7, H2-Q4, H2-	1481	93	8557	3.35488	5.33574e-15	1.15994e-16	9.84375e-17
REACTOME_PATHWAY	R-MMU-2454202~Fc epsilon receptor (FCERI) signaling	54	2.03927	8.79791e-13	PSMD9, PSMD6, PSMD7, PSMD2, PSMD3, FCER1A, PSMD1, RAC1, HRAS, MAP2K4, FCER1G, SYK, PDPK1, PSMA5, PSMA6, PSMA3, PSMA4, CDC34, PSMA1, PSMA2, TRAF6, PSME3, PSME4, PSME1, PSME2, LCP2, UBE2V1, SOS1, UBA52, PSMD10, PSMD12, PSMD11, PSMD14, PSMD13, BCL10, PSMA7,	1481	116	8557	2.68969	1.19733e-09	1.31582e-11	1.11666e-11
REACTOME_PATHWAY	R-MMU-446652~Interleukin-1 family signaling	53	2.00151	2.4859e-14	HMGB1, PSMD9, PSMD6, IL36A, PSMD7, IL36B, PSMD2, PSMD3, CASP1, PSMD1, IL1R2, PSMA5, IL1A, PSMA6, PSMA3, PSMA4, PSMA1, PSMA2, TRAF6, IL1B, PSME3, PSME4, PSME1, PSME2, UBE2V1, UBA52, PSMD10, PSMD12, PSMD11, PSMD14, PSMD13, PSMA7, PSMB10, IL1RL1, PSMB7, PSMB	1481	105	8557	2.91644	3.38467e-11	4.12598e-13	3.50147e-13
REACTOME_PATHWAY	R-MMU-68949~Orc1 removal from chromatin	51	1.92598	5.5019e-24	MCM7, MCM8, PSMD9, PSMD6, PSMD7, PSMD2, PSMD3, PSMD1, SKP2, CCNA2, PSMA5, PSMA6, PSMA3, PSMA4, PSMA1, PSMA2, PSME3, PSME4, MCM3, PSME1, MCM4, PSME2, MCM5, MCM6, UBA52, MCM2, PSMD10, PSMD12, PSMD11, PSMD14, PSMD13, PSMA7, PSMB10, PSMB7, PSMB4, PSMB5, PSMB2	1481	69	8557	4.27059	7.48808e-21	5.76006e-22	4.88822e-22
REACTOME_PATHWAY	R-MMU-176814~Activation of APC/C and APC/C:Cdc20 mediated degradation of mitotic proteins	51	1.92598	5.02369e-21	BUB1B, CDC20, PSMD9, PSMD6, PSMD7, PSMD2, CDC27, PSMD3, PSMD1, NEK2, CCNA2, PSMA5, PSMA6, PSMA3, PSMA4, PSMA1, PSMA2, PSME3, PSME4, PSME1, PSME2, UBA52, ANAPC1, PSMD10, PSMD12, ANAPC15, PSMD11, PSMD14, PSMD13, PSMA7, PSMB10, PSMB7, CCNB1, PSMB4, PSMB5, PS	1481	76	8557	3.87724	6.83724e-18	3.79847e-19	3.22353e-19
REACTOME_PATHWAY	R-MMU-176409~APC/C:Cdc20 mediated degradation of mitotic proteins	50	1.88822	1.95901e-20	BUB1B, CDC20, PSMD9, PSMD6, PSMD7, PSMD2, CDC27, PSMD3, PSMD1, NEK2, CCNA2, PSMA5, PSMA6, PSMA3, PSMA4, PSMA1, PSMA2, PSME3, PSME4, PSME1, PSME2, UBA52, ANAPC1, PSMD10, PSMD12, ANAPC15, PSMD11, PSMD14, PSMD13, PSMA7, PSMB10, PSMB7, CCNB1, PSMB4, PSMB5, PS	1481	75	8557	3.8519	2.66622e-17	1.33311e-18	1.13133e-18
REACTOME_PATHWAY	R-MMU-5668541~TNFR2 non-canonical NF-kB pathway	50	1.88822	3.09662e-14	TNF, TNFSF13B, PSMD9, PSMD6, PSMD7, PSMD2, PSMD3, TNFRSF8, PSMD1, TNFRSF12A, TNFRSF1B, TNFRSF1A, PSMA5, PSMA6, PSMA3, PSMA4, PSMA1, PSMA2, PSME3, PSME4, PSME1, PSME2, UBA52, PSMD10, PSMD12, PSMD11, PSMD14, PSMD13, TNFRSF11B, PSMA7, PSMB10, PSMB7, PSMB4, P	1481	96	8557	3.0093	4.21573e-11	5.07772e-13	4.30916e-13
REACTOME_PATHWAY	R-MMU-72163~mRNA Splicing - Major Pathway	50	1.88822	0.000189239	ISY1, YBX1, USP39, EFTUD2, SNRPD2, SNRPD1, MAGOH, SNRPD3, RBM17, NCBP1, BUD31, PRPF40A, GTF2F2, PRPF4, SRSF2, SNRPG, SNRPE, PPIH, SNRPA1, SNRPF, SRSF9, SF3B5, RBM8A, CSTF2, U2AF1, SNU13, POLR2D, POLR2F, DHX38, SNRPB2, POLR2H, HSPA8, PPIL1, PRPF38A, ALYREF	1481	173	8557	1.6699	0.227079	0.00152399	0.00129332
REACTOME_PATHWAY	R-MMU-72172~mRNA Splicing	50	1.88822	0.000454405	ISY1, YBX1, USP39, EFTUD2, SNRPD2, SNRPD1, MAGOH, SNRPD3, RBM17, NCBP1, BUD31, PRPF40A, GTF2F2, PRPF4, SRSF2, SNRPG, SNRPE, PPIH, SNRPA1, SNRPF, SRSF9, SF3B5, RBM8A, CSTF2, U2AF1, SNU13, POLR2D, POLR2F, DHX38, SNRPB2, POLR2H, HSPA8, PPIL1, PRPF38A, ALYREF	1481	179	8557	1.61393	0.461295	0.00337949	0.00286797
REACTOME_PATHWAY	R-MMU-195721~Signaling by WNT	50	1.88822	0.0530709	CLTC, PSMD9, PSMD6, PSMD7, PPP2R1B, PSMD2, RUVBL1, PSMD3, RAC3, PSMD1, RAC1, TMED5, YWHAZ, PSMA5, PSMA6, PSMA3, PSMA4, PSMA1, PSMA2, PSME3, PSME4, CSNK2B, PSME1, PSME2, UBA52, PSMD10, PSMD12, PSMD11, PSMD14, PSMD13, PSMA7, PSMB10, PSMB7, PSMB4, PSMB5, PSM	1481	227	8557	1.27265	1	0.244018	0.207084
REACTOME_PATHWAY	R-MMU-179419~APC:Cdc20 mediated degradation of cell cycle proteins prior to satisfation of the cell cycle checkpoint	49	1.85045	3.20486e-20	BUB1B, CDC20, PSMD9, PSMD6, PSMD7, PSMD2, CDC27, PSMD3, PSMD1, NEK2, CCNA2, PSMA5, PSMA6, PSMA3, PSMA4, PSMA1, PSMA2, PSME3, PSME4, PSME1, PSME2, UBA52, ANAPC1, PSMD10, PSMD12, ANAPC15, PSMD11, PSMD14, PSMD13, PSMA7, PSMB10, PSMB7, PSMB4, PSMB5, PSMB2, PS	1481	73	8557	3.87828	4.36181e-17	1.89644e-18	1.6094e-18
REACTOME_PATHWAY	R-MMU-174178~APC/C:Cdh1 mediated degradation of Cdc20 and other APC/C:Cdh1 targeted proteins in late mitosis/early G1	49	1.85045	3.20486e-20	RB1, CDC20, PSMD9, PSMD6, PSMD7, PSMD2, CDC27, PSMD3, PSMD1, SKP2, PSMA5, PSMA6, PSMA3, PSMA4, PSMA1, PSMA2, PSME3, PSME4, PSME1, PSME2, UBA52, ANAPC1, PSMD10, PSMD12, ANAPC15, PSMD11, PSMD14, PSMD13, AURKB, PSMA7, PSMB10, AURKA, PSMB7, PSMB4, PSMB5, PSMB	1481	73	8557	3.87828	4.36181e-17	1.89644e-18	1.6094e-18
REACTOME_PATHWAY	R-MMU-450531~Regulation of mRNA stability by proteins that bind AU-rich elements	49	1.85045	3.38866e-17	PSMD9, PSMD6, PSMD7, PSMD2, PSMD3, PSMD1, DIS3, YWHAZ, PSMA5, PSMA6, PSMA3, PSMA4, PSMA1, PSMA2, PSME3, PSME4, PSME1, PSME2, UBA52, DCP2, PSMD10, PSMD12, SET, PSMD11, PSMD14, PSMD13, PSMA7, PSMB10, PSMB7, PSMB4, PSMB5, PSMB2, PSMB3, EXOSC9, EXOSC8, EXOSC3	1481	82	8557	3.45262	4.61197e-14	8.23566e-16	6.98911e-16
REACTOME_PATHWAY	R-MMU-983705~Signaling by the B Cell Receptor (BCR)	49	1.85045	4.23849e-13	SH3KBP1, PSMD9, PSMD6, PSMD7, PSMD2, PSMD3, BLNK, PSMD1, HRAS, SYK, PSMA5, PSMA6, PSMA3, PSMA4, PSMA1, PSMA2, PSME3, PSME4, PSME1, PSME2, SOS1, UBA52, PSMD10, PSMD12, PSMD11, PSMD14, PSMD13, ITPR3, BCL10, PSMA7, PSMB10, PSMB7, PSMB4, PSMB5, PSMB2, PSMB3,	1481	98	8557	2.88893	5.76905e-10	6.48156e-12	5.50051e-12
REACTOME_PATHWAY	R-MMU-174184~Cdc20:Phospho-APC/C mediated degradation of Cyclin A	48	1.81269	1.24777e-19	PSMD10, PSMD12, PSMD11, ANAPC15, PSMD14, PSMD13, BUB1B, PSMA7, PSMB10, CDC20, PSMD9, PSMB7, PSMB4, PSMD6, PSMB5, PSMD7, PSMB2, PSMB3, PSMD2, CDC27, PSMD3, PSMD1, RPS27A, UBE2C, PSMB8, PSMB9, PSMA5, CCNA2, PSMA6, PSMA3, PSMC5, PSMA4, PSMC6, PSMA1, PSMC3, U	1481	72	8557	3.8519	1.69821e-16	5.85589e-18	4.96955e-18
REACTOME_PATHWAY	R-MMU-8852276~The role of GTSE1 in G2/M progression after G2 checkpoint	48	1.81269	6.63225e-19	PSMD10, PSMD12, PSMD11, PSMD14, PSMD13, PSMA7, PSMB10, TUBA1C, PSMD9, CCNB2, PSMB7, CCNB1, PSMB4, PSMD6, TUBA1B, PSMB5, PSMD7, PSMB2, PSMB3, PSMD2, PSMD3, PSMD1, RPS27A, GTSE1, HSP90AA1, PLK1, TUBB4B, TUBA4A, PSMB8, PSMB9, PSMA5, PSMA6, PSMA3, PSMC5, PSMA	1481	74	8557	3.7478	9.02649e-16	2.43959e-17	2.07034e-17
REACTOME_PATHWAY	R-MMU-5607764~CLEC7A (Dectin-1) signaling	48	1.81269	1.93861e-14	PSMD10, PSMD12, PSMD11, PSMD14, PSMD13, BCL10, PSMA7, PSMB10, PYCARD, PSMD9, PSMB7, PSMB4, PSMD6, CASP8, PSMB5, PSMD7, PSMB2, PSMB3, PSMD2, PSMD3, PSMD1, RPS27A, PDPK1, PSMB8, PSMB9, PSMA5, NFKBIA, PSMA6, PSMA3, PSMC5, PSMA4, PSMC6, CDC34, PSMA1, PSMC3, P	1481	89	8557	3.11615	2.64427e-11	3.25735e-13	2.76432e-13
REACTOME_PATHWAY	R-MMU-202403~TCR signaling	48	1.81269	1.19799e-11	PSMD10, PSMD12, PSMD11, PSMD14, PSMD13, CD3G, BCL10, PSMA7, PSMB10, PSMD9, PSMB7, PSMB4, PSMD6, PSMB5, PSMD7, PSMB2, PSMB3, PSMD2, PSMD3, PSMD1, RPS27A, RIPK2, PDPK1, PSMB8, PSMB9, PSMA5, NFKBIA, PSMA6, PSMA3, PSMC5, PSMA4, PSMC6, CDC34, PSMA1, PSMC3, PSM	1481	102	8557	2.71899	1.63046e-08	1.75318e-10	1.48782e-10
REACTOME_PATHWAY	R-MMU-69017~CDK-mediated phosphorylation and removal of Cdc6	47	1.77492	1.10923e-18	PSMD10, PSMD12, PSMD11, ANAPC15, PSMD14, PSMD13, PSMA7, PSMB10, PSMD9, PSMB7, PSMB4, PSMD6, PSMB5, PSMD7, PSMB2, PSMB3, PSMD2, CDC27, PSMD3, PSMD1, RPS27A, UBE2C, CDC6, PSMB8, PSMB9, PSMA5, CCNA2, PSMA6, PSMA3, PSMC5, PSMA4, PSMC6, PSMA1, CCNE2, PSMC3, UB	1481	72	8557	3.77165	1.50966e-15	3.59442e-17	3.05038e-17
REACTOME_PATHWAY	R-MMU-69656~Cyclin A:Cdk2-associated events at S phase entry	47	1.77492	1.10923e-18	PSMD10, RB1, PSMD12, PSMD11, PSMD14, PSMD13, PSMA7, PSMB10, CKS1B, PSMD9, PSMB7, PSMB4, PSMD6, PSMB5, PSMD7, PSMB2, CCND1, PSMB3, PSMD2, PSMD3, AKT3, PSMD1, SKP2, RPS27A, PTK6, PSMB8, PSMB9, CDC25B, PSMA5, CCNA2, PSMA6, PSMA3, PSMC5, PSMA4, PSMC6, PSMA1,	1481	72	8557	3.77165	1.50966e-15	3.59442e-17	3.05038e-17
REACTOME_PATHWAY	R-MMU-2871837~FCERI mediated NF-kB activation	47	1.77492	1.1762e-17	PSMD10, PSMD12, PSMD11, PSMD14, PSMD13, BCL10, PSMA7, PSMB10, PSMD9, PSMB7, PSMB4, PSMD6, PSMB5, PSMD7, PSMB2, PSMB3, PSMD2, PSMD3, PSMD1, FCER1A, RPS27A, LYN, FCER1G, PDPK1, PSMB8, PSMB9, PSMA5, NFKBIA, PSMA6, PSMA3, PSMC5, PSMA4, PSMC6, CDC34, PSMA1, PS	1481	75	8557	3.62079	1.60081e-14	3.0204e-16	2.56323e-16
REACTOME_PATHWAY	R-MMU-9020702~Interleukin-1 signaling	47	1.77492	5.05164e-13	PSMD10, PSMD12, PSMD11, PSMD14, PSMD13, HMGB1, PSMA7, PSMB10, PSMD9, PSMB7, PSMB4, PSMD6, PSMB5, PSMD7, PSMB2, PSMB3, PSMD2, PSMD3, PSMD1, RPS27A, IL1R2, PSMB8, PSMB9, PSMA5, NFKBIA, PSMA6, IL1A, PSMA3, PSMC5, PSMA4, PSMC6, PSMA1, PSMC3, PSMA2, PSMC4, TRA	1481	92	8557	2.95173	6.87511e-10	7.6392e-12	6.48294e-12
REACTOME_PATHWAY	R-MMU-8878171~Transcriptional regulation by RUNX1	47	1.77492	0.00734709	PSMD10, H2AX, PSMD12, PSMD11, PSMD14, PSMD13, GATA3, PSMA7, PSMB10, PSMD9, PSMB7, PSMB4, PSMD6, PSMB5, PSMD7, PSMB2, CCND1, PSMB3, PSMD2, PSMD3, PSMD1, RPS27A, H2AZ1, PRMT1, ACTL6A, PSMB8, PSMB9, HIPK2, SMARCA4, PSMA5, PSMA6, PSMA3, PSMC5, PSMA4, PSMC6, P	1481	188	8557	1.44446	0.999956	0.043857	0.0372188
REACTOME_PATHWAY	R-MMU-69202~Cyclin E associated events during G1/S transition	46	1.73716	1.84694e-18	PSMD10, RB1, PSMD12, PSMD11, PSMD14, PSMD13, PSMA7, PSMB10, CKS1B, PSMD9, PSMB7, PSMB4, PSMD6, PSMB5, PSMD7, PSMB2, CCND1, PSMB3, PSMD2, PSMD3, AKT3, PSMD1, SKP2, RPS27A, PTK6, PSMB8, PSMB9, PSMA5, CCNA2, PSMA6, PSMA3, PSMC5, PSMA4, PSMC6, PSMA1, CCNE2, P	1481	70	8557	3.79687	2.51369e-15	5.71294e-17	4.84823e-17
REACTOME_PATHWAY	R-MMU-202424~Downstream TCR signaling	46	1.73716	3.49925e-14	PSMD10, PSMD12, PSMD11, PSMD14, PSMD13, CD3G, BCL10, PSMA7, PSMB10, PSMD9, PSMB7, PSMB4, PSMD6, PSMB5, PSMD7, PSMB2, PSMB3, PSMD2, PSMD3, PSMD1, RPS27A, RIPK2, PDPK1, PSMB8, PSMB9, PSMA5, NFKBIA, PSMA6, PSMA3, PSMC5, PSMA4, PSMC6, CDC34, PSMA1, PSMC3, PSM	1481	84	8557	3.16406	4.75969e-11	5.60292e-13	4.75487e-13
REACTOME_PATHWAY	R-MMU-5689603~UCH proteinases	46	1.73716	3.9624e-12	INO80C, PSMD10, PSMD12, PSMD11, PSMD14, PSMD13, ACTB, PSMA7, PSMB10, PSMD9, PSMB7, PSMB4, PSMD6, PSMB5, PSMD7, PSMB2, PSMB3, PSMD2, PSMD3, RUVBL1, PSMD1, RPS27A, ACTL6A, ADRM1, UCHL3, UCHL5, PSMB8, PSMB9, HCFC1, PSMA5, PSMA6, PSMA3, PSMC5, PSMA4, PSMC6, P	1481	93	8557	2.85786	5.39281e-09	5.86177e-11	4.97454e-11
REACTOME_PATHWAY	R-MMU-5358351~Signaling by Hedgehog	46	1.73716	5.00994e-06	PSMD10, VCP, PSMD12, PSMD11, PSMD14, PSMD13, SEL1L, DERL2, PSMA7, PSMB10, TUBA1C, PSMD9, PSMB7, PSMB4, PSMD6, TUBA1B, PSMB5, PSMD7, PSMB2, PSMB3, PSMD2, PSMD3, PSMD1, RPS27A, TUBB4B, TUBA4A, PSMB8, PSMB9, PSMA5, PSMA6, PSMA3, PSMC5, PSMA4, PSMC6, PSMA1, P	1481	136	8557	1.95427	0.00679535	5.24502e-05	4.45114e-05
REACTOME_PATHWAY	R-MMU-9755511~KEAP1-NFE2L2 pathway	45	1.6994	7.42028e-16	PSMD10, VCP, PSMD12, PSMD11, PSMD14, SRXN1, PSMD13, BACH1, PSMA7, PSMB10, PSMD9, PSMB7, PSMB4, PSMD6, PSMB5, PSMD7, PSMB2, PSMB3, PSMD2, PRDX1, PSMD3, AKT3, PSMD1, SKP2, RPS27A, PSMB8, PSMB9, PSMA5, PSMA6, PSMA3, PSMC5, PSMA4, PSMC6, NPLOC4, PSMA1, PSMC3,	1481	75	8557	3.46671	1.05771e-12	1.42239e-14	1.2071e-14
REACTOME_PATHWAY	R-MMU-382556~ABC-family proteins mediated transport	45	1.6994	2.36363e-10	PSMD10, VCP, PSMD12, PSMD11, PSMD14, ABCB7, PSMD13, SEL1L, DERL2, ABCA12, PSMA7, PSMB10, PSMD9, PSMB7, PSMB4, PSMD6, PSMB5, PSMD7, PSMB2, PSMB3, PSMD2, PSMD3, PSMD1, RPS27A, EIF2S2, EIF2S1, PSMB8, PSMB9, PSMA5, PSMA6, PSMA3, PSMC5, PSMA4, PSMC6, PSMA1, PS	1481	99	8557	2.6263	3.2169e-07	3.28255e-09	2.78571e-09
REACTOME_PATHWAY	R-MMU-73886~Chromosome Maintenance	45	1.6994	3.41901e-07	H2AX, PRIM2, PIF1, RTEL1, BLM, PCNA, PRIM1, DSCC1, CHTF18, CENPA, MIS18BP1, POLD2, RUVBL1, GAR1, OIP5, H2AZ1, CENPT, RFC5, CENPU, RFC3, NPM1, CENPW, RFC4, LIG1, SMARCA5, RPA1, TERF1, CCNA2, POLA1, POLA2, MIS18A, SHQ1, CENPH, CENPI, DKC1, RPA3, CENPK, NHP2	1481	121	8557	2.14879	0.000465219	3.94345e-06	3.34657e-06
REACTOME_PATHWAY	R-MMU-187577~SCF(Skp2)-mediated degradation of p27/p21	44	1.66163	1.7041e-20	PSMD10, PSMD12, PSMD11, PSMD14, PSMD13, PSMA7, PSMB10, CKS1B, PSMD9, PSMB7, PSMB4, PSMD6, PSMB5, PSMD7, PSMB2, CCND1, PSMB3, PSMD2, PSMD3, PSMD1, SKP2, RPS27A, PTK6, PSMB8, PSMB9, PSMA5, CCNA2, PSMA6, PSMA3, PSMC5, PSMA4, PSMC6, PSMA1, CCNE2, PSMC3, PSMA2	1481	60	8557	4.23709	2.31928e-17	1.22068e-18	1.03591e-18
REACTOME_PATHWAY	R-MMU-174154~APC/C:Cdc20 mediated degradation of Securin	44	1.66163	1.17e-17	PSMD10, PSMD12, PSMD11, ANAPC15, PSMD14, PSMD13, PSMA7, PSMB10, CDC20, PSMD9, PSMB7, PSMB4, PSMD6, PSMB5, PSMD7, PSMB2, PSMB3, PSMD2, CDC27, PSMD3, PSMD1, RPS27A, UBE2C, PSMB8, PSMB9, PSMA5, PSMA6, PSMA3, PSMC5, PSMA4, PSMC6, PSMA1, PSMC3, UBE2S, PSMA2, P	1481	67	8557	3.79441	1.59238e-14	3.0204e-16	2.56323e-16
REACTOME_PATHWAY	R-MMU-6807070~PTEN Regulation	44	1.66163	3.07365e-08	PSMD10, PSMD12, PSMD11, PSMD14, PSMD13, PSMA7, PSMB10, PSMD9, PSMB7, PSMB4, PSMD6, PSMB5, PSMD7, PSMB2, PSMB3, PSMD2, PSMD3, AKT3, PSMD1, TRIM27, RPS27A, SUZ12, PSMB8, PSMB9, PSMA5, PSMA6, PSMA3, PSMC5, PSMA4, PSMC6, PSMA1, PSMC3, PSMA2, PSMC4, PSMC1, PSM	1481	109	8557	2.33234	4.18316e-05	3.90957e-07	3.31782e-07
REACTOME_PATHWAY	R-MMU-201681~TCF dependent signaling in response to WNT	44	1.66163	0.00034451	PSMD10, PSMD12, PSMD11, PSMD14, PSMD13, PSMA7, PSMB10, PSMD9, PSMB7, PSMB4, PSMD6, PSMB5, PSMD7, PSMB2, PPP2R1B, PSMB3, PSMD2, PSMD3, RUVBL1, LEO1, PSMD1, RPS27A, YWHAZ, PSMB8, PSMB9, SMARCA4, PSMA5, PSMA6, PSMA3, PSMC5, PSMA4, PSMC6, PSMA1, PSMC3, PSMA2,	1481	150	8557	1.69484	0.374346	0.00260488	0.0022106
REACTOME_PATHWAY	R-MMU-72312~rRNA processing	44	1.66163	0.00563008	LTV1, RPL10, RPP30, NIP7, HEATR1, DDX21, RPS27L, NOC4L, SNU13, WDR43, RRP9, FBL, EMG1, PDCD11, ERI1, RPL36AL, EXOSC9, EXOSC8, RPS2, BUD23, EXOSC3, EXOSC2, DCAF13, EXOSC1, UTP15, NOP56, WDR36, NOP58, PNO1, DIS3, WDR18, RPP40, WDR75, RPL13A, BYSL, BOP1, EBN	1481	171	8557	1.4867	0.99954	0.0343612	0.0291603
REACTOME_PATHWAY	R-MMU-8868773~rRNA processing in the nucleus and cytosol	44	1.66163	0.00563008	LTV1, RPL10, RPP30, NIP7, HEATR1, DDX21, RPS27L, NOC4L, SNU13, WDR43, RRP9, FBL, EMG1, PDCD11, ERI1, RPL36AL, EXOSC9, EXOSC8, RPS2, BUD23, EXOSC3, EXOSC2, DCAF13, EXOSC1, UTP15, NOP56, WDR36, NOP58, PNO1, DIS3, WDR18, RPP40, WDR75, RPL13A, BYSL, BOP1, EBN	1481	171	8557	1.4867	0.99954	0.0343612	0.0291603
REACTOME_PATHWAY	R-MMU-6791226~Major pathway of rRNA processing in the nucleolus and cytosol	44	1.66163	0.00563008	LTV1, RPL10, RPP30, NIP7, HEATR1, DDX21, RPS27L, NOC4L, SNU13, WDR43, RRP9, FBL, EMG1, PDCD11, ERI1, RPL36AL, EXOSC9, EXOSC8, RPS2, BUD23, EXOSC3, EXOSC2, DCAF13, EXOSC1, UTP15, NOP56, WDR36, NOP58, PNO1, DIS3, WDR18, RPP40, WDR75, RPL13A, BYSL, BOP1, EBN	1481	171	8557	1.4867	0.99954	0.0343612	0.0291603
REACTOME_PATHWAY	R-MMU-8878166~Transcriptional regulation by RUNX2	43	1.62387	1.37284e-18	PSMD10, PSMD12, PSMD11, PSMD14, PSMD13, PSMA7, PSMB10, PSMD9, PSMB7, CCNB1, PSMB4, PSMD6, PSMB5, PSMD7, PSMB2, CCND1, PSMB3, PSMD2, PSMD3, PSMD1, SKP2, RPS27A, RBM14, SMAD4, PSMB8, PSMB9, PSMA5, PSMA6, PSMA3, PSMC5, PSMA4, PSMC6, PSMA1, PSMC3, PSMA2, PSMC	1481	62	8557	4.00722	1.86844e-15	4.3452e-17	3.68751e-17
REACTOME_PATHWAY	R-MMU-5687128~MAPK6/MAPK4 signaling	43	1.62387	4.49687e-15	PSMD10, PSMD12, PSMD11, PSMD14, PSMD13, PSMA7, PSMB10, PSMD9, PSMB7, PSMB4, PSMD6, PSMB5, PSMD7, PSMB2, PSMB3, PSMD2, PSMD3, PSMD1, RAC1, MAPK6, RPS27A, PSMB8, PSMB9, PSMA5, PSMA6, PSMA3, PSMC5, PSMA4, PSMC6, PSMA1, PSMC3, PSMA2, PSMC4, PSMC1, PSME3, PSME	1481	72	8557	3.45066	6.19516e-12	7.84646e-14	6.65883e-14
REACTOME_PATHWAY	R-MMU-1168372~Downstream signaling events of B Cell Receptor (BCR)	43	1.62387	1.69421e-14	PSMD10, PSMD12, PSMD11, PSMD14, PSMD13, BCL10, PSMA7, PSMB10, PSMD9, PSMB7, PSMB4, PSMD6, PSMB5, PSMD7, PSMB2, PSMB3, PSMD2, PSMD3, PSMD1, RPS27A, HRAS, PSMB8, PSMB9, PSMA5, FKBP1A, NFKBIA, PSMA6, PSMA3, PSMC5, PSMA4, PSMC6, PSMA1, PSMC3, PSMA2, PSMC4, PS	1481	74	8557	3.3574	2.31185e-11	2.88228e-13	2.44602e-13
REACTOME_PATHWAY	R-MMU-3858494~Beta-catenin independent WNT signaling	43	1.62387	4.18605e-06	PSMD10, PSMD12, PSMD11, PSMD14, PSMD13, CLTC, PSMA7, PSMB10, PSMD9, PSMB7, PSMB4, PSMD6, PSMB5, PSMD7, PSMB2, PSMB3, PSMD2, PSMD3, AP2S1, RAC3, PSMD1, RAC1, RPS27A, PSMB8, PSMB9, PSMA5, PSMA6, PSMA3, PSMC5, PSMA4, PSMC6, PSMA1, PSMC3, PSMA2, PSMC4, PSMC1,	1481	123	8557	2.0199	0.00568103	4.45095e-05	3.77726e-05
REACTOME_PATHWAY	R-MMU-5357801~Programmed Cell Death	43	1.62387	1.04239e-05	AVEN, YWHAE, HMGB2, HMGB1, LMNB1, SDCBP, CASP7, CASP8, OPA1, CASP3, CASP4, CASP1, TNFSF10, SFN, CLSPN, BAK1, CD14, RPS27A, YWHAG, APPL1, YWHAH, GSDMD, DSP, HSP90AA1, DBNL, APAF1, MLKL, RIPK3, GZMB, TNFRSF10B, DYNLL1, YWHAZ, PTK2, IL1A, IL1B, CYCS, FAS, BA	1481	127	8557	1.95628	0.0140869	0.000102804	8.72437e-05
REACTOME_PATHWAY	R-MMU-351202~Metabolism of polyamines	42	1.5861	8.26212e-19	PSMD10, PSMD12, PSMD11, PSMD14, PSMD13, ODC1, SAT1, PSMA7, PSMB10, SRM, PSMD9, PSMB7, PSMB4, PSMD6, PSMB5, PSMD7, PSMB2, PSMB3, PSMD2, PSMD3, PSMD1, SMOX, PSMB8, AZIN1, PSMB9, PSMA5, PSMA6, PSMA3, PSMC5, PSMA4, PSMC6, PSMA1, PSMC3, PSMA2, PSMC4, PSMC1, PS	1481	59	8557	4.11305	1.12447e-15	2.81119e-17	2.38569e-17
REACTOME_PATHWAY	R-MMU-5358346~Hedgehog ligand biogenesis	42	1.5861	5.49075e-18	PSMD10, VCP, PSMD12, PSMD11, PSMD14, PSMD13, SEL1L, DERL2, PSMA7, PSMB10, PSMD9, PSMB7, PSMB4, PSMD6, PSMB5, PSMD7, PSMB2, PSMB3, PSMD2, PSMD3, PSMD1, RPS27A, PSMB8, PSMB9, PSMA5, PSMA6, PSMA3, PSMC5, PSMA4, PSMC6, PSMA1, PSMC3, PSMA2, PSMC4, PSMC1, PSME3	1481	61	8557	3.97819	7.47291e-15	1.49458e-16	1.26836e-16
REACTOME_PATHWAY	R-MMU-174084~Autodegradation of Cdh1 by Cdh1:APC/C	42	1.5861	3.20275e-17	PSMD10, PSMD12, PSMD11, ANAPC15, PSMD14, PSMD13, PSMA7, PSMB10, PSMD9, PSMB7, PSMB4, PSMD6, PSMB5, PSMD7, PSMB2, PSMB3, PSMD2, CDC27, PSMD3, PSMD1, RPS27A, UBE2C, PSMB8, PSMB9, PSMA5, PSMA6, PSMA3, PSMC5, PSMA4, PSMC6, PSMA1, PSMC3, UBE2S, PSMA2, PSMC4, P	1481	63	8557	3.8519	4.35894e-14	7.92534e-16	6.72577e-16
REACTOME_PATHWAY	R-MMU-1234176~Oxygen-dependent proline hydroxylation of Hypoxia-inducible Factor Alpha	42	1.5861	1.66508e-16	PSMD10, PSMD12, PSMD11, PSMD14, PSMD13, HIF1A, PSMA7, PSMB10, PSMD9, PSMB7, PSMB4, PSMD6, PSMB5, PSMD7, PSMB2, PSMB3, PSMD2, PSMD3, PSMD1, ELOB, RPS27A, EGLN3, WTIP, PSMB8, PSMB9, PSMA5, PSMA6, PSMA3, PSMC5, PSMA4, PSMC6, PSMA1, PSMC3, PSMA2, PSMC4, PSMC1	1481	65	8557	3.73338	1.51101e-13	3.59711e-15	3.05265e-15
REACTOME_PATHWAY	R-MMU-69615~G1/S DNA Damage Checkpoints	42	1.5861	3.65093e-16	PSMD10, PSMD12, PSMD11, PSMD14, PSMD13, PSMA7, PSMB10, PSMD9, PSMB7, PSMB4, PSMD6, PSMB5, PSMD7, PSMB2, PSMB3, PSMD2, CHEK1, PSMD3, PSMD1, RPS27A, PSMB8, PSMB9, PSMA5, CCNA2, PSMA6, PSMA3, PSMC5, PSMA4, PSMC6, PSMA1, CCNE2, PSMC3, PSMA2, CCNE1, PSMC4, PSM	1481	66	8557	3.67682	4.53304e-13	7.52866e-15	6.38913e-15
REACTOME_PATHWAY	R-MMU-8948751~Regulation of PTEN stability and activity	42	1.5861	8.92395e-16	PSMD10, PSMD12, PSMD11, PSMD14, PSMD13, PSMA7, PSMB10, PSMD9, PSMB7, PSMB4, PSMD6, PSMB5, PSMD7, PSMB2, PSMB3, PSMD2, PSMD3, AKT3, PSMD1, TRIM27, RPS27A, PSMB8, PSMB9, PSMA5, PSMA6, PSMA3, PSMC5, PSMA4, PSMC6, PSMA1, PSMC3, PSMA2, PSMC4, PSMC1, PSME3, PSM	1481	67	8557	3.62194	1.20881e-12	1.66377e-14	1.41194e-14
REACTOME_PATHWAY	R-MMU-1234174~Cellular response to hypoxia	42	1.5861	3.89991e-15	PSMD10, PSMD12, PSMD11, PSMD14, PSMD13, HIF1A, PSMA7, PSMB10, PSMD9, PSMB7, PSMB4, PSMD6, PSMB5, PSMD7, PSMB2, PSMB3, PSMD2, PSMD3, PSMD1, ELOB, RPS27A, EGLN3, WTIP, PSMB8, PSMB9, PSMA5, PSMA6, PSMA3, PSMC5, PSMA4, PSMC6, PSMA1, PSMC3, PSMA2, PSMC4, PSMC1	1481	69	8557	3.51695	5.28855e-12	6.89322e-14	5.84987e-14
REACTOME_PATHWAY	R-MMU-4086400~PCP/CE pathway	42	1.5861	6.52711e-11	PSMD10, PSMD12, PSMD11, PSMD14, PSMD13, CLTC, PSMA7, PSMB10, PSMD9, PSMB7, PSMB4, PSMD6, PSMB5, PSMD7, PSMB2, PSMB3, PSMD2, PSMD3, AP2S1, RAC3, PSMD1, RAC1, RPS27A, PSMB8, PSMB9, PSMA5, PSMA6, PSMA3, PSMC5, PSMA4, PSMC6, PSMA1, PSMC3, PSMA2, PSMC4, PSMC1,	1481	86	8557	2.82174	8.8834e-08	9.25354e-10	7.85293e-10
REACTOME_PATHWAY	R-MMU-5610787~Hedgehog 'off' state	42	1.5861	9.0008e-08	PSMD10, PSMD12, PSMD11, PSMD14, PSMD13, PSMA7, PSMB10, TUBA1C, PSMD9, PSMB7, PSMB4, PSMD6, TUBA1B, PSMB5, PSMD7, PSMB2, PSMB3, PSMD2, PSMD3, PSMD1, RPS27A, TUBB4B, TUBA4A, PSMB8, PSMB9, PSMA5, PSMA6, PSMA3, PSMC5, PSMA4, PSMC6, PSMA1, PSMC3, PSMA2, PSMC4,	1481	105	8557	2.31114	0.000122493	1.09376e-06	9.28208e-07
REACTOME_PATHWAY	R-MMU-5693532~DNA Double-Strand Break Repair	42	1.5861	0.000286935	H2AX, BLM, PCNA, BRCA2, RAD51AP1, BRIP1, SLX4, PPP4C, EME1, EXO1, POLD2, CHEK1, NSD2, RBBP8, CLSPN, TOPBP1, KPNA2, RPS27A, POLE, RFC5, GEN1, POLQ, RFC3, TIPIN, RMI2, RFC4, EYA2, XRCC2, SMARCA5, RPA1, HUS1, MRE11A, SPIDR, PALB2, CCNA2, RAD51, RPA3, POLE2,	1481	140	8557	1.73336	0.323332	0.00218167	0.00185146
REACTOME_PATHWAY	R-MMU-1169091~Activation of NF-kappaB in B cells	41	1.54834	1.22961e-16	PSMD10, PSMD12, PSMD11, PSMD14, PSMD13, BCL10, PSMA7, PSMB10, PSMD9, PSMB7, PSMB4, PSMD6, PSMB5, PSMD7, PSMB2, PSMB3, PSMD2, PSMD3, PSMD1, RPS27A, PSMB8, PSMB9, PSMA5, NFKBIA, PSMA6, PSMA3, PSMC5, PSMA4, PSMC6, PSMA1, PSMC3, PSMA2, PSMC4, PSMC1, PSME3, PS	1481	62	8557	3.82084	1.51101e-13	2.74344e-15	2.32819e-15
REACTOME_PATHWAY	R-MMU-69563~p53-Dependent G1 DNA Damage Response	41	1.54834	7.3047e-16	PSMD10, PSMD12, PSMD11, PSMD14, PSMD13, PSMA7, PSMB10, PSMD9, PSMB7, PSMB4, PSMD6, PSMB5, PSMD7, PSMB2, PSMB3, PSMD2, PSMD3, PSMD1, RPS27A, PSMB8, PSMB9, PSMA5, CCNA2, PSMA6, PSMA3, PSMC5, PSMA4, PSMC6, PSMA1, CCNE2, PSMC3, PSMA2, CCNE1, PSMC4, PSMC1, PSM	1481	64	8557	3.70144	1.05771e-12	1.42024e-14	1.20528e-14
REACTOME_PATHWAY	R-MMU-69580~p53-Dependent G1/S DNA damage checkpoint	41	1.54834	7.3047e-16	PSMD10, PSMD12, PSMD11, PSMD14, PSMD13, PSMA7, PSMB10, PSMD9, PSMB7, PSMB4, PSMD6, PSMB5, PSMD7, PSMB2, PSMB3, PSMD2, PSMD3, PSMD1, RPS27A, PSMB8, PSMB9, PSMA5, CCNA2, PSMA6, PSMA3, PSMC5, PSMA4, PSMC6, PSMA1, CCNE2, PSMC3, PSMA2, CCNE1, PSMC4, PSMC1, PSM	1481	64	8557	3.70144	1.05771e-12	1.42024e-14	1.20528e-14
REACTOME_PATHWAY	R-MMU-2990846~SUMOylation	41	1.54834	0.0091385	TOP2A, BLM, DNMT1, L3MBTL2, PCNA, NUP107, CDCA8, BRCA1, AAAS, NUP160, AURKB, SENP5, NUP85, TDG, NUP43, TRIM27, SUZ12, NDC1, NCOA1, CASP8AP2, NPM1, SEC13, NOP58, NUP155, NUP210, NUP133, NR1H4, RPA1, NSMCE1, RANGAP1, HIPK2, NFKBIA, NUP93, INCENP, NUP50, BIR	1481	161	8557	1.47138	0.999996	0.0531517	0.0451067
REACTOME_PATHWAY	R-MMU-450408~AUF1 (hnRNP D0) binds and destabilizes mRNA	40	1.51057	2.24454e-19	PSMD10, PSMD12, PSMD11, PSMD14, PSMD13, PSMA7, PSMB10, PSMD9, PSMB7, PSMB4, PSMD6, PSMB5, PSMD7, PSMB2, PSMB3, PSMD2, PSMD3, PSMD1, RPS27A, HSPA8, PSMB8, PSMB9, PSMA5, PSMA6, PSMA3, PSMC5, PSMA4, PSMC6, PSMA1, PSMC3, PSMA2, PSMC4, PSMC1, PSME3, PSME4, PSM	1481	53	8557	4.36064	3.05482e-16	9.85426e-18	8.36273e-18
REACTOME_PATHWAY	R-MMU-8878159~Transcriptional regulation by RUNX3	40	1.51057	1.81377e-11	PSMD10, PSMD12, PSMD11, PSMD14, PSMD13, PSMA7, PSMB10, PSMD9, PSMB7, PSMB4, PSMD6, PSMB5, PSMD7, PSMB2, CCND1, PSMB3, PSMD2, PSMD3, PSMD1, RPS27A, TEAD4, SMAD4, PSMB8, PSMB9, PSMA5, PSMA6, PSMA3, PSMC5, PSMA4, PSMC6, PSMA1, PSMC3, PSMA2, PSMC4, PSMC1, PSM	1481	77	8557	3.00148	2.46854e-08	2.62611e-10	2.22862e-10
REACTOME_PATHWAY	R-MMU-75815~Ubiquitin-dependent degradation of Cyclin D	39	1.47281	9.69309e-20	PSMD10, PSMD12, PSMD11, PSMD14, PSMD13, PSMA7, PSMB10, PSMD9, PSMB7, PSMB4, PSMD6, PSMB5, PSMD7, PSMB2, CCND1, PSMB3, PSMD2, PSMD3, PSMD1, RPS27A, PSMB8, PSMB9, PSMA5, PSMA6, PSMA3, PSMC5, PSMA4, PSMC6, PSMA1, PSMC3, PSMA2, PSMC4, PSMC1, PSME3, PSME4, PSM	1481	50	8557	4.50673	1.31923e-16	4.71153e-18	3.9984e-18
REACTOME_PATHWAY	R-MMU-69610~p53-Independent DNA Damage Response	39	1.47281	3.15809e-19	PSMD10, PSMD12, PSMD11, PSMD14, PSMD13, PSMA7, PSMB10, PSMD9, PSMB7, PSMB4, PSMD6, PSMB5, PSMD7, PSMB2, PSMB3, PSMD2, CHEK1, PSMD3, PSMD1, RPS27A, PSMB8, PSMB9, PSMA5, PSMA6, PSMA3, PSMC5, PSMA4, PSMC6, PSMA1, PSMC3, PSMA2, PSMC4, PSMC1, PSME3, PSME4, PSM	1481	51	8557	4.41836	4.29816e-16	1.22805e-17	1.04217e-17
REACTOME_PATHWAY	R-MMU-69613~p53-Independent G1/S DNA damage checkpoint	39	1.47281	3.15809e-19	PSMD10, PSMD12, PSMD11, PSMD14, PSMD13, PSMA7, PSMB10, PSMD9, PSMB7, PSMB4, PSMD6, PSMB5, PSMD7, PSMB2, PSMB3, PSMD2, CHEK1, PSMD3, PSMD1, RPS27A, PSMB8, PSMB9, PSMA5, PSMA6, PSMA3, PSMC5, PSMA4, PSMC6, PSMA1, PSMC3, PSMA2, PSMC4, PSMC1, PSME3, PSME4, PSM	1481	51	8557	4.41836	4.29816e-16	1.22805e-17	1.04217e-17
REACTOME_PATHWAY	R-MMU-69601~Ubiquitin Mediated Degradation of Phosphorylated Cdc25A	39	1.47281	3.15809e-19	PSMD10, PSMD12, PSMD11, PSMD14, PSMD13, PSMA7, PSMB10, PSMD9, PSMB7, PSMB4, PSMD6, PSMB5, PSMD7, PSMB2, PSMB3, PSMD2, CHEK1, PSMD3, PSMD1, RPS27A, PSMB8, PSMB9, PSMA5, PSMA6, PSMA3, PSMC5, PSMA4, PSMC6, PSMA1, PSMC3, PSMA2, PSMC4, PSMC1, PSME3, PSME4, PSM	1481	51	8557	4.41836	4.29816e-16	1.22805e-17	1.04217e-17
REACTOME_PATHWAY	R-MMU-8854050~FBXL7 down-regulates AURKA during mitotic entry and in early mitosis	39	1.47281	2.85841e-18	PSMD10, PSMD12, PSMD11, PSMD14, PSMD13, PSMA7, PSMB10, AURKA, PSMD9, PSMB7, PSMB4, PSMD6, PSMB5, PSMD7, PSMB2, PSMB3, PSMD2, PSMD3, PSMD1, RPS27A, PSMB8, PSMB9, PSMA5, PSMA6, PSMA3, PSMC5, PSMA4, PSMC6, PSMA1, PSMC3, PSMA2, PSMC4, PSMC1, PSME3, PSME4, PSM	1481	53	8557	4.25163	3.8903e-15	8.64511e-17	7.33659e-17
REACTOME_PATHWAY	R-MMU-5676590~NIK-->noncanonical NF-kB signaling	39	1.47281	5.56045e-17	PSMD10, PSMD12, PSMD11, PSMD14, PSMD13, PSMA7, PSMB10, PSMD9, PSMB7, PSMB4, PSMD6, PSMB5, PSMD7, PSMB2, PSMB3, PSMD2, PSMD3, PSMD1, RPS27A, PSMB8, PSMB9, PSMA5, PSMA6, PSMA3, PSMC5, PSMA4, PSMC6, PSMA1, PSMC3, PSMA2, PSMC4, PSMC1, PSME3, PSME4, PSMC2, PSM	1481	56	8557	4.02386	1.51101e-13	1.28267e-15	1.08853e-15
REACTOME_PATHWAY	R-MMU-5607761~Dectin-1 mediated noncanonical NF-kB signaling	39	1.47281	5.56045e-17	PSMD10, PSMD12, PSMD11, PSMD14, PSMD13, PSMA7, PSMB10, PSMD9, PSMB7, PSMB4, PSMD6, PSMB5, PSMD7, PSMB2, PSMB3, PSMD2, PSMD3, PSMD1, RPS27A, PSMB8, PSMB9, PSMA5, PSMA6, PSMA3, PSMC5, PSMA4, PSMC6, PSMA1, PSMC3, PSMA2, PSMC4, PSMC1, PSME3, PSME4, PSMC2, PSM	1481	56	8557	4.02386	1.51101e-13	1.28267e-15	1.08853e-15
REACTOME_PATHWAY	R-MMU-8939236~RUNX1 regulates transcription of genes involved in differentiation of HSCs	39	1.47281	8.26697e-14	PSMD10, PSMD12, PSMD11, PSMD14, PSMD13, GATA3, PSMA7, PSMB10, PSMD9, PSMB7, PSMB4, PSMD6, PSMB5, PSMD7, PSMB2, PSMB3, PSMD2, PSMD3, PSMD1, RPS27A, PSMB8, PSMB9, PSMA5, PSMA6, PSMA3, PSMC5, PSMA4, PSMC6, PSMA1, PSMC3, PSMA2, PSMC4, PSMC1, PSME3, PSME4, PSM	1481	65	8557	3.46671	1.12571e-10	1.3083e-12	1.11027e-12
REACTOME_PATHWAY	R-MMU-5658442~Regulation of RAS by GAPs	39	1.47281	1.62828e-13	PSMD10, PSMD12, PSMD11, PSMD14, PSMD13, PSMA7, PSMB10, PSMD9, PSMB7, PSMB4, PSMD6, PSMB5, PSMD7, PSMB2, PSMB3, PSMD2, PSMD3, PSMD1, RPS27A, HRAS, PSMB8, PSMB9, PSMA5, PSMA6, PSMA3, PSMC5, PSMA4, PSMC6, PSMA1, PSMC3, PSMA2, PSMC4, PSMC1, PSME3, PSME4, PSMC	1481	66	8557	3.41419	2.21666e-10	2.51828e-12	2.13712e-12
REACTOME_PATHWAY	R-MMU-195253~Degradation of beta-catenin by the destruction complex	39	1.47281	5.43643e-11	PSMD10, PSMD12, PSMD11, PSMD14, PSMD13, PSMA7, PSMB10, PSMD9, PSMB7, PSMB4, PSMD6, PSMB5, PSMD7, PSMB2, PPP2R1B, PSMB3, PSMD2, PSMD3, PSMD1, RPS27A, PSMB8, PSMB9, PSMA5, PSMA6, PSMA3, PSMC5, PSMA4, PSMC6, PSMA1, PSMC3, PSMA2, PSMC4, PSMC1, PSME3, PSME4, P	1481	76	8557	2.96495	7.39898e-08	7.7884e-10	6.60956e-10
REACTOME_PATHWAY	R-MMU-5693538~Homology Directed Repair	39	1.47281	1.76925e-05	H2AX, BLM, PCNA, BRCA2, RAD51AP1, BRIP1, SLX4, PPP4C, EME1, EXO1, POLD2, CHEK1, NSD2, RBBP8, CLSPN, TOPBP1, RPS27A, POLE, RFC5, GEN1, POLQ, RFC3, TIPIN, RMI2, RFC4, XRCC2, RPA1, HUS1, MRE11A, SPIDR, PALB2, CCNA2, RAD51, RPA3, POLE2, POLE3, TIMELESS, DNA2,	1481	113	8557	1.99413	0.0237921	0.000167219	0.000141909
REACTOME_PATHWAY	R-MMU-350562~Regulation of ornithine decarboxylase (ODC)	38	1.43505	4.19628e-18	PSMD10, PSMD12, PSMD11, PSMD14, PSMD13, ODC1, PSMA7, PSMB10, PSMD9, PSMB7, PSMB4, PSMD6, PSMB5, PSMD7, PSMB2, PSMB3, PSMD2, PSMD3, PSMD1, PSMB8, AZIN1, PSMB9, PSMA5, PSMA6, PSMA3, PSMC5, PSMA4, PSMC6, PSMA1, PSMC3, PSMA2, PSMC4, PSMC1, PSME3, PSME4, PSMC2	1481	51	8557	4.30507	5.71114e-15	1.16554e-16	9.89124e-17
REACTOME_PATHWAY	R-MMU-349425~Autodegradation of the E3 ubiquitin ligase COP1	38	1.43505	4.19628e-18	PSMD10, PSMD12, PSMD11, PSMD14, PSMD13, PSMA7, PSMB10, PSMD9, PSMB7, PSMB4, PSMD6, PSMB5, PSMD7, PSMB2, PSMB3, PSMD2, PSMD3, PSMD1, RPS27A, PSMB8, PSMB9, PSMA5, PSMA6, PSMA3, PSMC5, PSMA4, PSMC6, PSMA1, PSMC3, PSMA2, PSMC4, PSMC1, PSME3, PSME4, PSMC2, PSM	1481	51	8557	4.30507	5.71114e-15	1.16554e-16	9.89124e-17
REACTOME_PATHWAY	R-MMU-8939902~Regulation of RUNX2 expression and activity	38	1.43505	4.19628e-18	PSMD10, PSMD12, PSMD11, PSMD14, PSMD13, PSMA7, PSMB10, PSMD9, PSMB7, PSMB4, PSMD6, PSMB5, PSMD7, PSMB2, PSMB3, PSMD2, PSMD3, PSMD1, SKP2, RPS27A, PSMB8, PSMB9, PSMA5, PSMA6, PSMA3, PSMC5, PSMA4, PSMC6, PSMA1, PSMC3, PSMA2, PSMC4, PSMC1, PSME3, PSMC2, PSME	1481	51	8557	4.30507	5.71114e-15	1.16554e-16	9.89124e-17
REACTOME_PATHWAY	R-MMU-4641257~Degradation of AXIN	38	1.43505	8.76269e-17	PSMD10, PSMD12, PSMD11, PSMD14, PSMD13, PSMA7, PSMB10, PSMD9, PSMB7, PSMB4, PSMD6, PSMB5, PSMD7, PSMB2, PSMB3, PSMD2, PSMD3, PSMD1, RPS27A, PSMB8, PSMB9, PSMA5, PSMA6, PSMA3, PSMC5, PSMA4, PSMC6, PSMA1, PSMC3, PSMA2, PSMC4, PSMC1, PSME3, PSME4, PSMC2, PSM	1481	54	8557	4.0659	1.51101e-13	1.98767e-15	1.68682e-15
REACTOME_PATHWAY	R-MMU-69541~Stabilization of p53	38	1.43505	2.22311e-16	PSMD10, PSMD12, PSMD11, PSMD14, PSMD13, PSMA7, PSMB10, PSMD9, PSMB7, PSMB4, PSMD6, PSMB5, PSMD7, PSMB2, PSMB3, PSMD2, PSMD3, PSMD1, RPS27A, PSMB8, PSMB9, PSMA5, PSMA6, PSMA3, PSMC5, PSMA4, PSMC6, PSMA1, PSMC3, PSMA2, PSMC4, PSMC1, PSME3, PSME4, PSMC2, PSM	1481	55	8557	3.99197	3.02203e-13	4.65484e-15	3.95029e-15
REACTOME_PATHWAY	R-MMU-5610780~Degradation of GLI1 by the proteasome	38	1.43505	2.22311e-16	PSMD10, PSMD12, PSMD11, PSMD14, PSMD13, PSMA7, PSMB10, PSMD9, PSMB7, PSMB4, PSMD6, PSMB5, PSMD7, PSMB2, PSMB3, PSMD2, PSMD3, PSMD1, RPS27A, PSMB8, PSMB9, PSMA5, PSMA6, PSMA3, PSMC5, PSMA4, PSMC6, PSMA1, PSMC3, PSMA2, PSMC4, PSMC1, PSME3, PSME4, PSMC2, PSM	1481	55	8557	3.99197	3.02203e-13	4.65484e-15	3.95029e-15
REACTOME_PATHWAY	R-MMU-5610785~GLI3 is processed to GLI3R by the proteasome	38	1.43505	6.55045e-16	PSMD10, PSMD12, PSMD11, PSMD14, PSMD13, PSMA7, PSMB10, PSMD9, PSMB7, PSMB4, PSMD6, PSMB5, PSMD7, PSMB2, PSMB3, PSMD2, PSMD3, PSMD1, RPS27A, PSMB8, PSMB9, PSMA5, PSMA6, PSMA3, PSMC5, PSMA4, PSMC6, PSMA1, PSMC3, PSMA2, PSMC4, PSMC1, PSME3, PSME4, PSMC2, PSM	1481	56	8557	3.92069	9.06608e-13	1.31105e-14	1.11261e-14
REACTOME_PATHWAY	R-MMU-4641258~Degradation of DVL	38	1.43505	6.55045e-16	PSMD10, PSMD12, PSMD11, PSMD14, PSMD13, PSMA7, PSMB10, PSMD9, PSMB7, PSMB4, PSMD6, PSMB5, PSMD7, PSMB2, PSMB3, PSMD2, PSMD3, PSMD1, RPS27A, PSMB8, PSMB9, PSMA5, PSMA6, PSMA3, PSMC5, PSMA4, PSMC6, PSMA1, PSMC3, PSMA2, PSMC4, PSMC1, PSME3, PSME4, PSMC2, PSM	1481	56	8557	3.92069	9.06608e-13	1.31105e-14	1.11261e-14
REACTOME_PATHWAY	R-MMU-4608870~Asymmetric localization of PCP proteins	38	1.43505	3.44737e-14	PSMD10, PSMD12, PSMD11, PSMD14, PSMD13, PSMA7, PSMB10, PSMD9, PSMB7, PSMB4, PSMD6, PSMB5, PSMD7, PSMB2, PSMB3, PSMD2, PSMD3, PSMD1, RPS27A, PSMB8, PSMB9, PSMA5, PSMA6, PSMA3, PSMC5, PSMA4, PSMC6, PSMA1, PSMC3, PSMA2, PSMC4, PSMC1, PSME3, PSME4, PSMC2, PSM	1481	61	8557	3.59932	4.69925e-11	5.58555e-13	4.74013e-13
REACTOME_PATHWAY	R-MMU-5632684~Hedgehog 'on' state	38	1.43505	1.6348e-09	PSMD10, PSMD12, PSMD11, PSMD14, PSMD13, PSMA7, PSMB10, PSMD9, PSMB7, PSMB4, PSMD6, PSMB5, PSMD7, PSMB2, PSMB3, PSMD2, PSMD3, PSMD1, RPS27A, PSMB8, PSMB9, PSMA5, PSMA6, PSMA3, PSMC5, PSMA4, PSMC6, PSMA1, PSMC3, PSMA2, PSMC4, PSMC1, PSME3, PSME4, PSMC2, PSM	1481	80	8557	2.74448	2.22496e-06	2.16015e-08	1.8332e-08
REACTOME_PATHWAY	R-MMU-5693567~HDR through Homologous Recombination (HRR) or Single Strand Annealing (SSA)	38	1.43505	2.25935e-05	H2AX, BLM, PCNA, BRCA2, RAD51AP1, BRIP1, SLX4, PPP4C, EME1, EXO1, POLD2, CHEK1, NSD2, RBBP8, CLSPN, TOPBP1, RPS27A, POLE, RFC5, GEN1, RFC3, TIPIN, RMI2, RFC4, XRCC2, RPA1, HUS1, MRE11A, SPIDR, PALB2, CCNA2, RAD51, RPA3, POLE2, POLE3, TIMELESS, DNA2, UBA52	1481	110	8557	1.99599	0.0302821	0.000210615	0.000178736
REACTOME_PATHWAY	R-MMU-3108232~SUMO E3 ligases SUMOylate target proteins	38	1.43505	0.0241786	TOP2A, BLM, DNMT1, L3MBTL2, PCNA, NUP107, CDCA8, BRCA1, AAAS, NUP160, AURKB, NUP85, TDG, NUP43, TRIM27, SUZ12, NDC1, NCOA1, CASP8AP2, NPM1, SEC13, NOP58, NUP155, NUP210, NUP133, NR1H4, RPA1, NSMCE1, RANGAP1, HIPK2, NFKBIA, NUP93, INCENP, NUP50, BIRC5, NUP	1481	156	8557	1.40743	1	0.1256	0.106589
REACTOME_PATHWAY	R-MMU-1236978~Cross-presentation of soluble exogenous antigens (endosomes)	37	1.39728	6.0484e-18	PSMD10, PSMD12, PSMD11, PSMD14, PSMD13, PSMA7, PSMB10, PSMD9, PSMB7, PSMB4, PSMD6, PSMB5, PSMD7, PSMB2, PSMB3, PSMD2, PSMD3, PSMD1, PSMB8, PSMB9, PSMA5, FCGR1, PSMA6, PSMA3, PSMC5, PSMA4, PSMC6, PSMA1, PSMC3, PSMA2, PSMC4, PSMC1, PSME3, PSME4, PSMC2, PSME	1481	49	8557	4.36287	8.23187e-15	1.61409e-16	1.36978e-16
REACTOME_PATHWAY	R-MMU-9762114~GSK3B and BTRC:CUL1-mediated-degradation of NFE2L2	37	1.39728	1.79352e-17	PSMD10, PSMD12, PSMD11, PSMD14, PSMD13, PSMA7, PSMB10, PSMD9, PSMB7, PSMB4, PSMD6, PSMB5, PSMD7, PSMB2, PSMB3, PSMD2, PSMD3, PSMD1, RPS27A, PSMB8, PSMB9, PSMA5, PSMA6, PSMA3, PSMC5, PSMA4, PSMC6, PSMA1, PSMC3, PSMA2, PSMC4, PSMC1, PSME3, PSMC2, PSME1, PSM	1481	50	8557	4.27561	2.44098e-14	4.52033e-16	3.83613e-16
REACTOME_PATHWAY	R-MMU-9759194~Nuclear events mediated by NFE2L2	37	1.39728	5.06287e-17	PSMD10, PSMD12, PSMD11, PSMD14, PSMD13, PSMA7, PSMB10, PSMD9, PSMB7, PSMB4, PSMD6, PSMB5, PSMD7, PSMB2, PSMB3, PSMD2, PSMD3, PSMD1, RPS27A, PSMB8, PSMB9, PSMA5, PSMA6, PSMA3, PSMC5, PSMA4, PSMC6, PSMA1, PSMC3, PSMA2, PSMC4, PSMC1, PSME3, PSMC2, PSME1, PSM	1481	51	8557	4.19178	6.89057e-14	1.20887e-15	1.0259e-15
REACTOME_PATHWAY	R-MMU-8941858~Regulation of RUNX3 expression and activity	37	1.39728	1.3661e-16	PSMD10, PSMD12, PSMD11, PSMD14, PSMD13, PSMA7, PSMB10, PSMD9, PSMB7, PSMB4, PSMD6, PSMB5, PSMD7, PSMB2, PSMB3, PSMD2, PSMD3, PSMD1, RPS27A, PSMB8, PSMB9, PSMA5, PSMA6, PSMA3, PSMC5, PSMA4, PSMC6, PSMA1, PSMC3, PSMA2, PSMC4, PSMC1, PSME3, PSMC2, PSME1, PSM	1481	52	8557	4.11116	1.51101e-13	2.99881e-15	2.54491e-15
REACTOME_PATHWAY	R-MMU-5389840~Mitochondrial translation elongation	37	1.39728	2.24814e-08	MRPS15, GFM1, MRPS14, MRPL18, MRPS34, MRPL19, MRPL38, MRPL16, MRPL15, MRPL37, MRPL12, MRPL57, MRPL35, MRPL13, MRPL32, MRPL54, MRPL33, MRPL11, MRPL41, MRPL20, CHCHD1, PTCD3, GADD45GIP1, MRPS28, MRPS27, MRPS25, MRPS22, MRPS18B, MRPL27, MRPS18A, MRPL47, MRPS	1481	83	8557	2.57567	3.05968e-05	2.88653e-07	2.44963e-07
REACTOME_PATHWAY	R-MMU-5368287~Mitochondrial translation	37	1.39728	6.85151e-08	MRPS15, GFM1, MRPS14, MRPL18, MRPS34, MRPL19, MRPL38, MRPL16, MRPL15, MRPL37, MRPL12, MRPL57, MRPL35, MRPL13, MRPL32, MRPL54, MRPL33, MRPL11, MRPL41, MRPL20, CHCHD1, PTCD3, GADD45GIP1, MRPS28, MRPS27, MRPS25, MRPS22, MRPS18B, MRPL27, MRPS18A, MRPL47, MRPS	1481	86	8557	2.48582	9.32448e-05	8.47719e-07	7.19409e-07
REACTOME_PATHWAY	R-MMU-2565942~Regulation of PLK1 Activity at G2/M Transition	36	1.35952	8.3452e-08	YWHAE, DCTN3, AURKA, CCNB2, CCNB1, TUBB5, HAUS8, HAUS7, CEP192, NEK2, RPS27A, CEP290, CEP76, YWHAG, CDK5RAP2, PLK4, HSP90AA1, CEP135, BORA, NDE1, PLK1, HAUS4, HAUS6, HAUS5, DYNLL1, TUBB4B, TUBG1, CKAP5, TUBA4A, HAUS1, CENPJ, ALMS1, CDK1, CEP43, UBA52, OPT	1481	83	8557	2.50606	0.000113572	1.02323e-06	8.68351e-07
REACTOME_PATHWAY	R-MMU-5419276~Mitochondrial translation termination	36	1.35952	1.69915e-07	MRPS15, MRPS14, MRPL18, MRPS34, MRPL19, MRPL38, MRPL16, MRPL15, MRPL37, MRPL12, MRPL57, MRPL35, MRPL13, MRPL32, MRPL54, MRPL33, MRPL11, MRPL41, MRPL20, CHCHD1, PTCD3, GADD45GIP1, MRPS28, MRPS27, MRPS25, MRPS22, MRPS18B, MRPL27, MRPS18A, MRPL47, MRPS7, MRP	1481	85	8557	2.44709	0.000231227	2.04649e-06	1.73674e-06
REACTOME_PATHWAY	R-MMU-15869~Metabolism of nucleotides	35	1.32175	8.30796e-06	TXN1, GDA, PNP2, AK2, AK4, NUDT5, AK6, TYMS, SAMHD1, DNPH1, PNP, ATIC, TK1, UPP1, NUDT15, XDH, ADSS, RRM1, DUT, RRM2, TXNRD1, CAD, GSR, NME2, CTPS, HPRT, DCK, APRT, NME1, DCTD, UCK2, NT5C1A, ADSSL1, ADA, ITPA	1481	94	8557	2.15133	0.0112435	8.31407e-05	7.05566e-05
REACTOME_PATHWAY	R-MMU-5633007~Regulation of TP53 Activity	34	1.28399	0.0453255	BLM, AURKB, AURKA, BRIP1, PPP2R1B, EXO1, CHEK1, AKT3, RBBP8, TOPBP1, RPS27A, RFC5, RFC3, RMI2, RFC4, PDPK1, TAF10, RPA1, HUS1, MRE11A, HIPK1, HIPK2, CCNA2, TPX2, RPA3, CSNK2B, CCNG1, CDK1, TAF4B, MAPKAPK5, TAF5, DNA2, UBA52, SUPT16	1481	143	8557	1.37376	1	0.21126	0.179284
REACTOME_PATHWAY	R-MMU-109581~Apoptosis	33	1.24622	0.000228201	AVEN, YWHAE, HMGB2, HMGB1, LMNB1, CASP7, CASP8, OPA1, CASP3, TNFSF10, SFN, CLSPN, BAK1, CD14, YWHAG, APPL1, YWHAH, GSDMD, DSP, DBNL, APAF1, GZMB, TNFRSF10B, DYNLL1, YWHAZ, PTK2, CYCS, FAS, BAX, DSG3, TLR4, KPNB1, TJP2	1481	100	8557	1.90669	0.267005	0.00179527	0.00152354
REACTOME_PATHWAY	R-MMU-8854518~AURKA Activation by TPX2	32	1.20846	1.76965e-07	YWHAE, DCTN3, HMMR, AURKA, TUBB5, HAUS8, HAUS7, CEP192, NEK2, CEP290, CEP76, YWHAG, CDK5RAP2, PLK4, HSP90AA1, CEP135, NDE1, PLK1, HAUS4, HAUS6, HAUS5, DYNLL1, TUBB4B, TUBG1, CKAP5, TUBA4A, HAUS1, TPX2, CENPJ, ALMS1, CDK1, CEP43	1481	71	8557	2.6041	0.00024082	2.11271e-06	1.79293e-06
REACTOME_PATHWAY	R-MMU-3371556~Cellular response to heat stress	32	1.20846	7.2942e-06	YWHAE, VCP, CAMK2D, NUP107, RPS19BP1, HSPA4L, HSPA14, AAAS, HSPA13, NUP160, HSPH1, NUP85, NUP43, NDC1, HSPA9, HSPA8, HSP90AA1, SEC13, NUP155, NUP210, HSPA5, NUP133, PTGES3, RPA1, HSPA12A, NUP93, DNAJC2, RPA3, NUP50, NUP35, FKBP4, NUP37	1481	82	8557	2.25477	0.00987833	7.40851e-05	6.28717e-05
REACTOME_PATHWAY	R-MMU-380320~Recruitment of NuMA to mitotic centrosomes	32	1.20846	3.73953e-05	YWHAE, DCTN3, TUBA1C, TUBA1B, TUBB5, HAUS8, HAUS7, CEP192, NEK2, CEP290, CEP76, YWHAG, CDK5RAP2, PLK4, HSP90AA1, CEP135, NDE1, PLK1, HAUS4, HAUS6, HAUS5, DYNLL1, TUBB4B, TUBG1, CKAP5, TUBA4A, HAUS1, CENPJ, ALMS1, CDK1, TUBGCP6, CEP43	1481	88	8557	2.10104	0.0496224	0.000337053	0.000286037
REACTOME_PATHWAY	R-MMU-5620912~Anchoring of the basal body to the plasma membrane	32	1.20846	0.000191579	YWHAE, DCTN3, TUBB5, HAUS8, HAUS7, CEP192, NEK2, CEP290, CEP76, YWHAG, CDK5RAP2, PLK4, HSP90AA1, CEP135, NDE1, PLK1, HAUS4, KIF24, HAUS6, HAUS5, DYNLL1, TUBB4B, TUBG1, CKAP5, TUBA4A, RAB11A, HAUS1, CENPJ, ALMS1, CDK1, CEP83, CEP43	1481	95	8557	1.94622	0.229537	0.00153376	0.00130161
REACTOME_PATHWAY	R-MMU-8856688~Golgi-to-ER retrograde transport	32	1.20846	0.0183749	RAB1A, NBAS, ARF1, DCTN3, KIF11, KIF15, TUBA1C, TUBA1B, RACGAP1, KIF5B, TMED2, TMED7, NSF, TMED9, GALNT1, KIFC5B, KIF23, KIF22, DYNLL1, TUBB4B, TUBA4A, KIF4, CENPE, KIF18A, KIF18B, KIFC1, CAPZA2, KIF2C, COPG2, KIF20A, KIF20B, PAFAH1B3	1481	124	8557	1.49106	1	0.0976887	0.0829026
REACTOME_PATHWAY	R-MMU-68875~Mitotic Prophase	31	1.17069	0.0111315	H2AX, RB1, RAB1A, SET, NUP107, NCAPG2, AAAS, SMC4, NUP160, SMC2, LMNB1, CCNB2, CCNB1, NUP85, NUP43, H2AZ1, NDC1, SEC13, NUP155, NUP210, NUP133, PLK1, MASTL, NUP93, NUP50, CDK1, NUP35, NCAPD3, LPIN2, NUP37, MCPH1	1481	115	8557	1.55751	1	0.0620899	0.052692
REACTOME_PATHWAY	R-MMU-2132295~MHC class II antigen presentation	31	1.17069	0.0224689	ARF1, DCTN3, CLTC, KIF11, KIF15, TUBA1C, TUBA1B, RACGAP1, AP1G1, KIF5B, AP2S1, AP1S1, CTSC, CD74, SEC13, KIFC5B, KIF23, KIF22, DYNLL1, TUBB4B, TUBA4A, KIF4, CENPE, KIF18A, KIF18B, KIFC1, CANX, CAPZA2, KIF2C, KIF20A, KIF20B	1481	121	8557	1.48028	1	0.118528	0.100588
REACTOME_PATHWAY	R-MMU-380287~Centrosome maturation	30	1.13293	1.55498e-05	YWHAE, DCTN3, TUBB5, HAUS8, HAUS7, CEP192, NEK2, CEP290, CEP76, YWHAG, CDK5RAP2, PLK4, HSP90AA1, CEP135, NDE1, PLK1, HAUS4, HAUS6, HAUS5, DYNLL1, TUBB4B, TUBG1, CKAP5, TUBA4A, HAUS1, CENPJ, ALMS1, CDK1, TUBGCP6, CEP43	1481	77	8557	2.25111	0.0209411	0.000147995	0.000125594
REACTOME_PATHWAY	R-MMU-380270~Recruitment of mitotic centrosome proteins and complexes	30	1.13293	1.55498e-05	YWHAE, DCTN3, TUBB5, HAUS8, HAUS7, CEP192, NEK2, CEP290, CEP76, YWHAG, CDK5RAP2, PLK4, HSP90AA1, CEP135, NDE1, PLK1, HAUS4, HAUS6, HAUS5, DYNLL1, TUBB4B, TUBG1, CKAP5, TUBA4A, HAUS1, CENPJ, ALMS1, CDK1, TUBGCP6, CEP43	1481	77	8557	2.25111	0.0209411	0.000147995	0.000125594
REACTOME_PATHWAY	R-MMU-5685942~HDR through Homologous Recombination (HRR)	29	1.09517	6.38549e-10	BLM, PCNA, BRCA2, RAD51AP1, BRIP1, SLX4, EME1, EXO1, POLD2, CHEK1, RBBP8, RPS27A, POLE, RFC5, GEN1, RFC3, RMI2, RFC4, XRCC2, RPA1, MRE11A, SPIDR, PALB2, RAD51, RPA3, POLE2, POLE3, DNA2, UBA52	1481	50	8557	3.35115	8.69064e-07	8.6046e-09	7.30222e-09
REACTOME_PATHWAY	R-MMU-380284~Loss of proteins required for interphase microtubule organization from the centrosome	29	1.09517	2.88538e-06	YWHAE, DCTN3, TUBB5, HAUS8, HAUS7, CEP192, NEK2, CEP290, CEP76, YWHAG, CDK5RAP2, PLK4, HSP90AA1, CEP135, NDE1, PLK1, HAUS4, HAUS6, HAUS5, DYNLL1, TUBB4B, TUBG1, CKAP5, TUBA4A, HAUS1, CENPJ, ALMS1, CDK1, CEP43	1481	68	8557	2.46408	0.0039193	3.11667e-05	2.64493e-05
REACTOME_PATHWAY	R-MMU-380259~Loss of Nlp from mitotic centrosomes	29	1.09517	2.88538e-06	YWHAE, DCTN3, TUBB5, HAUS8, HAUS7, CEP192, NEK2, CEP290, CEP76, YWHAG, CDK5RAP2, PLK4, HSP90AA1, CEP135, NDE1, PLK1, HAUS4, HAUS6, HAUS5, DYNLL1, TUBB4B, TUBG1, CKAP5, TUBA4A, HAUS1, CENPJ, ALMS1, CDK1, CEP43	1481	68	8557	2.46408	0.0039193	3.11667e-05	2.64493e-05
REACTOME_PATHWAY	R-MMU-6804756~Regulation of TP53 Activity through Phosphorylation	29	1.09517	7.75095e-05	BLM, AURKB, AURKA, BRIP1, EXO1, CHEK1, RBBP8, TOPBP1, RPS27A, RFC5, RFC3, RMI2, RFC4, TAF10, RPA1, HUS1, MRE11A, HIPK1, HIPK2, CCNA2, TPX2, RPA3, CSNK2B, TAF4B, MAPKAPK5, TAF5, DNA2, UBA52, SUPT16	1481	79	8557	2.12098	0.100121	0.000667935	0.000566837
REACTOME_PATHWAY	R-MMU-70326~Glucose metabolism	29	1.09517	9.9869e-05	PFKFB2, SLC25A1, PFKFB1, PFKFB3, NUP107, ENO1, AAAS, NUP160, HK2, HK3, NUP85, PGK1, NUP43, NDC1, SEC13, TPI1, NUP155, NUP210, NUP133, GOT1, PGAM1, BPGM, NUP93, PKM, NUP50, NUP35, GAPDH, PFKP, NUP37	1481	80	8557	2.09447	0.127095	0.000833876	0.000707661
REACTOME_PATHWAY	R-MMU-72202~Transport of Mature Transcript to Cytoplasm	29	1.09517	9.9869e-05	NXT1, NUP107, RBM8A, U2AF1, AAAS, NUP160, NUP85, MAGOH, DHX38, NUP43, EIF4E, NDC1, SEC13, NUP155, NCBP1, NUP210, NUP133, ALYREF, CPSF2, THOC3, MAGOHB, THOC6, NUP93, DDX39A, NUP50, SRSF2, NUP35, NUP37, SRSF9	1481	80	8557	2.09447	0.127095	0.000833876	0.000707661
REACTOME_PATHWAY	R-MMU-202733~Cell surface interactions at the vascular wall	29	1.09517	0.0170293	ITGB2, SLC7A11, ITGAL, TREM1, SPN, OLR1, ITGAV, HRAS, SLC16A3, CD177, LYN, GM5150, ANGPT4, CD74, FCER1G, ITGA3, FN1, TNFRSF10B, ATP1B2, MIF, SLC7A5, DOK2, SLC7A9, ITGA6, ITGA5, CD47, SOS1, PPIA, CD44	1481	109	8557	1.53723	1	0.0916082	0.0777424
REACTOME_PATHWAY	R-MMU-8957322~Metabolism of steroids	29	1.09517	0.0409229	IDI1, MVK, MSMO1, HSD17B12, HMGCR, HSD17B7, ABCB11, AKR1B8, ACAT2, HSD11B1, NSDHL, PMVK, SC5D, TSPO, LBR, FDFT1, NCOA1, FDPS, HMGCS1, NR1H4, SLC51B, LSS, CYP51, SQLE, AKR1B10, ACOX2, MVD, KPNB1, RAN	1481	117	8557	1.43212	1	0.198915	0.168807
REACTOME_PATHWAY	R-MMU-381426~Regulation of Insulin-like Growth Factor (IGF) transport and uptake by Insulin-like Growth Factor Binding Proteins (IGFBPs)	29	1.09517	0.0544596	APOL7A, APOL10B, APOL10A, APOL9A, SERPINA10, PCSK9, AFP, HSP90B1, C3, C4B, EVA1A, STC2, SPP1, TIMP1, CCN1, FGA, APOL11B, IGFBP5, IGFBP4, FN1, ADAM10, IGF1, CP, PDIA6, CKAP4, DNAJC3, IL6, PAPPA, P4HB	1481	120	8557	1.39631	1	0.248723	0.211077
REACTOME_PATHWAY	R-MMU-70171~Glycolysis	27	1.01964	3.00616e-06	PFKFB2, PFKFB1, PFKFB3, NUP107, ENO1, AAAS, NUP160, HK2, HK3, NUP85, PGK1, NUP43, NDC1, SEC13, TPI1, NUP155, NUP210, NUP133, PGAM1, BPGM, NUP93, PKM, NUP50, NUP35, GAPDH, PFKP, NUP37	1481	61	8557	2.55741	0.00408303	3.22156e-05	2.73395e-05
REACTOME_PATHWAY	R-MMU-3371453~Regulation of HSF1-mediated heat shock response	27	1.01964	8.71462e-06	YWHAE, NUP107, RPS19BP1, HSPA4L, HSPA14, AAAS, HSPA13, NUP160, HSPH1, NUP85, NUP43, NDC1, HSPA9, HSPA8, SEC13, NUP155, NUP210, HSPA5, NUP133, RPA1, HSPA12A, NUP93, DNAJC2, RPA3, NUP50, NUP35, NUP37	1481	64	8557	2.43753	0.0117906	8.65737e-05	7.34699e-05
REACTOME_PATHWAY	R-MMU-159236~Transport of Mature mRNA derived from an Intron-Containing Transcript	27	1.01964	7.38541e-05	NXT1, NUP107, RBM8A, U2AF1, AAAS, NUP160, NUP85, MAGOH, DHX38, NUP43, NDC1, SEC13, NUP155, NCBP1, NUP210, NUP133, ALYREF, THOC3, MAGOHB, THOC6, NUP93, DDX39A, NUP50, SRSF2, NUP35, NUP37, SRSF9	1481	71	8557	2.19721	0.0956322	0.000648487	0.000550332
REACTOME_PATHWAY	R-MMU-6811434~COPI-dependent Golgi-to-ER retrograde traffic	27	1.01964	0.00503457	RAB1A, NBAS, ARF1, KIF11, KIF15, TUBA1C, TUBA1B, RACGAP1, KIF5B, TMED2, TMED7, NSF, TMED9, KIFC5B, KIF23, KIF22, TUBB4B, TUBA4A, KIF4, CENPE, KIF18A, KIF18B, KIFC1, KIF2C, COPG2, KIF20A, KIF20B	1481	91	8557	1.71431	0.998961	0.0317185	0.0269176
REACTOME_PATHWAY	R-MMU-8957275~Post-translational protein phosphorylation	27	1.01964	0.0781183	APOL7A, APOL10B, APOL10A, APOL9A, SERPINA10, PCSK9, AFP, HSP90B1, C3, C4B, EVA1A, STC2, SPP1, TIMP1, CCN1, FGA, APOL11B, IGFBP5, IGFBP4, FN1, ADAM10, CP, PDIA6, CKAP4, DNAJC3, IL6, P4HB	1481	114	8557	1.36844	1	0.331268	0.281127
REACTOME_PATHWAY	R-MMU-157579~Telomere Maintenance	26	0.981873	0.0152151	H2AX, PRIM2, PIF1, RTEL1, BLM, PCNA, PRIM1, DSCC1, CHTF18, POLD2, GAR1, H2AZ1, RFC5, RFC3, RFC4, LIG1, RPA1, TERF1, CCNA2, POLA1, POLA2, SHQ1, DKC1, RPA3, NHP2, DNA2	1481	94	8557	1.59813	1	0.0825012	0.0700139
REACTOME_PATHWAY	R-MMU-5696398~Nucleotide Excision Repair	26	0.981873	0.0283983	INO80C, ISY1, PCNA, ACTB, POLD2, POLR2D, RUVBL1, POLR2F, POLR2H, RPS27A, POLE, RFC5, RFC3, RFC4, LIG1, ACTL6A, USP45, RPA1, GTF2H1, RAD23B, COPS5, RPA3, POLE2, POLE3, ERCC8, UBA52	1481	99	8557	1.51742	1	0.143681	0.121933
REACTOME_PATHWAY	R-MMU-198933~Immunoregulatory interactions between a Lymphoid and a non-Lymphoid cell	26	0.981873	0.0356191	IFITM3, IFITM1, H2-T22, H2-Q6, ITGB2, H2-Q7, H2-K1, H2-Q4, CD3G, H2-Q2, ITGAL, TREM1, ICAM1, SIGLECE, C3, CD300LB, B2M, LAIR1, CD300A, PILRA, CD300C2, RAET1E, CD8A, FCGR4, CD226, H2-Q10	1481	101	8557	1.48737	1	0.175643	0.149058
REACTOME_PATHWAY	R-MMU-68962~Activation of the pre-replicative complex	25	0.944109	8.92699e-14	PRIM2, MCM7, MCM8, PRIM1, GMNN, MCM10, CDC45, ORC1, ORC2, POLE, CDT1, RPA1, CDC7, CDC6, POLA1, POLA2, DBF4, RPA3, POLE2, POLE3, MCM3, MCM4, MCM5, MCM6, MCM2	1481	30	8557	4.81488	1.21485e-10	1.39651e-12	1.18513e-12
REACTOME_PATHWAY	R-MMU-69473~G2/M DNA damage checkpoint	25	0.944109	0.0034928	YWHAE, H2AX, BLM, BRIP1, CCNB1, EXO1, CHEK1, NSD2, RBBP8, SFN, TOPBP1, YWHAG, YWHAH, RFC5, RFC3, RMI2, RFC4, RPA1, HUS1, MRE11A, CDC25C, YWHAZ, RPA3, CDK1, DNA2	1481	80	8557	1.80558	0.991452	0.0223179	0.0189399
REACTOME_PATHWAY	R-MMU-180786~Extension of Telomeres	24	0.906344	2.10649e-07	RFC5, PRIM2, PIF1, RFC3, BLM, RTEL1, RFC4, PCNA, LIG1, PRIM1, DSCC1, RPA1, TERF1, CHTF18, CCNA2, POLA1, POLA2, SHQ1, DKC1, RPA3, POLD2, GAR1, NHP2, DNA2	1481	45	8557	3.08152	0.000286653	2.49299e-06	2.11565e-06
REACTOME_PATHWAY	R-MMU-2995410~Nuclear Envelope (NE) Reassembly	24	0.906344	8.42888e-05	NDC1, SEC13, NUP107, NUP155, NUP133, VRK1, RANGAP1, TUBB4B, TUBA4A, NUP160, NUP93, TUBA1C, CCNB2, CCNB1, TUBA1B, NUP85, CDK1, NUP35, RCC1, NUP43, LBR, KPNB1, RAN, NUP37	1481	60	8557	2.31114	0.108386	0.000716981	0.00060846
REACTOME_PATHWAY	R-MMU-176187~Activation of ATR in response to replication stress	23	0.86858	9.75313e-10	RFC5, RFC3, RFC4, MCM7, MCM8, RPA1, HUS1, CDC7, MCM10, CDC6, CDC25C, CDC45, DBF4, ORC1, RPA3, CHEK1, ORC2, MCM3, MCM4, MCM5, MCM6, CLSPN, MCM2	1481	34	8557	3.90855	1.3274e-06	1.30137e-08	1.1044e-08
REACTOME_PATHWAY	R-MMU-73893~DNA Damage Bypass	22	0.830816	4.71881e-06	RFC5, RFC3, VCP, RFC4, PCNA, UBA7, RPA1, ISG15, UBE2L6, MAD2L2, NPLOC4, RPA3, POLE2, POLE3, POLD2, USP1, PCLAF, RPS27A, UBA52, DTL, POLE, RAD18	1481	45	8557	2.82473	0.00640173	4.97852e-05	4.22498e-05
REACTOME_PATHWAY	R-MMU-194441~Metabolism of non-coding RNA	22	0.830816	1.10319e-05	NDC1, SEC13, NUP107, NUP210, NUP155, NUP133, AAAS, NUP160, NUP93, SNRPD2, SNRPD1, NUP85, NUP50, SNRPG, NUP35, SNRPE, GEMIN6, NUP43, SNRPD3, SMN1, SNRPF, NUP37	1481	47	8557	2.70453	0.0149023	0.000107246	9.10131e-05
REACTOME_PATHWAY	R-MMU-191859~snRNP Assembly	22	0.830816	1.10319e-05	NDC1, SEC13, NUP107, NUP210, NUP155, NUP133, AAAS, NUP160, NUP93, SNRPD2, SNRPD1, NUP85, NUP50, SNRPG, NUP35, SNRPE, GEMIN6, NUP43, SNRPD3, SMN1, SNRPF, NUP37	1481	47	8557	2.70453	0.0149023	0.000107246	9.10131e-05
REACTOME_PATHWAY	R-MMU-5693607~Processing of DNA double-strand break ends	22	0.830816	0.0216601	H2AX, RFC5, RMI2, RFC3, BLM, TIPIN, RFC4, RPA1, HUS1, MRE11A, CCNA2, BRIP1, PPP4C, EXO1, RPA3, CHEK1, NSD2, TIMELESS, RBBP8, TOPBP1, CLSPN, DNA2	1481	78	8557	1.62965	1	0.114706	0.0973439
REACTOME_PATHWAY	R-MMU-4615885~SUMOylation of DNA replication proteins	21	0.793051	5.39682e-06	NDC1, TOP2A, PCNA, NUP107, NUP210, NUP155, NUP133, CDCA8, AAAS, RANGAP1, NUP160, AURKB, NUP93, NUP85, INCENP, NUP50, NUP35, BIRC5, NUP43, TOP1, NUP37	1481	42	8557	2.88893	0.00731818	5.60692e-05	4.75826e-05
REACTOME_PATHWAY	R-MMU-5218859~Regulated Necrosis	21	0.793051	4.25825e-05	GSDMD, HSP90AA1, MLKL, RIPK3, TNFRSF10B, GZMB, HMGB1, SDCBP, IL1A, CASP8, CASP3, IL1B, CASP4, CASP1, TNFSF10, CYCS, FAS, BAX, BAK1, RPS27A, UBA52	1481	47	8557	2.58159	0.0563085	0.000380411	0.000322832
REACTOME_PATHWAY	R-MMU-913531~Interferon Signaling	21	0.793051	0.00536199	EIF4A1, CAMK2D, EIF4E3, UBA7, MX2, EIF2AK2, ISG15, UBE2L6, USP18, SOCS3, SOCS1, IFNG, PDE12, FLNB, ABCE1, EIF4E, OASL1, IRF9, KPNB1, EIF4G2, EIF4G1	1481	65	8557	1.86669	0.999336	0.0334756	0.0284087
REACTOME_PATHWAY	R-MMU-774815~Nucleosome assembly	21	0.793051	0.0236637	H2AX, H2AZ1, CENPT, CENPU, NPM1, CENPW, SMARCA5, CENPA, MIS18A, CENPH, CENPI, MIS18BP1, RUVBL1, CENPK, CENPM, OIP5, CENPN, CENPO, CENPP, CENPQ, CENPS	1481	74	8557	1.63966	1	0.123396	0.104719
REACTOME_PATHWAY	R-MMU-606279~Deposition of new CENPA-containing nucleosomes at the centromere	21	0.793051	0.0236637	H2AX, H2AZ1, CENPT, CENPU, NPM1, CENPW, SMARCA5, CENPA, MIS18A, CENPH, CENPI, MIS18BP1, RUVBL1, CENPK, CENPM, OIP5, CENPN, CENPO, CENPP, CENPQ, CENPS	1481	74	8557	1.63966	1	0.123396	0.104719
REACTOME_PATHWAY	R-MMU-2980766~Nuclear Envelope Breakdown	20	0.755287	7.50633e-05	NDC1, SEC13, NUP107, NUP210, NUP155, NUP133, PLK1, AAAS, NUP160, LMNB1, NUP93, CCNB2, CCNB1, NUP85, NUP50, CDK1, NUP35, NUP43, LPIN2, NUP37	1481	45	8557	2.56793	0.0971195	0.00065488	0.000555757
REACTOME_PATHWAY	R-MMU-429914~Deadenylation-dependent mRNA decay	20	0.755287	0.00117742	TTC37, EIF4A1, TUT7, DIS3, LSM5, LSM4, LSM3, LSM2, LSM7, CNOT6, LSM6, EXOSC9, EXOSC8, EXOSC3, EXOSC2, CNOT9, EIF4E, DCP2, EXOSC1, EIF4G1	1481	54	8557	2.13995	0.798792	0.0080933	0.00686831
REACTOME_PATHWAY	R-MMU-2172127~DAP12 interactions	20	0.755287	0.00687816	GM5150, H2-T22, SYK, H2-Q6, H2-Q7, H2-K1, H2-Q4, H2-Q2, TREM1, TYROBP, CLEC5A, CD300LB, LCP2, KLRC1, RAC1, SOS1, HRAS, B2M, LAT, H2-Q10	1481	62	8557	1.86382	0.999917	0.0412387	0.0349968
REACTOME_PATHWAY	R-MMU-6781827~Transcription-Coupled Nucleotide Excision Repair (TC-NER)	20	0.755287	0.0258536	ISY1, RFC5, RFC3, RFC4, PCNA, LIG1, RPA1, GTF2H1, COPS5, RPA3, POLE2, POLR2D, POLE3, POLD2, POLR2F, ERCC8, POLR2H, RPS27A, UBA52, POLE	1481	70	8557	1.65082	1	0.132281	0.112259
REACTOME_PATHWAY	R-MMU-5696399~Global Genome Nucleotide Excision Repair (GG-NER)	20	0.755287	0.0388872	INO80C, RFC5, RFC3, RFC4, PCNA, ACTL6A, USP45, RPA1, GTF2H1, RAD23B, ACTB, COPS5, RPA3, POLE2, POLE3, RUVBL1, POLD2, RPS27A, UBA52, POLE	1481	73	8557	1.58297	1	0.191067	0.162147
REACTOME_PATHWAY	R-MMU-110313~Translesion synthesis by Y family DNA polymerases bypasses lesions on DNA template	19	0.717523	6.70177e-06	RFC5, RFC3, VCP, RFC4, PCNA, UBA7, RPA1, ISG15, UBE2L6, MAD2L2, NPLOC4, RPA3, POLE2, POLE3, POLD2, PCLAF, RPS27A, UBA52, POLE	1481	36	8557	3.04942	0.00907967	6.85798e-05	5.81996e-05
REACTOME_PATHWAY	R-MMU-983189~Kinesins	19	0.717523	0.00194303	KIFC5B, KIF23, KIF11, KIF22, TUBB4B, TUBA4A, KIF15, KIF4, TUBA1C, CENPE, KIF18A, TUBA1B, KIF18B, RACGAP1, KIFC1, KIF5B, KIF2C, KIF20A, KIF20B	1481	52	8557	2.11114	0.929139	0.0128998	0.0109473
REACTOME_PATHWAY	R-MMU-6782210~Gap-filling DNA repair synthesis and ligation in TC-NER	19	0.717523	0.00882915	ISY1, RFC5, RFC3, RFC4, PCNA, LIG1, RPA1, GTF2H1, RPA3, POLE2, POLR2D, POLE3, POLD2, POLR2F, ERCC8, POLR2H, RPS27A, UBA52, POLE	1481	59	8557	1.86066	0.999994	0.0515729	0.0437668
REACTOME_PATHWAY	R-MMU-73856~RNA Polymerase II Transcription Termination	19	0.717523	0.0243531	NCBP1, RBM8A, ALYREF, CPSF2, CSTF2, THOC3, U2AF1, MAGOHB, THOC6, DDX39A, MAGOH, SNRPG, SRSF2, DHX38, SNRPE, SNRPD3, SNRPF, SRSF9, ZFP473	1481	65	8557	1.68891	1	0.126025	0.10695
REACTOME_PATHWAY	R-MMU-3108214~SUMOylation of DNA damage response and repair proteins	19	0.717523	0.0618804	NDC1, SEC13, BLM, NUP107, NUP210, NUP155, NUP133, RPA1, NSMCE1, BRCA1, AAAS, NUP160, NUP93, NUP85, TDG, NUP50, NUP35, NUP43, NUP37	1481	72	8557	1.52471	1	0.275226	0.233568
REACTOME_PATHWAY	R-MMU-159231~Transport of Mature mRNA Derived from an Intronless Transcript	18	0.679758	0.000161878	NDC1, SEC13, NUP107, NCBP1, NUP210, NUP155, NUP133, ALYREF, CPSF2, AAAS, NUP160, NUP93, NUP85, NUP50, NUP35, NUP43, EIF4E, NUP37	1481	40	8557	2.60003	0.197749	0.0013114	0.00111291
REACTOME_PATHWAY	R-MMU-159234~Transport of Mature mRNAs Derived from Intronless Transcripts	18	0.679758	0.00023245	NDC1, SEC13, NUP107, NCBP1, NUP210, NUP155, NUP133, ALYREF, CPSF2, AAAS, NUP160, NUP93, NUP85, NUP50, NUP35, NUP43, EIF4E, NUP37	1481	41	8557	2.53662	0.271233	0.00181819	0.00154299
REACTOME_PATHWAY	R-MMU-72165~mRNA Splicing - Minor Pathway	18	0.679758	0.00193871	SF3B5, NCBP1, SNU13, YBX1, GTF2F2, LSM2, EFTUD2, SNRNP40, SNRPD2, SNRPD1, POLR2D, SNRPG, SRSF2, POLR2F, SNRPE, SNRPD3, POLR2H, SNRPF	1481	48	8557	2.16669	0.92872	0.0128998	0.0109473
REACTOME_PATHWAY	R-MMU-6782135~Dual incision in TC-NER	18	0.679758	0.0226784	ISY1, RFC5, RFC3, RFC4, PCNA, RPA1, GTF2H1, RPA3, POLE2, POLR2D, POLE3, POLD2, POLR2F, ERCC8, POLR2H, RPS27A, UBA52, POLE	1481	60	8557	1.73336	1	0.119171	0.101133
REACTOME_PATHWAY	R-MMU-191273~Cholesterol biosynthesis	17	0.641994	2.22554e-06	IDI1, FDPS, MVK, HMGCS1, MSMO1, HMGCR, HSD17B7, LSS, ACAT2, CYP51, SQLE, NSDHL, PMVK, SC5D, MVD, LBR, FDFT1	1481	28	8557	3.50798	0.00302438	2.46257e-05	2.08984e-05
REACTOME_PATHWAY	R-MMU-174417~Telomere C-strand (Lagging Strand) Synthesis	17	0.641994	7.50596e-06	RFC5, PRIM2, RFC3, BLM, RFC4, PCNA, LIG1, PRIM1, DSCC1, RPA1, TERF1, CHTF18, POLA1, POLA2, RPA3, POLD2, DNA2	1481	30	8557	3.27412	0.0101636	7.56712e-05	6.42176e-05
REACTOME_PATHWAY	R-MMU-3301854~Nuclear Pore Complex (NPC) Disassembly	17	0.641994	1.30326e-05	NDC1, SEC13, NUP107, NUP210, NUP155, NUP133, AAAS, NUP160, NUP93, CCNB2, CCNB1, NUP85, NUP50, CDK1, NUP35, NUP43, NUP37	1481	31	8557	3.1685	0.0175811	0.000125797	0.000106757
REACTOME_PATHWAY	R-MMU-159227~Transport of the SLBP independent Mature mRNA	17	0.641994	3.57299e-05	NDC1, SEC13, NUP107, NCBP1, NUP210, NUP155, NUP133, ALYREF, AAAS, NUP160, NUP93, NUP85, NUP50, NUP35, NUP43, EIF4E, NUP37	1481	33	8557	2.97647	0.0474657	0.000324189	0.00027512
REACTOME_PATHWAY	R-MMU-159230~Transport of the SLBP Dependant Mature mRNA	17	0.641994	5.67271e-05	NDC1, SEC13, NUP107, NCBP1, NUP210, NUP155, NUP133, ALYREF, AAAS, NUP160, NUP93, NUP85, NUP50, NUP35, NUP43, EIF4E, NUP37	1481	34	8557	2.88893	0.0743025	0.000501335	0.000425453
REACTOME_PATHWAY	R-MMU-983170~Antigen Presentation: Folding, assembly and peptide loading of class I MHC	17	0.641994	0.00107418	PDIA3, SEC13, H2-T22, HSPA5, H2-Q6, ERAP1, H2-Q7, H2-K1, H2-Q4, TAP2, TAP1, H2-Q2, TAPBP, CANX, CALR, B2M, H2-Q10	1481	42	8557	2.33865	0.768401	0.00745898	0.00633
REACTOME_PATHWAY	R-MMU-380108~Chemokine receptors bind chemokines	17	0.641994	0.0145832	CCL12, CXCL9, CXCL1, CXCL3, CXCL2, CXCL5, CXCL16, CXCL10, CXCL11, CCL7, CCL5, CXCR3, CCL4, CCL3, CCL1, CCR5, CCR4	1481	53	8557	1.85327	1	0.0802254	0.0680826
REACTOME_PATHWAY	R-MMU-69190~DNA strand elongation	16	0.60423	6.63891e-08	RFC5, GINS1, GINS2, PRIM2, RFC3, RFC4, PCNA, LIG1, PRIM1, GINS3, RPA1, POLA1, POLA2, RPA3, POLD2, DNA2	1481	21	8557	4.40217	9.03515e-05	8.2895e-07	7.03481e-07
REACTOME_PATHWAY	R-MMU-5693537~Resolution of D-Loop Structures	16	0.60423	2.35898e-05	GEN1, RMI2, BLM, XRCC2, MRE11A, BRCA2, PALB2, SPIDR, RAD51AP1, BRIP1, SLX4, RAD51, EME1, EXO1, RBBP8, DNA2	1481	29	8557	3.18778	0.0315962	0.000215475	0.000182861
REACTOME_PATHWAY	R-MMU-5693568~Resolution of D-loop Structures through Holliday Junction Intermediates	16	0.60423	2.35898e-05	GEN1, RMI2, BLM, XRCC2, MRE11A, BRCA2, PALB2, SPIDR, RAD51AP1, BRIP1, SLX4, RAD51, EME1, EXO1, RBBP8, DNA2	1481	29	8557	3.18778	0.0315962	0.000215475	0.000182861
REACTOME_PATHWAY	R-MMU-5656169~Termination of translesion DNA synthesis	16	0.60423	2.35898e-05	RFC5, RFC3, RFC4, PCNA, UBA7, RPA1, ISG15, UBE2L6, RPA3, POLE2, POLE3, POLD2, PCLAF, RPS27A, UBA52, POLE	1481	29	8557	3.18778	0.0315962	0.000215475	0.000182861
REACTOME_PATHWAY	R-MMU-6791312~TP53 Regulates Transcription of Cell Cycle Genes	16	0.60423	0.000237775	NPM1, PCNA, CDC25C, AURKA, CCNA2, CNOT6, CCNB1, CCNE2, CCNE1, CENPJ, CDK1, BAX, SFN, CNOT9, E2F7, E2F8	1481	34	8557	2.71899	0.276497	0.00184921	0.00156931
REACTOME_PATHWAY	R-MMU-109606~Intrinsic Pathway for Apoptosis	16	0.60423	0.000995827	YWHAE, GSDMD, AVEN, APAF1, GZMB, DYNLL1, YWHAZ, CASP7, CASP8, CASP3, CYCS, BAX, SFN, BAK1, YWHAG, YWHAH	1481	38	8557	2.43278	0.742309	0.00695036	0.00589836
REACTOME_PATHWAY	R-MMU-69236~G1 Phase	16	0.60423	0.00244175	LYN, RB1, PTK6, CKS1B, RBL1, TFDP1, CCNE2, PPP2R1B, CCND1, CCNE1, E2F1, E2F2, E2F4, SKP2, RPS27A, UBA52	1481	41	8557	2.25477	0.96411	0.0157499	0.013366
REACTOME_PATHWAY	R-MMU-69231~Cyclin D associated events in G1	16	0.60423	0.00244175	LYN, RB1, PTK6, CKS1B, RBL1, TFDP1, CCNE2, PPP2R1B, CCND1, CCNE1, E2F1, E2F2, E2F4, SKP2, RPS27A, UBA52	1481	41	8557	2.25477	0.96411	0.0157499	0.013366
REACTOME_PATHWAY	R-MMU-2424491~DAP12 signaling	16	0.60423	0.0314491	H2-T22, SYK, H2-Q6, H2-Q7, H2-K1, H2-Q4, H2-Q2, TYROBP, LCP2, KLRC1, RAC1, SOS1, HRAS, B2M, LAT, H2-Q10	1481	53	8557	1.74426	1	0.158527	0.134532
REACTOME_PATHWAY	R-MMU-2029482~Regulation of actin dynamics for phagocytic cup formation	16	0.60423	0.0568313	ACTR3, NCKAP1, CYFIP1, ACTR2, HSP90AA1, SYK, ARPC1B, CD3G, ARPC4, PTK2, ACTB, FCGR1, FCGR4, ARPC3, RAC1, CRK	1481	57	8557	1.62185	1	0.255272	0.216634
REACTOME_PATHWAY	R-MMU-110314~Recognition of DNA damage by PCNA-containing replication complex	15	0.566465	4.27648e-05	RFC5, RFC3, RFC4, PCNA, RPA1, RPA3, POLE2, POLE3, POLD2, USP1, RPS27A, UBA52, DTL, POLE, RAD18	1481	27	8557	3.20992	0.0565426	0.000380411	0.000322832
REACTOME_PATHWAY	R-MMU-5685938~HDR through Single Strand Annealing (SSA)	15	0.566465	0.000117153	RFC5, RMI2, RFC3, BLM, RFC4, RPA1, HUS1, MRE11A, BRIP1, RAD51, EXO1, RPA3, RBBP8, TOPBP1, DNA2	1481	29	8557	2.98854	0.147391	0.000966334	0.00082007
REACTOME_PATHWAY	R-MMU-1169410~Antiviral mechanism by IFN-stimulated genes	15	0.566465	0.000284016	EIF4A1, EIF4E3, UBA7, MX2, EIF2AK2, ISG15, UBE2L6, USP18, PDE12, FLNB, ABCE1, EIF4E, OASL1, EIF4G2, EIF4G1	1481	31	8557	2.79574	0.320637	0.0021716	0.00184291
REACTOME_PATHWAY	R-MMU-6783310~Fanconi Anemia Pathway	15	0.566465	0.00089151	FANCI, FANCM, FANCA, RPA1, FAAP24, FANCB, SLX4, EME1, FANCD2, RPA3, UBE2T, USP1, RPS27A, UBA52, CENPS	1481	34	8557	2.54905	0.702959	0.00625436	0.0053077
REACTOME_PATHWAY	R-MMU-176408~Regulation of APC/C activators between G1/S and early anaphase	15	0.566465	0.00089151	ANAPC15, UBE2C, PLK1, BUB1B, CCNA2, CDC20, CCNB1, UBE2S, CDC27, CDK1, FBXO5, RPS27A, UBA52, ANAPC1, MAD2L1	1481	34	8557	2.54905	0.702959	0.00625436	0.0053077
REACTOME_PATHWAY	R-MMU-3232142~SUMOylation of ubiquitinylation proteins	15	0.566465	0.00234371	NDC1, SEC13, NUP107, NUP210, NUP155, NUP133, AAAS, NUP160, NUP93, NUP85, NUP50, NUP35, NUP43, TRIM27, NUP37	1481	37	8557	2.34237	0.958973	0.0153355	0.0130143
REACTOME_PATHWAY	R-MMU-168643~Nucleotide-binding domain, leucine rich repeat containing receptor (NLR) signaling pathways	15	0.566465	0.0108723	TXN1, RIPK2, TNFAIP3, MEFV, MAPK13, PYCARD, PANX1, CASP8, TRAF6, CASP4, CASP1, NLRP3, UBE2V1, RPS27A, UBA52	1481	43	8557	2.01553	1	0.060894	0.0516771
REACTOME_PATHWAY	R-MMU-4570464~SUMOylation of RNA binding proteins	15	0.566465	0.0165246	NDC1, SEC13, NOP58, NUP107, NUP210, NUP155, NUP133, AAAS, NUP160, NUP93, NUP85, NUP50, NUP35, NUP43, NUP37	1481	45	8557	1.92595	1	0.0892458	0.0757377
REACTOME_PATHWAY	R-MMU-9615933~Postmitotic nuclear pore complex (NPC) reformation	14	0.528701	6.04561e-06	NDC1, SEC13, NUP107, NUP155, NUP133, RANGAP1, NUP160, NUP93, NUP85, NUP35, RCC1, NUP43, RAN, NUP37	1481	21	8557	3.8519	0.00819434	6.23339e-05	5.28991e-05
REACTOME_PATHWAY	R-MMU-499943~Interconversion of nucleotide di- and triphosphates	14	0.528701	0.000212666	TXN1, RRM1, DUT, RRM2, TXNRD1, GSR, AK2, NME2, AK4, CTPS, AK6, TYMS, NME1, DCTD	1481	27	8557	2.99592	0.251339	0.00168278	0.00142807
REACTOME_PATHWAY	R-MMU-170822~Regulation of Glucokinase by Glucokinase Regulatory Protein	14	0.528701	0.000760786	NDC1, SEC13, NUP107, NUP210, NUP155, NUP133, AAAS, NUP160, NUP93, NUP85, NUP50, NUP35, NUP43, NUP37	1481	30	8557	2.69633	0.645066	0.00553706	0.00469898
REACTOME_PATHWAY	R-MMU-4085377~SUMOylation of SUMOylation proteins	14	0.528701	0.00218642	NDC1, SEC13, NUP107, NUP210, NUP155, NUP133, AAAS, NUP160, NUP93, NUP85, NUP50, NUP35, NUP43, NUP37	1481	33	8557	2.45121	0.949155	0.0143755	0.0121996
REACTOME_PATHWAY	R-MMU-1236974~ER-Phagosome pathway	14	0.528701	0.00401366	PDIA3, H2-T22, H2-Q6, H2-Q7, H2-K1, H2-Q4, TAP2, TAP1, H2-Q2, TAPBP, CALR, B2M, H2-Q10, VAMP3	1481	35	8557	2.31114	0.995804	0.0254074	0.0215618
REACTOME_PATHWAY	R-MMU-69186~Lagging Strand Synthesis	13	0.490937	1.80584e-06	RFC5, PRIM2, RFC3, RFC4, PCNA, LIG1, PRIM1, RPA1, POLA1, POLA2, RPA3, POLD2, DNA2	1481	17	8557	4.41836	0.00245473	2.01455e-05	1.70963e-05
REACTOME_PATHWAY	R-MMU-5693579~Homologous DNA Pairing and Strand Exchange	13	0.490937	0.000141348	RMI2, BLM, XRCC2, MRE11A, BRCA2, PALB2, RAD51AP1, BRIP1, RAD51, EXO1, CHEK1, RBBP8, DNA2	1481	23	8557	3.26574	0.175013	0.00115194	0.000977586
REACTOME_PATHWAY	R-MMU-5696400~Dual Incision in GG-NER	13	0.490937	0.0146186	RFC5, RFC3, RFC4, PCNA, RPA1, GTF2H1, RPA3, POLE2, POLE3, POLD2, RPS27A, UBA52, POLE	1481	36	8557	2.08645	1	0.0802254	0.0680826
REACTOME_PATHWAY	R-MMU-9006927~Signaling by Non-Receptor Tyrosine Kinases	13	0.490937	0.0563177	PTK6, HIF1A, EREG, SOCS3, SFPQ, CCND1, CCNE1, RAC1, RPS27A, CRK, HRAS, UBA52, HBEGF	1481	43	8557	1.74679	1	0.255272	0.216634
REACTOME_PATHWAY	R-MMU-8848021~Signaling by PTK6	13	0.490937	0.0563177	PTK6, HIF1A, EREG, SOCS3, SFPQ, CCND1, CCNE1, RAC1, RPS27A, CRK, HRAS, UBA52, HBEGF	1481	43	8557	1.74679	1	0.255272	0.216634
REACTOME_PATHWAY	R-MMU-5696397~Gap-filling DNA repair synthesis and ligation in GG-NER	12	0.453172	7.75413e-05	RFC5, RFC3, RFC4, PCNA, RPA3, POLE2, POLE3, POLD2, RPA1, RPS27A, UBA52, POLE	1481	19	8557	3.64917	0.10016	0.000667935	0.000566837
REACTOME_PATHWAY	R-MMU-174411~Polymerase switching on the C-strand of the telomere	12	0.453172	0.00110047	RFC5, PRIM2, POLA1, POLA2, RFC3, RFC4, PCNA, PRIM1, DSCC1, POLD2, TERF1, CHTF18	1481	24	8557	2.88893	0.77655	0.00760275	0.006452
REACTOME_PATHWAY	R-MMU-1169408~ISG15 antiviral mechanism	12	0.453172	0.00347545	EIF4A1, EIF4E3, UBA7, MX2, EIF2AK2, ISG15, UBE2L6, FLNB, EIF4E, USP18, EIF4G2, EIF4G1	1481	27	8557	2.56793	0.991247	0.0223118	0.0189347
REACTOME_PATHWAY	R-MMU-73933~Resolution of Abasic Sites (AP sites)	12	0.453172	0.0115945	RFC5, RFC3, RFC4, PCNA, LIG1, TDG, RPA3, POLE2, POLE3, POLD2, RPA1, POLE	1481	31	8557	2.23659	1	0.0644084	0.0546596
REACTOME_PATHWAY	R-MMU-3928662~EPHB-mediated forward signaling	12	0.453172	0.0435958	ACTR3, LYN, ACTR2, ROCK2, ARPC3, ARPC1B, ARPC4, RAC1, EPHB2, HRAS, PTK2, ACTB	1481	37	8557	1.8739	1	0.207058	0.175717
REACTOME_PATHWAY	R-MMU-9696273~RND1 GTPase cycle	12	0.453172	0.0723425	DSP, STIP1, DEPDC1B, TFRC, TXNL1, KIF14, EPSTI1, MUC13, PLXNA1, PKP4, RND1, EPHA2	1481	40	8557	1.73336	1	0.312566	0.265256
REACTOME_PATHWAY	R-MMU-5651801~PCNA-Dependent Long Patch Base Excision Repair	11	0.415408	0.000264373	RFC5, RFC3, RFC4, PCNA, LIG1, RPA3, POLE2, POLE3, POLD2, RPA1, POLE	1481	18	8557	3.53091	0.302225	0.00203283	0.00172514
REACTOME_PATHWAY	R-MMU-5620971~Pyroptosis	11	0.415408	0.000798477	GSDMD, IL1A, IL1B, CASP3, CASP4, CASP1, CYCS, GZMB, BAX, BAK1, HMGB1	1481	20	8557	3.17782	0.662828	0.00571962	0.0048539
REACTOME_PATHWAY	R-MMU-5693616~Presynaptic phase of homologous DNA pairing and strand exchange	11	0.415408	0.000798477	BLM, RMI2, BRIP1, RAD51, EXO1, XRCC2, CHEK1, RBBP8, MRE11A, DNA2, BRCA2	1481	20	8557	3.17782	0.662828	0.00571962	0.0048539
REACTOME_PATHWAY	R-MMU-110373~Resolution of AP sites via the multiple-nucleotide patch replacement pathway	11	0.415408	0.000798477	RFC5, RFC3, RFC4, PCNA, LIG1, RPA3, POLE2, POLE3, POLD2, RPA1, POLE	1481	20	8557	3.17782	0.662828	0.00571962	0.0048539
REACTOME_PATHWAY	R-MMU-179409~APC-Cdc20 mediated degradation of Nek2A	11	0.415408	0.00615131	CDC20, ANAPC15, UBE2S, UBE2C, CDC27, BUB1B, NEK2, RPS27A, UBA52, ANAPC1, MAD2L1	1481	25	8557	2.54226	0.999775	0.0372684	0.0316274
REACTOME_PATHWAY	R-MMU-8956319~Nucleotide catabolism	11	0.415408	0.0675412	PNP, GDA, PNP2, NT5C1A, UPP1, NUDT5, NUDT15, SAMHD1, XDH, DNPH1, ITPA	1481	35	8557	1.8159	1	0.298453	0.253279
REACTOME_PATHWAY	R-MMU-69183~Processive synthesis on the lagging strand	10	0.377644	1.80429e-05	PRIM2, POLA1, POLA2, PCNA, LIG1, RPA3, PRIM1, POLD2, RPA1, DNA2	1481	12	8557	4.81488	0.0242576	0.000169354	0.000143721
REACTOME_PATHWAY	R-MMU-110320~Translesion Synthesis by POLH	10	0.377644	0.000866893	RFC5, VCP, RFC3, NPLOC4, RFC4, PCNA, RPA3, RPA1, RPS27A, UBA52	1481	17	8557	3.39874	0.69283	0.00617718	0.00524221
REACTOME_PATHWAY	R-MMU-174048~APC/C:Cdc20 mediated degradation of Cyclin B	10	0.377644	0.0108669	CDC20, CCNB1, ANAPC15, UBE2S, UBE2C, CDC27, CDK1, RPS27A, UBA52, ANAPC1	1481	23	8557	2.51211	1	0.060894	0.0516771
REACTOME_PATHWAY	R-MMU-5675482~Regulation of necroptotic cell death	10	0.377644	0.032583	SDCBP, HSP90AA1, CASP8, RIPK3, MLKL, TNFSF10, FAS, TNFRSF10B, RPS27A, UBA52	1481	27	8557	2.13995	1	0.163035	0.138358
REACTOME_PATHWAY	R-MMU-5213460~RIPK1-mediated regulated necrosis	10	0.377644	0.032583	SDCBP, HSP90AA1, CASP8, RIPK3, MLKL, TNFSF10, FAS, TNFRSF10B, RPS27A, UBA52	1481	27	8557	2.13995	1	0.163035	0.138358
REACTOME_PATHWAY	R-MMU-168638~NOD1/2 Signaling Pathway	10	0.377644	0.0504946	CASP8, RIPK2, TRAF6, CASP4, CASP1, TNFAIP3, UBE2V1, RPS27A, UBA52, MAPK13	1481	29	8557	1.99236	1	0.23296	0.197699
REACTOME_PATHWAY	R-MMU-2871796~FCERI mediated MAPK activation	10	0.377644	0.0504946	LYN, MAP2K4, FCER1G, SYK, FCER1A, LCP2, RAC1, SOS1, HRAS, LAT	1481	29	8557	1.99236	1	0.23296	0.197699
REACTOME_PATHWAY	R-MMU-977606~Regulation of Complement cascade	10	0.377644	0.0877025	C1QB, C3, C4B, C1QA, C1RA, C5AR1, C3AR1, CFP, C1QC, C2	1481	32	8557	1.80558	1	0.366145	0.310725
REACTOME_PATHWAY	R-MMU-69166~Removal of the Flap Intermediate	9	0.339879	7.91186e-05	PRIM2, POLA1, POLA2, PCNA, RPA3, PRIM1, POLD2, RPA1, DNA2	1481	11	8557	4.72733	0.102089	0.000677236	0.00057473
REACTOME_PATHWAY	R-MMU-69109~Leading Strand Synthesis	9	0.339879	0.000443932	RFC5, PRIM2, POLA1, POLA2, RFC3, RFC4, PCNA, PRIM1, POLD2	1481	13	8557	4.00005	0.453557	0.00331973	0.00281726
REACTOME_PATHWAY	R-MMU-69091~Polymerase switching	9	0.339879	0.000443932	RFC5, PRIM2, POLA1, POLA2, RFC3, RFC4, PCNA, PRIM1, POLD2	1481	13	8557	4.00005	0.453557	0.00331973	0.00281726
REACTOME_PATHWAY	R-MMU-110312~Translesion synthesis by REV1	9	0.339879	0.000879118	MAD2L2, RFC5, RFC3, RFC4, PCNA, RPA3, RPA1, RPS27A, UBA52	1481	14	8557	3.71433	0.697902	0.00623166	0.00528844
REACTOME_PATHWAY	R-MMU-5655862~Translesion synthesis by POLK	9	0.339879	0.00159952	MAD2L2, RFC5, RFC3, RFC4, PCNA, RPA3, RPA1, RPS27A, UBA52	1481	15	8557	3.46671	0.88681	0.010777	0.00914577
REACTOME_PATHWAY	R-MMU-5656121~Translesion synthesis by POLI	9	0.339879	0.00159952	MAD2L2, RFC5, RFC3, RFC4, PCNA, RPA3, RPA1, RPS27A, UBA52	1481	15	8557	3.46671	0.88681	0.010777	0.00914577
REACTOME_PATHWAY	R-MMU-74259~Purine catabolism	9	0.339879	0.00667696	PNP, GDA, PNP2, NT5C1A, NUDT5, NUDT15, XDH, DNPH1, ITPA	1481	18	8557	2.88893	0.99989	0.0402095	0.0341234
REACTOME_PATHWAY	R-MMU-5686938~Regulation of TLR by endogenous ligand	9	0.339879	0.00981139	GSDMD, FGA, LBP, HMGB1, CD14, TLR4, S100A9, S100A8, TLR2	1481	19	8557	2.73688	0.999999	0.0565818	0.0480176
REACTOME_PATHWAY	R-MMU-9705462~Inactivation of CSF3 (G-CSF) signaling	9	0.339879	0.00981139	LYN, SOCS3, CSF3, CSF3R, SOCS1, SYK, ELOB, RPS27A, UBA52	1481	19	8557	2.73688	0.999999	0.0565818	0.0480176
REACTOME_PATHWAY	R-MMU-210991~Basigin interactions	9	0.339879	0.0335177	SPN, SLC7A5, ITGA3, SLC7A9, ITGA6, SLC7A11, ATP1B2, PPIA, SLC16A3	1481	23	8557	2.2609	1	0.165882	0.140774
REACTOME_PATHWAY	R-MMU-8956321~Nucleotide salvage	9	0.339879	0.0335177	UCK2, PNP, PNP2, TK1, HPRT, UPP1, DCK, ADA, APRT	1481	23	8557	2.2609	1	0.165882	0.140774
REACTOME_PATHWAY	R-MMU-9674555~Signaling by CSF3 (G-CSF)	9	0.339879	0.0335177	LYN, SOCS3, CSF3, CSF3R, SOCS1, SYK, ELOB, RPS27A, UBA52	1481	23	8557	2.2609	1	0.165882	0.140774
REACTOME_PATHWAY	R-MMU-5669034~TNFs bind their physiological receptors	9	0.339879	0.0538382	TNFSF4, TNFRSF9, TNFRSF8, TNFSF9, TNFRSF14, TNFRSF11B, TNFRSF1B, TNFRSF1A, TNFSF13B	1481	25	8557	2.08003	1	0.246713	0.209371
REACTOME_PATHWAY	R-MMU-354192~Integrin signaling	9	0.339879	0.0806685	APBB1IP, RAP1B, FGA, SYK, PDPK1, FN1, SOS1, CRK, PTK2	1481	27	8557	1.92595	1	0.338858	0.287568
REACTOME_PATHWAY	R-MMU-75035~Chk1/Chk2(Cds1) mediated inactivation of Cyclin B:Cdk1 complex	8	0.302115	0.00160897	YWHAE, CCNB1, CDK1, SFN, CDC25C, YWHAZ, YWHAG, YWHAH	1481	12	8557	3.8519	0.888259	0.0107872	0.0091545
REACTOME_PATHWAY	R-MMU-532668~N-glycan trimming in the ER and Calnexin/Calreticulin cycle	8	0.302115	0.00505726	PDIA3, VCP, PSMC1, CANX, CALR, RPS27A, UBA52, RAD23B	1481	14	8557	3.30163	0.998993	0.0317185	0.0269176
REACTOME_PATHWAY	R-MMU-450604~KSRP (KHSRP) binds and destabilizes mRNA	8	0.302115	0.00808277	DIS3, EXOSC9, EXOSC8, EXOSC3, EXOSC2, YWHAZ, DCP2, EXOSC1	1481	15	8557	3.08152	0.999984	0.0476219	0.0404139
REACTOME_PATHWAY	R-MMU-174414~Processive synthesis on the C-strand of the telomere	8	0.302115	0.00808277	BLM, PCNA, LIG1, RPA3, POLD2, RPA1, DNA2, TERF1	1481	15	8557	3.08152	0.999984	0.0476219	0.0404139
REACTOME_PATHWAY	R-MMU-111471~Apoptotic factor-mediated response	8	0.302115	0.0122558	GSDMD, AVEN, CASP7, APAF1, CASP3, CYCS, BAX, BAK1	1481	16	8557	2.88893	1	0.0678052	0.0575423
REACTOME_PATHWAY	R-MMU-166663~Initial triggering of complement	8	0.302115	0.0248473	C1QB, C3, C4B, C1QA, C1RA, CFP, C1QC, C2	1481	18	8557	2.56793	1	0.127612	0.108297
REACTOME_PATHWAY	R-MMU-5357769~Caspase activation via extrinsic apoptotic signalling pathway	8	0.302115	0.0248473	CASP8, CASP3, TNFSF10, FAS, TNFRSF10B, CD14, TLR4, APPL1	1481	18	8557	2.56793	1	0.127612	0.108297
REACTOME_PATHWAY	R-MMU-176412~Phosphorylation of the APC/C	8	0.302115	0.0442257	CCNB1, ANAPC15, UBE2S, UBE2C, PLK1, CDC27, CDK1, ANAPC1	1481	20	8557	2.31114	1	0.207058	0.175717
REACTOME_PATHWAY	R-MMU-171319~Telomere Extension By Telomerase	8	0.302115	0.0442257	CCNA2, PIF1, RTEL1, SHQ1, DKC1, GAR1, NHP2, TERF1	1481	20	8557	2.31114	1	0.207058	0.175717
REACTOME_PATHWAY	R-MMU-141405~Inhibition of the proteolytic activity of APC/C required for the onset of anaphase by mitotic spindle checkpoint components	8	0.302115	0.0567646	CDC20, ANAPC15, UBE2S, UBE2C, CDC27, BUB1B, ANAPC1, MAD2L1	1481	21	8557	2.20109	1	0.255272	0.216634
REACTOME_PATHWAY	R-MMU-141430~Inactivation of APC/C via direct inhibition of the APC/C complex	8	0.302115	0.0567646	CDC20, ANAPC15, UBE2S, UBE2C, CDC27, BUB1B, ANAPC1, MAD2L1	1481	21	8557	2.20109	1	0.255272	0.216634
REACTOME_PATHWAY	R-MMU-1482801~Acyl chain remodelling of PS	8	0.302115	0.0712898	PLA2G2E, LPCAT4, LPCAT3, PLA2G2A, MBOAT1, PLAAT3, PLA2G5, PLA1A	1481	22	8557	2.10104	1	0.308998	0.262229
REACTOME_PATHWAY	R-MMU-69273~Cyclin A/B1/B2 associated events during G2/M transition	8	0.302115	0.0712898	CCNA2, CCNB2, CCNB1, PPP2R1B, PLK1, CDK1, CDC25C, CDC25B	1481	22	8557	2.10104	1	0.308998	0.262229
REACTOME_PATHWAY	R-MMU-9748787~Azathioprine ADME	8	0.302115	0.0712898	GSTA3, NME2, RAC1, HPRT, NUDT15, XDH, SLC28A3, NME1	1481	22	8557	2.10104	1	0.308998	0.262229
REACTOME_PATHWAY	R-MMU-68952~DNA replication initiation	7	0.26435	0.000540194	PRIM2, POLA1, POLA2, PRIM1, POLE2, POLE3, POLE	1481	8	8557	5.05562	0.520688	0.00399567	0.00339089
REACTOME_PATHWAY	R-MMU-430039~mRNA decay by 5' to 3' exoribonuclease	7	0.26435	0.0150774	LSM7, LSM6, LSM5, LSM4, DCP2, LSM3, LSM2	1481	13	8557	3.11115	1	0.0820815	0.0696577
REACTOME_PATHWAY	R-MMU-71336~Pentose phosphate pathway	7	0.26435	0.0150774	RPIA, RPE, G6PDX, TALDO1, PGD, TKT, DERA	1481	13	8557	3.11115	1	0.0820815	0.0696577
REACTOME_PATHWAY	R-MMU-429958~mRNA decay by 3' to 5' exoribonuclease	7	0.26435	0.0442717	TTC37, DIS3, EXOSC9, EXOSC8, EXOSC3, EXOSC2, EXOSC1	1481	16	8557	2.52781	1	0.207058	0.175717
REACTOME_PATHWAY	R-MMU-450513~Tristetraprolin (TTP, ZFP36) binds and destabilizes mRNA	7	0.26435	0.0442717	DIS3, EXOSC9, EXOSC8, EXOSC3, EXOSC2, DCP2, EXOSC1	1481	16	8557	2.52781	1	0.207058	0.175717
REACTOME_PATHWAY	R-MMU-1538133~G0 and Early G1	7	0.26435	0.0442717	CCNA2, LIN54, RBL1, TFDP1, CCNE2, CCNE1, E2F4	1481	16	8557	2.52781	1	0.207058	0.175717
REACTOME_PATHWAY	R-MMU-450385~Butyrate Response Factor 1 (BRF1) binds and destabilizes mRNA	7	0.26435	0.0442717	DIS3, EXOSC9, EXOSC8, EXOSC3, EXOSC2, DCP2, EXOSC1	1481	16	8557	2.52781	1	0.207058	0.175717
REACTOME_PATHWAY	R-MMU-6804114~TP53 Regulates Transcription of Genes Involved in G2 Cell Cycle Arrest	6	0.226586	0.00237168	CCNB1, PCNA, CDK1, BAX, SFN, AURKA	1481	7	8557	4.95245	0.960509	0.0154443	0.0131066
REACTOME_PATHWAY	R-MMU-2514853~Condensation of Prometaphase Chromosomes	6	0.226586	0.00542415	CSNK2B, NCAPG, NCAPD2, SMC4, NCAPH, SMC2	1481	8	8557	4.33339	0.99939	0.0335558	0.0284768
REACTOME_PATHWAY	R-MMU-5621480~Dectin-2 family	6	0.226586	0.00542415	LYN, CLEC4D, FCER1G, SYK, CLEC4N, CLEC4E	1481	8	8557	4.33339	0.99939	0.0335558	0.0284768
REACTOME_PATHWAY	R-MMU-113501~Inhibition of replication initiation of damaged DNA by RB1/E2F1	6	0.226586	0.0104758	RB1, PRIM2, POLA1, POLA2, PPP2R1B, PRIM1	1481	9	8557	3.8519	0.999999	0.0591599	0.0502055
REACTOME_PATHWAY	R-MMU-113510~E2F mediated regulation of DNA replication	6	0.226586	0.0104758	RB1, PRIM2, POLA1, POLA2, PPP2R1B, PRIM1	1481	9	8557	3.8519	0.999999	0.0591599	0.0502055
REACTOME_PATHWAY	R-MMU-111367~SLBP independent Processing of Histone Pre-mRNAs	6	0.226586	0.0179997	NCBP1, SNRPG, SNRPE, SNRPD3, SNRPF, ZFP473	1481	10	8557	3.46671	1	0.0960689	0.081528
REACTOME_PATHWAY	R-MMU-77588~SLBP Dependent Processing of Replication-Dependent Histone Pre-mRNAs	6	0.226586	0.0283755	NCBP1, SNRPG, SNRPE, SNRPD3, SNRPF, ZFP473	1481	11	8557	3.15156	1	0.143681	0.121933
REACTOME_PATHWAY	R-MMU-5358565~Mismatch repair (MMR) directed by MSH2:MSH6 (MutSalpha)	6	0.226586	0.0283755	PCNA, LIG1, EXO1, RPA3, POLD2, RPA1	1481	11	8557	3.15156	1	0.143681	0.121933
REACTOME_PATHWAY	R-MMU-5358508~Mismatch Repair	6	0.226586	0.0418661	PCNA, LIG1, EXO1, RPA3, POLD2, RPA1	1481	12	8557	2.88893	1	0.200633	0.170265
REACTOME_PATHWAY	R-MMU-2995383~Initiation of Nuclear Envelope (NE) Reformation	6	0.226586	0.0418661	CCNB2, CCNB1, CDK1, VRK1, LBR, KPNB1	1481	12	8557	2.88893	1	0.200633	0.170265
REACTOME_PATHWAY	R-MMU-2029481~FCGR activation	6	0.226586	0.0418661	FCGR1, LYN, FGR, SYK, FCGR4, CD3G	1481	12	8557	2.88893	1	0.200633	0.170265
REACTOME_PATHWAY	R-MMU-179812~GRB2 events in EGFR signaling	6	0.226586	0.0418661	EPGN, SOS1, HRAS, AREG, HBEGF, EREG	1481	12	8557	2.88893	1	0.200633	0.170265
REACTOME_PATHWAY	R-MMU-180336~SHC1 events in EGFR signaling	6	0.226586	0.0586091	EPGN, SOS1, HRAS, AREG, HBEGF, EREG	1481	13	8557	2.6667	1	0.261531	0.221946
REACTOME_PATHWAY	R-MMU-174437~Removal of the Flap Intermediate from the C-strand	6	0.226586	0.0586091	PCNA, RPA3, POLD2, RPA1, DNA2, TERF1	1481	13	8557	2.6667	1	0.261531	0.221946
REACTOME_PATHWAY	R-MMU-140534~Caspase activation via Death Receptors in the presence of ligand	6	0.226586	0.0786183	CASP8, TNFSF10, FAS, TNFRSF10B, CD14, TLR4	1481	14	8557	2.47622	1	0.331268	0.281127
REACTOME_PATHWAY	R-MMU-74217~Purine salvage	6	0.226586	0.0786183	PNP, PNP2, HPRT, DCK, ADA, APRT	1481	14	8557	2.47622	1	0.331268	0.281127
REACTOME_PATHWAY	R-MMU-2730905~Role of LAT2/NTAL/LAB on calcium mobilization	6	0.226586	0.0786183	LYN, FCER1G, SYK, PDPK1, FCER1A, SOS1	1481	14	8557	2.47622	1	0.331268	0.281127
REACTOME_PATHWAY	R-MMU-901042~Calnexin/calreticulin cycle	5	0.188822	0.00994968	PDIA3, CANX, CALR, RPS27A, UBA52	1481	6	8557	4.81488	0.999999	0.0566591	0.0480832
REACTOME_PATHWAY	R-MMU-176417~Phosphorylation of Emi1	5	0.188822	0.00994968	CDC20, CCNB1, PLK1, CDK1, FBXO5	1481	6	8557	4.81488	0.999999	0.0566591	0.0480832
REACTOME_PATHWAY	R-MMU-192456~Digestion of dietary lipid	5	0.188822	0.00994968	PNLIPRP1, PNLIPRP2, CLPS, CEL, PNLIP	1481	6	8557	4.81488	0.999999	0.0566591	0.0480832
REACTOME_PATHWAY	R-MMU-844456~The NLRP3 inflammasome	5	0.188822	0.0780822	TXN1, PANX1, PYCARD, NLRP3, MEFV	1481	10	8557	2.88893	1	0.331268	0.281127
REACTOME_PATHWAY	R-MMU-6804116~TP53 Regulates Transcription of Genes Involved in G1 Cell Cycle Arrest	5	0.188822	0.0780822	CCNA2, CCNE2, CCNE1, E2F7, E2F8	1481	10	8557	2.88893	1	0.331268	0.281127
REACTOME_PATHWAY	R-MMU-6799990~Metal sequestration by antimicrobial proteins	4	0.151057	0.0179854	LCN2, S100A9, S100A8, LTF	1481	4	8557	5.77785	1	0.0960689	0.081528
REACTOME_PATHWAY	R-MMU-174577~Activation of C3 and C5	4	0.151057	0.0391979	C3, C4B, CFP, C2	1481	5	8557	4.62228	1	0.191213	0.162271
REACTOME_PATHWAY	R-MMU-2980767~Activation of NIMA Kinases NEK9, NEK6, NEK7	4	0.151057	0.0391979	CCNB2, CCNB1, PLK1, CDK1	1481	5	8557	4.62228	1	0.191213	0.162271
REACTOME_PATHWAY	R-MMU-75072~mRNA Editing	4	0.151057	0.0684462	APOBEC1, APOBEC3, ADAR, A1CF	1481	6	8557	3.8519	1	0.299535	0.254197
REACTOME_PATHWAY	R-MMU-173623~Classical antibody-mediated complement activation	4	0.151057	0.0684462	C1QB, C1QA, C1RA, C1QC	1481	6	8557	3.8519	1	0.299535	0.254197
REACTOME_PATHWAY	R-MMU-111459~Activation of caspases through apoptosome-mediated cleavage	4	0.151057	0.0684462	CASP7, APAF1, CASP3, CYCS	1481	6	8557	3.8519	1	0.299535	0.254197

## Sheet: A-D Upreg Gene Pathways
Physiology Genes
	Transcriptional Regulation by TP53				TP53 Regulates Transcription of Genes Involved in Cell Cycle				TP53 Regulates Transcription of Genes Involved in G2 Cell Cycle Arrest				UBI-dependent Degradation of CCND1				UBI-dependent Degradation of p-Cdc25A
Comparison	Number	Enrichment	Padj		Number	Enrichment	Padj		Number	Enrichment	Padj		Number	Enrichment	Padj		Number	Enrichment	Padj
0I_0U	NA	NA	NA		9	3.3	NS		4	7.2	NS		8	2	NS		0	NA	NS
2I_0U	59	1.2	NS		15	2.6	0.00405		5	4.2	NS		38	4.5	2.06e-17		39	4.5	5.91e-18
5I_0U	53	1.24	NS		14	2.72	0.00543		5	4.72	NS		35	4.62898	1.12037e-15		35	4.53822	2.30491e-15
10I_0U	69	1.41	0.0119		16	2.72	0.00157		6	4.95	0.0131		39	4.50673	3.9984e-18		39	4.41836	1.04e-17
	DNA Replication				Leading Strand Synthesis				Lagging Strand Synthesis				DNA Strand Elongation
Comparison	Number	Enrichment	Padj		Number	Enrichment	Padj		Number	Enrichment	Padj		Number	Enrichment	Padj
0I_0U	25	1.7	NS		0	NA	NS		0	NA	NS		0	NA	NS
2I_0U	102	3.3	2.18e-30		12	4.1	0.000108768		12	4.1	0.000108768		15	4.2	4.81724e-06
5I_0U	77	2.78245	8.33954e-17		12	4.66788	4.35291e-05		12	4.66788	4.35291e-05		15	4.72345	1.30856e-06
10I_0U	85	2.6837	3.59e-18		13	4.41836	1.70963e-05		13	4.41836	1.70963e-05		16	4.40217	7.03481e-07
	Cellular Response to Stress				Apoptosis				Intrinsic Pathway for Apoptosis				p53-Independent DNA Damage Response				DNA Repair				Regulated Necrosis
Comparison	Number	Enrichment	Padj		Number	Enrichment	Padj		Number	Enrichment	Padj		Number	Enrichment	Padj		Number	Enrichment	Padj		Number	Enrichment	Padj
0I_0U	NA	NA	NA		16	2	NS		7	2.3	NS		NA	NA	NA		NA	NA	NA		11	3	NS
2I_0U	151	1.7	1.03e-11		27	1.6	NS		12	1.9	NS		35	4.54	2.3e-15		69	1.53	0.00174		18	2.24924	0.00626343
5I_0U	116	1.5	3.62522e-05		29	1.92	0.00425365		11	1.91	NS		35	4.54	2.30491e-15		69	1.53	0.00174291		16	2.25	0.0167
10I_0U	134	1.51	2.58291e-06		33	1.91	0.00152354		16	2.43	0.0059		39	4.42	1.04e-17		78	1.50727	0.00082007		21	2.58	0.000323
Immunology Genes
	Immune System				Innate Immune Response				Neutrophil Degranulation				C-type Lectin Receptors				CLEC7A Signaling				NLR Signalling
Comparison	Number	Enrichment	Padj		Number	Enrichment	Padj		Number	Enrichment	Padj		Number	Enrichment	Padj		Number	Enrichment	Padj		Number	Enrichment	Padj
0I_0U	209	1.70651	2.36635e-14		136	1.91424	1.99034e-12		82	2.06463	1.18158e-08		15	1.8	NS		NA	NA	NA		8	2.4	NS
2I_0U	441	1.67313	5.45782e-34		275	1.79853	8.16326e-25		167	2	2.48017e-18		54	3	8.54e-14		47	3.1	6.37754e-13		17	2.3	0.00613432
5I_0U	382	1.63185	4.4595e-26		244	1.7968	3.237e-21		146	1.92325	7.05362e-15		51	3.15	1.09615e-13		45	3.34356	3.24165e-13		15	2.31	0.018
10I_0U	393	1.46686	8.36273e-18		256	1.64714	2.08944e-17		159	1.83004	1.25261e-14		55	2.97	4.31322e-14		48	3.11615	2.76432e-13		15	2.02	NS
	Inflammasome				NLRP3 Inflammasome				Cytokine Signaling in Immune System				IL-1 Signaling				Interferon Signaling				Chemokine Receptors Bind Chemokines				Inactivation of G-CSF Signaling
Comparison	Number	Enrichment	Padj		Number	Enrichment	Padj		Number	Enrichment	Padj		Number	Enrichment	Padj		Number	Enrichment	Padj		Number	Enrichment	Padj		Number	Enrichment	Padj
0I_0U	NA	NA	NA		NA	NA	NA		43	1.4	NS		NA	NA	NA		10	1.9	NS		17	4.1	8.33e-05		5	3.3	NS
2I_0U	7	2.9	NS		6	3.5	NS		136	2.1	2e-17		53	3	1.52271e-13		20	1.8	0.0392		19	2.1	0.0095		8	2.5	NS
5I_0U	6	2.83	NS		6	3.97	0.0484		112	1.93	1.49e-11		44	3.16266	3.90131e-12		21	2.14	0.0067		18	2.25	0.00903619		7	2.4	NS
10I_0U	5	2.89	NS		5	2.89	NS		116	1.74539	3.38e-09		47	2.95173	6.48294e-12		21	1.87	0.0284		17	1.85	NS		9	2.74	0.048
	Adaptive Immune System				Transcriptional Regulation by RUNX1				Transcriptional Regulation by RUNX2				Transcriptional Regulation by RUNX3
Comparison	Number	Enrichment	Padj		Number	Enrichment	Padj		Number	Enrichment	Padj		Number	Enrichment	Padj
0I_0U	89	1.69672	2.64374e-05		NA	NA	NA		12	2.4	NS		NA	NA	NA
2I_0U	197	1.74508	5.08964e-16		69	2.2	1.44e-09		43	4.1	2e-17		39	3	5.78e-10
5I_0U	171	1.70557	1.82214e-12		45	1.58	0.00981		39	4.16	2.31e-15		36	3.09	2.27e-09
10I_0U	173	1.50764	3.9278e-08		47	1.44	0.0372188		43	4.01	3.69e-17		40	3	2.23e-10
	MHC Class I Antigen Presentation				MHC Class II Antigen Presentation				Antigen Processing-Cross Presentation				BCR Signaling				BCR Downtream Signaling				FCERI mediated NF-kB Activation
Comparison	Number	Enrichment	Padj		Number	Enrichment	Padj		Number	Enrichment	Padj		Number	Enrichment	Padj		Number	Enrichment	Padj		Number	Enrichment	Padj
0I_0U	36	1.3	NS		18	1.9	NS		19	2.6	0.00821		14	1.8	NS		NA	NA	NA		12	2	NS
2I_0U	90	1.5	8.6e-05		31	1.5	NS		54	3.4	4.25e-17		52	3.1	2.37e-14		44	3.5	2.02534e-14		47	3.7	1.3e-16
5I_0U	84	1.6242	3.74039e-05		30	1.64	0.0339		51	3.63	1.22774e-16		45	3.0365	1.84942e-11		39	3.48514	3.56821e-12		43	3.79	5.21e-15
10I_0U	97	1.63875	2.91997e-06		31	1.48	NS		54	3.35	9.84375e-17		49	2.88893	5.50051e-12		43	3.3574	2.44602e-13		47	3.62	2.56e-16
Metabolism Genes
	Metabolism				Carbohydrate Metabolism				Glucose Metabolism				Glycolysis				Nucleotide Metabolism				RNA Metabolism				Purine Catabolism
	Number	Enrichment	Padj		Number	Enrichment	Padj		Number	Enrichment	Padj		Number	Enrichment	Padj		Number	Enrichment	Padj		Number	Enrichment	Padj		Number	Enrichment	Padj
0I_0U	153	1.1	NS		28	1.4	NS		14	2.2	NS		14	2.9	0.0195924		16	2.2	NS		NA	NA	NA		NA	NA	NA
2I_0U	NA	NA	NS		NA	NA	NA		29	2.1	0.000464659		27	2.6	1.79876e-05		30	1.9	0.0036		144	1.5	1.63118e-07		7	2.3	NS
5I_0U	294	1.11991	NS		53	1.34	NS		28	2.31449	0.000210165		26	2.81858	8.73682e-06		31	2.18083	0.000256		129	1.55952	8.74697e-07		8	2.94	NS
10I_0U	321	1.07	NS		56	1.23	NS		29	2.09447	0.000707661		27	2.55741	2.73395e-05		35	2.15	7.06e-05		168	1.77455	3.93e-14		9	2.89	0.0341
	Steroid Metabolism				Cholesterol Biosynthesis				Protein Metabolism				Amino Acid Metabolism				Polyamine Metabolism				Regulation of ODC
	Number	Enrichment	Padj		Number	Enrichment	Padj		Number	Enrichment	Padj		Number	Enrichment	Padj		Number	Enrichment	Padj		Number	Enrichment	Padj
0I_0U	20	2.2	0.0394638		12	5.41697	0.000174244		NA	NA	NA		NA	NA	NA		9	1.9	NS		NA	NA	NA
2I_0U	31	1.6	0.0446		17	3.56577	1.4702e-05		318	1.2	0.00268		63	1.5	0.00416		38	3.8	5.49e-14		35	4	4.8299e-14
5I_0U	28	1.58	NS		17	4.01493	3.47731e-06		278	1.15	0.0181		60	1.6	0.00130043		37	4.14703	1.76268e-14		34	4.40855	2.13378e-14
10I_0U	29	1.43	NS		17	3.50798	2.08984e-05		319	1.1563	0.00716405		67	1.56	0.000887		42	4.11	2.39e-17		38	4.31	5.71e-15

## Sheet: A-D Upreg Pathway Venn Analysis
0 common elements in "2U_0U Up", "5U_0U Up" and "10U_0U Up":	0 common elements in "2U_0U Up" and "10U_0U Up":	0 common elements in "2U_0U Up" and "5U_0U Up":	1 element included exclusively in "5U_0U Up":	17 common elements in "5U_0U Up" and "10U_0U Up":	21 elements included exclusively in "10U_0U Up":	42 common elements in "0Inf_0 Up", "2 INF_0 Up", "5Inf_0 Up" and "10Inf_0 Up":	0 common elements in "0I_0U Up" and "10I_0U Up":	0 common elements in "0I_0U Up", "5I_0U Up" and "10I_0U Up":	0 common elements in "0I_0u Up" and "5Inf_0 Up":	7 common elements in "0I_0U Up", "2 I_0U Up" and "5I_0U Up":	0 elements included exclusively in "0I_0U Up":	3 common elements in "0I_0U Up" and "2I_0U Up":	38 elements included exclusively in "2I_0U Up":	10 common elements in "2I_0U Up" and "5I_0U Up":	9 elements included exclusively in "5I_0U Up":	3 common elements in "5I_0U Up" and "10f_0U Up":	167 common elements in "2I_0U Up", "5I_0U Up" and "10I_0U Up":	16 elements included exclusively in "10I_0U Up":	11 common elements in "2I_0U Up" and "10Inf_0 Up":	0 common elements in "0I_0U Up", "2I_0U Up" and "10I_0U Up":
			R-MMU-453279~Mitotic G1 phase and G1/S transition	R-MMU-1640170~Cell Cycle	R-MMU-9716542~Signaling by Rho GTPases, Miro GTPases and RHOBTB3	R-MMU-168256~Immune System				R-MMU-198933~Immunoregulatory interactions between a Lymphoid and a non-Lymphoid cell		R-MMU-109582~Hemostasis	R-MMU-157579~Telomere Maintenance	R-MMU-606279~Deposition of new CENPA-containing nucleosomes at the centromere	R-MMU-8856688~Golgi-to-ER retrograde transport	R-MMU-1169408~ISG15 antiviral mechanism	R-MMU-69306~DNA Replication	R-MMU-72766~Translation	R-MMU-69473~G2/M DNA damage checkpoint
				R-MMU-69278~Cell Cycle, Mitotic	R-MMU-194315~Signaling by Rho GTPases	R-MMU-1640170~Cell Cycle				R-MMU-380108~Chemokine receptors bind chemokines		R-MMU-2871796~FCERI mediated MAPK activation	R-MMU-5578749~Transcriptional regulation by small RNAs	R-MMU-774815~Nucleosome assembly	R-MMU-2132295~MHC class II antigen presentation	R-MMU-109581~Apoptosis	R-MMU-69002~DNA Replication Pre-Initiation	R-MMU-5693616~Presynaptic phase of homologous DNA pairing and strand exchange	R-MMU-5620912~Anchoring of the basal body to the plasma membrane
				R-MMU-68877~Mitotic Prometaphase	R-MMU-983189~Kinesins	R-MMU-69278~Cell Cycle, Mitotic				R-MMU-202733~Cell surface interactions at the vascular wall		R-MMU-8957322~Metabolism of steroids	R-MMU-211000~Gene Silencing by RNA	R-MMU-68875~Mitotic Prophase	R-MMU-430039~mRNA decay by 5' to 3' exoribonuclease	R-MMU-5685938~HDR through Single Strand Annealing (SSA)	R-MMU-69239~Synthesis of DNA	R-MMU-109606~Intrinsic Pathway for Apoptosis	R-MMU-2990846~SUMOylation
				R-MMU-69620~Cell Cycle Checkpoints	R-MMU-606279~Deposition of new CENPA-containing nucleosomes at the centromere	R-MMU-69620~Cell Cycle Checkpoints				R-MMU-2424491~DAP12 signaling			R-MMU-2299718~Condensation of Prophase Chromosomes	R-MMU-389948~PD-1 signaling	R-MMU-5669034~TNFs bind their physiological receptors		R-MMU-68867~Assembly of the pre-replicative complex	R-MMU-3700989~Transcriptional Regulation by TP53	R-MMU-110312~Translesion synthesis by REV1
				R-MMU-2500257~Resolution of Sister Chromatid Cohesion	R-MMU-774815~Nucleosome assembly	R-MMU-2500257~Resolution of Sister Chromatid Cohesion				R-MMU-202433~Generation of second messenger molecules			R-MMU-5625740~RHO GTPases activate PKNs	R-MMU-388841~Costimulation by the CD28 family	R-MMU-2168880~Scavenging of heme from plasma		R-MMU-202403~TCR signaling	R-MMU-6804114~TP53 Regulates Transcription of Genes Involved in G2 Cell Cycle Arrest	R-MMU-532668~N-glycan trimming in the ER and Calnexin/Calreticulin cycle
				R-MMU-5663220~RHO GTPases Activate Formins	R-MMU-73886~Chromosome Maintenance	R-MMU-141424~Amplification of signal from the kinetochores				R-MMU-202430~Translocation of ZAP-70 to Immunological synapse			R-MMU-427359~SIRT1 negatively regulates rRNA expression	R-MMU-168643~Nucleotide-binding domain, leucine rich repeat containing receptor (NLR) signaling pathways	R-MMU-2173782~Binding and Uptake of Ligands by Scavenger Receptors		R-MMU-68949~Orc1 removal from chromatin	R-MMU-72312~rRNA processing	R-MMU-429914~Deadenylation-dependent mRNA decay
				R-MMU-68882~Mitotic Anaphase	R-MMU-6811434~COPI-dependent Golgi-to-ER retrograde traffic	R-MMU-141444~Amplification of signal from unattached kinetochores via a MAD2 inhibitory signal				R-MMU-2029481~FCGR activation			R-MMU-73884~Base Excision Repair	R-MMU-597592~Post-translational protein modification	R-MMU-111367~SLBP independent Processing of Histone Pre-mRNAs		R-MMU-8852276~The role of GTSE1 in G2/M progression after G2 checkpoint	R-MMU-8868773~rRNA processing in the nucleus and cytosol	R-MMU-5656121~Translesion synthesis by POLI
				R-MMU-2555396~Mitotic Metaphase and Anaphase	R-MMU-2514853~Condensation of Prometaphase Chromosomes	R-MMU-168249~Innate Immune System							R-MMU-5250941~Negative epigenetic regulation of rRNA expression	R-MMU-2029482~Regulation of actin dynamics for phagocytic cup formation	R-MMU-6804116~TP53 Regulates Transcription of Genes Involved in G1 Cell Cycle Arrest		R-MMU-69656~Cyclin A:Cdk2-associated events at S phase entry	R-MMU-6791226~Major pathway of rRNA processing in the nucleolus and cytosol	R-MMU-5655862~Translesion synthesis by POLK
				R-MMU-68886~M Phase	R-MMU-191273~Cholesterol biosynthesis	R-MMU-68882~Mitotic Anaphase							R-MMU-68616~Assembly of the ORC complex at the origin of replication	R-MMU-113510~E2F mediated regulation of DNA replication	R-MMU-844456~The NLRP3 inflammasome		R-MMU-69202~Cyclin E associated events during G1/S transition	R-MMU-179409~APC-Cdc20 mediated degradation of Nek2A	R-MMU-901042~Calnexin/calreticulin cycle
				R-MMU-2467813~Separation of Sister Chromatids	R-MMU-2132295~MHC class II antigen presentation	R-MMU-2555396~Mitotic Metaphase and Anaphase							R-MMU-427413~NoRC negatively regulates rRNA expression	R-MMU-113501~Inhibition of replication initiation of damaged DNA by RB1/E2F1			R-MMU-69610~p53-Independent DNA Damage Response	R-MMU-74259~Purine catabolism	R-MMU-6804756~Regulation of TP53 Activity through Phosphorylation
				R-MMU-9648025~EML4 and NUDC in mitotic spindle formation	R-MMU-983231~Factors involved in megakaryocyte development and platelet production	R-MMU-69618~Mitotic Spindle Checkpoint							R-MMU-5693607~Processing of DNA double-strand break ends				R-MMU-69613~p53-Independent G1/S DNA damage checkpoint	R-MMU-450604~KSRP (KHSRP) binds and destabilizes mRNA	R-MMU-5620971~Pyroptosis
				R-MMU-69618~Mitotic Spindle Checkpoint	R-MMU-4615885~SUMOylation of DNA replication proteins	R-MMU-9648025~EML4 and NUDC in mitotic spindle formation							R-MMU-73728~RNA Polymerase I Promoter Opening				R-MMU-69601~Ubiquitin Mediated Degradation of Phosphorylated Cdc25A	R-MMU-174414~Processive synthesis on the C-strand of the telomere
				R-MMU-195258~RHO GTPase Effectors	R-MMU-8856688~Golgi-to-ER retrograde transport	R-MMU-2467813~Separation of Sister Chromatids							R-MMU-2559582~Senescence-Associated Secretory Phenotype (SASP)				R-MMU-69052~Switching of origins to a post-replicative state	R-MMU-6782210~Gap-filling DNA repair synthesis and ligation in TC-NER
				R-MMU-141444~Amplification of signal from unattached kinetochores via a MAD2 inhibitory signal	R-MMU-176408~Regulation of APC/C activators between G1/S and early anaphase	R-MMU-5663220~RHO GTPases Activate Formins							R-MMU-5625886~Activated PKN1 stimulates transcription of AR (androgen receptor) regulated genes KLK2 and KLK3				R-MMU-1280215~Cytokine Signaling in Immune system	R-MMU-5686938~Regulation of TLR by endogenous ligand
				R-MMU-141424~Amplification of signal from the kinetochores	R-MMU-6791312~TP53 Regulates Transcription of Cell Cycle Genes	R-MMU-68877~Mitotic Prometaphase							R-MMU-212300~PRC2 methylates histones and DNA				R-MMU-453274~Mitotic G2-G2/M phases	R-MMU-9705462~Inactivation of CSF3 (G-CSF) signaling
				R-MMU-453276~Regulation of mitotic cell cycle	R-MMU-68875~Mitotic Prophase	R-MMU-68886~M Phase							R-MMU-2559586~DNA Damage/Telomere Stress Induced Senescence				R-MMU-8878166~Transcriptional regulation by RUNX2	R-MMU-192456~Digestion of dietary lipid
				R-MMU-174143~APC/C-mediated degradation of cell cycle proteins	R-MMU-6804114~TP53 Regulates Transcription of Genes Involved in G2 Cell Cycle Arrest	R-MMU-6798695~Neutrophil degranulation							R-MMU-9018519~Estrogen-dependent gene expression				R-MMU-75815~Ubiquitin-dependent degradation of Cyclin D
					R-MMU-3301854~Nuclear Pore Complex (NPC) Disassembly	R-MMU-195258~RHO GTPase Effectors							R-MMU-2559583~Cellular Senescence				R-MMU-69275~G2/M Transition
					R-MMU-9013026~RHOB GTPase cycle	R-MMU-1280218~Adaptive Immune System							R-MMU-110330~Recognition and association of DNA glycosylase with site containing an affected purine				R-MMU-202424~Downstream TCR signaling
					R-MMU-69481~G2/M Checkpoints	R-MMU-194315~Signaling by Rho GTPases							R-MMU-8936459~RUNX1 regulates genes involved in megakaryocyte differentiation and platelet function				R-MMU-450408~AUF1 (hnRNP D0) binds and destabilizes mRNA
					R-MMU-6811442~Intra-Golgi and retrograde Golgi-to-ER traffic	R-MMU-9716542~Signaling by Rho GTPases, Miro GTPases and RHOBTB3							R-MMU-202427~Phosphorylation of CD3 and TCR zeta chains				R-MMU-8939902~Regulation of RUNX2 expression and activity
						R-MMU-2172127~DAP12 interactions							R-MMU-5250913~Positive epigenetic regulation of rRNA expression				R-MMU-174184~Cdc20:Phospho-APC/C mediated degradation of Cyclin A
						R-MMU-191273~Cholesterol biosynthesis							R-MMU-5250924~B-WICH complex positively regulates rRNA expression				R-MMU-2871837~FCERI mediated NF-kB activation
						R-MMU-174143~APC/C-mediated degradation of cell cycle proteins							R-MMU-110331~Cleavage of the damaged purine				R-MMU-174178~APC/C:Cdh1 mediated degradation of Cdc20 and other APC/C:Cdh1 targeted proteins in late mitosis/early G1
						R-MMU-453276~Regulation of mitotic cell cycle							R-MMU-73927~Depurination				R-MMU-8854050~FBXL7 down-regulates AURKA during mitotic entry and in early mitosis
						R-MMU-453279~Mitotic G1 phase and G1/S transition							R-MMU-212165~Epigenetic regulation of gene expression				R-MMU-69615~G1/S DNA Damage Checkpoints
						R-MMU-69206~G1/S Transition							R-MMU-9670095~Inhibition of DNA recombination at telomere				R-MMU-5358346~Hedgehog ligand biogenesis
						R-MMU-5621480~Dectin-2 family							R-MMU-8939211~ESR-mediated signaling				R-MMU-349425~Autodegradation of the E3 ubiquitin ligase COP1
						R-MMU-983189~Kinesins							R-MMU-2559580~Oxidative Stress Induced Senescence				R-MMU-1236978~Cross-presentation of soluble exogenous antigens (endosomes)
						R-MMU-69481~G2/M Checkpoints							R-MMU-73929~Base-Excision Repair, AP Site Formation				R-MMU-1169091~Activation of NF-kappaB in B cells
						R-MMU-1236975~Antigen processing-Cross presentation							R-MMU-983231~Factors involved in megakaryocyte development and platelet production				R-MMU-9762114~GSK3B and BTRC:CUL1-mediated-degradation of NFE2L2
						R-MMU-983170~Antigen Presentation: Folding, assembly and peptide loading of class I MHC							R-MMU-2730905~Role of LAT2/NTAL/LAB on calcium mobilization				R-MMU-449147~Signaling by Interleukins
						R-MMU-176409~APC/C:Cdc20 mediated degradation of mitotic proteins							R-MMU-73772~RNA Polymerase I Promoter Escape				R-MMU-69017~CDK-mediated phosphorylation and removal of Cdc6
						R-MMU-176814~Activation of APC/C and APC/C:Cdc20 mediated degradation of mitotic proteins							R-MMU-210991~Basigin interactions				R-MMU-5607761~Dectin-1 mediated noncanonical NF-kB signaling
						R-MMU-70171~Glycolysis							R-MMU-162582~Signal Transduction				R-MMU-5676590~NIK-->noncanonical NF-kB signaling
						R-MMU-499943~Interconversion of nucleotide di- and triphosphates							R-MMU-4551638~SUMOylation of chromatin organization proteins				R-MMU-9759194~Nuclear events mediated by NFE2L2
						R-MMU-176187~Activation of ATR in response to replication stress							R-MMU-3108232~SUMO E3 ligases SUMOylate target proteins				R-MMU-69580~p53-Dependent G1/S DNA damage checkpoint
						R-MMU-1236974~ER-Phagosome pathway							R-MMU-9006931~Signaling by Nuclear Receptors				R-MMU-69563~p53-Dependent G1 DNA Damage Response
						R-MMU-179419~APC:Cdc20 mediated degradation of cell cycle proteins prior to satisfation of the cell cycle checkpoint											R-MMU-4641257~Degradation of AXIN
						R-MMU-69242~S Phase											R-MMU-8948751~Regulation of PTEN stability and activity
						R-MMU-5357801~Programmed Cell Death											R-MMU-1234176~Oxygen-dependent proline hydroxylation of Hypoxia-inducible Factor Alpha
						R-MMU-187577~SCF(Skp2)-mediated degradation of p27/p21											R-MMU-450531~Regulation of mRNA stability by proteins that bind AU-rich elements
																	R-MMU-8941858~Regulation of RUNX3 expression and activity
																	R-MMU-69541~Stabilization of p53
																	R-MMU-5610780~Degradation of GLI1 by the proteasome
																	R-MMU-1168372~Downstream signaling events of B Cell Receptor (BCR)
																	R-MMU-983705~Signaling by the B Cell Receptor (BCR)
																	R-MMU-9755511~KEAP1-NFE2L2 pathway
																	R-MMU-5668541~TNFR2 non-canonical NF-kB pathway
																	R-MMU-4641258~Degradation of DVL
																	R-MMU-5610785~GLI3 is processed to GLI3R by the proteasome
																	R-MMU-174154~APC/C:Cdc20 mediated degradation of Securin
																	R-MMU-350562~Regulation of ornithine decarboxylase (ODC)
																	R-MMU-351202~Metabolism of polyamines
																	R-MMU-2454202~Fc epsilon receptor (FCERI) signaling
																	R-MMU-5621481~C-type lectin receptors (CLRs)
																	R-MMU-174084~Autodegradation of Cdh1 by Cdh1:APC/C
																	R-MMU-446652~Interleukin-1 family signaling
																	R-MMU-1234174~Cellular response to hypoxia
																	R-MMU-5687128~MAPK6/MAPK4 signaling
																	R-MMU-5689603~UCH proteinases
																	R-MMU-4608870~Asymmetric localization of PCP proteins
																	R-MMU-8939236~RUNX1 regulates transcription of genes involved in differentiation of HSCs
																	R-MMU-73886~Chromosome Maintenance
																	R-MMU-5607764~CLEC7A (Dectin-1) signaling
																	R-MMU-9020702~Interleukin-1 signaling
																	R-MMU-5658442~Regulation of RAS by GAPs
																	R-MMU-2262752~Cellular responses to stress
																	R-MMU-8953897~Cellular responses to stimuli
																	R-MMU-4086400~PCP/CE pathway
																	R-MMU-8878159~Transcriptional regulation by RUNX3
																	R-MMU-8878171~Transcriptional regulation by RUNX1
																	R-MMU-382556~ABC-family proteins mediated transport
																	R-MMU-195253~Degradation of beta-catenin by the destruction complex
																	R-MMU-68962~Activation of the pre-replicative complex
																	R-MMU-9711123~Cellular response to chemical stress
																	R-MMU-5632684~Hedgehog 'on' state
																	R-MMU-5689880~Ub-specific processing proteases
																	R-MMU-8953854~Metabolism of RNA
																	R-MMU-6807070~PTEN Regulation
																	R-MMU-5693538~Homology Directed Repair
																	R-MMU-5693567~HDR through Homologous Recombination (HRR) or Single Strand Annealing (SSA)
																	R-MMU-5610787~Hedgehog 'off' state
																	R-MMU-5688426~Deubiquitination
																	R-MMU-5685942~HDR through Homologous Recombination (HRR)
																	R-MMU-73894~DNA Repair
																	R-MMU-69190~DNA strand elongation
																	R-MMU-1257604~PIP3 activates AKT signaling
																	R-MMU-5693532~DNA Double-Strand Break Repair
																	R-MMU-5358351~Signaling by Hedgehog
																	R-MMU-180786~Extension of Telomeres
																	R-MMU-4615885~SUMOylation of DNA replication proteins
																	R-MMU-9615933~Postmitotic nuclear pore complex (NPC) reformation
																	R-MMU-3371556~Cellular response to heat stress
																	R-MMU-3371453~Regulation of HSF1-mediated heat shock response
																	R-MMU-2565942~Regulation of PLK1 Activity at G2/M Transition
																	R-MMU-3858494~Beta-catenin independent WNT signaling
																	R-MMU-194441~Metabolism of non-coding RNA
																	R-MMU-191859~snRNP Assembly
																	R-MMU-3301854~Nuclear Pore Complex (NPC) Disassembly
																	R-MMU-72203~Processing of Capped Intron-Containing Pre-mRNA
																	R-MMU-983169~Class I MHC mediated antigen processing & presentation
																	R-MMU-69186~Lagging Strand Synthesis
																	R-MMU-73893~DNA Damage Bypass
																	R-MMU-8854518~AURKA Activation by TPX2
																	R-MMU-110313~Translesion synthesis by Y family DNA polymerases bypasses lesions on DNA template
																	R-MMU-159227~Transport of the SLBP independent Mature mRNA
																	R-MMU-174417~Telomere C-strand (Lagging Strand) Synthesis
																	R-MMU-159230~Transport of the SLBP Dependant Mature mRNA
																	R-MMU-9006925~Intracellular signaling by second messengers
																	R-MMU-159236~Transport of Mature mRNA derived from an Intron-Containing Transcript
																	R-MMU-5389840~Mitochondrial translation elongation
																	R-MMU-2980766~Nuclear Envelope Breakdown
																	R-MMU-2995410~Nuclear Envelope (NE) Reassembly
																	R-MMU-70326~Glucose metabolism
																	R-MMU-72202~Transport of Mature Transcript to Cytoplasm
																	R-MMU-5656169~Termination of translesion DNA synthesis
																	R-MMU-5368287~Mitochondrial translation
																	R-MMU-159231~Transport of Mature mRNA Derived from an Intronless Transcript
																	R-MMU-110314~Recognition of DNA damage by PCNA-containing replication complex
																	R-MMU-69183~Processive synthesis on the lagging strand
																	R-MMU-159234~Transport of Mature mRNAs Derived from Intronless Transcripts
																	R-MMU-380284~Loss of proteins required for interphase microtubule organization from the centrosome
																	R-MMU-380259~Loss of Nlp from mitotic centrosomes
																	R-MMU-5419276~Mitochondrial translation termination
																	R-MMU-69109~Leading Strand Synthesis
																	R-MMU-69091~Polymerase switching
																	R-MMU-5696397~Gap-filling DNA repair synthesis and ligation in GG-NER
																	R-MMU-392499~Metabolism of proteins
																	R-MMU-68952~DNA replication initiation
																	R-MMU-170822~Regulation of Glucokinase by Glucokinase Regulatory Protein
																	R-MMU-15869~Metabolism of nucleotides
																	R-MMU-69166~Removal of the Flap Intermediate
																	R-MMU-6791312~TP53 Regulates Transcription of Cell Cycle Genes
																	R-MMU-6783310~Fanconi Anemia Pathway
																	R-MMU-71291~Metabolism of amino acids and derivatives
																	R-MMU-72163~mRNA Splicing - Major Pathway
																	R-MMU-201681~TCF dependent signaling in response to WNT
																	R-MMU-174411~Polymerase switching on the C-strand of the telomere
																	R-MMU-8951664~Neddylation
																	R-MMU-5684996~MAPK1/MAPK3 signaling
																	R-MMU-5218859~Regulated Necrosis
																	R-MMU-5651801~PCNA-Dependent Long Patch Base Excision Repair
																	R-MMU-5683057~MAPK family signaling cascades
																	R-MMU-5673001~RAF/MAP kinase cascade
																	R-MMU-380270~Recruitment of mitotic centrosome proteins and complexes
																	R-MMU-380287~Centrosome maturation
																	R-MMU-5693568~Resolution of D-loop Structures through Holliday Junction Intermediates
																	R-MMU-5693537~Resolution of D-Loop Structures
																	R-MMU-4085377~SUMOylation of SUMOylation proteins
																	R-MMU-72172~mRNA Splicing
																	R-MMU-3232142~SUMOylation of ubiquitinylation proteins
																	R-MMU-69231~Cyclin D associated events in G1
																	R-MMU-69236~G1 Phase
																	R-MMU-380320~Recruitment of NuMA to mitotic centrosomes
																	R-MMU-176408~Regulation of APC/C activators between G1/S and early anaphase
																	R-MMU-110373~Resolution of AP sites via the multiple-nucleotide patch replacement pathway
																	R-MMU-1169410~Antiviral mechanism by IFN-stimulated genes
																	R-MMU-983168~Antigen processing: Ubiquitination & Proteasome degradation
																	R-MMU-110320~Translesion Synthesis by POLH
																	R-MMU-72165~mRNA Splicing - Minor Pathway
																	R-MMU-2514853~Condensation of Prometaphase Chromosomes
																	R-MMU-6811434~COPI-dependent Golgi-to-ER retrograde traffic
																	R-MMU-75035~Chk1/Chk2(Cds1) mediated inactivation of Cyclin B:Cdk1 complex
																	R-MMU-176417~Phosphorylation of Emi1
																	R-MMU-5693579~Homologous DNA Pairing and Strand Exchange
																	R-MMU-913531~Interferon Signaling

## Sheet: A.  0I_0U Down
Category	Term	Count	%	PValue	Genes	List Total	Pop Hits	Pop Total	Fold Enrichment	Bonferroni	Benjamini	FDR
REACTOME_PATHWAY	R-MMU-388396~GPCR downstream signalling	64	4.30397	9.4056e-05	GPSM1, CHRM1, PTH1R, PIK3CG, EDNRA, GRM4, GNAT2, GNAT3, CCL27A, FFAR3, RGS8, RGS6, INSL5, ARHGEF15, PLEKHG5, ARHGEF19, TACR2, NPY1R, GPR37L1, SSTR1, SSTR3, AGTR1A, SSTR5, VAV2, PRKAR1B, ADRB3, PTGFR, RGS17, GNAZ, RAMP2, CALCRL, GRP, PDE1B, GIPR, RGS13, AR	606	555	8557	1.62831	0.086513	0.0904819	0.0903878
REACTOME_PATHWAY	R-MMU-372790~Signaling by GPCR	65	4.37122	0.000231944	GPSM1, CHRM1, PTH1R, PIK3CG, EDNRA, GRM4, GNAT2, GNAT3, CCL27A, FFAR3, RGS8, RGS6, INSL5, ARHGEF15, PLEKHG5, ARHGEF19, TACR2, NPY1R, GPR37L1, SSTR1, SSTR3, AGTR1A, SSTR5, VAV2, PRKAR1B, ADRB3, PTGFR, RGS17, GNAZ, RAMP2, CALCRL, GRP, PDE1B, GIPR, RGS13, AR	606	584	8557	1.57163	0.20001	0.111565	0.111449
REACTOME_PATHWAY	R-MMU-5576891~Cardiac conduction	20	1.34499	0.000365457	KCNH2, NPR1, NPR2, CAMK2A, ITPR1, CACNA2D2, ITPR2, ATP1A2, KCNK16, SLC8A2, CACNB1, FXYD4, FXYD1, SCN7A, FXYD7, SCN5A, FGF13, SCN3A, CACNG4, SCN2B	606	114	8557	2.47727	0.296462	0.11719	0.117068
REACTOME_PATHWAY	R-MMU-5576892~Phase 0 - rapid depolarisation	9	0.605245	0.0016995	CACNB1, CAMK2A, SCN7A, CACNA2D2, SCN5A, FGF13, SCN3A, CACNG4, SCN2B	606	33	8557	3.85104	0.805302	0.408729	0.408304
REACTOME_PATHWAY	R-MMU-112316~Neuronal System	37	2.48823	0.00217146	KCNG1, PTPRS, NRXN1, GRIK5, CAMK2A, KCNA2, SLC1A3, LIN7A, KCNA6, SLC6A1, GNAI1, SLC6A4, ALDH2, PRKAR2B, GNAT3, GNG4, SLITRK3, DLGAP1, DLGAP3, CACNG4, CHRNB2, KCNH2, KCNF1, KCNH6, KCNB2, CACNA2D2, KCNK16, GRIN2B, SYN2, SYN1, CACNB1, CACNB4, PRKAR1B, KCNQ4,	606	311	8557	1.67993	0.876464	0.417789	0.417355
REACTOME_PATHWAY	R-MMU-397014~Muscle contraction	23	1.54674	0.0030696	KCNH2, NPR1, NPR2, CAMK2A, TMOD2, ITPR1, CACNA2D2, ITPR2, ATP1A2, KCNK16, SORBS3, SLC8A2, CACNB1, FXYD4, FXYD1, TNNI1, SCN7A, FXYD7, SCN5A, FGF13, SCN3A, CACNG4, SCN2B	606	166	8557	1.95645	0.948051	0.49216	0.491648
REACTOME_PATHWAY	R-MMU-9027276~Erythropoietin activates Phosphoinositide-3-kinase (PI3K)	5	0.336247	0.00774625	GAB1, IRS2, EPOR, PIK3CG, PIK3R5	606	12	8557	5.88353	0.999436	0.987478	0.986451
REACTOME_PATHWAY	R-MMU-418594~G alpha (i) signalling events	31	2.08473	0.00920745	GPSM1, RGS17, PDE1B, RGS13, LPAR2, MCHR1, GNAI1, GRM4, HCAR1, GNAT2, PRKAR2B, GALR2, GNAT3, GNG4, GALR1, CCL27A, PPY, RGS8, CCL21A, RGS6, INSL5, HTR1D, NPY1R, GPR37L1, SSTR1, SSTR3, SSTR5, PYY, CXCL12, PRKAR1B, NMU	606	271	8557	1.61526	0.999863	0.987478	0.986451
REACTOME_PATHWAY	R-MMU-382551~Transport of small molecules	63	4.23672	0.00923836	SLC27A1, SLC46A1, ZDHHC8, SLC2A4, SLC6A1, SLC4A3, SLC8A2, AQP1, NIPAL4, ATP7B, SLC22A17, SLCO2B1, SLC18A1, SLC36A1, ABCG8, MYLIP, ABCG5, SLC15A1, ATP6V1G2, ABCC2, ABCA8B, SLC6A15, SLC2A12, ABCC6, NGB, SLC5A6, PRKAR1B, SLC7A8, TFR2, SLC29A4, SLC29A1, ABCG4	606	653	8557	1.36231	0.999867	0.987478	0.986451
REACTOME_PATHWAY	R-MMU-5682910~LGI-ADAM interactions	5	0.336247	0.0105726	STX1B, LGI4, ADAM23, ADAM11, CACNG4	606	13	8557	5.43095	0.999964	1	1
REACTOME_PATHWAY	R-MMU-500792~GPCR ligand binding	40	2.68998	0.0126353	PTGFR, RAMP2, CALCRL, CHRM1, GRP, GIPR, LPAR2, PTH1R, ADRB2, MCHR1, EDNRA, GRM4, HCAR1, TBXA2R, GALR2, GNG4, GALR1, CCL27A, S1PR1, KISS1R, PPY, FFAR3, CCL21A, NTSR1, INSL5, HTR1D, TACR2, NPY1R, GCG, GPR37L1, SSTR1, SSTR3, AGTR1A, SSTR5, PYY, CXCL12, ADRB3	606	383	8557	1.47472	0.999995	1	1
REACTOME_PATHWAY	R-MMU-163685~Integration of energy metabolism	12	0.806994	0.0188481	MLXIPL, PRKAR1B, PRKAR2B, GNG4, ITPR1, ITPR2, CACNA2D2, CACNA1D, GCG, CD36, GNAI1, RAPGEF4	606	77	8557	2.20059	1	1	1
REACTOME_PATHWAY	R-MMU-162582~Signal Transduction	177	11.9032	0.0198472	KLB, SH3GL3, CHRM1, RTKN, AMHR2, HHIP, ITGA2B, STMN2, IRS2, FGF1, FGF4, H2AC18, CDH5, EDNRA, RPS6KA5, FRAT2, SYNGAP1, GNAT2, SOX17, GNAT3, KIF5A, CCL27A, GRB10, SOX9, TNS4, SOX6, RGS8, RGS6, PDK2, TLE2, ATP6V1G2, MATK, NPY1R, GPR37L1, FRS3, CLIP3, AR, SMO	606	2179	8557	1.147	1	1	1
REACTOME_PATHWAY	R-MMU-5620922~BBSome-mediated cargo-targeting to cilium	6	0.403497	0.0201338	BBS1, TTC8, SMO, MCHR1, SSTR3, BBS4	606	23	8557	3.6836	1	1	1
REACTOME_PATHWAY	R-MMU-209776~Metabolism of amine-derived hormones	5	0.336247	0.0227266	TPH1, DDC, IYD, DIO1, DBH	606	16	8557	4.41264	1	1	1
REACTOME_PATHWAY	R-MMU-383280~Nuclear Receptor transcription pathway	9	0.605245	0.0228516	NR4A1, AR, ESRRB, NR1D2, PGR, ESRRG, NR1D1, RORB, RXRG	606	50	8557	2.54168	1	1	1
REACTOME_PATHWAY	R-MMU-1296072~Voltage gated Potassium channels	8	0.537996	0.0263748	KCNG1, KCNH2, KCNF1, KCNH6, KCNB2, KCNA2, KCNQ4, KCNA6	606	42	8557	2.68961	1	1	1
REACTOME_PATHWAY	R-MMU-9018677~Biosynthesis of DHA-derived SPMs	5	0.336247	0.0281002	CYP2D22, HPGD, ALOX5, EPHX2, LTC4S	606	17	8557	4.15308	1	1	1
REACTOME_PATHWAY	R-MMU-2142845~Hyaluronan metabolism	5	0.336247	0.0281002	HYAL1, HEXB, HAS3, STAB2, LYVE1	606	17	8557	4.15308	1	1	1
REACTOME_PATHWAY	R-MMU-9006335~Signaling by Erythropoietin	5	0.336247	0.0281002	GAB1, IRS2, EPOR, PIK3CG, PIK3R5	606	17	8557	4.15308	1	1	1
REACTOME_PATHWAY	R-MMU-112308~Presynaptic depolarization and calcium channel opening	4	0.268998	0.0290073	CACNB1, CACNB4, CACNA2D2, CACNG4	606	10	8557	5.64818	1	1	1
REACTOME_PATHWAY	R-MMU-5654716~Downstream signaling of activated FGFR4	6	0.403497	0.0330718	KLB, FGF18, GAB1, FGF1, FRS3, FGF4	606	26	8557	3.25857	1	1	1
REACTOME_PATHWAY	R-MMU-373076~Class A/1 (Rhodopsin-like receptors)	31	2.08473	0.033109	PTGFR, CHRM1, GRP, LPAR2, ADRB2, MCHR1, EDNRA, HCAR1, TBXA2R, GALR2, GALR1, CCL27A, S1PR1, KISS1R, PPY, FFAR3, CCL21A, NTSR1, INSL5, HTR1D, TACR2, NPY1R, GPR37L1, SSTR1, SSTR3, AGTR1A, SSTR5, PYY, CXCL12, ADRB3, NMU	606	300	8557	1.45911	1	1	1
REACTOME_PATHWAY	R-MMU-76002~Platelet activation, signaling and aggregation	26	1.74849	0.0337568	ITGA2B, ITPR1, ITPR2, RASGRP2, GNAI1, PIK3CG, PIK3R5, ISLR, TBXA2R, GNAT3, GNG4, CD36, LY6G6F, EGF, RARRES2, VEGFC, GP6, F5, VAV2, MMRN1, ALB, SELENOP, PECAM1, HRG, GAS6, RAPGEF4	606	241	8557	1.52337	1	1	1
REACTOME_PATHWAY	R-MMU-9018678~Biosynthesis of specialized proresolving mediators (SPMs)	5	0.336247	0.0341661	CYP2D22, HPGD, ALOX5, EPHX2, LTC4S	606	18	8557	3.92235	1	1	1
REACTOME_PATHWAY	R-MMU-375276~Peptide ligand-binding receptors	21	1.41224	0.0372445	GRP, NPY1R, TACR2, GPR37L1, SSTR1, MCHR1, SSTR3, AGTR1A, SSTR5, PYY, EDNRA, CXCL12, GALR2, GALR1, NMU, CCL27A, KISS1R, PPY, NTSR1, CCL21A, INSL5	606	185	8557	1.60286	1	1	1
REACTOME_PATHWAY	R-MMU-112315~Transmission across Chemical Synapses	21	1.41224	0.0429868	CHRNB2, GRIK5, CAMK2A, SLC1A3, CACNA2D2, LIN7A, SLC6A1, SYN2, GRIN2B, SYN1, GNAI1, SLC6A4, CACNB1, CACNB4, PRKAR1B, ALDH2, GNAT3, PRKAR2B, GNG4, APBA1, CACNG4	606	188	8557	1.57729	1	1	1
REACTOME_PATHWAY	R-MMU-2142700~Synthesis of Lipoxins (LX)	3	0.201748	0.0432398	HPGD, ALOX5, LTC4S	606	5	8557	8.47228	1	1	1
REACTOME_PATHWAY	R-MMU-2160916~Hyaluronan uptake and degradation	4	0.268998	0.0478648	HYAL1, HEXB, STAB2, LYVE1	606	12	8557	4.70682	1	1	1
REACTOME_PATHWAY	R-MMU-5654720~PI-3K cascade:FGFR4	5	0.336247	0.0484027	KLB, FGF18, GAB1, FGF1, FGF4	606	20	8557	3.53012	1	1	1
REACTOME_PATHWAY	R-MMU-8853659~RET signaling	7	0.470746	0.0485687	GAB1, GRB10, GFRA1, IRS2, GFRA3, GFRA2, SHANK3	606	38	8557	2.60114	1	1	1
REACTOME_PATHWAY	R-MMU-422356~Regulation of insulin secretion	9	0.605245	0.054439	GNG4, ITPR1, ITPR2, CACNA2D2, CACNA1D, GCG, CD36, GNAI1, RAPGEF4	606	59	8557	2.15397	1	1	1
REACTOME_PATHWAY	R-MMU-5654712~FRS-mediated FGFR4 signaling	5	0.336247	0.0565721	KLB, FGF18, FGF1, FRS3, FGF4	606	21	8557	3.36201	1	1	1
REACTOME_PATHWAY	R-MMU-392154~Nitric oxide stimulates guanylate cyclase	4	0.268998	0.0590525	PDE1B, NOS3, IRAG1, ITPR1	606	13	8557	4.34476	1	1	1
REACTOME_PATHWAY	R-MMU-114608~Platelet degranulation	14	0.941493	0.0617915	EGF, RARRES2, ITGA2B, VEGFC, F5, ISLR, MMRN1, ALB, SELENOP, PECAM1, CD36, GAS6, HRG, LY6G6F	606	115	8557	1.71901	1	1	1
REACTOME_PATHWAY	R-MMU-9748784~Drug ADME	11	0.739744	0.0625477	SLC22A3, GGT7, CYP2D22, ABCC2, UGT2B35, SLCO2B1, ALB, GSTT1, SLC29A1, ABCB1A, VAV2	606	82	8557	1.89421	1	1	1
REACTOME_PATHWAY	R-MMU-9675108~Nervous system development	26	1.74849	0.063298	ITGA2B, NTN4, IRS2, EFNA5, NTN1, RELN, RPS6KA5, ADGRG6, GRB10, NCAM1, SPTBN2, PLXNA3, FARP2, GAB1, GFRA1, GFRA3, TUBB4A, GRIN2B, GFRA2, MAPK12, VAV2, EFNA3, GAP43, DAB1, CXCL12, SHANK3	606	257	8557	1.42853	1	1	1
REACTOME_PATHWAY	R-MMU-418555~G alpha (s) signalling events	15	1.00874	0.0675022	RAMP2, CALCRL, PDE1B, GIPR, GPR83, GCG, ADRB2, PTH1R, ADRB3, PRKAR1B, PRKAR2B, GNG4, VIP, PDE7A, RAMP1	606	128	8557	1.65474	1	1	1
REACTOME_PATHWAY	R-MMU-190322~FGFR4 ligand binding and activation	4	0.268998	0.0713427	KLB, FGF18, FGF1, FGF4	606	14	8557	4.03442	1	1	1
REACTOME_PATHWAY	R-MMU-5578775~Ion homeostasis	8	0.537996	0.0717333	FXYD4, CAMK2A, FXYD1, ITPR1, FXYD7, ITPR2, ATP1A2, SLC8A2	606	52	8557	2.17238	1	1	1
REACTOME_PATHWAY	R-MMU-211945~Phase I - Functionalization of compounds	13	0.874243	0.0742676	PTGIS, MAOB, CYP4B1, FMO1, BPHL, CYP27A1, ALDH3A1, CYP26B1, CYP2W1, CYP2D22, ALDH2, CYP2U1, CYP2F2	606	107	8557	1.71557	1	1	1
REACTOME_PATHWAY	R-MMU-1430728~Metabolism	138	9.28043	0.0748575	CDA, SLC46A1, ENO2, NUDT11, NUDT10, HPGDS, HYKK, UROD, IYD, SLCO2B1, CAR14, ACAD10, PDK2, GPT2, DIO1, CACNA2D2, UPB1, ASRGL1, SLC5A6, CYP27A1, ALDH3A1, PHOSPHO1, CYP2D22, CYP2U1, PRKAR1B, ACOT2, PLBD1, ADPRM, PLPP3, ACOT6, HPD, TPH1, MAOB, ITPR1, GMPR, IT	606	1736	8557	1.12248	1	1	1
REACTOME_PATHWAY	R-MMU-425407~SLC-mediated transmembrane transport	23	1.54674	0.0749657	SLC36A1, SLC24A2, SLC22A3, SLC15A1, SLC27A1, SLC20A2, SLC20A1, SLC6A15, SLC2A12, SLC1A3, SLC16A10, SLC2A4, SLC6A1, SLC4A3, SLC8B1, SLC8A2, SLC5A6, SLC6A7, SLC7A8, SLCO2B1, SLC29A4, SLC29A1, SLC18A1	606	225	8557	1.44343	1	1	1
REACTOME_PATHWAY	R-MMU-5654708~Downstream signaling of activated FGFR3	5	0.336247	0.0749685	FGF18, GAB1, FGF1, FRS3, FGF4	606	23	8557	3.06967	1	1	1
REACTOME_PATHWAY	R-MMU-416476~G alpha (q) signalling events	20	1.34499	0.0753064	PTGFR, RGS17, CHRM1, GRP, RGS13, ARHGEF25, ITPR1, TACR2, ITPR2, LPAR2, GCG, MCHR1, AGTR1A, EDNRA, TBXA2R, GNG4, NMU, KISS1R, FFAR3, NTSR1	606	189	8557	1.49423	1	1	1
REACTOME_PATHWAY	R-MMU-373080~Class B/2 (Secretin family receptors)	8	0.537996	0.0778741	RAMP2, CALCRL, GNG4, GIPR, GCG, PTH1R, VIP, RAMP1	606	53	8557	2.13139	1	1	1
REACTOME_PATHWAY	R-MMU-76005~Response to elevated platelet cytosolic Ca2+	14	0.941493	0.0807808	EGF, RARRES2, ITGA2B, VEGFC, F5, ISLR, MMRN1, ALB, SELENOP, PECAM1, CD36, GAS6, HRG, LY6G6F	606	120	8557	1.64739	1	1	1
REACTOME_PATHWAY	R-MMU-163359~Glucagon signaling in metabolic regulation	3	0.201748	0.0826456	PRKAR1B, PRKAR2B, GCG	606	7	8557	6.05163	1	1	1
REACTOME_PATHWAY	R-MMU-5654228~Phospholipase C-mediated cascade; FGFR4	4	0.268998	0.0846709	KLB, FGF18, FGF1, FGF4	606	15	8557	3.76546	1	1	1
REACTOME_PATHWAY	R-MMU-9037629~Lewis blood group biosynthesis	4	0.268998	0.0846709	FUT9, B3GALT2, ST3GAL6, FUT4	606	15	8557	3.76546	1	1	1
REACTOME_PATHWAY	R-MMU-211859~Biological oxidations	21	1.41224	0.0846854	GGT7, PTGIS, MAOB, PODXL2, UGT2B35, CYP4B1, FMO1, GSTT1, OPLAH, BPHL, CYP27A1, ALDH3A1, SULT1C2, CYP26B1, CYP2W1, HPGDS, CYP2D22, ALDH2, CYP2U1, CYP2F2, GSTM7	606	204	8557	1.45358	1	1	1
REACTOME_PATHWAY	R-MMU-422475~Axon guidance	25	1.68124	0.0941596	ITGA2B, NTN4, IRS2, EFNA5, NTN1, RELN, RPS6KA5, GRB10, NCAM1, SPTBN2, PLXNA3, FARP2, GAB1, GFRA1, GFRA3, TUBB4A, GRIN2B, GFRA2, MAPK12, VAV2, EFNA3, GAP43, DAB1, CXCL12, SHANK3	606	256	8557	1.37895	1	1	1
REACTOME_PATHWAY	R-MMU-425393~Transport of inorganic cations/anions and amino acids/oligopeptides	12	0.806994	0.0944416	SLC36A1, SLC24A2, SLC15A1, SLC20A2, SLC7A8, SLC20A1, SLC6A15, SLC1A3, SLC16A10, SLC4A3, SLC8B1, SLC8A2	606	100	8557	1.69446	1	1	1

## Sheet: B. 2I_0U Down
Category	Term	Count	%	PValue	Genes	List Total	Pop Hits	Pop Total	Fold Enrichment	Bonferroni	Benjamini	FDR
REACTOME_PATHWAY	R-MMU-112316~Neuronal System	124	3.68938	1.47246e-23	KCNG1, RAB3A, ABAT, RIMS1, GNAT3, GLUL, PPFIA2, KCNH2, CHRNB2, KCNH3, CHRNB4, KCNH6, KCNH8, CACNA2D3, CACNA2D2, KCNK16, GABRG3, GABRG2, GRIP2, CACNB1, CACNB2, SLC5A7, CACNB4, PRKAR1B, KCNQ1, KCNQ2, KCNQ3, KCNQ4, KCNQ5, GRIA1, CHRNA3, SLC1A3, CACNA1A, LIN7	1406	311	8557	2.4266	1.84204e-20	1.84204e-20	1.79493e-20
REACTOME_PATHWAY	R-MMU-5576891~Cardiac conduction	57	1.69592	4.05945e-16	KCNK5, RYR2, KCNK9, SLC8A1, RYR3, SLC8A2, SCN11A, SCN9A, SCN5A, NOS1, KCNH2, KCND1, KCND3, CACNA2D2, ABCC9, KCNK16, CACNB1, CACNB2, KCNQ1, SCN8A, CASQ2, SCN4B, KCNE2, KCNE3, KCNE4, NPR1, NPR2, CAMK2A, ITPR1, ITPR2, ATP1A2, CACNA1C, CACNG7, PLN, SCN7A, SCN	1406	114	8557	3.04303	5.55556e-13	2.53918e-13	2.47423e-13
REACTOME_PATHWAY	R-MMU-397014~Muscle contraction	71	2.11247	1.82126e-15	KCNK5, RYR2, KCNK9, LMOD1, SLC8A1, RYR3, SLC8A2, SCN11A, SCN9A, SCN5A, NOS1, TMOD1, KCNH2, MYBPC2, KCND1, ACTN3, TMOD4, KCND3, TPM2, TMOD2, CACNA2D2, ABCC9, KCNK16, CACNB1, ACTA2, CACNB2, MYL1, KCNQ1, SCN8A, CASQ2, SCN4B, MYL9, KCNE2, KCNE3, KCNE4, NPR1,	1406	166	8557	2.60307	2.22222e-12	7.59466e-13	7.4004e-13
REACTOME_PATHWAY	R-MMU-1296071~Potassium Channels	46	1.36864	3.89941e-12	KCNG1, KCNK9, KCNC2, KCNA1, KCNC3, KCNC4, KCNA2, KCNA5, KCNA6, KCNV1, GNG3, GNG4, KCNMB1, KCNMB2, KCNN1, KCNN2, KCNJ3, KCNH2, KCNH3, KCNJ5, KCNF1, GABBR1, KCND1, KCNJ11, KCNH6, KCNJ12, KCND3, KCNB1, KCNH8, KCNB2, KCNJ15, ABCC9, KCNK16, KCNAB1, GNG11, KCNS	1406	97	8557	2.88617	4.87819e-09	1.21954e-09	1.18834e-09
REACTOME_PATHWAY	R-MMU-112315~Transmission across Chemical Synapses	68	2.02321	7.98021e-11	GABRB3, SNAP25, RAB3A, GRIK5, GRIK3, ABAT, SLC6A1, SLC6A4, GABRR2, RIMS1, ALDH2, GNAT3, GLUL, SLC18A2, PPFIA2, CHRNB2, CHRNB4, CACNA2D3, CACNA2D2, HTR3A, HTR3B, GABRG3, SYN2, GABRG2, GRIP2, SYN1, CACNB1, CACNB2, SLC5A7, ARHGEF9, CACNB4, PRKAR1B, PLCB1, GR	1406	188	8557	2.20134	9.98324e-08	1.99665e-08	1.94557e-08
REACTOME_PATHWAY	R-MMU-1296072~Voltage gated Potassium channels	26	0.773579	2.92245e-10	KCNG1, KCNC2, KCNA1, KCNC3, KCNC4, KCNA2, KCNA5, KCNA6, KCNV1, KCNH2, KCNH3, KCNF1, KCND1, KCNH6, KCND3, KCNB1, KCNH8, KCNB2, KCNAB1, KCNS1, KCNQ1, KCNS3, KCNQ2, KCNQ3, KCNQ4, KCNQ5	1406	42	8557	3.76756	3.65599e-07	6.09331e-08	5.93745e-08
REACTOME_PATHWAY	R-MMU-388396~GPCR downstream signalling	139	4.13567	8.87909e-08	CHRM2, DGKG, CHRM3, OXTR, VIPR2, CHRM1, DGKB, CHRM4, NPY2R, HTR4, RXFP2, RGS4, RGS5, EDNRB, GNAT2, GNAT3, ADORA1, CCL27A, RGS8, PDE8A, RGS6, RGS7, NPY1R, GPR37L1, ADCYAP1, PRKAR1B, APLNR, DGKH, PTGFR, ADCYAP1R1, CALCRL, PDE1C, PDE1B, GIPR, ARHGEF25, ITPR1	1406	555	8557	1.52426	0.000111071	1.58682e-05	1.54623e-05
REACTOME_PATHWAY	R-MMU-372790~Signaling by GPCR	142	4.22493	4.17604e-07	CHRM2, DGKG, CHRM3, OXTR, VIPR2, CHRM1, DGKB, CHRM4, NPY2R, HTR4, RXFP2, RGS4, RGS5, EDNRB, GNAT2, GNAT3, ADORA1, CCL27A, RGS8, PDE8A, RGS6, RGS7, NPY1R, GPR37L1, ADCYAP1, PRKAR1B, APLNR, DGKH, PTGFR, ADCYAP1R1, CALCRL, PDE1C, PDE1B, GIPR, ARHGEF25, ITPR1	1406	584	8557	1.47983	0.000522286	6.53028e-05	6.36324e-05
[truncated: 109 more rows]

## Sheet: C. 5I_0U Down
Category	Term	Count	%	PValue	Genes	List Total	Pop Hits	Pop Total	Fold Enrichment	Bonferroni	Benjamini	FDR
[truncated: 132 more rows]

## Sheet: D. 10I_0U Down
Category	Term	Count	%	PValue	Genes	List Total	Pop Hits	Pop Total	Fold Enrichment	Bonferroni	Benjamini	FDR
[truncated: 155 more rows]

[truncated: 2 more sheets: A-D Downregulated Pathways, A-D. Downre Pathw Venn Analysis]
