# Supplementary material for: Raw potato starch alters the microbiome, colon and cecal gene expression, and resistance to Citrobacter rodentium infection in mice fed a Western diet
Source: Front Nutr. 2023 Jan 10;9:1057318. doi: 10.3389/fnut.2022.1057318 (PMC9871501; doi:10.3389/fnut.2022.1057318)
Supplement: Supplementary file 7 [file Table_7.XLSX]

## Sheet: Sheet1
Cecum
Comparison	# of Pathways	# of Unique Pathways		Comparison	# of Pathways	# of Unique Pathways
2U_0U Up	0	0		2U_0U Down	0	0
2U_0U Up	0	0		5U_0U Down	0	0
10U_0U Up	12	12		10U_0U Down	0	0
0I_0U Up	50	4		0I_0U Down	6	1
2I_0U Up	83	0		2I_0U Down	14	0
5I_0U Up	101	10		5I_0U Down	23	5
10I_0U Up	232	151		10I_0U Down	49	29
Distal Colon
Comparison	# of Pathways	# of Unique Pathways		Comparison	Pathways	Unique Pathways
2U_0U Up	0	0		2U_0U Down	0	0
5U_0U Up	18	1		5U_0U Down	0	0
10U_0U Up	38	21		10U_0U Down	0	0
0I_0U Up	53	0		0I_0U Down	0	0
2I_0U Up	278	38		2I_0U Down	31	2
5I_0U Up	238	9		5I_0U Down	47	9
10I_0U Up	239	16		10I_0U Down	60	22
