# Supplementary material for: Raw potato starch alters the microbiome, colon and cecal gene expression, and resistance to Citrobacter rodentium infection in mice fed a Western diet
Source: Front Nutr. 2023 Jan 10;9:1057318. doi: 10.3389/fnut.2022.1057318 (PMC9871501; doi:10.3389/fnut.2022.1057318)
Supplement: Supplementary file 8 [file Table_8.XLSX]

## Sheet: Sheet1
	Cell Cycle
Comparison	Number	Enrichment	% of Total Genes	Padj
0I_0U	63	1.9	0.0636364	5.11293e-05
2I_0U	140	2.37549	0.0801833	2.93e-21
5I_0U	155	2.33272	0.0793651	3.34e-23
10I_0U	257	2.5	0.0887737	1.24e-50
	G1 Phase					G1/S Transition					S Phase
Comparison	Number	Enrichment	% of Total CC	Padj		Number	Enrichment	% of Total CC	Padj		Number	Enrichment	% of Total CC	Padj
0I_0U	NA	2.5	NA	NS		11	1.9	0.174603	NS		15	1.8	0.238095	NS
2I_0U	NA	2.3	NA	NA		31	2.4171	0.221429	0.000197		35	2.40456	0.25	5.87e-05
5I_0U	NA	2.58062	NA	NA		32	2.70722	0.206452	9.39e-06		41	2.49838	0.264516	1.81e-06
10I_0U	14	1.9	0.0544747	NS		61	3.3	0.237354	1.29e-18		79	3.1	0.307393	1.26e-21
	G2/M Transition					M Phase					Mitotic Anaphase
Comparison	Number	Enrichment	% of Total CC	Padj		Number	Enrichment	% of Total CC	Padj		Number	Enrichment	% of Total CC	Padj
0I_0U	19	1.9	0.301587	NS		43	2	0.68254	0.000653		30	2.5	0.47619	0.000375
2I_0U	30	1.68417	0.214286	NS		83	2.14584	0.592857	7.58e-10		61	2.81354	0.435714	2.81354
5I_0U	37	1.84236	0.23871	0.00580578		94	2.15553	0.606452	1.56e-11		66	2.70007	0.425806	1.91e-12
10I_0U	76	2.4	0.29572	2.18e-13		160	2.37036	0.622568	3.09e-27		105	2.8	0.40856	8.37e-24
