# Supplementary material for: Raw potato starch alters the microbiome, colon and cecal gene expression, and resistance to Citrobacter rodentium infection in mice fed a Western diet
Source: Front Nutr. 2023 Jan 10;9:1057318. doi: 10.3389/fnut.2022.1057318 (PMC9871501; doi:10.3389/fnut.2022.1057318)
Supplement: Supplementary file 9 [file Table_9.XLSX]

## Sheet: Sheet1
Code	A			B			C			D
Gene	0I_0U			2I_0U			5I_0U			10I_0U
	FC	p (adj)		FC	p (adj)		FC	p (adj)		FC	p (adj)
2610002M06Rik	1.05371			0.968264			1.14498			1.28875	9.62666e-05
Aaas	1.25675			1.47882	0.0010631		1.63986	1.70409e-05		2.58623	3.02002e-20
Akt3	-1.24763			0.978968			1.2017			1.57699	0.000118822
Alms1	1.10819			1.02086			1.20487			1.88623	2.70288e-07
Anapc1	1.1587			1.09207			1.19472	0.0134844		1.53543	5.38807e-12
Anapc15	0.990819			1.23037			1.26849			1.51358	0.000164452
Anln	1.69849	0.00541138		2.10894	2.52398e-06		2.68378	1.34027e-10		4.81146	6.60046e-29
Appl1	1.06023			1.06891			1.19978	0.00924629		1.22151	0.00149847
Arf6	1.09987			1.17296	0.0422108		1.15562			-1.04913
Aspm	1.6816	0.00448402		1.94456	1.50902e-05		2.23816	6.63933e-08		3.87588	1.35641e-23
Aurka	1.58047	0.0023647		2.20909	1.70727e-10		2.15345	4.4428e-10		4.21252	1.55357e-37
Aurkb	1.56839	0.015685		2.08522	1.44214e-06		2.12258	5.17412e-07		3.49852	3.08002e-20
Birc5	1.54631	0.00207481		2.03248	1.53281e-09		2.04856	6.06424e-10		3.4975	2.90294e-32
Blm	1.2175			1.84493	0.00305362		2.09578	0.000199606		4.30697	1.4974e-16
Bora	1.11311			1.24634			1.39615	0.00485869		2.17939	4.62766e-14
Brca1	1.54039	0.0177549		1.91222	1.59404e-05		2.15465	1.47026e-07		4.31536	1.77327e-28
Brca2	-1.0751			1.13724			1.21382			2.12674	1.04751e-06
Brip1	1.64644	0.00811962		1.94176	2.52414e-05		2.0157	5.34712e-06		3.4792	2.17061e-19
Bub1	1.97754	0.000340544		2.31714	2.1395e-07		2.56276	3.03323e-09		4.84337	1.05103e-27
Bub1b	1.70114	0.00298026		2.01258	3.18047e-06		2.44214	9.29506e-10		4.06635	6.77239e-26
Casp8ap2	1.35422			1.1105			1.38958	0.017301		1.78102	1.59443e-06
Ccdc124	0.976954			1.08332			1.13182			1.17569	0.0129507
Ccdc87	-1.22834			1.58218			1.1889			-1.62036
Ccna2	1.56559	0.0170917		1.87861	5.13361e-05		2.30065	3.15497e-08		4.09612	7.8654e-25
Ccnb1	1.7889	0.00271335		2.19704	1.27849e-06		2.47041	1.2708e-08		4.53895	1.45073e-25
Ccnb2	1.55478	0.00599108		1.76002	2.77515e-05		1.83112	4.4975e-06		2.85698	1.21466e-18
Ccnd1	1.72704	0.000926781		2.19191	1.41296e-08		2.9829	4.11857e-16		4.7575	4.42971e-36
Ccne1	1.41464	0.0489761		1.88793	7.27393e-06		2.0318	2.98683e-07		3.03226	9.11339e-19
Ccne2	1.16819			1.43525			1.5			2.32187	1.5184e-05
Ccnf	1.466	0.0171766		1.98338	1.59871e-07		2.06262	1.72315e-08		3.6606	1.02513e-28
Ccng1	1.02492			-1.10408			-1.05499			1.37785	0.00260438
Cdc20	2.01977	4.90292e-05		2.5107	4.3626e-10		2.45964	6.81157e-10		4.38722	1.46263e-28
Cdc25b	1.22476			1.39053	0.0062473		1.45834	0.00121252		2.36698	4.93062e-17
Cdc25c	1.58735			2.27446	6.45069e-05		2.51734	4.0221e-06		4.1363	4.47267e-15
Cdc27	-4.72761			1.04683			1.21548	0.0111232		-7.47893
Cdc34	1.15133			1.27034	0.00508269		1.77253	2.83118e-11		-1.8786
Cdc45	1.40191			1.95078	2.64066e-06		2.11222	7.51511e-08		3.5818	4.31814e-24
Cdc6	1.00089			1.63662	0.000575932		0.997131			-1.03842
Cdc7	1.71987	0.000123884		1.95657	2.71689e-08		2.02449	2.832e-09		2.76202	5.84991e-21
Cdca2	1.45475	0.0492242		1.92001	2.31204e-05		2.34796	1.00743e-08		3.48453	4.033e-20
Cdca3	1.38896	0.0470837		1.8228	6.70668e-06		1.9735	1.82295e-07		3.17451	1.59479e-22
Cdca5	1.94374	5.66458e-05		2.29922	3.58875e-09		2.4748	6.22133e-11		3.6419	2.14838e-24
Cdca8	1.49704	0.0048426		1.96183	1.11648e-08		2.10587	1.25201e-10		3.47218	7.27977e-32
Cdk1	1.7061	0.000685712		2.13229	1.03071e-08		2.16241	3.36269e-09		3.68949	4.9841e-28
Cdk5rap2	1.2085			1.2671			1.4197	0.0132766		2.24301	3.78554e-11
Cdkn2c	1.16543			1.41323	8.36408e-05		1.39793	0.000109336		1.70335	6.91501e-12
Cdkn3	1.70733	0.00660604		1.99598	2.95022e-05		2.08678	5.4134e-06		3.03395	3.25084e-14
Cdt1	1.15912			1.32291	0.0357781		1.41632	0.00615179		2.33246	1.67214e-14
Cenpa	1.99162	0.000190037		2.49291	5.52681e-09		2.4742	4.92045e-09		3.85445	1.31677e-21
Cenpe	1.7236	0.00907334		1.89614	0.000277572		2.37469	3.28745e-07		4.50394	1.13776e-22
Cenpf	1.53461	0.016006		1.81314	5.45234e-05		2.06284	4.15481e-07		3.473	7.98387e-22
Cenph	1.4712			1.54276	0.0171752		1.71008	0.00201261		2.99884	5.94995e-13
Cenpi	1.46932			1.80292	0.00220277		2.35575	2.72375e-06		4.20977	2.85517e-18
Cenpj	1.49155	0.049096		1.65131	0.00308947		1.84083	0.000183233		2.4593	8.35968e-10
Cenpk	1.41829			1.37794	0.0491288		1.27619			2.08417	5.16745e-08
Cenpl	1.34949	0.04066		1.41087	0.00537992		1.61212	4.76278e-05		2.04866	1.15138e-11
Cenpm	1.18803			1.60694	0.00619801		1.61619	0.00459171		2.58812	1.24379e-10
Cenpn	1.09948			1.67114	0.00300352		1.56298	0.00947477		3.09305	2.40154e-14
Cenpo	1.17044			1.20335			1.40918	0.0158033		1.73123	9.79291e-06
Cenpp	1.33038			1			1.37329			2.2771	0.000219707
Cenpq	1.22727			1.60449	0.00271091		1.71423	0.000406907		2.90174	2.89468e-15
Cenps	1.2427			1.74479	0.000474506		1.69732	0.000760928		2.76189	1.97697e-13
Cenpt	1.25853	0.033384		1.6663	2.82476e-09		1.54569	3.73105e-07		2.04792	1.79093e-20
Cenpu	1.28332			1.50326			2.07791	0.00184105		3.22333	1.8619e-08
Cenpv	-1.33532	0.00614667		-1.1439			-1.24791	0.0152689		-1.05628
Cenpw	1.48758			1.81161	0.00685506		1.80555	0.00606429		2.99578	5.84906e-09
Cep135	1.37919			1.42262	0.0119925		1.41024	0.0126229		2.51581	4.69244e-15
Cep192	1.3474			1.46184	0.00273697		1.57781	0.000188398		2.43239	3.07965e-16
Cep290	1.36105			1.20834			1.41837	0.0472167		1.89103	2.54825e-05
Cep43	1.20779			1.19069			1.19853			1.59134	2.569e-07
Cep55	1.5703	0.0276559		2.15186	4.30028e-06		2.5384	9.50419e-09		4.94965	2.81167e-27
Cep76	1.2596			1.30546			1.35845	0.0361033		1.94363	9.85861e-08
Chaf1a	1.64338	0.00809327		2.11073	1.45768e-06		2.43996	3.70784e-09		3.95704	2.01091e-23
Chaf1b	1.29392			1.47125	0.0311894		1.71783	0.00135612		2.70959	2.53975e-11
Chek1	1.06316			1.5068	0.00766882		1.48571	0.00881503		2.40673	1.85045e-11
Chtf18	1.43895	0.0404208		1.5726	0.00230935		1.70078	0.000213062		2.74764	2.26978e-15
Cib1	1.36568	0.00205867		1.52008	8.24057e-07		1.36059	0.000314171		1.31039	0.00059543
Cinp	1.00444			1.12858			1.10746			1.75392	1.89923e-10
Cit	1.23422			1.49223	0.00246051		1.5294	0.00097654		2.61458	2.77298e-17
Ckap2	1.39025			1.44296	0.0169965		1.71565	0.000189996		2.93464	6.23005e-17
Ckap2l	1.53094	0.0387577		1.97496	5.19489e-05		2.12532	4.32029e-06		3.99434	7.95938e-21
Ckap5	1.19434			1.27456	0.0252801		1.38581	0.00150545		2.1289	6.96252e-17
Cks1b	1.63172	0.000394415		2.38608	3.36193e-14		2.19241	5.90848e-12		3.60179	1.55072e-34
Cks2	1.23019			1.29261	0.0324718		1.21752			1.76264	1.59783e-08
Clspn	1.29659			1.61061	0.0155678		1.93772	0.000393152		3.80801	7.17838e-16
Cltc	1.22056	0.00198787		1.14389	0.0200027		1.25528	2.47954e-05		1.32357	1.0783e-08
Csnk2b	-1.24066	0.00597217		-1.11411			-1.1284			-1.0557
Dbf4	1.47574	0.00981639		1.806	2.03703e-06		1.9947	1.35121e-08		3.08352	2.47134e-24
Dctn3	1.13149			1.29355	0.00299241		1.272	0.00489183		1.13936
Ddias	1.59807			2.09981	0.00161724		2.19716	0.000599504		5.72174	6.27692e-18
Dkc1	1.16138			1.29666	0.0310006		1.42963	0.00167979		2.12847	4.75455e-14
Dlgap5	1.70322	0.00789687		1.89414	0.000153892		2.23216	8.63531e-07		4.22613	1.55171e-22
Dna2	1.54371	0.0296732		1.78418	0.000476626		1.95208	3.193e-05		3.24383	3.3563e-16
Dscc1	1.58653			1.90545	0.0115278		1.94881	0.00728706		2.89345	1.16513e-06
Dsn1	1.53427	0.00961465		1.67341	0.000222257		2.16651	5.98421e-09		3.16855	1.54118e-21
Dynll1	1.21579			1.51817	9.56179e-05		1.42634	0.000867391		1.66004	1.14034e-07
E2f1	1.24836			1.50886	0.000547984		1.59334	5.53899e-05		2.09236	1.13789e-12
E2f2	1.65765	8.75306e-06		1.95683	4.35694e-12		1.90594	2.09204e-11		2.43141	8.68524e-24
E2f4	-1.10859			1.06109			1.0648			1.32927	8.44146e-06
E2f7	1.51211			2.0951	0.000326858		2.55793	2.20461e-06		4.68839	7.14499e-18
E2f8	1.16999			1.72364	0.00130959		1.939	5.13443e-05		3.57958	3.34338e-18
Ect2	1.55632	0.023158		1.87381	9.37324e-05		2.17177	6.47842e-07		3.74438	9.03151e-21
Eml4	1.19035			1.13799			1.19963			1.74543	1.33615e-10
Ercc6l	1.9392	0.00197937		2.84719	3.92597e-09		2.86804	1.92345e-09		5.23056	4.58146e-25
Erh	1.50165	0.00207722		1.7028	1.70954e-06		1.43798	0.00130796		2.11786	4.37063e-14
Esco2	1.43607			1.4369			1.80625	0.00194621		2.96061	1.25656e-10
Espl1	1.78985	0.00180524		1.94404	2.87421e-05		2.05814	3.31047e-06		4.15902	1.99607e-24
Exo1	1.33668			1.9632	0.000724263		2.07378	0.000178077		3.64075	9.91545e-14
Fanca	2.03106	5.16733e-05		2.52615	5.28283e-10		2.92945	1.77539e-13		5.03032	2.56354e-33
Fancb	1.50218			1.86476	0.00180691		1.93131	0.00071626		3.49638	2.82224e-13
Fancd2	1.56172			1.65165	0.0141929		1.97963	0.000421802		3.29231	4.60523e-12
Fanci	1.11475			1.63858			2.18392	0.000883633		3.71778	3.14977e-10
Fbxo5	1.34893			1.61947	0.000610212		1.78787	1.92276e-05		2.86752	5.63446e-18
Foxm1	1.55274	0.0189091		2.13647	6.6364e-07		2.56434	2.33741e-10		4.461	4.40705e-28
Gadd45gip1	-1.04563			1.21223			1.06415			1.33177	0.0314483
Gar1	1.3682	0.0193074		1.58747	2.91825e-05		1.56333	4.08825e-05		2.20126	6.63238e-16
Gins1	1.57207	0.0298546		1.95107	9.43617e-05		2.09317	9.52e-06		3.32393	1.25437e-15
Gins2	1.25927			1.88394	0.000486027		2.07129	3.60207e-05		3.10654	9.03368e-13
Gins3	1.30072			1.83546	0.000663818		1.60692	0.00835793		2.65415	3.80905e-10
Gmnn	1.21448			1.23105			1.18745	0.116655		1.66233	1.79915e-08
Gnai3	1.29063	4.16899e-05		1.23105	0.000150292		1.28542	2.38085e-06		1.27724	5.83017e-07
Gpsm2	1.17746			1.17226	0.0361596		1.41559	4.96214e-07		1.61798	2.09537e-14
Gtse1	1.64449	0.00216605		2.14797	1.43749e-08		2.27446	5.64396e-10		4.44085	5.96559e-35
H2ax	1.65611	2.47979e-05		2.24986	8.8344e-16		2.0995	1.32156e-13		2.80901	5.45095e-29
H2az1	1.25949			1.31566			1.25949			1.80056	2.59721e-05
Haus1	0.979544	0.941166		1.11908			1.22811			1.68531	0.000115001
Haus4	1.00743			1.14645			1.22251			1.64551	4.15586e-07
Haus5	1.46009	0.0197516		1.93365	5.84801e-07		1.90555	7.08814e-07		3.08863	6.18764e-22
Haus6	1.33785			1.31636			1.52346	0.00376506		2.48252	8.50752e-13
Haus7	1.17562			1.43934	7.1223e-05		1.60793	7.42572e-08		2.10879	1.01846e-20
Haus8	1.29098	0.023158		1.66459	1.79051e-08		1.70545	2.00612e-09		2.16674	1.62649e-21
Hcfc1	1.09665			1.10607			1.25709	0.0158595		1.64164	1.58791e-09
Hells	1.29255			1.43868	0.0319631		1.80417	0.000186266		3.0623	2.05109e-15
Hmmr	1.75314	0.0367319		2.00881	0.00188591		2.44525	3.37962e-05		4.86979	3.15022e-16
Hsp90aa1	1.34369			1.82616	7.25887e-07		1.59045	0.000138357		2.59191	2.00959e-18
Hus1	1.21504			1.30507	0.0117436		1.24684	0.0369578		2.14384	6.02208e-18
Incenp	1.47598	0.00544804		1.86173	7.90027e-08		2.23886	8.04133e-13		3.48621	1.89313e-33
Insl6	1.54609	0.0155057		1.4442	0.0201524		1.67567	0.00052673		1.3712	0.0259435
Kif11	1.67841	0.00611239		1.92547	3.69351e-05		2.3246	4.06183e-08		4.01788	2.65269e-23
Kif18a	1.34131			1.76834	0.0084401		1.95149	0.00132968		3.60145	3.11104e-12
Kif18b	1.4569			1.92414	0.000162827		2.18343	3.5417e-06		3.92333	2.35553e-19
Kif20a	1.46221			1.70278	0.00177974		2.30766	2.21009e-07		3.94885	7.11961e-21
Kif20b	1.61642	0.0317403		1.55464	0.0225043		2.12185	2.88579e-05		3.79064	1.69428e-16
Kif23	1.69854	0.00415052		2.177	4.15472e-07		2.60167	1.71506e-10		4.60762	8.66461e-29
Kif2c	1.52751	0.0396563		1.79246	0.000605523		2.17486	1.9902e-06		3.51702	1.91345e-17
Knl1	1.69652	0.0121984		1.93275	0.000191264		2.31353	8.76388e-07		3.79061	7.08978e-18
Knstrn	1.2792			1.45498	0.00144479		1.67625	4.43286e-06		2.59255	5.85573e-21
Kntc1	1.36244			1.66371	0.00162101		1.88847	4.21382e-05		3.81552	3.76832e-22
Kpnb1	1.22618	0.0406039		1.2477	0.0087428		1.36396	0.000107578		1.90671	2.07111e-19
Lbr	1.41133	0.00155245		1.56158	1.18504e-06		1.65346	2.16691e-08		2.39962	8.32079e-27
Lig1	1.38086	0.0149126		1.61349	1.20153e-05		1.97949	9.36725e-11		2.85311	1.91318e-27
Lin54	1.14677			1.13474			1.34383	0.00559085		1.68125	3.14312e-08
Lin9	1.39716	0.0412857		1.68258	0.000103062		2.07304	1.49751e-08		3.00396	6.02862e-21
Lmnb1	1.32632	0.0280906		1.52229	7.07915e-05		1.76404	2.73705e-08		2.47702	1.72696e-22
Lpin2	-1.0574			-1.1997			-1.19245			-1.88326	1.712e-14
Lyn	1.72801	1.81077e-06		2.03491	4.71571e-13		2.10024	1.94849e-14		2.42503	4.95915e-23
Mad1l1	0.979677			1.09431			1.19099			1.62501	5.53467e-07
Mad2l1	1.44355	0.0157324		1.67971	3.82132e-05		1.81757	1.08334e-06		3.09117	2.25479e-24
Mad2l1bp	1.16859			1.29536	0.00320721		1.30426	0.00196911		1.17116
Mad2l2	1.08198			1.15977			1.37361	0.0315809		1.62142	0.000173265
Mapk13	1.51432	7.52345e-06		1.75851	8.72679e-13		1.84937	2.79018e-15		1.60758	6.8754e-11
Mapk6	-1.07672			-1.21827	0.0111057		-1.09199			-1.13761
Mastl	1.17143			1.22394			1.70813	0.00472435		2.62628	6.92134e-09
Mcm10	1.44619	0.034534		1.89961	5.72602e-06		2.00511	5.09592e-07		3.55655	4.16843e-24
Mcm2	1.21389			1.62227	0.000234913		1.8615	9.94717e-07		2.96947	2.96552e-21
Mcm3	1.44178	0.0183446		1.8916	4.53166e-07		2.09109	2.39767e-09		3.3598	6.00363e-27
Mcm4	1.33707	0.0402397		1.64987	1.30872e-05		1.87845	1.58037e-08		2.90206	8.8069e-26
Mcm5	1.462	0.0219243		2.03396	1.20772e-07		2.1575	5.266e-09		3.55702	4.10181e-26
Mcm6	1.35886			1.49626	0.00351423		1.86711	1.79034e-06		2.71887	3.27191e-17
Mcm7	1.21484			1.47705	0.000648067		1.63127	9.25977e-06		2.52526	1.11938e-20
Mcm8	1.22917			1.41167			1.51743	0.0170204		2.36606	1.02349e-08
Mcph1	1.02859			1.04149			1.03432			1.47208	4.76638e-05
Melk	1.67584	0.00146055		1.93743	1.37301e-06		2.32741	2.12849e-10		3.57277	1.44644e-25
Mis12	1.17808			1.33217	3.63104e-05		1.32441	3.90103e-05		1.66721	6.16686e-17
Mis18a	1.33464			1.68778	6.60273e-05		1.73595	1.7431e-05		2.4625	6.29005e-15
Mis18bp1	1.40336			1.73683	0.00350891		1.95374	0.000235185		3.45008	2.3154e-14
Misp	1.49955			1.2833	9.60184e-05		1.35614	9.12333e-07		1.10074
Mki67	1.51261	0.0261346		1.63124	0.00172714		2.05625	1.26051e-06		3.61583	1.44705e-21
Mre11a	1.13957			1.16603			1.2729	0.028718		1.8039	3.69528e-10
Mrpl41	-1.09848			0.97308			-1.11438	0.204745		1.04241
Mtbp	1.30531			1.47627	0.0110739		1.60901	0.00119645		2.88633	1.84049e-16
Nasp	1.15949			1.24151			1.43288	0.00574224		2.04397	3.88984e-10
Ncapd2	1.31028			1.44014	0.00429683		1.70908	9.91175e-06		2.818	2.28953e-21
Ncapd3	0.978075			1.01312			1.17558			1.64572	3.28324e-06
Ncapg	1.8889	0.00277844		2.15407	2.00059e-05		2.55824	7.44868e-08		4.63589	4.07282e-22
Ncapg2	1.8193	0.0086569		2.04083	0.000206799		2.75754	3.6542e-08		5.23682	4.20574e-23
Ncaph	1.0009			1.73598	0.000179794		2.01907	7.85627e-07		3.48369	3.08921e-22
Ndc1	1.43463	0.00521687		1.71706	4.52913e-07		1.82889	8.71748e-09		3.21508	1.84905e-34
Ndc80	1.43841			1.72296	0.000424513		2.04745	1.37452e-06		3.35765	1.76426e-19
Nde1	1.33675	0.00554353		1.54174	6.23578e-07		1.58968	5.28406e-08		2.37835	3.25848e-29
Nek2	1.84426	5.5092e-05		2.15142	3.33791e-09		2.51433	3.40755e-13		4.21029	7.25673e-35
Nek6	-1.04199			1.03445			-1.14784			-1.05648
Nhp2	1.10522			1.47599	0.000353096		1.43961	0.000715006		2.34197	3.1625e-19
Npm1	1.01883			1.11578			1.29424	0.0490991		2.15873	3.86443e-12
Nsd2	1.27804	0.0446731		1.30269	0.0108318		1.4648	0.000100333		2.28232	4.07513e-21
Nsl1	1.60139	0.00654553		2.11189	1.72086e-07		1.93788	3.19663e-06		3.04058	3.61736e-18
Nsun2	1.27686	0.0264324		1.26846	0.0117863		1.4431	3.71098e-05		2.10388	9.95754e-21
Nudc	-1.03765	0.812003		1.12287			1.12593			1.59016	1.28265e-08
Nuf2	1.31805			1.85715	3.98844e-05		1.99337	2.66496e-06		3.2634	4.85779e-19
Nup107	1.26556	0.132961		1.43691	0.00425197		1.68773	1.37168e-05		2.58304	1.7294e-18
Nup133	1.20093			1.44421	0.00166083		1.48944	0.00046014		2.3346	3.76027e-17
Nup155	1.09451			1.07516	0.583996		1.19147			1.77449	6.64338e-10
Nup160	1.17063			1.25361			1.40477	0.0177541		2.38726	1.56147e-12
Nup210	1.5324	0.00411125		1.64336	7.98527e-05		1.84196	5.60254e-07		2.72484	1.3244e-19
Nup35	1.28083			1.40012	0.0311941		1.34203			1.85996	2.29543e-06
Nup37	1.45982	0.00980389		1.56497	0.000292645		1.518	0.00063953		2.33806	3.52164e-15
Nup43	1.17987			1.83925	0.00128423		1.413			2.7512	7.85653e-10
Nup50	1.10582			1.08145			1.19059	0.00920707		1.47861	1.89047e-11
Nup85	1.44342	0.00530634		1.63267	8.46708e-06		1.62466	7.55959e-06		2.62243	4.04882e-23
Nup93	1.37226	0.0155247		1.49047	0.00026033		1.52567	7.7019e-05		2.21163	1.07605e-16
Nusap1	1.29516			1.51648	0.00890904		1.68822	0.00059536		2.82156	1.79759e-14
Oip5	1.23553			1.43243			1.84771	0.00281722		2.65768	7.44402e-08
Optn	-1.05475			-1.13869			1.018			-1.14928
Orc1	1.26524			1.30155			1.79078	0.00120275		2.64949	1.04473e-09
Orc2	1.26701			1.28551			1.39335			2.48121	3.74442e-10
Pcna	1.23549	0.0452344		1.42398	3.826e-05		1.41555	3.90103e-05		1.87811	9.86744e-17
Phlda1	-1.17816			-1.05008			-1.27375			0.998261
Pif1	1.54033	0.00796892		2.2059	2.44219e-09		2.38644	2.40183e-11		3.887	4.76492e-30
Pim1	1.28347			1.47431	0.000948343		1.83033	6.28629e-08		2.16	4.78387e-14
Pimreg	2.22158	0.0160089		3.38429	7.54201e-06		4.21078	5.6136e-08		7.09036	5.33794e-16
Plk1	1.50678	0.00207481		1.8389	4.1805e-08		2.0589	2.96145e-11		3.20569	1.36303e-31
Plk4	1.45161	0.0419678		1.91263	1.23593e-05		2.21571	3.37937e-08		3.7298	8.28076e-24
Pmf1	1.06523			1.39544	1.78086e-05		1.30298	0.00066617		1.85853	1.40767e-19
Pola1	1.42449			1.5094	0.0142587		1.86364	7.97045e-05		2.91607	3.72686e-14
Pola2	1.07812			1.12418			1.20928	0.0498574		1.67982	2.37351e-10
Pold2	1.03447			1.26074	0.0487913		1.03447	1.03447		1.72119	2.83031e-08
Pole	1.32045			1.50987	0.0231519		1.32045	1.32045		3.38319	8.06148e-16
Pole2	1.48031			1.75738	0.00713589		1.63498	0.0185183		2.96018	1.36167e-09
Pole3	1.24628			1.29327	0.0141603		1.34119	0.00371165		1.80377	3.12496e-11
Ppm1g	1.04697			1.17547			1.29053	0.00308147		1.82969	1.24268e-15
Ppp2r1b	1.29871	0.00103733		1.30296	0.000116742		1.33217	1.9186e-05		1.50425	1.70977e-11
Prc1	1.76585	0.00864994		2.49514	2.92827e-07		3.07765	9.52746e-11		5.86056	1.02243e-28
Prim1	1.22653			1.51682	0.0117859		1.63726	0.00193851		2.35705	1.14554e-09
Prim2	0.983176			1.41989	0.0429558		1.4052	0.0450759		2.33838	3.62016e-09
Psma1	1.25178	0.00305742		1.44497	4.35013e-09		1.41682	2.05039e-08		1.7664	7.97932e-24
Psma2	1.09808			1.23559	0.000719853		1.26202	0.000134314		1.46757	2.35188e-12
Psma3	1.20595	0.0489015		1.26368	0.00315587		1.29769	0.000711966		1.59113	1.23034e-11
Psma4	0.983895			1.091			1.12602			1.22353	0.000638118
Psma5	1.24737	0.0372435		1.33914	0.000917684		1.51937	6.81192e-07		1.93047	7.91398e-18
Psma6	1.14036			1.21719	0.00352363		1.24124	0.00096262		1.37523	5.30827e-08
Psma7	1.13395			1.32303	1.99312e-05		1.38606	3.22748e-07		1.59797	7.70049e-16
Psmb10	1.58724	8.6992e-05		2.08418	1.07233e-13		2.12676	1.10036e-14		2.37784	9.64139e-22
Psmb2	-1.11753			1.11733			1.08552			1.3004	6.85198e-07
Psmb3	1.33956	0.00483765		1.47783	6.8046e-06		1.39419	0.00012011		1.51127	1.3376e-07
Psmb4	1.33892	0.0206755		1.5097	7.67509e-05		1.3355	0.00618279		1.45749	6.47037e-05
Psmb5	1.26574			1.37051	0.00464407		1.20296			1.2883	0.011994
Psmb7	1.22159	0.035546		1.42585	4.20376e-06		1.37243	3.47738e-05		1.53805	5.12128e-10
Psmb8	6.67864	1.69046e-11		9.98006	1.04237e-20		13.4501	1.28404e-26		15.3046	3.77483e-33
Psmb9	3.78419	1.48097e-10		5.90878	1.46043e-22		7.67586	4.7179e-30		8.98259	1.08585e-39
Psmc1	1.26887	0.0010084		1.39842	3.5572e-08		1.47335	7.68809e-11		1.66725	8.60834e-21
Psmc2	1.32167	0.00102406		1.41545	1.37017e-06		1.49723	9.30708e-09		1.69301	2.64421e-16
Psmc3	1.06679	0.479806		1.1906	0.00858356		1.2524	0.000389552		1.43964	1.39865e-10
Psmc4	1.10779	0.154114		1.24509	9.33836e-05		1.21142	0.000583463		1.40319	9.03305e-12
Psmc5	1.13042			1.25336	0.000656103		1.22317	0.00217554		1.34676	3.76918e-07
Psmc6	1.02059			1.0719			1.16768	0.0247182		1.39271	2.57004e-08
Psmd1	1.2405	0.0276523		1.31733	0.000721844		1.46862	8.76388e-07		1.83069	1.58778e-17
Psmd10	1.07543			1.11981			1.07721			1.13155
Psmd11	1.00078			1.10839			1.18698	0.00169421		1.28952	1.78317e-07
Psmd12	1.08413			1.19158	0.0326886		1.196	0.0253828		1.49934	3.9715e-09
Psmd13	1.21262	0.00870575		1.32489	3.9875e-06		1.28415	3.58713e-05		1.41746	1.88086e-10
Psmd14	1.24874	0.0248762		1.29506	0.00192418		1.39998	2.60383e-05		1.7	8.06e-14
Psmd2	1.30619	0.000149273		1.36761	2.17421e-07		1.41389	4.98926e-09		1.66054	6.77914e-21
Psmd3	1.08485			1.26284	0.000768258		1.30033	9.91593e-05		1.55965	2.17951e-13
Psmd6	1.12436			1.20325	0.0151589		1.17375	0.0346984		1.40385	1.85082e-07
Psmd7	1.05777			1.11535			1.26378	0.00921006		1.62869	4.97043e-10
Psmd9	1.18409			1.25065	0.00214991		1.18595	0.0205909		1.33313	7.12835e-06
Psme1	1.22517			1.43724	2.74879e-05		1.71517	8.80109e-11		1.84001	1.74627e-15
Psme2	1.98815	1.46689e-10		2.21253	2.08012e-17		2.40586	1.3997e-21		2.36389	1.29545e-23
Psme3	0.977746			1.12634			1.13999			1.44284	1.05413e-07
Psme4	1.33663	0.000137958		1.19564	0.00973136		1.38389	4.63579e-07		1.58208	5.36815e-15
Psrc1	1.26979			1.40895			1.30406			2.73156	4.57998e-07
Ptk6	4.49259	1.57359e-12		5.63836	1.81252e-20		6.62104	1.22296e-24		5.8175	1.58705e-24
Rab11a	1.13969			1.16785	0.0252132		1.18715	0.0104917		1.06276
Rab1a	0.999159			1.08034			1.13366	0.0169644		1.16023	0.00152245
Racgap1	1.53996	0.00229991		1.85126	2.01703e-07		2.0962	1.53816e-10		3.29978	1.80897e-29
Rala	0.997374			1.05585			1.06829			1.10931
Ran	1.2155			1.47944	1.8407e-05		1.51245	3.86003e-06		2.0925	7.01524e-20
Rangap1	1.39585	0.000222173		1.66246	2.12393e-11		1.59331	6.65271e-10		2.2721	1.16329e-32
Rassf4	1.70406	0.000681012		2.04727	6.27818e-08		2.30887	1.02196e-10		3.14814	4.57026e-22
Rb1	-1.12943			-1.44146	0.00293387		0.989751			1.05227
Rbbp8	1.01188			1.03195			1.17231			1.41088	2.083e-05
Rbl1	1.17117			1.04364			1.24621	0.0322624		1.44902	3.21294e-05
Rcc1	1.41214	0.000119503		1.62281	1.72704e-10		1.46413	5.21428e-07		2.05154	1.27417e-25
Reep4	1.02854			1.09289			1.1237			1.25992	0.000169748
Rfc3	-1.08441			1.13682			1.23932	0.0448291		1.85116	8.21837e-12
Rfc4	1.68016	0.00836931		1.62413	0.00441958		1.52021	0.0136955		2.51714	2.91875e-10
Rfc5	1.52144	0.00125559		1.65139	5.57411e-06		1.77684	9.68084e-08		2.71582	1.58705e-24
Rhno1	1.0507			1.11247			1.16835	0.0352703		1.40157	9.40835e-08
Rmi2	1.54997	0.0164564		2.521	2.48233e-10		2.23094	3.70271e-08		3.23539	7.37846e-19
Rpa1	1.24879	0.023552		1.36522	0.000123461		1.43176	5.39775e-06		1.82976	2.2403e-17
Rpa3	1.06887			1.27402	0.0147066		1.27092	0.0137945		1.64364	3.60344e-09
Rps27a	-1.30138			1.19435			1.26882			1.64565	0.0304436
Rps6ka3	1.26492	0.00303921		1.21758	0.00449481		1.40018	2.42517e-07		1.48604	3.31162e-11
Rtel1	1.01359			1.07237			1.16686			1.66618	1.70822e-10
Ruvbl1	1.1178			1.47683	0.00133051		1.47567	0.00110128		2.20316	6.24551e-14
Sapcd2	2.01304	0.00141296		2.56112	3.41655e-07		2.80386	1.16421e-08		4.70542	4.97216e-21
Sass6	1.4354	0.0240859		1.3017			1.52722	0.00136624		1.94054	1.78401e-08
Sec13	1.278	0.00172121		1.50603	2.79555e-10		1.44577	1.08072e-08		1.52346	1.17583e-12
Senp5	1.3688	0.0323009		1.12408	0.421042		1.32918	0.0222656		1.44854	0.000757996
Septin11	1.42406	9.86036e-05		1.63607	1.38391e-10		1.76917	3.50775e-14		2.21803	2.07501e-30
Septin5	-1.18338			-1.09659			1.18697			1.22878
Set	1.14246			1.23509	0.0144585		1.30385	0.00132348		1.848	3.51435e-17
Setdb2	1.25241			-1.08437	0.649701		1.31159			1.44064	0.00394448
Sfn	1.1754			1.34874	0.00749282		1.1783			-1.0527
Sgo1	1.70539	0.00606919		2.08727	5.80425e-06		2.16177	1.27582e-06		4.2534	6.50692e-24
Sgo2a	1.61136	0.0242194		1.86409	0.000412408		2.25243	1.56262e-06		3.60379	4.6824e-17
Shq1	1.39591			1.60548	0.00491709		1.46822	0.0232473		1.94933	5.1267e-06
Siah2	-1.23715			-1.12623			-1.45772	3.4388e-05		-1.30669	0.00160138
Ska1	1.32765			1.97905	4.72444e-05		1.99374	2.76388e-05		3.40289	8.88139e-17
Ska2	1.37693			1.73904	7.46512e-05		1.75007	4.50326e-05		2.90801	3.11848e-18
Ska3	1.52983	0.0398416		1.79678	0.000611006		2.1365	3.84579e-06		3.36446	2.95538e-16
Skp2	1.21824			1.5255	0.00157657		1.4378	0.00636062		2.62774	4.11055e-17
Smarca5	1.19142			1.17637			1.35021	0.000153355		1.52658	3.38462e-09
Smc2	2.01111	0.000117544		2.34842	3.53345e-08		2.99099	3.64988e-13		4.72524	5.35945e-29
Smc4	1.3806	0.0223755		1.37396	0.00859013		1.66789	6.75851e-06		2.56677	3.58361e-20
Smpd3	1.39506	0.00373335		1.56936	2.70174e-06		1.82168	1.21065e-10		2.2309	6.357e-21
Spag5	1.52481	0.035592		1.84165	0.000216313		2.12351	2.42181e-06		3.80755	1.89082e-20
Spc24	1.71987	4.12304e-05		2.18005	3.20228e-12		2.06851	6.45013e-11		2.96472	1.20553e-26
Spc25	1.3017			1.64847	2.95047e-05		1.7301	2.69442e-06		2.54291	9.08722e-19
Spdl1	1.61394	0.0139289		2.07753	4.9182e-06		2.17165	7.63023e-07		4.17612	5.78416e-24
Stk10	-1.04691			-1.21986			-1.17553			-2.25642	6.88895e-13
Suv39h1	1.40554	0.01026		1.65654	4.26249e-06		1.70477	7.10954e-07		2.75958	1.56942e-25
Suv39h2	1.6972			2.19353	0.00919458		2.68025	0.000618961		4.8504	7.63625e-10
Syce2	1.31244			1.57459	0.0400733		1.34614			1.75954	0.00307021
Tacc3	1.79459	4.50719e-05		2.11084	1.0616e-09		2.46299	4.81217e-14		4.08884	2.86671e-37
Taok1	1.27844			1.21779			1.47515	0.0354457		1.90824	5.51497e-05
Terf1	1.18413			1.35123	0.00594777		1.47604	0.00019679		2.15201	1.84049e-16
Tfdp1	1.17578			1.3566	0.000547984		1.45228	1.23469e-05		2.0414	1.49905e-20
Tfrc	2.12088	0.00434756		1.84622	0.00787649		1.69392	0.0219564		2.09628	0.000257238
Ticrr	1.46644			1.61851	0.0271953		1.99263	0.000778809		3.93615	4.47529e-14
Timeless	1.29468			1.77638	3.19192e-05		1.96159	5.16653e-07		3.13153	5.30657e-21
Tipin	1.14042			1.38863	0.00970887		1.35745	0.0148082		2.10835	4.65799e-12
Topbp1	1.28474			1.46346	0.00169856		1.65648	1.42988e-05		2.66802	6.16465e-21
Tpx2	1.54519	0.00866412		1.92195	1.8905e-06		2.32677	2.2622e-10		4.06642	1.30934e-30
Trim21	1.41924	0.016708		1.57674	0.000191001		1.94005	1.43888e-08		1.97861	2.39141e-10
Tuba1b	1.39975	0.0172722		1.85686	7.07462e-08		1.68897	4.45405e-06		2.63618	5.15144e-21
Tuba1c	1.83033	0.000520889		2.01378	2.41519e-06		1.67097	0.000599373		2.04564	9.98366e-08
Tuba4a	1.01671			1.11991			1.09498			1.30947	8.10845e-05
Tubb4b	1.09918			1.19476	0.0155148		1.09441			1.03476
Tubb5	1.25136			1.63961	1.88489e-07		1.70758	9.28159e-09		2.72482	3.55672e-32
Tubg1	0.998793			1.19747	0.043559		1.15765			1.41657	3.37834e-06
Tubgcp6	1.24305			1.12296			1.29886	0.014369		1.54421	3.22413e-06
Uba52	-1.06226			-1.05502			-1.07939			0.972856
Ube2c	1.27137			1.82532	1.25772e-07		1.72781	1.2264e-06		3.05864	5.30537e-28
Ube2s	1.46679	0.00512679		1.96473	1.73924e-09		1.60889	2.71335e-05		2.31675	1.31292e-16
Uhrf1	1.3497			1.75217	0.000106462		1.93426	2.76108e-06		3.10969	4.83234e-19
Usp39	1.1361			1.22976	0.0349147		1.23789	0.0253828		1.76513	2.99322e-12
Vrk1	1.42216	0.00301309		1.43757	0.000364994		1.57383	3.94917e-06		2.26772	2.21436e-20
Ywhae	-1.14169			-1.07774			0.989937			1.13161	0.0326983
Ywhag	1.0809			1.13679	0.0477775		1.07431			1.26391	1.7582e-05
Ywhah	-1.30193	0.00103733		-1.13458			-1.11096			0.991988
Ywhaz	1.06883			1.06685			1.07831			1.08583
Zwilch	1.56355			1.64074	0.0401531		2.14228	0.000697874		3.84319	1.53801e-11
Number of Significant Genes ≥ 1.5 fold	81			172			192			285
Average	1.20042	0.0293882		1.50521	0.0111583		1.66121	0.0129336		2.46954	0.000498363
STDEV	0.828552	0.107059		0.866583	0.0596101		1.02671	0.0989538		1.59716	0.00346616
Range
Cuzd1	NA			NA			NA			NA
