# Supplementary material for: Raw potato starch alters the microbiome, colon and cecal gene expression, and resistance to Citrobacter rodentium infection in mice fed a Western diet
Source: Front Nutr. 2023 Jan 10;9:1057318. doi: 10.3389/fnut.2022.1057318 (PMC9871501; doi:10.3389/fnut.2022.1057318)
Supplement: Supplementary file 10 [file Table_10.XLSX]

## Sheet: Sheet1
	Cell Cycle
Comparison	Number	Enrichment	% of Total Genes	Padj
2U_0U	3	5.5421	0.176471	NS
5U_0U	26	4.3	0.171053	1.45e-07
10U_0U	75	4.79835	0.197889	3.19e-29
0I_0U	104	2.27032	0.0832	2.17653e-13
2I_0U	252	2.55614	0.0961465	2.55176e-51
5I_0U	224	2.55833	0.0969697	7.11225e-44
10I_0U	253	2.52469	0.0947921	1.87224e-50
	G1 Phase					G1/S Transition					S Phase
Comparison	Number	Enrichment	% of Total CC	Padj		Number	Enrichment	% of Total CC	Padj		Number	Enrichment	% of Total CC	Padj
2U_0U	2	52.1768	0.666667	NS		NA	NA	NA	NA		NA	NA	NA	NA
5U_0U	4	9.4	0.153846	NS		6	5.6	0.230769	NS		6	4	NA	NS
10U_0U	NA	NA	NA	NA		7	2.51751	0.0933333	NS		8	2.07235	NA	NS
0I_0U	8	2.5	0.0769231	NS		21	2.6	0.201923	0.00427459		23	2	0.221154	0.0379281
2I_0U	16	2.3	0.0634921	0.00949984		70	4	0.277778	1.04784e-27		82	3.4	0.325397	2.06946e-25
5I_0U	16	2.58062	0.0714286	0.00393595		65	4.17314	0.290179	7.41417e-26		77	3.56075	0.34375	9.77865e-25
10I_0U	16	2.25	0.0632411	0.013366		72	4.03889	0.284585	3.19913e-29		86	3.47479	0.339921	4.14411e-28
	G2/M Transition					M Phase					Mitotic Anaphase
Comparison	Number	Enrichment	% of Total CC	Padj		Number	Enrichment	% of Total CC	Padj		Number	Enrichment	% of Total CC	Padj
2U_0U	NA	NA	NA	NA		NA	NA	NA	NA		0	NA	NA	NS
5U_0U	NA	NA	NA	NA		15	3.8	0.576923	0.00129		12	5.4	0.461538	0.000542
10U_0U	12	2.5	0.16	NS		52	5.06908	0.693333	7.07e-21		39	6.78257	0.52	1.23e-19
0I_0U	21	1.5	0.201923	NS		68	2.26182	0.653846	1.16181e-08		53	3.14506	0.509615	7.6316e-12
2I_0U	80	2.7	0.31746	3.28823e-17		168	2.6	0.666667	3.42152e-34		113	3.1	0.448413	3.42944e-31
5I_0U	71	2.68292	0.316964	1.24208e-14		143	2.49	0.638393	6.77987e-26		106	3.29089	0.473214	1.84189e-30
10I_0U	83	2.74035	0.328063	2.26792e-18		163	2.47839	0.644269	1.83415e-30		116	3.14662	0.458498	1.24414e-32
