# Supplementary material for: Raw potato starch alters the microbiome, colon and cecal gene expression, and resistance to Citrobacter rodentium infection in mice fed a Western diet
Source: Front Nutr. 2023 Jan 10;9:1057318. doi: 10.3389/fnut.2022.1057318 (PMC9871501; doi:10.3389/fnut.2022.1057318)
Supplement: Supplementary file 11 [file Table_11.XLSX]

## Sheet: Sheet1
Code	A			B			C			D
Gene	0I_0U			2I_0U			5I_0U			10I_0U
	FC	p (adj)		FC	p (adj)		FC	p (adj)		FC	p (adj)
2610002M06Rik	1.24513	0.00165691		1.35739	3.40548e-07		1.38987	3.86277e-08		1.57742	3.16162e-16
Aaas	1.42328	0.0220145		1.89785	6.16426e-07		1.78288	7.99163e-06		2.01628	6.57115e-09
Akt3	1.72154	8.79657e-05		2.59315	1.73014e-15		2.46927	6.08408e-14		2.90336	5.46971e-21
Alms1	1.09996	NS		1.36128	0.0243903		1.27281	NS		1.49484	0.00124417
Anapc1	1.22687	0.00584718		1.37538	4.45558e-07		1.34888	2.43473e-06		1.54101	2.3517e-13
Anapc15	1.28179	NS		1.98889	3.99683e-09		1.80456	6.10955e-07		2.01549	2.14246e-10
Anln	1.84619	0.00061803		2.65774	2.29134e-10		2.47078	5.52575e-09		2.95089	1.05267e-13
Appl1	1.52774	3.18224e-05		1.68299	5.71541e-09		1.67827	7.95809e-09		1.81852	1.23794e-12
Arf6	1.43412	2.83188e-09		1.5821	2.98369e-17		1.59764	8.31961e-18		1.58651	3.47572e-19
Aspm	1.58068	0.0113753		2.01138	5.04315e-06		1.71691	0.000509394		2.13931	1.25499e-07
Aurka	2.07373	6.4577e-05		3.5823	6.47882e-16		2.96293	9.42227e-12		3.51275	5.38188e-17
Aurkb	1.66349	0.014145		2.44639	2.86489e-07		2.40328	5.37499e-07		2.64689	2.99192e-09
Birc5	2.32028	2.17837e-07		3.82731	7.29265e-21		3.38226	2.89546e-17		4.0214	1.45904e-24
Blm	1.38364	2.46401e-07		1.5164	8.34271e-14		1.56328	1.28359e-15		3.21977	1.33118e-07
Bora	1.34906	0.0297212		1.55825	0.00012951		1.59467	5.41579e-05		1.84151	1.34347e-08
Brca1	2.0068	0.000338874		3.43316	1.40217e-13		2.9537	1.21895e-10		3.63415	3.22224e-16
Brca2	1.24743	NS		1.71357	0.00446341		1.78916	0.00192157		2.05102	3.61538e-05
Brip1	2.04463	0.000151184		2.95082	3.3449e-11		2.53369	1.73471e-08		2.95234	2.49865e-12
Bub1	2.23631	8.6928e-05		3.79691	5.62757e-14		3.30243	2.42548e-11		3.83261	1.43732e-15
Bub1b	1.73975	0.00749472		2.44114	3.7709e-07		2.24836	4.62774e-06		2.74588	9.47899e-10
Casp8ap2	1.38179	0.00925623		1.52896	6.45225e-05		1.43204	0.000819974		1.62027	1.17435e-06
Ccdc124	1.31224	0.00123874		1.60941	3.5321e-11		1.43204	0.000819974		1.54143	2.18153e-10
Ccdc87	6.71127	0.00156204		14.4229	2.68443e-07		10.4667	7.80955e-06		8.53264	1.94527e-05
Ccna2	2.11431	0.000142339		3.15772	1.65884e-11		2.99608	1.67305e-10		3.73393	3.25787e-16
Ccnb1	1.85704	0.00385741		2.85648	8.23352e-09		2.62361	1.4213e-07		3.33884	2.13022e-12
Ccnb2	1.59667	0.00490284		2.22743	1.40604e-08		1.97688	1.76849e-06		2.33985	1.75154e-10
Ccnd1	1.48182	0.0268276		2.25285	3.45913e-08		2.14425	2.58483e-07		2.76203	2.04798e-13
Ccne1	2.11713	7.79535e-06		3.31248	2.36139e-16		3.05745	2.98435e-14		3.51454	1.16507e-19
Ccne2	1.3346	NS		2.12512	0.00310058		2.09348	0.00370023		2.30571	0.000427091
Ccnf	1.97365	0.00018936		3.07961	8.72471e-13		2.86713	2.87713e-11		3.37078	3.36668e-16
Ccng1	1.22223	NS		1.32222	0.0408263		1.40262	0.0107395		1.75553	3.349e-06
Cdc20	1.74848	0.00326828		2.5452	7.93004e-09		2.22341	1.03204e-06		2.71144	6.69034e-11
Cdc25b	1.19537	NS		1.70944	5.37893e-05		1.64014	0.000208747		1.90683	1.9441e-07
Cdc25c	1.74348	0.0476968		2.3812	0.000209744		2.36094	0.000245086		2.64958	8.41075e-06
Cdc27	1.30955	0.000393162		1.43026	5.9867e-08		1.37761	1.50317e-06		1.57788	1.67626e-13
Cdc34	1.43377	2.7033e-05		1.69026	2.37783e-12		1.64103	4.90973e-11		1.80461	7.18496e-17
Cdc45	1.88813	0.00297519		3.07163	6.60098e-10		2.93911	3.61662e-09		3.17551	1.75747e-11
Cdc6	1.8192	0.00376655		2.71172	1.2575e-08		2.27976	3.44629e-06		2.97652	4.05481e-11
Cdc7	2.27392	1.00976e-10		3.00458	3.60372e-22		2.78247	4.02158e-19		2.97789	5.91671e-24
Cdca2	1.58869	0.0231842		2.35768	4.43164e-07		2.26919	1.5838e-06		2.67691	6.70319e-10
Cdca3	1.81238	0.000550969		2.81958	2.36005e-12		2.57347	2.20896e-10		2.91356	2.17792e-14
Cdca5	2.00515	9.76343e-05		2.63523	4.47681e-10		2.51653	3.51653e-09		2.83711	1.18701e-12
Cdca8	1.99332	3.63592e-05		3.03718	1.9982e-14		2.84016	9.14251e-13		3.19574	3.16244e-17
Cdk1	1.9956	4.98895e-05		3.19185	4.17521e-15		2.79524	5.27523e-12		3.27362	2.82911e-17
Cdk5rap2	1.12065	NS		1.40878	0.00521506		1.25915	NS		1.51753	0.000231771
Cdkn2c	1.2174	NS		1.50947	0.000489263		1.44969	0.00175669		1.6451	5.775e-06
Cdkn3	1.71916	0.00054794		2.36934	1.39312e-10		2.35004	2.60565e-10		2.58522	7.17458e-14
Cdt1	1.0017	NS		1.4324	0.00912528		1.41915	0.0107462		1.60091	0.000196783
Cenpa	2.01342	1.52515e-05		2.69063	2.71238e-12		2.46627	2.49065e-10		2.92288	1.15188e-15
Cenpe	2.03896	0.00018265		3.27497	5.50035e-13		2.72796	1.50323e-09		3.62391	1.35936e-16
Cenpf	1.5125	0.0113342		2.09499	7.4275e-08		1.80669	2.12961e-05		2.22098	7.05312e-10
Cenph	1.78432	0.00306931		3.029	1.76512e-11		2.66869	3.64538e-09		3.22905	5.55376e-14
Cenpi	1.83434	0.00707183		2.88627	2.35371e-08		2.46472	2.62275e-06		3.03543	5.6875e-10
Cenpj	1.43968	0.00733264		1.97367	2.32526e-09		1.62137	3.24976e-05		1.89715	2.87524e-09
Cenpk	1.72088	0.00400038		2.2432	4.90281e-07		2.27862	3.13541e-07		2.1963	2.1663e-07
Cenpl	1.56079	0.00404919		1.81159	7.84509e-06		1.86762	2.61205e-06		2.06496	5.31339e-09
Cenpm	1.35332	NS		2.17005	4.90088e-07		2.11278	1.35692e-06		2.57419	5.47057e-11
Cenpn	1.69505	0.00882412		2.36421	3.99075e-07		2.30835	9.3736e-07		2.74209	2.31846e-10
Cenpo	1.46424	0.00316508		1.50594	0.00027477		1.5133	0.000231968		1.68068	6.29302e-07
Cenpp	-1.34917	NS		1.36141	NS		1.30851	NS		1.46971	0.0481925
Cenpq	1.31681	NS		2.03841	2.30313e-06		1.94191	1.21161e-05		2.21478	1.91697e-08
Cenps	1.88237	0.000965195		2.79291	3.14436e-10		2.4942	3.00026e-08		2.94774	2.41115e-12
Cenpt	1.26273	NS		1.61562	1.48225e-06		1.60129	2.58018e-06		1.76691	1.01379e-09
Cenpu	1.22505	NS		2.2	0.0065		2.11129	0.0087496		2.58093	0.000313843
Cenpv	1.20375	NS		1.4	9.72e-05		1.44231	3.69713e-05		1.60595	9.67763e-09
Cenpw	2.24051	9.35545e-05		3.3	1.72e-11		3.30252	3.10003e-11		3.94237	5.07405e-16
Cep135	1.10711	NS		1.63103	5.21445e-07		1.40186	0.000733276		1.71071	4.33857e-09
Cep192	1.37599	0.035774		1.73935	1.18976e-05		1.72871	1.5581e-05		1.9722	8.96445e-09
Cep290	1.31656	NS		1.5601	0.00140386		1.44149	0.00965266		1.80547	4.05109e-06
Cep43	1.22946	0.0376085		1.4009	4.60275e-05		1.43331	1.30528e-05		1.54491	1.57879e-08
Cep55	2.0574	0.000361381		3.61759	1.39919e-13		2.93732	8.48906e-10		3.66572	3.17253e-15
Cep76	1.26932	NS		1.53148	5.52783e-05		1.46325	0.000356903		1.52551	2.12709e-05
Chaf1a	1.55047	0.0367612		2.49796	1.21553e-07		2.33783	1.07235e-06		2.93427	3.52625e-11
Chaf1b	1.1742	NS		1.77745	0.000974309		1.77436	0.000984257		2.11016	3.71304e-06
Chek1	1.29684	NS		1.89902	0.000354179		1.85469	0.000589411		2.10078	9.12101e-06
Chtf18	1.38326	NS		2.31265	5.08381e-06		2.22154	1.54199e-05		2.58365	3.67393e-08
Cib1	1.62136	7.59743e-10		1.78647	1.94254e-16		1.75641	1.90457e-15		1.65424	6.42412e-14
Cinp	1.08653	NS		1.44782	0.000613773		1.45569	0.000496981		1.66778	2.98101e-07
Cit	1.20585	NS		1.56374	0.000839457		1.47172	0.00417761		1.74525	7.35364e-06
Ckap2	1.43397	NS		1.63917	0.00253552		1.7043	0.00101957		2.13316	4.48906e-07
Ckap2l	1.83468	0.00238247		2.7956	1.56266e-09		2.63649	1.50696e-08		3.1285	1.25438e-12
Ckap5	1.36237	0.000449423		1.61364	3.10529e-10		1.50827	8.49954e-08		3.58535	1.04722e-11
Cks1b	2.44592	8.14619e-09		4.16545	3.13552e-25		3.60154	2.26531e-20		4.22129	3.77076e-28
Cks2	1.59227	0.000226404		1.85623	1.63243e-08		1.99806	2.6029e-10		2.22622	6.37017e-15
Clspn	1.72055	0.0257157		2.81946	2.92686e-07		2.48643	7.91003e-06		2.9892	8.97958e-09
Cltc	1.39811	2.15402e-10		1.51843	1.28878e-18		1.53516	2.10962e-19		1.61557	1.31768e-26
Csnk2b	1.31446	0.000170915		1.48534	3.77986e-10		1.47409	9.812e-10		1.47506	7.81031e-11
Dbf4	2.18913	1.90031e-07		2.84735	4.17521e-15		2.80894	1.22252e-14		3.39482	3.22756e-22
Dctn3	1.31853	6.11403e-06		1.47148	5.29284e-13		1.46767	1.01214e-12		1.51387	2.39813e-16
Ddias	2.12974	0.00710607		3.5766	7.70018e-08		3.60517	6.85629e-08		4.6	8.84e-12
Dkc1	1.01214	NS		1.28875	NS		1.2653	NS		1.50254	0.000202944
Dlgap5	1.58214	0.0379968		2.3541	2.91345e-06		2.17376	2.51634e-05		2.50962	9.12757e-08
Dna2	1.36537	NS		2.20801	2.32571e-06		2.0041	3.98301e-05		2.49479	6.22575e-09
Dscc1	1.62671	0.0146315		1.85458	0.000274203		1.92473	0.000108954		2.11867	1.83735e-06
Dsn1	1.50765	0.0379496		2.10148	5.6161e-06		1.97538	3.54978e-05		2.48232	2.75478e-09
Dynll1	1.41914	0.000296652		1.71223	1.31296e-10		1.7037	2.36416e-10		1.69911	2.21822e-11
E2f1	1.46829	0.0171534		1.93916	9.14088e-07		1.78557	2.06101e-05		1.85169	1.38821e-06
E2f2	3.30835	1.33702e-16		4.42368	1.11678e-29		3.97066	1.5582e-25		4.31026	1.94485e-31
E2f4	1.19703	NS		1.46992	1.03828e-06		1.3621	0.000109549		1.48976	8.13536e-08
E2f7	2.18203	0.0016106		4.11715	1.72035e-11		3.29229	2.06654e-08		3.84861	1.43254e-11
E2f8	1.72081	0.0188509		2.73888	1.83245e-07		2.62278	6.75166e-07		3.07169	6.59579e-10
Ect2	1.61511	0.00766769		2.26687	7.4275e-08		2.06576	2.21771e-06		2.61753	1.66915e-11
Eml4	1.12587	NS		1.22706	0.0182651		1.27933	0.0036334		1.45156	1.70358e-06
Ercc6l	2.02666	0.00412201		3.50014	1.88359e-09		3.23947	2.09459e-08		3.82242	9.82441e-12
Erh	1.46497	0.00139526		2.00955	6.28868e-12		1.80213	9.8338e-09		1.98677	9.59204e-13
Esco2	1.44182	NS		2.09198	0.000196978		2.25319	3.80989e-05		2.54157	4.31387e-07
Espl1	1.62887	0.0271041		2.318	5.14922e-06		2.00761	0.000186677		2.73154	6.03996e-09
Exo1	1.69455	0.0313667		2.63094	1.91965e-06		2.64458	1.80348e-06		3.28122	4.15162e-10
Fanca	2.36534	3.0607e-05		3.79291	1.14679e-13		3.32722	3.0879e-11		4.18978	3.68079e-17
Fancb	1.55571	0.03315		2.1739	5.94351e-06		2.08912	1.94072e-05		2.4338	3.01768e-08
Fancd2	1.38991	NS		2.08439	0.000170036		1.9356	0.000780524		2.25823	8.24057e-06
Fanci	1.69908	NS		2.54558	4.83125e-05		2.38721	0.000168329		3.34327	1.70313e-08
Fbxo5	1.21398	NS		1.9552	7.20755e-06		1.79029	0.000112492		1.99256	9.49243e-07
Foxm1	1.6616	0.0458649		2.74345	1.46911e-06		2.4661	1.9064e-05		2.98593	2.90287e-08
Gadd45gip1	1.17013	NS		1.48966	0.00387696		1.4975	0.00330018		1.63152	0.000121955
Gar1	1.17543	NS		1.51075	0.000939951		1.45319	0.00286311		1.67285	8.67749e-06
Gins1	1.78816	0.00203591		2.99605	4.79253e-12		2.48831	1.48517e-08		3.37192	5.61298e-16
Gins2	1.40082	NS		2.32053	6.95217e-07		2.25173	1.91648e-06		2.51912	6.97509e-09
Gins3	1.52889	0.0443099		2.21703	4.44221e-06		1.84619	0.000515753		2.22116	1.06046e-06
Gmnn	1.40959	0.00243526		1.83583	2.64402e-10		1.69912	4.68542e-08		1.90468	1.25885e-12
Gnai3	1.38457	3.05108e-07		1.5725	8.23357e-16		1.54187	1.86667e-14		1.69375	3.87274e-23
Gpsm2	1.37234	0.000403862		1.45319	1.72053e-06		1.56518	8.32835e-09		1.45319	1.72053e-06
Gtse1	1.96299	0.00138013		3.4422	6.09233e-12		2.96109	2.1145e-09		4.04698	1.94593e-16
H2ax	1.6183	0.000117633		2.33116	4.8074e-15		2.1394	2.85467e-12		2.33467	1.35844e-16
H2az1	1.58394	0.00679537		1.95475	3.58177e-06		1.9639	3.22521e-06		1.97301	6.15403e-07
Haus1	1.16944	NS		1.5238	9.14205e-05		1.5851	1.74814e-05		1.61582	1.75611e-06
Haus4	1.08826	NS		1.30778	0.0205051		1.30264	0.0215927		1.55019	2.59175e-05
Haus5	1.08826	NS		1.6564	0.000650264		1.47219	0.010303		1.95269	1.02946e-06
Haus6	1.21185	NS		1.69493	0.000246773		1.60883	0.00101537		1.92076	1.09002e-06
Haus7	1.19318	NS		1.51589	0.000117332		1.7565	1.19112e-07		1.76618	1.2853e-08
Haus8	1.22473	NS		1.75873	2.00279e-09		1.58297	1.48074e-06		1.65766	1.52739e-08
Hcfc1	1.18841	NS		1.43803	1.83988e-05		1.35353	0.000410491		1.49555	4.26553e-07
Hells	2.08379	5.6495e-05		2.08379	5.6495e-05		1.97568	0.000201473		2.42338	2.02009e-07
Hmmr	2.4786	1.0587e-05		2.4786	1.0587e-05		2.23213	0.000110387		2.96119	1.83798e-08
Hsp90aa1	1.4796	0.0187083		2.29872	1.89463e-09		1.69434	0.000200397		2.20115	1.85705e-09
Hus1	0.989847	NS		1.34399	0.00860514		1.27267	0.034582		1.57627	8.37867e-06
Incenp	1.57064	0.00668485		2.33356	1.59244e-09		2.11025	1.32045e-07		2.46143	1.09944e-11
Insl6	1.87482	0.00103195		2.50594	2.26543e-08		2.48533	3.41831e-08		2.55253	1.5544e-09
Kif11	1.75901	0.00430603		2.66764	5.11939e-09		2.50317	5.62417e-08		2.97602	5.79736e-12
Kif18a	1.63746	0.0451156		1.98966	0.00088339		2.0991	0.000311336		2.51481	1.41249e-06
Kif18b	1.51316	0.0773355		2.50693	1.37916e-06		2.25566	2.24607e-05		2.84289	5.15588e-09
Kif20a	1.44154	0.161801		2.10724	0.000394851		1.98489	0.00116011		2.46251	4.17703e-06
Kif20b	1.89626	0.00292553		2.59359	2.33127e-07		2.34023	4.69884e-06		3.0903	7.01995e-11
Kif23	1.76031	0.00251504		2.64475	1.07234e-09		2.55169	5.05272e-09		2.85139	3.47102e-12
Kif2c	1.66005	0.0171985		2.18877	1.27573e-05		2.09497	4.07319e-05		2.4827	6.35691e-08
Knl1	1.69587	0.0136753		2.68163	3.74574e-08		2.29631	4.50957e-06		2.92568	2.08458e-10
Knstrn	1.70232	0.000689334		1.92739	1.51824e-06		2.00377	3.5447e-07		2.23584	3.08634e-10
Kntc1	1.73821	0.0224443		2.66505	1.24675e-06		2.36536	2.42529e-05		2.93474	1.49307e-08
Kpnb1	1.28672	0.0132911		1.62835	1.10412e-08		1.54853	3.66094e-07		1.83348	4.21286e-14
Lbr	1.15551	NS		1.63514	9.27655e-07		1.54479	1.66678e-05		1.69194	2.47476e-08
Lig1	1.33715	1.31549e-06		1.88607	1.31549e-06		1.8622	2.32067e-06		2.04146	7.07138e-09
Lin54	1.40958	0.00589572		1.76981	6.7023e-08		1.76256	9.09868e-08		1.87865	2.32689e-10
Lin9	1.64978	5.78461e-05		2.13565	1.97602e-12		2.12786	3.22093e-12		2.34092	6.71531e-17
Lmnb1	1.52366	0.000588081		2.27153	5.03973e-15		2.14619	4.63955e-13		2.4593	1.2751e-19
Lpin2	1.60206	0.000659063		1.55482	0.000312469		1.57136	0.000217105		1.80077	2.2446e-07
Lyn	2.1199	3.29592e-22		2.77245	2.83894e-47		2.41607	2.45836e-35		2.34337	2.36593e-36
Mad1l1	1.19553	NS		1.46903	0.000114454		1.44125	0.000260898		1.5327	4.60576e-06
Mad2l1	1.69806	0.00186748		2.6366	2.26831e-11		2.49824	3.52306e-10		3.03482	5.20447e-16
Mad2l1bp	1.45737	2.37555e-05		1.582	4.4162e-09		1.66292	7.91296e-11		1.46421	2.9473e-07
Mad2l2	1.19566	NS		1.48986	0.00470309		1.36524	0.030474		1.53894	0.00100301
Mapk13	1.5923	4.861e-09		1.7211	2.68909e-14		1.71731	4.31295e-14		1.67319	2.82915e-14
Mapk6	1.50742	6.43648e-10		1.55687	1.39182e-13		1.54603	4.32443e-13		1.60435	7.12676e-17
Mastl	1.49432	0.0319155		1.60863	0.00298841		1.78632	0.000233894		2.08857	4.98495e-07
Mcm10	1.83152	0.000348675		2.81064	1.24302e-12		2.63395	3.77754e-11		3.0073	1.29067e-15
Mcm2	1.33624	NS		1.89887	3.2945e-06		1.84	1.06338e-05		2.10247	9.14388e-09
Mcm3	1.57827	0.00636265		2.57229	1.82035e-11		2.32675	2.49738e-09		2.5403	2.574e-12
Mcm4	1.4484	0.0143121		2.19052	4.97801e-10		1.98573	6.83953e-08		2.12795	2.51669e-10
Mcm5	1.32582	NS		2.26464	1.35215e-06		2.07282	1.89396e-05		2.3696	6.13228e-08
Mcm6	1.17496	NS		1.63965	0.000385985		1.63215	0.00043277		1.80493	5.3469e-06
Mcm7	1.1577	NS		1.69841	7.54074e-05		1.64234	0.000221332		1.82706	1.484e-06
Mcm8	1.51325	NS		2.12088	4.78954e-05		1.74694	0.00312769		1.92638	0.000184954
Mcph1	1.45452	0.00852623		1.88209	1.32184e-07		1.72693	6.53132e-06		2.05705	1.44147e-10
Melk	1.86669	0.000446288		2.78315	2.29161e-11		2.59033	6.65007e-10		3.0259	2.00597e-14
Mis12	1.3121	0.00153809		1.63217	1.81936e-11		1.55507	1.91355e-09		1.6117	4.66997e-12
Mis18a	1.76681	1.11328e-05		2.38915	1.24648e-14		2.29452	2.73699e-13		2.625	1.71401e-19
Mis18bp1	1.58313	0.0117158		2.03629	3.85954e-06		2.13182	8.72105e-07		2.56783	5.13332e-11
Misp	1.56334	1.07682e-12		1.61513	3.52183e-17		1.6183	3.41851e-17		1.50581	4.02706e-14
Mki67	1.73835	0.0019723		2.67763	1.04648e-10		2.3142	4.90345e-08		2.71613	4.32779e-12
Mre11a	1.00297	NS		1.35677	0.00695452		1.30058	0.0211526		1.52079	5.08597e-05
Mrpl41	1.2716	0.00249901		1.44414	5.92826e-08		1.41583	3.49258e-07		1.5608	2.35615e-12
Mtbp	1.54267	0.0389978		2.76466	2.85763e-09		2.20532	5.46372e-06		2.68876	1.05812e-09
Nasp	1.38826	0.0073353		1.72752	1.32438e-07		1.5898	9.41346e-06		1.9512	6.19763e-12
Ncapd2	1.38335	NS		1.96335	8.92392e-06		1.85	5.62356e-05		2.10369	1.84648e-07
Ncapd3	1.09257	NS		1.41688	0.0111795		1.37918	0.0192956		1.50079	0.00134974
Ncapg	2.02123	0.000814642		3.27862	4.59837e-11		2.7315	3.43281e-08		3.29292	2.99011e-12
Ncapg2	1.75021	0.0366968		2.85245	2.2435e-06		2.59301	1.95406e-05		3.35839	5.73518e-09
Ncaph	1.7328	0.00423632		2.40767	8.05089e-08		2.45292	4.47884e-08		2.80561	2.0153e-11
Ndc1	1.69151	0.00153234		2.69413	2.28986e-12		2.46255	2.4405e-10		3.04158	8.2355e-17
Ndc80	1.88063	0.00122308		2.87907	2.37871e-10		2.47326	7.85474e-08		3.00929	2.95531e-12
Nde1	1.1427	NS		1.46689	5.11713e-07		1.33619	0.000187452		1.48437	3.85213e-08
Nek2	2.08252	1.28157e-05		3.27469	5.96405e-16		2.9279	3.53441e-13		3.55645	7.11847e-20
Nek6	1.45906	3.14138e-05		1.77407	4.0328e-13		1.71421	1.21953e-11		1.9189	2.62106e-18
Nhp2	1.28143	NS		1.98185	2.21026e-08		1.83174	9.19618e-07		2.23985	2.35292e-12
Npm1	0.966105	NS		1.36176	0.00446835		1.24436	0.0498038		1.4839	8.1809e-05
Nsd2	1.231	NS		1.57499	0.000106828		1.45666	0.00149485		1.79589	8.11863e-08
Nsl1	1.63741	0.0151901		2.66454	6.71371e-09		2.2498	2.17723e-06		2.60621	2.14644e-09
Nsun2	1.18205	NS		1.51291	4.02274e-06		1.50162	6.36766e-06		1.7762	7.0486e-12
Nudc	1.12351	NS		1.54001	4.39092e-07		1.38517	0.000175276		1.54828	5.89525e-08
Nuf2	1.6687	0.00569123		2.50336	4.4162e-09		2.40515	2.36988e-08		2.73302	9.41008e-12
Nup107	1.39725	0.0335803		1.95636	2.4676e-07		1.70007	5.66691e-05		2.14165	4.55628e-10
Nup133	1.26267	NS		1.65127	3.92809e-05		1.589	0.000159961		1.7689	5.9216e-07
Nup155	1.19188	NS		1.4814	1.03563e-05		1.45269	3.02751e-05		1.58747	2.95476e-08
Nup160	1.17972	NS		1.76706	5.9535e-05		1.63892	0.000546785		1.89313	1.53202e-06
Nup210	1.06068	NS		1.57297	0.000230374		1.46658	0.00203522		1.58799	6.14938e-05
Nup35	1.47784	0.0153276		2.12352	1.59238e-08		1.9253	1.2132e-06		2.01198	3.09985e-08
Nup37	1.27632	NS		1.79631	2.05472e-06		1.77507	3.61696e-06		1.98287	3.1759e-09
Nup43	1.51853	0.031693		2.12648	2.57873e-06		1.76094	0.000555909		2.22315	1.18766e-07
Nup50	1.3265	0.000266879		1.4911	2.74532e-09		1.43813	7.96849e-08		1.62451	1.65838e-14
Nup85	1.2436	NS		1.75904	1.06414e-06		1.6829	7.86397e-06		1.91242	2.42598e-09
Nup93	1.59191	0.00016713		2.03949	2.67532e-11		2.07844	9.28523e-12		2.30491	1.33392e-16
Nusap1	1.42171	NS		1.99849	2.72261e-05		1.8172	0.000333133		2.18923	4.0853e-07
Oip5	1.7	0.0319		2.15001	9.64342e-05		2.07469	0.000214128		2.04015	0.000119846
Optn	1.60223	4.40935e-09		1.57586	3.55625e-10		1.6057	7.36756e-11		1.5988	7.26264e-12
Orc1	1.24389	NS		1.44308	0.00508654		1.44365	0.0048553		1.57522	0.000166094
Orc2	1.07126	NS		1.5937	0.00270198		1.47619	0.0133051		1.83055	2.42278e-05
Pcna	1.42518	0.000652945		1.77366	1.48948e-10		1.70752	2.75618e-09		1.8938	4.01785e-14
Phlda1	1.28209	NS		2.04661	2.50489e-06		1.47619	0.0133051		2.01086	1.15893e-06
Pif1	2.10393	0.000143187		2.89811	3.75579e-10		2.4573	1.62427e-07		3.29129	1.06954e-13
Pim1	1.69831	0.000423822		2.73326	6.09549e-15		2.63191	8.20046e-14		2.71101	3.56012e-16
Pimreg	2.1055	8.04494e-05		2.90318	7.51478e-11		3.19244	1.40416e-12		3.41487	1.80649e-15
Plk1	1.25262	NS		1.70351	0.000470032		1.65949	0.000892862		1.85556	1.34081e-05
Plk4	1.59059	0.00822819		2.53003	2.76878e-10		2.24992	4.63036e-08		2.89061	1.96396e-14
Pmf1	1.25066	NS		1.92505	9.22664e-08		1.77517	3.49392e-06		1.88173	4.91566e-08
Pola1	1.13185	NS		1.63236	0.0020934		1.51405	0.00992631		1.73941	0.000187165
Pola2	1.26243	NS		1.59068	4.03389e-05		1.6772	4.42303e-06		1.84224	6.46892e-09
Pold2	1.0616	NS		1.51831	0.00113871		1.54047	0.000719581		1.74516	2.70906e-06
Pole	1.30306	NS		2.17346	2.61715e-05		2.19788	2.01343e-05		2.27341	2.19206e-06
Pole2	1.30722	NS		1.7405	0.00230185		1.74302	0.00218383		1.9907	4.14573e-05
Pole3	1.17594	NS		1.46169	1.05375e-05		1.35556	0.000491916		1.50493	4.38393e-07
Ppm1g	1.24502	NS		1.5913	3.5363e-06		1.55889	1.0143e-05		1.80203	3.27615e-10
Ppp2r1b	1.37001	4.82541e-07		1.49846	2.59261e-13		1.49325	5.52398e-13		1.54288	1.0652e-16
Prc1	1.78979	0.0175968		2.80901	4.92496e-07		2.55347	5.81239e-06		3.23637	1.16133e-09
Prim1	1.22419	NS		1.8135	4.66212e-06		1.56959	0.000648322		1.61938	9.7354e-05
Prim2	1.30159	NS		1.88211	3.7331e-07		1.83298	1.2783e-06		1.97788	5.61485e-09
Psma1	1.4277	7.80611e-06		1.88822	4.85674e-20		1.90482	1.9973e-20		2.02955	5.10521e-27
Psma2	1.38209	3.25208e-05		1.75409	9.11112e-17		1.72289	1.12481e-15		1.78268	1.87491e-19
Psma3	1.36542	0.000131215		1.78982	1.15649e-16		1.74676	2.7556e-15		1.83678	7.08349e-20
Psma4	1.37523	2.39046e-05		1.76587	3.62732e-18		1.74156	3.18557e-17		1.84647	4.59507e-23
Psma5	1.35752	0.00415297		1.91918	4.13907e-13		1.85243	9.25836e-12		2.11608	1.13543e-18
Psma6	1.34743	1.89712e-05		1.72113	2.84739e-19		1.67551	2.24026e-17		1.67079	4.61927e-19
Psma7	1.23338	0.0258314		1.68685	1.483e-11		1.66369	6.26524e-11		1.82901	1.56757e-16
Psmb10	1.98885	1.01623e-08		2.77522	1.23103e-21		2.73821	5.8006e-21		2.93084	3.06733e-26
Psmb2	1.37484	8.86995e-05		1.83699	3.88232e-18		1.81337	2.71862e-17		1.90755	2.37471e-22
Psmb3	1.29022	0.00764018		1.6434	6.06396e-10		1.63343	1.17123e-09		1.67579	9.94213e-12
Psmb4	1.29598	0.0044965		1.66401	4.11274e-11		1.64309	1.50764e-10		1.65948	4.06919e-12
Psmb5	1.35974	0.000286341		1.64377	1.04903e-11		1.566	1.13899e-09		1.64258	7.46946e-13
Psmb7	1.36751	0.000278078		1.80546	1.33201e-15		1.66986	6.18372e-12		1.79611	6.98911e-17
Psmb8	4.11672	4.20293e-17		7.34165	4.24749e-39		6.9411	7.47365e-37		8.00842	1.71027e-46
Psmb9	3.32475	1.94943e-12		6.10823	2.9156e-32		5.93332	3.66505e-31		6.68117	7.36132e-39
Psmc1	1.25131	0.00147071		1.61458	1.14808e-15		1.49567	2.65106e-11		1.53653	4.11562e-14
Psmc2	1.32886	0.000506214		1.67175	2.3646e-13		1.64287	1.92586e-12		1.76702	9.21641e-18
Psmc3	1.2485	0.00311185		1.59993	1.3224e-13		1.56158	2.9002e-12		1.61189	1.99471e-15
Psmc4	1.24035	NS		1.67491	8.17954e-17		1.56115	1.0207e-12		1.78232	0.00016747
Psmc5	1.32118	0.000103962		1.51533	1.03939e-11		1.45942	8.37141e-10		1.62538	1.50865e-16
Psmc6	1.28829	0.000354883		1.52749	8.77887e-15		1.52239	1.82659e-14		1.54017	8.04645e-14
Psmd1	1.29774	3.38986e-05		1.95768	4.07138e-20		1.83656	1.51222e-16		1.58568	4.72408e-19
Psmd10	1.28895	0.000687021		1.38851	4.0122e-07		1.42866	3.54261e-08		1.48695	5.69413e-11
Psmd11	1.22914	0.00277941		1.49847	4.52077e-12		1.44663	3.73571e-10		1.48607	8.5107e-13
Psmd12	1.26088	0.00702388		1.58212	2.17163e-10		1.50107	2.45871e-08		1.63699	5.06689e-13
Psmd13	1.39849	6.8434e-06		1.70534	2.46748e-16		1.65075	1.99761e-14		1.64832	6.61197e-16
Psmd14	1.4625	3.48602e-05		1.8865	1.69591e-15		1.91482	4.54819e-16		1.96912	2.93346e-19
Psmd2	1.4438	7.19077e-08		1.84654	2.0174e-24		1.76417	6.46109e-21		1.89033	8.53629e-29
Psmd3	1.28685	0.00706892		1.66984	7.38503e-11		1.61457	1.46524e-09		1.73821	1.07697e-13
Psmd6	1.24621	0.0142778		1.44733	1.00449e-06		1.36359	4.90649e-05		1.56734	2.2167e-10
Psmd7	1.28153	0.0110901		1.64615	1.08241e-09		1.57398	3.57837e-08		1.73716	8.08794e-13
Psmd9	1.33233	0.000224015		1.48656	3.90778e-09		1.44271	6.68431e-08		1.55465	3.32042e-12
Psme1	1.69503	1.96072e-10		2.28569	5.01151e-29		2.2961	2.97217e-29		2.36477	1.74969e-34
Psme2	2.00074	3.68896e-10		2.74098	1.90222e-24		2.6603	5.85579e-23		2.84878	8.08842e-29
Psme3	1.34859	0.000405486		1.70143	2.67449e-13		1.58488	3.4955e-10		1.72321	2.73159e-15
Psme4	1.3956	6.86984e-08		1.48173	9.20009e-13		1.51864	3.70293e-14		1.63164	4.30586e-21
Psrc1	1.03292	NS		1.36603	NS		1.30382	NS		1.79198	0.00445478
Ptk6	3.56819	6.29562e-14		4.84098	8.56391e-25		4.3821	9.63379e-22		4.11426	4.19042e-22
Rab11a	1.48128	7.70184e-07		1.60979	1.46052e-11		1.70185	4.9016e-14		1.64074	1.15245e-13
Rab1a	1.2702	2.55117e-05		1.40402	8.20232e-12		1.43032	6.61343e-13		1.46218	5.67371e-16
Racgap1	1.75145	0.000539511		2.39677	3.90055e-10		2.36583	8.42552e-10		2.61546	3.05299e-13
Rala	1.40876	4.84695e-09		1.49745	1.40469e-14		1.56819	1.0511e-17		1.69589	1.20533e-26
Ran	1.35035	0.00980843		1.96741	3.30789e-12		1.832	6.43629e-10		2.14199	1.13908e-16
Rangap1	1.40862	0.00322984		1.98915	2.99478e-12		1.80078	3.30284e-09		2.04629	1.64215e-14
Rassf4	1.61361	0.0295391		2.27236	7.88543e-06		2.04742	0.000109326		2.32515	1.07093e-06
Rb1	1.39531	0.0295552		1.4514	0.00467018		1.5576	0.000626328		1.72794	5.65109e-06
Rbbp8	1.3485	0.000112344		1.38854	1.41787e-06		1.43015	1.42526e-07		1.4926	3.12231e-10
Rbl1	1.22718	NS		1.44429	0.000462472		1.53442	3.84578e-05		1.61008	1.00676e-06
Rcc1	1.31729	0.00972363		1.76785	1.68756e-10		1.65757	1.91428e-08		1.93223	4.98083e-15
Reep4	1.4292	2.28547e-05		1.52852	1.04795e-08		1.52849	1.19528e-08		1.617	5.79736e-12
Rfc3	1.37374	0.00506617		1.64199	2.55066e-07		1.73767	8.76412e-09		1.85914	5.56911e-12
Rfc4	1.30155	NS		1.82423	3.56677e-05		1.64578	0.000706732		1.92027	1.70331e-06
Rfc5	1.50935	0.0130544		2.30916	1.48124e-09		2.19946	1.50574e-08		2.62408	1.41083e-13
Rhno1	1.08516	NS		1.32136	1.68826e-05		1.3404	6.07649e-06		1.46703	1.89744e-10
Rmi2	1.47983	NS		2.66904	4.9416e-09		2.6678	5.77989e-09		3.04702	1.87885e-12
Rpa1	1.11099	NS		1.39793	3.84902e-05		1.43741	7.41204e-06		1.4626	5.92889e-07
Rpa3	1.52562	0.000183988		1.84922	3.90726e-10		1.83979	4.49771e-10		1.94796	4.73318e-13
Rps27a	1.10345	0.782763		1.92666	0.00615955		2.17496	0.00101633		1.89891	0.0043842
Rps6ka3	1.32967	7.80275e-06		1.42096	4.69249e-10		1.43201	1.52694e-10		1.52526	1.43732e-15
Rtel1	1.09923	NS		1.37095	0.00309815		1.47435	0.000226033		1.57187	4.05019e-06
Ruvbl1	1.25524	NS		1.46967	0.000196253		1.71793	9.36794e-08		1.74694	5.31339e-09
Sapcd2	1.66505	0.032279		2.52389	3.01699e-06		2.84789	1.01085e-07		3.0164	2.55643e-09
Sass6	1.78785	2.48326e-05		1.92027	8.46976e-08		2.11833	4.77805e-10		2.22043	2.4087e-12
Sec13	1.46471	9.32222e-10		1.69908	2.5279e-21		1.66568	5.6582e-20		1.6671	4.93594e-22
Senp5	1.4128	0.00181455		1.5567	3.97537e-06		1.76098	2.0671e-09		1.72319	1.12727e-09
Septin11	1.79057	1.11117e-10		2.11007	4.24276e-20		2.41846	5.73115e-28		2.20715	7.47713e-25
Septin5	1.30231	0.0492194		1.66902	3.72612e-06		1.2958	0.026791		1.91603	2.87315e-10
Set	1.20588	NS		1.56357	7.63363e-08		1.62332	4.5009e-09		1.78632	8.91455e-14
Setdb2	1.34873	0.0209084		1.5919	1.94012e-05		1.29369	0.0247506		1.47734	0.000153609
Sfn	2.37332	5.64949e-20		2.70941	8.64784e-31		2.85304	4.38398e-34		2.50388	7.86307e-29
Sgo1	1.72984	0.00804225		2.20156	7.66776e-06		2.32405	1.50927e-06		2.66862	2.42598e-09
Sgo2a	1.90357	0.000643406		2.19962	1.66293e-06		2.46726	2.88079e-08		2.71023	7.64631e-11
Shq1	1.12129	NS		1.27935	NS		1.4655	0.00231467		1.51902	0.000334901
Siah2	1.18182	NS		1.49419	0.00132908		1.53218	0.000628411		1.53714	0.000239648
Ska1	2.05577	0.000728143		2.3263	5.92849e-06		2.79261	2.27385e-08		3.00777	2.05156e-10
Ska2	1.32288	NS		1.57632	0.000239792		1.76233	3.52174e-06		1.76828	7.39881e-07
Ska3	1.86309	0.000306086		2.28008	3.95825e-08		2.3665	7.77062e-09		2.96927	7.90522e-15
Skp2	1.5026	0.0167585		1.96916	2.20004e-06		2.33582	1.79553e-09		2.52233	3.53183e-12
Smarca5	1.25711	0.00141943		1.44908	1.81303e-09		1.44625	1.92544e-09		1.57211	5.21601e-15
Smc2	1.9925	0.000344507		2.74513	1.58869e-09		3.03969	2.20769e-11		3.29948	2.9777e-14
Smc4	1.4106	0.010573		1.72601	1.77783e-06		1.91226	9.75033e-09		2.04569	1.85107e-11
Smpd3	1.262	NS		1.49124	0.000103696		1.43446	0.000496495		1.58416	1.74541e-06
Spag5	1.68942	0.0122798		2.32611	1.91179e-06		2.35775	1.20394e-06		2.77265	7.46202e-10
Spc24	1.61947	0.00886593		2.31434	7.1869e-08		2.53167	1.8897e-09		2.64111	2.97065e-11
Spc25	1.93893	9.65701e-06		2.44631	1.13635e-11		2.69303	3.55376e-14		2.83381	4.24006e-17
Spdl1	1.76126	0.00324739		2.63805	3.17186e-09		2.99826	1.33675e-11		3.44551	7.18596e-16
Stk10	1.55766	0.0142517		1.08263	NS		1.08263	NS		-1.18093	NS
Suv39h1	1.49991	0.00579982		2.08069	3.57298e-09		1.99089	3.50817e-08		2.36955	1.58534e-13
Suv39h2	1.96225	0.0132409		3.05212	9.5706e-07		2.86354	4.46124e-06		3.25632	3.67837e-08
Syce2	1.14171	NS		1.52831	0.0191161		1.55133	0.0142236		1.69581	0.00137168
Tacc3	2.20376	6.64218e-07		3.54701	1.234e-19		3.1399	4.12698e-16		3.75926	1.78592e-23
Taok1	2.45654	5.68863e-06		3.57989	1.86564e-13		2.80052	4.61728e-09		3.98936	3.44889e-17
Terf1	1.35333	0.00755915		1.75741	3.06949e-09		1.64344	2.32118e-07		1.907	5.75995e-13
Tfdp1	1.38001	0.0041368		1.84628	1.12761e-10		1.78054	1.61258e-09		2.08641	2.41336e-16
Tfrc	4.16233	2.52597e-19		4.05455	7.63441e-22		4.53598	2.93156e-25		4.81252	6.64826e-30
Ticrr	1.82221	0.00988381		2.65989	6.29838e-07		2.84931	9.5372e-08		3.51368	8.04696e-12
Timeless	1.07971	NS		1.56725	0.00275754		1.48367	0.00908062		1.70092	0.000135048
Tipin	1.31833	0.0466536		1.6867	4.89764e-06		1.78784	3.56142e-07		1.82154	2.21851e-08
Topbp1	1.44787	0.0101515		2.0298	4.69937e-09		1.95685	3.31362e-08		2.36513	3.88745e-14
Tpx2	1.79713	0.000857853		2.8863	1.98106e-12		2.65784	1.15114e-10		3.02445	8.46446e-15
Trim21	1.17375	NS		1.5845	4.48075e-07		1.41854	0.000165357		1.56	2.40167e-07
Tuba1b	1.41979	0.0208625		2.21163	2.74254e-10		2.05304	1.34101e-08		2.30454	2.12731e-12
Tuba1c	2.08432	3.02103e-09		2.86075	1.83046e-21		2.7338	1.35898e-19		2.8629	1.3098e-23
Tuba4a	1.35708	0.000617873		1.76933	8.17943e-14		1.77001	1.00213e-13		1.78735	1.04911e-15
Tubb4b	1.3734	1.25627e-05		1.60259	1.18525e-13		1.6161	5.27419e-14		1.58851	1.58981e-14
Tubb5	1.25599	NS		1.8711	1.90149e-07		1.80433	1.0554e-06		2.05203	2.06607e-10
Tubg1	1.33265	0.00352402		1.93439	1.23583e-15		1.76057	1.14412e-11		1.84144	6.50041e-15
Tubgcp6	1.17784	NS		1.28851	0.00701216		1.23756	0.0249988		1.45282	1.29507e-05
Uba52	1.19982	0.274459		1.46468	0.00376963		1.41445	0.00883677		1.73109	5.26706e-06
Ube2c	2.25974	1.03571e-06		3.66958	7.98892e-19		3.2252	2.265e-15		3.77785	1.51266e-21
Ube2s	1.4736	0.009333		2.45365	4.45483e-13		2.11906	2.05718e-09		2.43013	4.08642e-14
Uhrf1	1.38677	NS		2.20001	5.37618e-07		2.09903	2.75065e-06		2.4132	2.59647e-09
Usp39	1.29388	NS		1.528	0.000149743		1.47111	0.000593819		1.62807	3.0537e-06
Vrk1	1.45461	0.00363281		1.96932	5.25624e-10		2.0534	4.70027e-11		2.08337	1.03015e-12
Ywhae	1.24191	9.49218e-06		1.46609	2.70154e-19		1.45579	1.79135e-18		1.48313	1.98801e-22
Ywhag	1.21543	0.0357726		1.43442	2.91723e-06		1.32023	0.000385601		1.45281	2.74121e-07
Ywhah	1.30857	1.68552e-06		1.47407	4.31213e-15		1.51653	4.2879e-17		1.59338	2.2175e-23
Ywhaz	1.39884	8.50817e-10		1.52117	1.28229e-17		1.50104	1.78089e-16		1.56933	3.62464e-22
Zwilch	1.72994	0.046689		2.73408	9.6965e-06		2.50812	5.8188e-05		3.00177	2.62795e-07
Number of Significant Genes ≥ 1.5 fold	146			296			282			332
Average	1.53915	0.0124965		2.13481	0.00072462		2.02686	0.00125182		2.29589	0.000186955
STDEV	0.513664	0.0540128		0.980459	0.00335023		0.79429	0.00503166		0.886568	0.00259099
Range	-1.35			1.08						-1.18
	6.71			14.42			10.1467			8.53
Cuzd1	5.3799e+06	1.48612e-12		7.92174e+06	1.98241e-15		5.91356e+06	8.33186e-15		1.27316e+07	9.21399e-18
