# Supplementary material for: Raw potato starch alters the microbiome, colon and cecal gene expression, and resistance to Citrobacter rodentium infection in mice fed a Western diet
Source: Front Nutr. 2023 Jan 10;9:1057318. doi: 10.3389/fnut.2022.1057318 (PMC9871501; doi:10.3389/fnut.2022.1057318)
Supplement: Supplementary file 12 [file Table_12.XLSX]

## Sheet: Sheet1
Statistical Code	A			B			C			D			K			L			M			Q			R			S
	0I_0U			2I_0U			5I_0U			10I_0U			2I_0I			5I_0I			10I_0I			5I_2I			10I_5I			10I_2I
Gene	FC	p (adj)		FC	p (adj)		FC	p (adj)		FC	p (adj)		FC	p (adj)		FC	p (adj)		FC	p (adj)		FC	p (adj)		FC	p (adj)		FC	p (adj)
Ccl1	17.5445	0.0373423		22.6741	0.00848224		39.3752	0.00116178		62.9658	6.46334e-05		1.54142	NS		2.2443	NS		3.58891	NS		1.73657	NS		1.59912	NS		2.77699	NS
Ccl2	4.57584	NS		8.14132	0.00319016		12.5152	0.000224355		16.7968	6.2329e-06		1.8	NS		2.73507	NS		3.67075	NS		1.53725	NS		1.34211	NS		2.06315	NS
Ccl3	2.77025	NS		0.97324	NS		1.42384	NS		2.69612	NS		-2.57154	NS		-1.75772	NS		1.07727	NS		1.46299	NS		1.89355	NS		2.77025	NS
Ccl4	4.17278	NS		4.59685	NS		5.74856	0.0239519		7.62593	0.00334442		-2.6	NS		-1.75772	NS		1.07727	NS		1.25054	NS		1.32658	NS		1.65895	NS
Ccl5	2.01601	NS		3.14625	0.000167732		2.92511	0.000364475		2.07587	0.00999311		1.10163	NS		1.37763	NS		1.82754	NS		-1.0756	NS		-1.4091	NS		-1.51563	NS
Ccl7	2.23589	NS		5.72018	0.000161954		6.20191	5.5084e-05		13.251	2.74485e-10		1.56063	NS		1.45094	NS		1.02969	NS		1.08422	NS		2.1366	NS		2.31653	NS
Ccl8	7.51535	1.3593e-06		16.6401	4.4421e-15		14.768	3.75206e-14		19.9124	1.71889e-19		2.55835	NS		2.7738	NS		5.92649	6.17752e-05		-1.12677	NS		1.34834	NS		1.19665	NS
Ccl12	3.8422	0.027649		5.84958	0.000522323		5.50115	0.000681536		9.26591	8.58938e-07		2.21415	NS		1.96505	NS		2.64956	0.00694311		-1.06334	NS		1.68436	NS		1.58403	NS
Ccl17	6.67793	0.0390359		9.7532	0.00337181		7.73608	0.00806118		7.53609	0.00428969		1.1	NS		1.07037	NS		1.4125	0.00151228		-1.26074	NS		-1.02654	NS		-1.2942	NS
Ccl19	26.2393	0.00195995		13.9606	0.00548063		7.38776	0.0389607		14.6785	0.00168373		1.07823	NS		-1.02075	NS		1.4105	NS		-1.88969	NS		1.98687	NS		1.05143	NS
Ccl20	-2.70274	0.0179424		-3.43478	NS		-3.3317	0.000533137		-7.98058	5.59845e-11		-1.3	NS		-1.23271	NS		-2.95277	0.00368851		1.03094	NS		-2.39535	0.0219321		-2.32346	0.0221856
Ccl22	5.50165	0.000108455		6.54526	7.33126e-07		8.19271	1.47886e-08		5.574	6.96354e-07		1.2	NS		1.48914	NS		1.01315	NS		1.2517	NS		-1.46981	NS		-1.17425	NS
Ccl24	-1.92505	NS		1.48967	NS		6.28139	0.00670846		10.0975	0.00013912		2.9	NS		12.092	NS		19.4383	3.31675e-05		4.21663	NS		1.60753	NS		6.77835	0.00303825
Cxcl1	4.14817	NS		6.39409	0.0443616		9.95173	0.00900553		33.2576	6.51191e-06		1.54142	NS		2.39907	NS		8.01742	0.0216464		1.55639	NS		3.34189	NS		5.2013	NS
Cxcl2	7	NS		4.67367	NS		9.98447	NS		35.9623	0.00111951		-1.50218	NS		1.42214	NS		5.1223	NS		2.13632	NS		3.60182	NS		7.69464	NS
Cxcl3	7.8	NS		5.93515	NS		12.9238	0.0327804		54.6983	0.000135188		-1.30891	NS		1.6636	NS		7.04099	NS		2.1775	NS		4.23238	NS		9.216	0.0493452
Cxcl5	4.15815	NS		7.26781	NS		16.5319	0.00545392		54.0622	8.95033e-06		1.74785	NS		3.97578	NS		13.0015	0.0140132		2.27467	NS		3.27018	NS		7.43858	0.0499963
Cxcl9	7.8439	4.15892e-05		21.5073	5.28121e-13		29.5872	6.18998e-16		51.6633	3.03187e-24		2.74192	NS		3.772	0.0356565		6.58643	1.67271e-05		1.37568	NS		1.74614	NS		2.40213	NS
Cxcl10	3.68347	0.00534862		9.30337	6.17117e-09		14.9716	4.87806e-13		24.5664	2.79247e-20		2.52571	NS		4.06455	0.0071336		6.66936	3.3049e-07		1.60927	NS		1.64086	NS		2.64059	0.00907454
Cxcl11	-2.5	NS		1.3	NS		1.4	NS		3	NS		3.12797	NS		3.52299	NS		7.46229	0.0130898		1.12629	NS		2.11817	NS		2.38566	NS
Reg1	12.1618	NS		19.7383	0.0374693		2.77467	NS		19.6771	0.0195037		1.62297	NS		-4.38317	NS		1.61794	NS		-7.11374	NS		7.09169	NS		0.9969	NS
Reg2	1	NS		1.43684	NS		1.38809	NS		6.12996	NS		1.67843	NS		1.62148	NS		7.16067	NS		-1.03512	NS		4.41612	NS		4.26629	NS
Reg3a	-1.05158	NS		-1.1596	NS		-4.30813	NS		1.27809	NS		-1.10273	NS		-4.09682	NS		1.34401	NS		-3.71517	NS		5.50617	NS		1.48208	NS
Reg3b	3.51977	NS		6.13819	NS		4.50925	NS		9.54662	0.0342568		1.74392	NS		1.28112	NS		2.71228	NS		-1.36124	NS		2.11712	NS		1.55528	NS
Reg3d	3.33825	NS		6.61355	NS		4.27533	NS		10.1365	0.0128218		9.20529	NS		1.6	NS		24.123	NS		-5.67686	NS		14.8766	NS		2.62056	NS
Reg3g	1	NS		7.88	NS		1.38809	NS		20.65	NS		1.98114	NS		1.28071	NS		3.03647	NS		-1.54691	NS		2.37093	NS		1.53269	NS
Reg4	1.01817	NS		-1.31589	0.0077013		-1.57524	2.71055e-06		-1.69799	2.26415e-09		-1.3398	NS		-1.60386	0.000273402		-1.72884	2.61265e-08		-1.19709	NS		-1.07793	NS		-1.29038	0.0109259
