# Supplementary material for: Raw potato starch alters the microbiome, colon and cecal gene expression, and resistance to Citrobacter rodentium infection in mice fed a Western diet
Source: Front Nutr. 2023 Jan 10;9:1057318. doi: 10.3389/fnut.2022.1057318 (PMC9871501; doi:10.3389/fnut.2022.1057318)
Supplement: Supplementary file 13 [file Table_13.XLSX]

## Sheet: Sheet1
	A			B			C			D			K			L			M			Q			R			S
	0I_0U			2I_0U			5I_0U			10I_0U			2I_0I			5I_0I			10I_0I			5I_2I			10I_5I			10I_2I
Gene	FC	p (adj)		FC	p (adj)		FC	p (adj)		FC	p (adj)		FC	p (adj)		FC	p (adj)		FC	p (adj)		FC	p (adj)		FC	p (adj)		FC	p (adj)
Ccl1	72.3245	1.17151e-05		125.605	5.38908e-08		66.1752	3.23483e-06		76.1603	5.73633e-07		1.73668	NS		-1.09293	NS		1.05304	NS		-1.89806	NS		1.15089	NS		-1.64921	NS
Ccl2	4.3679	0.0152275		16.1195	3.98314e-08		10.8266	3.2628e-06		26.0514	8.73836e-12		3.69045	NS		2.47867	NS		5.96428	0.00216		-1.48888	NS		2.40625	NS		1.61614	NS
Ccl3	3.83033	0.0240937		7.9679	3.03614e-05		6.83203	0.000126889		10.4237	5.50906e-07		2.08021	NS		1.78367	NS		2.72136	NS		-1.16626	NS		1.52571	NS		1.30821	NS
Ccl4	15.9816	3.84863e-06		18.0773	9.91638e-08		25.2102	2.41705e-09		20.0703	7.9637e-09		1.13113	NS		1.57746	NS		1.25584	NS		1.39458	NS		-1.2561	NS		1.11025	NS
Ccl5	2.59657	0.00759153		6.59429	3.08228e-10		5.03941	9.02943e-08		6.02928	2.56903e-10		2.53961	0.0229521		1.94079	NS		2.32201	0.018614		-1.30854	NS		1.19642	NS		-1.09371	NS
Ccl7	4.21575	0.00161668		11.2188	5.14684e-10		8.37398	6.27272e-08		24.9418	1.75968e-18		2.66117	NS		1.98635	NS		5.91633	0.00448399		-1.33972	NS		2.97849	NS		2.22321	NS
Ccl8	6.52982	9.77916e-12		18.7671	1.04851e-32		14.9476	7.83305e-28		13.95	6.53777e-29		2.87405	0.00202519		2.28913	0.0466383		2.13635	0.00905557		-1.25552	NS		-1.07151	NS		-1.34531	NS
Ccl9	1.83777	3.24092e-05		1.94022	2.91361e-07		2.06579	1.88536e-08		2.14412	3.28423e-10		1.05575	NS		1.12408	NS		1.1667	NS		1.06472	NS		1.03792	NS		1.10509	NS
Ccl12	2.43781	NS		3.51348	0.00222052		2.77795	0.0144867		2.80499	0.00851904		1.44125	NS		1.13953	NS		1.15062	NS		-1.26478	NS		1.00973	NS		-1.25258	NS
Ccl17	3.64372	NS		1.76403	NS		2.20953	NS		-1.01721	NS		-2.06557	NS		-1.64909	NS		-3.70641	NS		1.25255	NS		-2.24755	NS		-1.79438	NS
Ccl22	2.1925	0.0384524		2.67205	0.0022998		2.44306	0.00579871		1.16235	NS		1.21872	NS		1.11428	NS		-1.88627	NS		-1.09373	NS		-2.10183	NS		-2.29884	NS
Cxcl1	11.1675	2.18197e-05		51.1771	2.10001e-15		31.9099	4.45513e-12		39.0441	1.11832e-14		4.58268	0.0174462		2.85739	NS		3.49623	0.0259113		-1.6038	NS		1.22358	NS		-1.31075	NS
Cxcl2	11.9983	0.00211111		86.666	9.96151e-11		57.8335	5.22767e-09		62.1717	3.54459e-10		7.22322	0.0265658		4.82016	NS		5.18173	0.036224		-1.49854	NS		1.07501	NS		-1.39398	NS
Cxcl3	121.106	1.08666e-05		435.953	5.70373e-10		192.579	1.11107e-07		293.846	2.2009e-09		3.59976	NS		1.59017	NS		2.42635	NS		-2.26376	NS		1.52585	NS		-1.48361	NS
Cxcl5	127.422	1.37553e-09		572.205	1.04467e-18		282.687	6.51423e-15		271.472	3.50669e-16		4.49064	NS		2.21852	NS		2.1305	NS		-2.02417	NS		-1.04131	NS		-2.10779	NS
Cxcl9	7.85354	1.2666e-07		38.5475	1.85972e-26		22.0451	4.35112e-19		26.6986	1.18866e-23		4.9083	0.00111728		2.80703	NS		3.39956	0.00319069		-1.74858	NS		1.21109	NS		-1.44381	NS
Cxcl10	3.49637	0.0241673		15.3354	2.71166e-09		9.80826	8.69514e-07		16.8222	7.9776e-11		4.38609	0.0183547		2.80527	NS		4.81133	0.00387569		-1.56352	NS		1.7151	NS		1.09695	NS
Cxcl11	2.06323	NS		13.2929	4.73982e-06		4.91035	0.00763507		8.65334	7.90738e-05		6.44278	0.00973441		2.37993	NS		4.19407	0.0248366		-2.70713	NS		1.76227	NS		-1.53616	NS
Reg1	39.2133	NS		54.5902	0.0232569		71.133	0.0140899		108.195	0.00384491		1.39213	NS		1.814	NS		2.75915	NS		1.30304	NS		1.52103	NS		1.98196	NS
Reg2	758.602	0.00254055		1033.97	0.000311918		781.386	0.000546603		1898.75	2.85417e-05		1.36299	NS		1.03003	NS		2.50296	NS		-1.32325	NS		2.42998	NS		1.83637	NS
Reg3a	1022.61	3.70758e-05		2025.84	3.86051e-07		948.731	5.65582e-06		2870.84	2.41558e-08		1.98105	NS		-1.07787	NS		2.80737	NS		-2.13532	NS		3.02598	NS		1.41711	NS
Reg3b	140.118	3.26716e-07		339.134	1.36169e-11		375.361	7.07449e-12		368.764	4.33828e-13		2.42035	NS		2.6789	NS		2.63181	NS		1.10682	NS		-1.01789	NS		1.08737	NS
Reg3d	37.7749	NS		85.4472	0.0283711		56.7656	0.046308		124.01	0.0101755		2.26201	NS		1.50273	NS		3.28286	NS		-1.50526	NS		2.1846	NS		1.4513	NS
Reg3g	105.271	2.12174e-08		275.554	4.08665e-14		319.013	1.05256e-14		282.32	1.18956e-15		2.61756	NS		3.03039	NS		2.68183	NS		1.15771	NS		-1.12997	NS		1.02455	NS
Reg4	-4.59898	0.0158018		-10.9425	7.73757e-06		-7.45957	0.00019896		-15.5077	4.69268e-08		-2.37933	NS		-1.62201	NS		-3.4	NS		1.46691	NS		-2.0789	NS		-1.4172	NS
